# Supplementary material for: Proteome Analysis of Aflibercept Intervention in Experimental Central Retinal Vein Occlusion
Source: Molecules. 2022 May 24;27(11):3360. doi: 10.3390/molecules27113360 (PMC9182497; doi:10.3390/molecules27113360)
Supplement: Supplementary file 1 [file molecules-27-03360-s001.zip]

Archive with 6 entries (6 files):
- Figure S1 - Additional immunohistochemistry confirming the reproducibility of the CRVO model.pdf
- Table S1 - data output from MaxQuant for validation of the CRVO model.xlsx
- Table S2 - data output from MaxQuant for test of the aflibercept intervention.xlsx
- Table S3 - all successfully assigned proteins from the all successfully assigned proteins - test of reproducibility of CRVO model.xlsx
- Table S4 - all significantly regulated proteins in the CRVO model.xlsx
- Table S5 -all successfully assigned proteins in the proteome study of the aflibercept intervention.xlsx
