# Supplementary material for: Proteome Analysis of Aflibercept Intervention in Experimental Central Retinal Vein Occlusion
Source: Molecules. 2022 May 24;27(11):3360. doi: 10.3390/molecules27113360 (PMC9182497; doi:10.3390/molecules27113360)
Supplement: Supplementary file 1 [file molecules-27-03360-s001.zip › Table S1 - data output from MaxQuant for validation of the CRVO model.xlsx]

## Sheet: Ark1
Reporter intensity corrected 1 CRVO_1	Reporter intensity corrected 2 CRVO_1	Reporter intensity corrected 3 CRVO_1	Reporter intensity corrected 4 CRVO_1	Reporter intensity corrected 5 CRVO_1	Reporter intensity corrected 6 CRVO_1	Reporter intensity corrected 7 CRVO_1	Reporter intensity corrected 8 CRVO_1	Reporter intensity corrected 1 CRVO_2	Reporter intensity corrected 2 CRVO_2	Reporter intensity corrected 3 CRVO_2	Reporter intensity corrected 4 CRVO_2	Reporter intensity corrected 5 CRVO_2	Reporter intensity corrected 6 CRVO_2	Reporter intensity corrected 7 CRVO_2	Reporter intensity corrected 8 CRVO_2	Reporter intensity corrected 1 CRVO_3	Reporter intensity corrected 2 CRVO_3	Reporter intensity corrected 3 CRVO_3	Reporter intensity corrected 4 CRVO_3	Reporter intensity corrected 5 CRVO_3	Reporter intensity corrected 6 CRVO_3	Reporter intensity corrected 7 CRVO_3	Reporter intensity corrected 8 CRVO_3	Reporter intensity corrected 1 CRVO_4	Reporter intensity corrected 2 CRVO_4	Reporter intensity corrected 3 CRVO_4	Reporter intensity corrected 4 CRVO_4	Reporter intensity corrected 5 CRVO_4	Reporter intensity corrected 6 CRVO_4	Reporter intensity corrected 7 CRVO_4	Reporter intensity corrected 8 CRVO_4	C: Only identified by site	C: Reverse	C: Potential contaminant	N: Peptides	N: Razor + unique peptides	N: Unique peptides	N: Sequence coverage [%]	N: Unique + razor sequence coverage [%]	N: Unique sequence coverage [%]	N: Mol. weight [kDa]	N: Q-value	N: Score	N: Intensity	N: MS/MS count	N: Number of proteins	T: Protein IDs	T: Majority protein IDs	T: Protein names
232060	109340	174460	113520	192940	126930	155920	124460	131890	52631	101270	52550	115210	65150	79441	63477	205670	56948	167370	76722	165230	101420	120120	74771	202470	80001	154830	104960	183290	120430	135380	100190				4	4	2	34.3	34.3	21	20.434	0	17.933	937930000	26	5	A0A024RBG1;Q9NZJ9;Q9NZJ9-2;Q9NZJ9-3;Q8NFP7	A0A024RBG1;Q9NZJ9;Q9NZJ9-2;Q9NZJ9-3;Q8NFP7	Diphosphoinositol polyphosphate phosphohydrolase 2;Diphosphoinositol polyphosphate phosphohydrolase 3-alpha
92102	16519	194120	29206	81769	22669	69619	23477	77158	17921	167820	27528	69325	21012	64954	18113	126090	22441	284830	36954	119630	31252	101100	31300	68807	10517	150220	20289	58239	14729	50308	14962				1	1	1	10.8	10.8	10.8	13.085	0	25.161	3963000000	20	9	A2NJV5;A0A0A0MRZ7;A0A075B6S6;A0A075B6S2;A0A075B6P5;A0A087WW87;P06310;P01615;P01614	A2NJV5;A0A0A0MRZ7;A0A075B6S6;A0A075B6S2;A0A075B6P5;A0A087WW87;P06310;P01615;P01614	Ig kappa chain V-II region RPMI 6410;Ig kappa chain V-II region FR;Ig kappa chain V-II region Cum
22315	27616	21251	36173	27865	38660	41439	29054	24502	22122	17173	25455	34602	27232	32941	26698	13611	28004	14328	31403	25872	33888	27350	34131	0	0	0	0	0	0	0	0				2	2	2	9.3	9.3	9.3	28.17	0.00023764	2.5529	404940000	5	4	P0DPI2;A0A0B4J2D5;P0DPI2-2;A0A0B4J2D5-2	P0DPI2;A0A0B4J2D5;P0DPI2-2;A0A0B4J2D5-2
31392	7125.7	57487	9949.2	24553	10319	15257	3885.2	0	0	0	0	0	0	0	0	15864	2655.4	38470	3178.6	16651	1821	9327.9	3136.9	18740	2255.8	41091	1421.7	13288	2361.6	11067	3139.3				1	1	1	13.7	13.7	13.7	12.645	0	6.7751	176790000	4	5	A0A0C4DH73;A0A0C4DH72;P04432;P01611;P01597	A0A0C4DH73;A0A0C4DH72;P04432;P01611;P01597	Ig kappa chain V-I region Daudi;Ig kappa chain V-I region Wes;Ig kappa chain V-I region DEE
1642500	5970.5	53843	0	3281.6	6136	5190.7	8818	1178000	7240.3	64085	4655.8	4860.6	1332.1	742.01	1777.6	922290	6775.5	31588	1383.3	5165.6	4778.1	4867.1	3658.8	1006500	6149.3	31816	4354.5	1681.5	1879.4	3075.9	2105.4				2	2	2	13.2	13.2	13.2	15.316	0.0021901	1.8063	225720000	9	3	A0A140G945-2;A0A140G945;P02489	A0A140G945-2;A0A140G945;P02489	Alpha-crystallin A chain;Alpha-crystallin A(1-172);Alpha-crystallin A(1-168);Alpha-crystallin A(1-162)
331090	201390	284950	234130	358040	266820	326430	254170	195930	145860	175510	157840	215980	180140	208620	167590	308450	239420	279760	283240	371500	312790	369850	314410	167750	106990	144930	141640	197740	141110	177440	143100				13	13	13	14.8	14.8	14.8	117.97	0	26.535	3171000000	47	4	A0AVT1;A0AVT1-2;A0AVT1-4;A0AVT1-3	A0AVT1;A0AVT1-2	Ubiquitin-like modifier-activating enzyme 6
13988	4122.7	11064	9415.2	14041	8058.9	14898	10649	15810	9747.3	15981	9438.1	14495	12375	10642	10501	22931	11919	20609	12662	24500	13590	18397	16709	30397	16646	27310	19300	27552	19781	25693	19914				4	4	4	6.5	6.5	6.5	98.9	0	48.713	114800000	16	5	A0FGR8-2;A0FGR8;A0FGR8-6;A0FGR8-5;A0FGR8-4	A0FGR8-2;A0FGR8;A0FGR8-6	Extended synaptotagmin-2
41546	12763	28518	17278	44734	18105	22044	32417	35841	14890	26602	14654	39624	14604	21424	27488	46788	22186	34786	25134	50860	29909	34166	34343	18107	3546.9	15726	1936.5	14269	774.84	4515.3	15769				3	3	3	6.8	6.8	6.8	52.635	0	10.197	181900000	16	7	A0MZ66-2;A0MZ66-4;A0MZ66;A0MZ66-3;A0MZ66-8;A0MZ66-5;A0MZ66-6	A0MZ66-2;A0MZ66-4;A0MZ66;A0MZ66-3;A0MZ66-8;A0MZ66-5;A0MZ66-6	Shootin-1
109240	65099	92405	69550	147920	85593	109090	96049	88433	55895	80337	68682	154520	73756	92759	135000	99864	67214	106800	73707	164290	85879	118330	116220	117870	79059	109430	86112	140930	111640	117980	93551				3	3	3	8.5	8.5	8.5	67.867	0	54.918	531020000	15	1	A1L0T0	A1L0T0	Acetolactate synthase-like protein
53003	16468	43376	19326	41739	24364	29696	20113	55038	21458	39990	21975	39465	30256	30528	23542	79030	25608	59157	31520	62791	43315	41320	31134	85423	23333	66982	30935	63613	37091	54903	38872				4	4	4	4.6	4.6	4.6	101.58	0	10.147	152660000	16	1	A1X283	A1X283	SH3 and PX domain-containing protein 2B
74811	52135	55052	53611	74209	62088	72116	75946	105320	96185	78287	104670	122560	115820	116800	117320	58834	33750	45475	39285	63801	43309	48807	53762	105760	62966	91242	81823	142550	82918	112350	144460				10	10	10	4.9	4.9	4.9	268.57	0	12.287	276160000	25	2	A2RRP1;A2RRP1-2	A2RRP1;A2RRP1-2	Neuroblastoma-amplified sequence
9103.1	24531	9353.1	31564	24022	39027	33629	40376	8721.2	27673	8439.4	32005	23216	40153	34089	39104	9984.5	32548	12302	42748	28152	44102	41934	46122	8628.1	26960	10069	37350	27015	39455	36257	42501				3	2	2	5.4	3.1	3.1	81.56	0	4.2604	46782000	6	2	A2RTX5-2;A2RTX5	A2RTX5-2;A2RTX5	Probable threonine--tRNA ligase 2, cytoplasmic
15620	12021	12638	12429	21108	18164	17445	20300	1752.6	2042.6	2522.4	2120.7	2311	2992.4	2437.4	2015	14469	10721	11948	12364	16342	16984	18603	15527	3642.5	4126.7	3623.8	3516.4	3841.2	4779.3	4022.1	4428				2	2	2	7.3	7.3	7.3	36.547	0.00023912	2.617	31138000	6	2	A2RUC4;A2RUC4-2	A2RUC4;A2RUC4-2	tRNA wybutosine-synthesizing protein 5
67707	54302	54107	73034	72690	80605	79042	79465	57924	56709	45354	80509	52640	85787	77028	62693	66995	59408	50004	73739	59472	79066	71317	72926	41355	42476	35458	57076	47933	64321	55989	66176				8	8	8	9.3	9.3	9.3	116.94	0	29	142180000	26	3	A3KMH1-2;A3KMH1-3;A3KMH1	A3KMH1-2;A3KMH1-3;A3KMH1	von Willebrand factor A domain-containing protein 8
2581.8	0	2333.3	2609.5	4571.6	3645.6	3426.6	2562.7	0	844.59	0	0	0	0	807.79	0	0	0	0	0	0	0	0	0	0	0	0	0	0	0	0	0				2	2	2	4	4	4	80.851	0.0034217	1.5845	14243000	3	4	A3KN83-4;A3KN83-3;A3KN83-2;A3KN83	A3KN83-4;A3KN83-3;A3KN83-2;A3KN83	Protein strawberry notch homolog 1
0	0	0	0	0	0	0	0	16506	14988	15957	21462	23121	29134	22059	19692	13134	15630	16028	17290	19157	20554	20805	16253	0	0	0	0	0	0	0	0				1	1	1	2.5	2.5	2.5	44.389	0.0075711	1.265	36639000	2	2	A4D126-2;A4D126	A4D126-2;A4D126	Isoprenoid synthase domain-containing protein
24171	13978	19435	15710	28393	22668	24316	20720	34145	20003	27829	22917	38598	29395	31511	26067	7466.8	4956.9	7355.1	5262.4	7363.6	7286.5	5838.9	6393.4	23004	28507	23572	28183	24996	31649	27002	15723				4	4	4	5.4	5.4	5.4	83.343	0	3.6407	40523000	9	3	A4D1P6;A4D1P6-2;A4D1P6-3	A4D1P6;A4D1P6-2;A4D1P6-3	WD repeat-containing protein 91
10137	11072	8033.1	12521	14418	14886	13455	15517	8818	12691	10015	13057	18495	12685	15774	16355	9663.4	9767.6	6935.3	11295	15149	12643	10841	12902	1189	0	3203.5	3010.9	3935.3	2578.5	3016	2106.3				3	3	3	9	9	9	51.445	0	5.5744	22937000	7	1	A4D1U4	A4D1U4	Protein LCHN
18891	9111.1	13874	19334	19195	12965	15982	14483	21068	12570	26412	25866	24750	14759	24528	23767	21390	11391	17788	24228	20627	19152	24410	21503	40823	24636	38613	34415	52335	37012	40210	44762				1	1	1	6.4	6.4	6.4	27.202	0	7.7082	116040000	4	1	A4D2B0	A4D2B0	Metallo-beta-lactamase domain-containing protein 1
183280	64887	221000	92086	170070	80841	123890	95360	113100	25156	134640	35628	78399	36437	47650	23994	376360	395680	367740	463380	483870	563170	488220	516970	179210	99444	248210	141350	245310	113010	190640	138410				3	3	3	0.8	0.8	0.8	377.34	0	3.2915	194290000	6	4	A4UGR9-2;A4UGR9-3;A4UGR9;A4UGR9-8	A4UGR9-2;A4UGR9-3;A4UGR9;A4UGR9-8	Xin actin-binding repeat-containing protein 2
27776	19808	27051	24786	47520	33711	36495	30661	0	0	0	0	0	0	0	0	0	0	0	0	0	0	0	0	4609	3990.3	3507.1	4694.8	4222.5	7111.5	6110.9	3042.3				1	1	1	3.1	3.1	3.1	38.658	0	8.3802	0	2	1	A5D8V6	A5D8V6	Vacuolar protein sorting-associated protein 37C
0	0	0	0	0	0	0	0	12041	20377	9589.1	26174	18879	28569	30158	32459	13586	27817	11349	31695	26652	35863	32810	44169	13598	37300	13079	32367	28990	49665	41931	44262				2	2	2	2	2	2	109.54	0	4.1085	74073000	6	2	A5PKW4;A5PKW4-2	A5PKW4;A5PKW4-2	PH and SEC7 domain-containing protein 1
57550	72128	58074	78430	77396	104610	80436	66337	25951	29128	19296	30396	40383	40144	37077	35191	2929.7	3187.1	3184.3	5126.6	4971	4831.9	5468.4	4376.4	15504	19306	14369	22918	26753	32693	21473	20225				2	2	2	6.5	6.5	6.5	34.884	0.0055993	1.3789	104680000	6	5	A5PLN9-7;A5PLN9-2;A5PLN9-4;A5PLN9;A5PLN9-5	A5PLN9-7;A5PLN9-2;A5PLN9-4;A5PLN9;A5PLN9-5	Trafficking protein particle complex subunit 13
174470	143810	153240	167520	207570	183220	200040	178180	254360	187800	223850	248170	263050	251360	272260	234740	143450	119230	122460	134220	155690	144020	157330	141650	315500	216730	271600	280200	320410	290940	338020	257290				29	29	29	17	17	17	266.94	0	109.56	807410000	78	4	A5YKK6;A5YKK6-2;A5YKK6-3;A5YKK6-4	A5YKK6;A5YKK6-2;A5YKK6-3;A5YKK6-4	CCR4-NOT transcription complex subunit 1
113020	88726	95800	94518	140840	105290	131990	101710	238270	153540	193350	185040	293400	222450	280200	227080	101380	67926	81406	90756	120020	93902	113670	95225	312860	254690	281260	291010	390560	348780	424090	333680				2	2	1	16.8	16.8	11.2	14.688	0	23.805	1548400000	22	2	Q9GZQ8;A6NCE7	Q9GZQ8;A6NCE7	Microtubule-associated proteins 1A/1B light chain 3B;Microtubule-associated proteins 1A/1B light chain 3 beta 2
1408.3	8998.4	1270.7	12499	3324.9	7746.7	11771	21688	0	4281.9	936.5	3949.5	1119.7	4199	5327.2	8718.7	1768.7	14963	3351.1	23793	5083	14435	17229	29407	1800.8	7601.4	0	9801.7	2774.4	5272.2	8131.6	14739				1	1	1	2.6	2.6	2.6	37.899	0.0036124	1.5429	71261000	5	1	A6NCF6	A6NCF6	Putative MAGE domain-containing protein MAGEA13P
29165	31558	24734	45780	96523	42673	55100	135440	30336	33461	22819	41341	82769	50420	57278	118190	20812	22025	14550	28234	53265	31738	34157	76219	36707	46777	29890	47624	110210	57587	73193	157120				4	4	4	18.4	18.4	18.4	34.006	0	29.039	468550000	23	1	A6NDG6	A6NDG6	Phosphoglycolate phosphatase
20963	17233	21304	16223	23859	22203	19937	19246	79795	36804	96614	40450	82073	53422	69320	50817	22778	20626	21310	21713	32382	22703	27562	20753	66120	27839	41809	20633	48129	29060	29549	27192				6	6	6	23.1	23.1	23.1	33.62	0	30.724	290110000	15	1	A6NDU8	A6NDU8	UPF0600 protein C5orf51
16008	18144	14457	18084	34489	24748	34750	31124	19990	20732	17993	20825	50443	26618	36704	45153	129970	137780	109110	141550	242850	171240	199640	209410	30634	28960	28530	41453	78256	43537	65566	84959				5	5	5	18.2	18.2	18.2	52.47	0	259.9	185750000	21	1	A6NE02	A6NE02	BTB/POZ domain-containing protein 17
0	0	0	0	0	0	0	0	23947	15883	18422	14484	22216	16080	24363	15113	35070	22843	26004	22164	38515	27033	36895	31245	31122	15184	21116	19241	33012	21258	32825	25807				2	2	2	14.2	14.2	14.2	18.657	0	3.585	120760000	8	1	A6NEY8	A6NEY8	Putative prolyl-tRNA synthetase associated domain-containing protein 1
14889	30191	15354	36813	126400	50716	45847	200150	24644	43205	25332	53212	81934	74388	55129	112740	7746.2	20314	11890	33555	36718	36701	26779	54815	6929.5	24406	10230	29958	43842	35828	30177	60557				3	3	3	13.7	13.7	13.7	36.794	0	23.606	350200000	31	1	A6NGN9	A6NGN9	IgLON family member 5
71972	61294	48381	46440	64408	75473	45970	37478	69584	71275	49792	56678	74389	91083	47140	40406	58722	57678	39557	45506	63027	74556	36614	30207	64085	61899	45703	41791	65168	80138	47078	36151				5	1	1	11.3	4.2	4.2	45.517	0	77.058	2044400000	21	2	A6NHL2-2;A6NHL2	A6NHL2-2;A6NHL2	Tubulin alpha chain-like 3
94246	84922	79239	113030	114850	123810	103370	108560	66593	64016	49428	65561	74361	84457	72074	90167	53543	65762	48919	75014	65820	89002	89107	75476	13573	26836	15086	31016	29469	39956	36586	36457				4	3	3	17.4	14.1	14.1	34.803	0	5.8704	272650000	10	1	A6NHQ2	A6NHQ2	rRNA/tRNA 2-O-methyltransferase fibrillarin-like protein 1
193400	147720	171450	163860	227360	192960	200750	178750	141270	98475	123040	121880	160010	144030	153380	118810	103020	90450	94952	106200	120490	113400	116320	102880	183880	150860	164890	188580	239350	201690	215190	197600				14	14	14	9.2	9.2	9.2	226.37	0	31.995	369770000	41	3	A6NHR9;A6NHR9-2;A6NHR9-3	A6NHR9;A6NHR9-2	Structural maintenance of chromosomes flexible hinge domain-containing protein 1
43363	26274	39945	35702	49189	40942	42602	40348	3401.4	5032.3	2559.6	4741.9	5250.4	4998.4	7759.9	5900.1	6859	6505	6855.6	10254	10424	11895	13293	10153	10739	9176.1	7294.1	11349	14386	15892	14462	15033				3	3	2	8.8	8.8	6.1	36.056	0.00023613	2.4944	32837000	7	1	A6NHX0	A6NHX0	GATS-like protein 2
0	0	0	0	0	0	0	0	0	0	0	0	0	0	0	0	7826.9	10461	16073	16854	22583	18470	17351	16153	5447.6	8300.7	9582.2	10782	13347	10168	11185	10743				2	1	1	10.8	7.2	7.2	28.136	0	3.2693	34540000	2	1	A6NIH7	A6NIH7	Protein unc-119 homolog B
41180	30771	36063	52876	51427	59101	60073	57747	24500	31225	23960	44136	55745	46866	41138	40511	31589	34439	35998	48797	50485	54758	55629	53320	60814	75321	65044	83163	112960	109610	103650	100890				8	8	8	5.1	5.1	5.1	230.53	0	24.585	188750000	22	3	A7KAX9;A7KAX9-2;A7KAX9-3	A7KAX9;A7KAX9-2;A7KAX9-3	Rho GTPase-activating protein 32
45841	34125	40237	42283	49051	47262	54098	48794	35193	25730	34457	38262	44930	40433	49577	41273	52357	36169	47177	48321	63623	58407	65108	56982	36908	32329	34971	32771	45443	40864	44678	43795				2	2	2	5.1	5.1	5.1	47.989	0	5.112	50857000	9	5	Q9NQA3;C4AMC7;Q6VEQ5;A8K0Z3;A8MWX3	Q9NQA3;C4AMC7;Q6VEQ5;A8K0Z3;A8MWX3	WAS protein family homolog 6;Putative WAS protein family homolog 3;WAS protein family homolog 2;WAS protein family homolog 1;Putative WAS protein family homolog 4
9109.7	15007	13560	15424	19462	16189	19219	17383	6273.1	8419.6	7844.7	7346.7	14490	8295.5	11915	10934	14764	22622	20183	22300	33174	30485	27997	23207	16723	10972	11595	12231	14551	17137	12417	16242				4	1	1	8.9	1.5	1.5	65.944	0.00066875	1.9597	146370000	8	1	A8MT19	A8MT19	Putative rhophilin-2-like protein RHPN2P1
47235	37102	54035	58546	77054	59350	72337	73512	11126	13545	13430	15808	19716	17800	20317	19536	36477	60416	43422	83301	41312	88013	71605	39091	29879	25548	25710	33491	45104	31570	49517	41556				5	5	5	10.2	10.2	10.2	87.434	0	41.461	157470000	22	2	A8MVW0;Q5VUB5	A8MVW0	Protein FAM171A2
34142	47120	32689	42129	49990	62079	56677	58948	33522	60158	38814	56708	58572	71581	64363	80717	67012	96919	59176	106850	107490	124540	143430	135150	50526	65199	47367	68061	76208	87181	92828	85573				1	1	1	15.8	15.8	15.8	8.496	0	4.083	997340000	8	2	P62308;A8MWD9	P62308;A8MWD9	Small nuclear ribonucleoprotein G;Putative small nuclear ribonucleoprotein G-like protein 15
928.12	2532.7	1722.1	3874.6	2523	2535.4	2712.2	2617.8	0	0	0	0	0	0	0	0	7261.5	13362	8073.6	15130	17331	18088	18148	20613	8399.1	12320	7279.6	12600	15251	20230	17123	20926				3	3	3	6.2	6.2	6.2	87.062	0	8.7867	16166000	5	3	A8MWY0-2;A8MWY0-3;A8MWY0	A8MWY0-2;A8MWY0-3;A8MWY0	UPF0577 protein KIAA1324-like
1590.9	1961.1	2186.7	1539.9	1604.3	1380.4	2593.4	2432.7	0	0	0	0	0	0	0	0	3046.3	2992.2	2229.6	4126.9	4863.5	3707.9	4472.6	3881.5	0	0	0	0	0	0	0	0				1	1	1	3.7	3.7	3.7	42.233	0.00023946	2.6326	8663900	2	1	A8MXV4	A8MXV4	Nucleoside diphosphate-linked moiety X motif 19, mitochondrial
0	0	0	0	0	0	0	0	0	0	0	0	0	0	0	0	2020.5	8209.7	0	6904.4	5737.1	7551.1	7712.1	8460.7	0	0	0	0	0	0	0	0				1	1	1	3.2	3.2	3.2	54.652	0	4.7925	8644100	2	1	A8MY62	A8MY62	Putative beta-lactamase-like 1
3239.9	6213.8	2770.2	6760.6	3788.2	6037.8	6192.6	7607.6	26538	33420	24836	32846	33796	39614	35109	36027	4396.7	4836.8	3113.1	8277.6	3546.1	6024.8	6743.1	7095.6	15825	29871	14272	31011	25116	36756	29414	39837				3	3	3	4.2	4.2	4.2	91.732	0	3.8497	132080000	12	1	B1AK53	B1AK53	Espin
20789	21313	24227	26289	34366	34989	33626	32273	4879	2776.3	4573.7	4687.8	5365	4457.5	5732.8	5888.2	13291	15289	15053	19301	21584	21278	19703	21396	16205	15636	16536	17942	19314	21496	21400	23497				2	2	2	7.5	7.5	7.5	38.484	0	11.501	23617000	7	4	B7ZAQ6-2;B7ZAQ6-3;P0CG08;B7ZAQ6	B7ZAQ6-2;B7ZAQ6-3;P0CG08;B7ZAQ6	Golgi pH regulator A;Golgi pH regulator B
9830	10037	7220.5	12529	15279	13098	9402.3	6033.8	15309	13932	15931	18202	18464	17749	19544	22446	0	0	0	0	0	0	0	0	0	0	0	0	0	0	0	0				6	1	1	16.4	5.5	5.5	32.029	0.0035994	1.5211	59556000	3	5	P0DMR1;O60812;B7ZW38;B2RXH8;P07910-3	P0DMR1;O60812;B7ZW38;B2RXH8;P07910-3	Heterogeneous nuclear ribonucleoprotein C-like 4;Heterogeneous nuclear ribonucleoprotein C-like 1;Heterogeneous nuclear ribonucleoprotein C-like 3;Heterogeneous nuclear ribonucleoprotein C-like 2;Heterogeneous nuclear ribonucleoproteins C1/C2
11726	12067	14993	12771	22609	18829	18430	16098	6900.2	15753	11450	14171	27210	21321	22510	18926	28950	37684	34671	44465	57276	59540	54405	45706	23152	20036	19764	27878	29609	30215	33952	30247				3	3	3	4.5	4.5	4.5	85.408	0	33.806	44457000	9	3	O43374-2;O43374;C9J798	O43374-2;O43374;C9J798	Ras GTPase-activating protein 4;Putative Ras GTPase-activating protein 4B
0	0	0	0	0	0	0	0	1689.8	4406.7	4126.3	5482.2	4486.4	5470.7	5450.8	5429.4	0	0	0	0	0	0	0	0	0	0	0	0	0	0	0	0				1	1	1	1.3	1.3	1.3	92.711	0.00067234	2.0159	2183100	1	1	C9JH25	C9JH25	Proline-rich transmembrane protein 4
64900	59173	54598	72264	99565	73072	83092	100550	72482	51811	57304	72901	91787	83268	101570	99536	34798	38622	38015	42775	62174	55038	47609	57025	33187	31732	33342	43855	57747	60174	57931	62668				3	3	3	39.2	39.2	39.2	10.92	0	28.367	302410000	15	1	C9JLW8	C9JLW8	Protein FAM195B
245960	20200	359610	30783	129220	31777	106190	18822	287180	21146	397720	36884	136210	32616	128920	20675	143390	19090	195420	20538	83916	25241	66395	18962	375650	40538	515310	70054	188640	60781	178270	48548			+	2	1	1	5.4	2.9	2.9	46.397	0.00046729	2.3774	15314000000	12	2	CON__A2I7N1;CON__A2I7N0	CON__A2I7N1;CON__A2I7N0
87434	85944	78546	124140	141140	131290	147300	152350	16378	16138	18431	24041	25681	28088	27885	24820	55164	61036	50638	79345	93778	83507	97443	92094	19446	19026	15943	22288	25486	23075	26415	26218			+	16	2	2	15.1	2	2	137.98	0	2.8305	116230000	10	1	CON__ENSEMBL:ENSBTAP00000001528	CON__ENSEMBL:ENSBTAP00000001528
31201	5899.4	41044	9983.2	19275	8837.6	9335.2	11968	10781	1991.9	13405	1367.2	5700.1	3654.9	5929.2	3685.6	16708	2804.2	23118	2861.6	6526.2	5147.1	8321.6	4791.5	24214	4358.8	32003	3708.7	9188	6266.2	14263	6075.7			+	1	1	1	2.3	2.3	2.3	77.456	0	47.597	74530000	5	1	CON__ENSEMBL:ENSBTAP00000016046	CON__ENSEMBL:ENSBTAP00000016046
148760	15281	250070	18657	115460	21708	100030	27627	172490	15087	281630	28206	131960	24193	122600	25900	286740	30216	498150	42811	249670	51266	212250	55276	275530	45849	488410	77937	222680	77321	229560	51069			+	7	7	2	14.6	14.6	4.4	53.341	0	173.64	2337500000	37	2	CON__Q3MHN5;CON__ENSEMBL:ENSBTAP00000018229	CON__Q3MHN5;CON__ENSEMBL:ENSBTAP00000018229
0	0	0	0	0	0	0	0	0	0	0	0	0	0	0	0	5110.8	2058.7	4195.2	2317.9	4284.5	4109.1	4801.5	4355.5	0	0	0	0	0	0	0	0			+	3	1	1	4	1.3	1.3	92.273	0.00067189	2.0094	0	1	1	CON__ENSEMBL:ENSBTAP00000032840	CON__ENSEMBL:ENSBTAP00000032840
0	0	0	0	0	0	0	0	2853.3	10789	6829.3	11646	6688.9	15448	13534	15035	0	8017.2	4382.7	9669.6	4783.6	9287.1	8353.8	10254	0	0	0	0	0	0	0	0			+	1	1	1	4.4	4.4	4.4	33.423	0.0026019	1.697	46469000	3	2	CON__H-INV:HIT000015463;P05783	CON__H-INV:HIT000015463;P05783	Keratin, type I cytoskeletal 18
134700	27765	137080	36699	61854	28100	70461	31134	227210	44949	206170	57636	106250	48059	112700	56541	213300	48944	221450	54660	106030	52087	111600	83466	258090	58777	253830	59680	129530	73996	136240	64650			+	5	5	5	10.7	10.7	10.7	70.505	0	11.423	317980000	16	2	CON__P00735;P00734	CON__P00735;P00734	Prothrombin;Activation peptide fragment 1;Activation peptide fragment 2;Thrombin light chain;Thrombin heavy chain
5334700	3470500	5003600	4458500	5022000	4424000	4933700	4671500	3323800	2189900	3010700	2599100	2915900	2668100	2736500	2914500	3585500	2539500	3002500	3262100	2982500	2492300	3206700	3209300	1963900	1429600	1894300	1737800	1855700	1692400	1753400	1779600			+	6	6	6	31.6	31.6	31.6	24.409	0	241.56	111140000000	147	1	CON__P00761	CON__P00761
67018	28030	68953	15930	48505	23064	46267	10574	68693	25033	72649	16631	64979	15620	46492	16452	56675	19737	73178	18276	49702	20458	43852	5048.6	34239	8906	37199	5756.2	32157	6904.5	20473	6785.7			+	1	1	1	1	1	1	192.79	0	8.2576	114010000	5	1	CON__P01030	CON__P01030
33937000	2218200	15669000	3963400	3188300	2909400	2515800	3411300	9939400	590280	4356300	1259000	822190	967940	974040	1013900	23707000	1345000	11257000	2773400	2132900	2095000	1658000	2078400	11269000	699690	4909700	1248700	1037600	707170	940790	1069800			+	3	3	2	19.7	19.7	13.4	15.184	0	69.374	126390000000	212	1	CON__P01966	CON__P01966
1250600	168210	341490	181040	59811	83859	151570	54262	2229600	16057	780100	24216	37498	24028	35197	25081	1088800	77769	433150	136970	67682	36941	48688	83913	5661300	583410	2290200	752440	342580	308160	276100	387100			+	3	2	2	22.8	15.9	15.9	15.954	0	49.432	178900000	22	5	CON__P02070;CON__Q3SX09;P69892;P69891;P02100	CON__P02070;CON__Q3SX09
703990	791350	710940	778780	1266000	881340	588460	726060	674280	667080	627390	712180	1209500	826700	624620	796070	579910	581460	549850	640850	1074000	724780	524930	760230	181980	194230	202710	202120	515050	215410	165730	311320			+	19	11	5	41.3	30.1	19.1	51.621	0	277.09	3810100000	82	6	CON__P02533;P02533;CON__A2A4G1;CON__P19001;P19012-2;CON__Q61782	CON__P02533;P02533	Keratin, type I cytoskeletal 14
1046700	1176300	1127400	1060300	1234700	1418500	818940	747710	959990	1243300	1061100	1077200	1170100	1470600	841170	756290	834630	993700	932030	975530	1140400	1252500	718510	679280	733570	931500	863100	823720	872160	1124700	615070	565180			+	23	18	2	41.3	33.5	4.8	60.044	0	210.8	8382700000	108	7	CON__P02538;P02538;CON__P48668;P48668;CON__O95678;O95678;CON__Q8VED5	CON__P02538;P02538;CON__P48668;P48668	Keratin, type II cytoskeletal 6A;Keratin, type II cytoskeletal 6C
3448500	1162400	2825700	1426600	2986500	1575700	2398800	1575400	4450900	1423200	3916000	1993100	3918800	2142700	3200600	2055400	2619500	855320	2242400	1107400	2352100	1140300	1845000	1185700	3337300	1197700	2904900	1525800	3104200	1660700	2444100	1554800			+	6	6	3	64.3	64.3	32.1	15.057	0	299.32	9525200000	107	1	CON__P02584	CON__P02584
732890	16670	786750	35849	113630	39077	108100	15476	873350	13751	934920	40612	134420	39334	122930	26544	478730	25298	519840	27219	79445	35676	75631	13833	1308700	24179	2070700	65415	217130	29966	330750	70414			+	4	4	2	4.6	4.6	3.1	67.011	0.00067416	2.0293	1058200000	20	1	CON__P02672	CON__P02672
1677700	163190	2433200	240330	712670	257750	669210	311520	2036700	129940	3360800	187050	719910	213720	705540	197370	1631800	217260	2393100	277310	641240	350680	632320	336310	4721600	39836	7678800	206650	1504000	141980	1512600	74098			+	5	5	4	11.1	11.1	9.1	56.44	0	9.2157	8196500000	52	1	CON__P02676	CON__P02676
19563000	2491500	26296000	3144700	18329000	3125700	12317000	4613800	12136000	1063500	16017000	1492700	10815000	1406200	7576000	2527300	25598000	2547800	34752000	3758500	25375000	3764900	18020000	5407600	10520000	944600	13437000	1417100	9844800	1183600	6519100	2318800			+	7	5	5	11.5	7.9	7.9	69.366	0	12.236	31553000000	33	4	CON__P02768-1;P02768;P02768-3;P02768-2	CON__P02768-1;P02768	Serum albumin
31181000	4142600	50941000	5292800	20383000	4457800	23281000	4742200	20600000	2656100	31371000	3582000	12822000	3105400	13004000	2734800	28212000	3266500	43269000	4532000	15962000	3702300	17622000	3614300	13092000	1718200	21616000	2492400	8942700	1764000	10311000	2367700			+	10	10	8	13.7	13.7	10	69.293	0	38.976	122340000000	145	1	CON__P02769	CON__P02769
7413.3	7333.7	8740.7	6683.5	8830.9	8193	4322.3	5823.7	10681	11045	12872	10926	9070.9	14551	5979.5	7734.3	4435.9	4392.4	7844.9	5840.8	7603.9	10917	4262.7	5329.5	7937	7478.9	10388	8044	7720.3	11906	5440.9	5908.4			+	22	1	0	39.5	3	0	59.998	0	78.808	85983000	5	1	CON__P04259	CON__P04259
16979	67227	63839	76611	48392	81275	85443	96173	25686	59098	62059	71907	50300	83720	77461	88059	34186	111250	122310	136950	72946	141350	150440	165830	66879	104410	147410	134700	108000	132770	161560	188580			+	9	4	4	16.4	8.5	8.5	53.704	0	9.4973	514100000	21	9	CON__P05787;P05787;P05787-2;CON__H-INV:HIT000292931;CON__Q9H552;CON__Q9DCV7;CON__Q9NSB2;CON__Q6ISB0;Q9NSB2	CON__P05787;P05787;P05787-2;CON__H-INV:HIT000292931	Keratin, type II cytoskeletal 8
18134	7559.6	18224	9767.9	18229	12280	15730	14481	12307	7580.6	12747	7375.4	13284	11507	17289	17828	15113	5580.9	12678	8439.4	12783	13197	15519	9473.1	14944	6062.5	11722	8497.9	12353	9087.5	13534	17127			+	3	2	2	3.9	3	3	91.215	0	6.0596	363020000	14	1	CON__P06868	CON__P06868
10043	33020	27476	35142	19587	35882	37795	41012	10158	64595	72096	77618	36376	97320	97561	99432	16699	49661	59599	82490	35924	60704	78939	82680	14413	47950	54479	63073	31356	63895	72165	72202			+	4	1	1	7.2	2.6	2.6	51.417	0.009883	1.166	69872000	8	3	CON__P08729;CON__Q3KNV1;P08729	CON__P08729;CON__Q3KNV1;P08729	Keratin, type II cytoskeletal 7
892280	877490	889130	727890	1160800	1134400	661420	745950	620610	593330	669610	557340	874280	833040	473920	556800	704320	645600	727950	620090	945480	904010	509040	574150	1059400	1158400	1333000	867650	1270300	1344300	760550	830270			+	19	17	11	44.6	42.7	33.4	51.267	0	323.31	8777700000	117	6	CON__P08779;P08779;CON__P08727;P08727;CON__Q9Z2K1;CON__Q3ZAW8	CON__P08779;P08779	Keratin, type I cytoskeletal 16
1763200	1947500	1695800	2429800	4917500	2059100	1950100	2347800	2359900	2725500	2409600	3491800	6882100	2932600	2722600	3185600	2388300	2531000	2472900	3180700	6428400	2784500	2688600	3084000	2390700	2771200	2212900	3314300	6774700	2804200	2669700	3195400			+	22	21	17	42.2	42.2	38.8	59.51	0	323.31	64834000000	295	9	CON__P13645;P13645;CON__P02535-1;CON__Q7Z3Y7;Q7Z3Y7;CON__Q7Z3Z0;CON__Q7Z3Y8;CON__Q148H6;Q7Z3Z0	CON__P13645;P13645	Keratin, type I cytoskeletal 10
247080	299610	244210	343820	492380	341530	299660	310090	388760	579490	360310	693130	925200	702920	618100	597390	241500	379350	254980	453570	571880	431200	385680	374690	328920	361650	325450	423640	633670	424130	368460	333830			+	20	10	4	34.7	19.8	9	62.378	0	188.07	2298700000	60	2	CON__P13647;P13647	CON__P13647;P13647	Keratin, type II cytoskeletal 5
1562000	170450	1913200	220950	704380	258920	648890	230620	1437800	144180	1785900	213800	617380	174850	654320	213420	1438300	131920	1731600	178720	641690	178540	655680	202130	1162500	131290	1429900	172810	525860	145490	561310	177320			+	5	5	4	20	20	14	30.276	0	111.58	17956000000	65	1	CON__P15497	CON__P15497
6497.1	0	13270	0	7324.2	0	4463.9	0	5473.8	1184.3	8461.7	823.45	4661.1	1500	6872.6	1018.2	7150.6	1305.9	13337	1908.5	5845.5	1414.9	6134.4	804.14	0	0	0	0	0	0	0	0			+	2	2	2	5.5	5.5	5.5	38.252	0	3.4856	23868000	3	1	CON__P17690	CON__P17690
1232100	115210	694380	136320	330510	171910	341560	181540	715210	76998	434200	81020	192330	112340	191500	96223	1336700	102550	771600	137460	341240	168590	360160	168380	1200100	87719	714590	107180	317280	154320	284680	145430			+	4	4	4	9.1	9.1	9.1	51.113	0	129.66	6522500000	35	1	CON__P17697	CON__P17697
13669	12189	9952.9	11877	12309	16704	14631	12853	0	0	0	0	0	0	0	0	59150	12740	43315	12970	28558	16554	23384	12877	0	0	0	0	0	0	0	0			+	3	2	1	3.9	2.7	1.5	63.91	0.0079511	1.239	109770000	2	2	CON__P19013;P19013	CON__P19013;P19013	Keratin, type II cytoskeletal 4
101180	18559	92553	18618	55762	29703	48306	24745	231630	45141	209540	45013	121260	44542	133380	53172	308060	52010	304350	58961	134720	62222	142220	65206	0	0	0	0	0	0	0	0			+	1	1	1	2.2	2.2	2.2	54.71	0.0098552	1.1551	204060000	4	3	CON__P28800;P08697-2;P08697	CON__P28800;P08697-2;P08697	Alpha-2-antiplasmin
38259	3240.8	47490	6840.6	24645	5138.9	38344	13383	42250	5085.3	71158	11144	33395	8437.7	42660	14939	27291	1889.8	31348	6788.9	18505	2983.5	18541	9988.8	43008	9861.2	55533	18257	33312	19274	46461	27702			+	1	1	1	3.1	3.1	3.1	46.103	0.00068603	2.1717	103820000	4	1	CON__P34955	CON__P34955
3630400	2701000	2875500	4434500	7780500	4422700	3875200	4855600	4162100	2911900	3014500	4846800	8318700	4963800	4092900	4841400	4771200	3443500	3235400	5777000	9939600	5682500	4877400	5918800	3815900	2791500	2576100	4541000	7839200	4455600	3957900	4682100			+	25	25	24	48.8	48.8	48.8	62.129	0	323.31	61889000000	325	2	CON__P35527;P35527	CON__P35527;P35527	Keratin, type I cytoskeletal 9
1673500	1560100	1737500	2127800	4358400	2221400	2203900	2223400	2785200	2709600	2149800	3891000	8428500	4024900	4144700	4396900	1693400	1584000	1603100	2077300	4674100	2184200	2219200	2414300	4723400	4915300	4625400	5771800	11821000	6489600	6232400	6382500			+	27	24	1	52.4	48.2	5.6	65.865	0	323.31	35183000000	202	3	CON__P35908;CON__Q9R0H5;CON__Q6NXH9	CON__P35908
3637.8	2585.8	4911.9	3876.3	5877.2	3701.6	3448.1	11821	0	0	2332.2	2329.9	2155.6	1982	2032.2	6888.1	0	1793.3	4108.7	1384.4	4332.7	2726.1	2502.8	9355	1457	1701	4803.5	3384.8	5528.6	3554	2097.9	12348			+	27	1	1	52	4.7	4.7	65.432	0	159.54	183280000	7	2	CON__P35908v2;P35908	CON__P35908v2;P35908	Keratin, type II cytoskeletal 2 epidermal
467130	46072	550330	58886	258890	62565	242250	51416	499010	54033	588640	76005	278290	83698	276420	63808	567020	64296	658910	80985	308280	76368	294780	69271	629430	101800	686090	146370	351090	120350	394180	130230			+	8	8	5	16.8	16.8	10.8	52.347	0	4.6207	1049300000	33	1	CON__P41361	CON__P41361
609240	1073400	532870	1315600	970560	1559700	1613100	1729000	513190	1017100	523540	1285000	977430	1594000	1508400	1699100	599880	1213100	619990	1491000	1118700	1836200	1856900	1970500	415420	808770	417300	960750	787710	1252900	1205700	1289200			+	8	8	8	59	59	59	11.703	0	232.97	7308900000	75	2	CON__P62894;P99999	CON__P62894
112110	11585	111240	16529	79886	12072	101390	15531	221170	16081	193270	30399	149190	17623	168560	25278	342790	36016	352210	61229	253300	15339	283410	36510	114900	12047	103110	17287	69142	12415	92928	22497			+	1	1	1	36.1	36.1	36.1	5.9511	0	93.22	994540000	16	1	CON__P67983	CON__P67983
6318.1	2174.8	5692	427950	27090	8811.4	624780	11036	10958	7664.3	7925.4	508170	33205	21790	575090	9838.2	10790	6862.9	11993	264380	26142	9105.5	402990	13016	12149	20244	12789	226280	28580	21167	373500	21942			+	6	5	3	8.9	7.5	4.3	54.195	0	7.5877	515890000	14	9	CON__Q6NT21;CON__P78385;P78385;CON__O43790;CON__Q14533;O43790;Q14533;CON__Q61726;A6NCN2	CON__Q6NT21;CON__P78385;P78385;CON__O43790;CON__Q14533;O43790;Q14533;CON__Q61726;A6NCN2	Keratin, type II cuticular Hb3;Keratin, type II cuticular Hb6;Keratin, type II cuticular Hb1;Putative keratin-87 protein
4231	1605.8	2075.4	5131.6	7214.3	5324.7	5477.5	5053.2	3349.2	5189.9	2620.1	17265	4986.4	5871.5	18856	5343.2	2134.2	3353.9	1764	18180	3458.6	3460.2	20133	2979.7	3387	5138.4	9169.4	13782	3591.4	6881.3	16890	4212.9			+	4	1	1	6.7	2.2	2.2	55.802	0.0026059	1.7116	53432000	4	2	CON__P78386;P78386	CON__P78386;P78386	Keratin, type II cuticular Hb5
116320	95640	112240	115730	124000	132080	99188	84043	79765	52757	69636	72838	104140	78685	61647	64744	61332	56905	57342	69670	67069	78561	50334	42226	115700	59361	96774	90212	148940	93799	81922	91234			+	15	8	7	34.5	24.5	22.2	48.105	0	85.945	1091700000	36	3	CON__Q04695;Q04695;CON__Q9QWL7	CON__Q04695;Q04695;CON__Q9QWL7	Keratin, type I cytoskeletal 17
25575	8025.4	34165	9898.4	21224	12857	47596	12232	21738	8235.3	25323	8908.1	19194	12160	36355	10265	11148	8358.9	7783.6	4277.3	10660	8971.5	10410	3761.4	22431	8547.7	35829	10251	20072	17679	41929	11607			+	2	2	2	8.2	8.2	8.2	38.756	0.00068415	2.1503	0	4	2	CON__Q05443;P51884	CON__Q05443;P51884	Lumican
6130900	940090	9641100	1397600	4562300	1826900	4663200	1752900	3845800	708850	6370000	1009700	3111500	1241000	3042800	1109500	6842400	1046700	11006000	1981100	5291000	2211400	5300300	2001500	5389300	825030	8784500	1500100	4346200	1773600	4291500	1670400			+	8	8	7	14.3	14.3	12.4	77.738	0	107.48	20545000000	122	4	CON__Q0IIK2;CON__Q29443;P02788-2;P02788	CON__Q0IIK2;CON__Q29443
24267	12364	28752	11987	10620	13096	17501	8551	266850	29516	227560	46135	73828	42466	82235	18839	0	0	0	0	0	0	0	0	17074	4222.6	27169	5556.2	8919	4633.2	13543	5129.8			+	2	2	2	2.4	2.4	2.4	99.536	0	4.7284	53387000	7	3	CON__Q0V8M9;Q06033-2;Q06033	CON__Q0V8M9;Q06033-2;Q06033	Inter-alpha-trypsin inhibitor heavy chain H3
27770	25214	24811	42844	73567	45577	37608	40446	23032	23606	19397	29329	53044	34356	30400	35442	29629	25868	26151	41381	70908	36925	33273	39605	9774.2	8118.6	7150.8	14209	23757	14776	10201	15194			+	3	1	0	5.5	2.3	0	55.877	0	9.2565	133350000	8	10	CON__Q14CN4-1;CON__Q6IME9;Q14CN4-3;Q14CN4-2;Q14CN4;CON__Q3SY84;CON__Q32MB2;Q86Y46-2;Q3SY84;Q86Y46	CON__Q14CN4-1;CON__Q6IME9;Q14CN4-3;Q14CN4-2;Q14CN4;CON__Q3SY84;CON__Q32MB2;Q86Y46-2;Q3SY84;Q86Y46	Keratin, type II cytoskeletal 72;Keratin, type II cytoskeletal 73;Keratin, type II cytoskeletal 71
34394	33846	46647	711620	78546	57250	939570	33985	27139	26240	19981	491730	39236	37254	273470	26457	22230	22237	20838	427630	31362	28235	262150	22007	34394	35574	21369	299280	38471	40683	132890	39566			+	7	7	0	19.2	19.2	0	47.237	0	9.8319	685360000	24	7	CON__Q9UE12;CON__Q15323;Q15323;CON__Q9D646;CON__O76011;CON__Q8IUT8;O76011	CON__Q9UE12;CON__Q15323;Q15323;CON__Q9D646;CON__O76011;CON__Q8IUT8;O76011	Keratin, type I cuticular Ha1;Keratin, type I cuticular Ha4
131800	7842.8	98465	10112	50433	7495.9	79594	14935	152610	9439.2	117880	7228.2	62265	8245.7	93962	15890	79470	3741.9	53185	3977.1	31067	3351.4	48969	8274.9	182320	9401.9	136210	10689	78068	7763.8	109620	19463			+	1	1	1	3.7	3.7	3.7	65.056	0	7.8528	109910000	14	1	CON__Q1RMK2	CON__Q1RMK2
3160.5	778.71	3931.1	1127.1	2687	0	0	0	4339.4	0	3668.1	0	2215.2	0	0	0	4979.5	0	7684.6	0	1242.5	0	797.32	0	0	0	0	0	0	0	0	0			+	6	1	1	8.1	1.4	1.4	129.39	0.00069849	2.3417	10917000	3	1	CON__Q28194	CON__Q28194
21015	2335.8	17797	3511.5	14593	5906.6	13062	5745.2	40347	9797.9	37701	10309	37540	13031	32553	13033	19116	3149.3	14739	2803	15710	3116.7	11591	4832.1	5754.5	5688.8	6939.1	7116.4	5610.1	7525	7646.8	8210.2			+	3	3	3	4.5	4.5	4.5	93.089	0	7.2828	43641000	7	2	CON__Q29RQ1;P10643	CON__Q29RQ1;P10643	Complement component C7
137420	36242	262910	44872	149860	76001	138120	62622	59175	18956	120270	35284	70544	40714	60848	24556	169140	37799	307880	52358	191180	77799	136560	50038	116810	36609	208190	44991	121220	53328	109280	48278			+	3	2	2	4.2	3.1	3.1	69.182	0	3.3198	1052600000	9	1	CON__Q2HJF0	CON__Q2HJF0
29341	1864.8	35401	3997.3	13369	2775.1	12719	2121.6	0	0	0	0	0	0	0	0	33881	3012.6	44772	4614.7	14012	2865.6	17665	3765.7	47485	2646.6	76924	5364	22069	3665.3	25054	5238.7			+	1	1	1	2.6	2.6	2.6	38.348	0.0091315	1.214	0	3	1	CON__Q2KIF2	CON__Q2KIF2
1204900	54979	446150	88823	87778	89524	50686	36701	183940	11298	80516	16326	33616	15740	22986	9971.9	0	0	0	0	0	0	0	0	1171.3	0	728.6	0	0	0	1241.7	0			+	3	3	3	14.2	14.2	14.2	48.821	0.00024149	2.71	158600000	5	1	CON__Q2KIG3	CON__Q2KIG3
144590	21300	235440	34623	104770	39951	99973	27457	29561	11127	47031	15032	32910	14690	38289	17499	32419	17205	47587	22863	34591	29529	40877	29345	53589	14985	89992	20513	56607	21142	61812	22378			+	2	2	2	12.4	12.4	12.4	22.144	0	12.038	84484000	9	2	CON__Q2KIS7;P05452	CON__Q2KIS7;P05452	Tetranectin
1471100	197960	1695800	359080	965680	237440	546550	208530	990310	143800	1132900	251770	680850	173480	364530	154010	1183800	139440	1378500	287480	834010	180380	401800	151520	1098200	173560	1243200	283790	741420	189460	382820	152190			+	13	13	6	8.4	8.4	4.7	187.37	0	59.689	2511800000	58	1	CON__Q2UVX4	CON__Q2UVX4
8098.7	6473.8	8920	8937.4	11213	10825	12134	10778	7358.4	6352.6	6047.7	7471.4	8152.9	8868	10904	8057.4	0	0	0	0	0	0	0	0	8271.3	7855.3	8461.4	9245.2	8184.1	9749.9	10655	8549.6			+	1	1	1	3.2	3.2	3.2	50.327	0.0021911	1.8088	8858300	3	4	CON__Q2YDI2;O43929-2;O43929-3;O43929	CON__Q2YDI2;O43929-2;O43929-3;O43929	Origin recognition complex subunit 4
248990	12648	176350	20600	117920	22096	75791	26196	151080	10020	149950	11491	58120	15445	55023	9743.2	150790	8284.6	112420	16717	104970	16287	62482	21867	122770	8162.9	117620	11768	46812	14067	42968	10171			+	2	2	2	6.6	6.6	6.6	43.017	0	101.94	158780000	8	1	CON__Q32PJ2	CON__Q32PJ2
593290	181210	794990	308430	682320	286080	489320	241640	880880	248240	1055900	389560	978460	416160	649230	315170	805290	231570	1053500	346010	977310	413940	605090	304160	463720	178480	609270	250600	592000	286710	409880	199990			+	12	3	3	26.4	6.9	6.9	85.686	0	31.885	4226800000	35	1	CON__Q3SX14	CON__Q3SX14
0	0	0	0	0	0	0	0	8574.1	4134.4	13506	6118.4	13525	4887.9	10586	7130.4	9190.8	4759.5	8935.7	4751.6	12586	5201.5	10800	4783	0	0	0	0	0	0	0	0			+	13	1	0	37.7	4.6	0	33.012	0.0034327	1.6122	7748000	2	1	CON__Q3SX28	CON__Q3SX28
95866	7520.3	194530	16636	64876	7870	56102	10435	102150	22643	185740	29892	74663	28232	69702	24419	124790	12291	252100	20429	71201	10799	73396	14003	137400	10811	260180	23996	84190	16108	85995	14544			+	3	3	2	3.3	3.3	2.2	101.51	0	30.919	299270000	10	1	CON__Q3T052	CON__Q3T052
0	0	0	0	0	0	0	0	6276.1	1461.4	5817	1855.6	4233.8	1756.5	4526.7	1867.9	4811.3	0	5620.7	1332.2	3901	1482.3	5452.1	2061.5	3167	1288.8	2648.7	844.82	3374.8	1771.9	2079.1	1561.9			+	1	1	1	6.2	6.2	6.2	26.133	0	5.5046	28376000	3	1	CON__Q3Y5Z3	CON__Q3Y5Z3
1840900	1654200	1254300	1995100	2216300	2026700	2296400	2979600	2297700	1750500	1462000	2633300	2673100	2266900	2902500	3845800	3780500	2934400	2480600	4350300	4731000	3988300	5188500	7028500	4566300	3762700	3352500	5416600	6434500	5001400	6472000	8611700			+	11	11	6	26.4	26.4	13.5	62.87	0	323.31	49656000000	157	1	CON__Q3ZBD7	CON__Q3ZBD7
134930	3820.1	92720	8429.7	33613	4273.5	32186	6886	92538	0	55382	3681.8	16827	3359.9	18027	5357.8	109620	2245.2	79399	4820.7	21252	4723.9	25659	3846.3	120370	0	88806	6274.2	33003	3725.3	26461	0			+	1	1	1	2.1	2.1	2.1	54.099	0	7.8649	547720000	9	1	CON__Q3ZBS7	CON__Q3ZBS7
30683	21177	22451	25983	43977	27763	32512	33010	31147	14030	21848	16717	32148	19196	23097	21502	30760	20747	23629	25320	40094	22192	29822	27681	23283	11458	16348	13964	26591	20583	18516	21067			+	3	3	3	1.7	1.7	1.7	248.07	0	11.984	102630000	14	2	CON__Q5D862;Q5D862	CON__Q5D862;Q5D862	Filaggrin-2
64623	46173	61062	71850	89028	76060	58446	96303	17748	23610	17256	24911	40215	32388	26545	28165	55143	51197	46861	58635	64171	75163	54584	56189	10080	6558.2	8135.8	10239	20119	9515.5	8520	12487			+	5	4	4	8.8	7.5	7.5	56.964	0	3.4337	100810000	8	4	CON__Q8N1N4-2;CON__Q7RTT2;Q8N1N4;Q8N1N4-2	CON__Q8N1N4-2;CON__Q7RTT2;Q8N1N4;Q8N1N4-2	Keratin, type II cytoskeletal 78
9199.9	8241.9	8470	12366	9261	11666	47526	9021.7	0	0	0	0	0	0	0	0	0	0	1026.5	4616.6	576.94	0	29590	0	0	0	0	0	0	0	0	0			+	2	1	1	5.9	3.1	3.1	47.596	0	9.5254	13688000	3	3	CON__Q92764;Q92764;CON__Q14532	CON__Q92764;Q92764;CON__Q14532	Keratin, type I cuticular Ha5
407900	149960	375590	259760	277320	219080	487830	415520	629690	182870	557080	360670	481520	302900	506370	667150	485430	220180	462000	379380	364410	385530	476710	519580	412300	138200	381480	267780	307650	221760	359450	411870			+	5	5	3	14.9	14.9	8.7	46.228	0	117.85	1141100000	39	1	CON__Q95121	CON__Q95121
39652	22187	31253	194820	45091	34448	264270	21747	28605	24788	25425	172960	41294	28387	230090	28767	2026.6	2459.9	3321.2	111480	9272.4	2448.9	152950	2248.1	14914	13986	12316	141260	24081	17917	205550	14149			+	1	1	1	1.9	1.9	1.9	56.682	0.00023563	2.4752	560880000	11	2	CON__Q9NSB4;Q9NSB4	CON__Q9NSB4;Q9NSB4	Keratin, type II cuticular Hb2
118850	18276	134410	24184	103120	32850	56805	27640	45666	5394.7	52805	13176	41176	12234	24409	12515	138750	11943	149800	17179	94191	21288	59251	19038	44737	2837	50090	5719.8	30807	5508	16706	6890.1			+	3	3	3	3.9	3.9	3.9	106.19	0	28.088	493870000	15	2	CON__Q9TRI1;P19823	CON__Q9TRI1;P19823	Inter-alpha-trypsin inhibitor heavy chain H2
76794	15893	88491	27200	38953	21975	44312	20900	92686	12500	152310	22768	32123	15858	31808	20235	17166	12746	27780	18189	16833	14168	18803	18173	76170	9895.6	129040	16356	21778	9806.6	28569	11556			+	2	2	1	5.4	5.4	2.9	46.203	0	7.6273	598430000	11	1	CON__Q9TTE1	CON__Q9TTE1
19836	19684	19703	102560	25850	25472	169550	42681	7027.5	8309	7503	12941	5118.4	9231.6	31389	24238	0	0	0	0	0	0	0	0	10270	12008	10238	16952	8736.3	12534	32072	31629			+	6	2	1	13.4	4.8	2.3	53.728	0	5.4169	68321000	4	9	CON__REFSEQ:XP_986630;CON__A2A5Y0;CON__O76013;CON__O76014;O76013-2;O76014;O76013;CON__O76015;O76015	CON__REFSEQ:XP_986630;CON__A2A5Y0
390750	286140	328410	356160	399120	407560	465920	422310	262920	188120	201640	235320	280800	263120	284410	259180	445700	327280	354940	383940	470400	423650	486210	404590	292130	194010	224750	268600	287000	250600	278480	249670				5	5	5	32.6	32.6	32.6	23.384	0	180.07	2051400000	33	4	Q13765;E9PAV3-2;E9PAV3;Q9BZK3	Q13765;E9PAV3-2;E9PAV3	Nascent polypeptide-associated complex subunit alpha;Nascent polypeptide-associated complex subunit alpha, muscle-specific form
13000	18289	14181	20376	20411	22255	23242	21695	16498	22885	14945	21843	24776	30757	28449	29080	9875.9	15563	10117	15975	16263	19527	20411	19370	24805	25251	26335	27732	24703	29770	30910	37137				2	2	2	32	32	32	11.133	0	8.8403	134550000	6	1	L0R6Q1	L0R6Q1
68957	24396	64931	21164	73695	26088	50616	26561	38223	14192	41356	13063	43477	17272	35369	13588	71851	22031	72295	24913	72440	29595	59909	32015	67075	22027	59324	19169	69576	25098	52535	23625				1	1	1	4.6	4.6	4.6	33.615	0.0021949	1.8206	54699000	5	2	O00115-2;O00115	O00115-2;O00115	Deoxyribonuclease-2-alpha
45655	11412	29517	12058	28921	17824	19477	14953	51508	13103	30060	15738	31460	18601	25795	15320	18847	5883.2	16386	8362.9	13967	10755	11227	8672.9	37147	11990	22516	10876	23998	18087	19953	12357				5	5	5	12.8	12.8	12.8	72.911	0	42.519	258500000	12	1	O00116	O00116	Alkyldihydroxyacetonephosphate synthase, peroxisomal
286130	324830	262260	398370	401000	467920	490510	517780	200190	267360	167180	319850	286400	374900	353590	427640	329300	315820	259020	379520	369830	444060	424700	453210	202020	275360	183980	323460	306180	399840	377360	446070				11	11	11	19.8	19.8	19.8	75.042	0	72.799	725700000	47	6	O00139-2;O00139-1;O00139-5;O00139;O00139-4;Q8N4N8	O00139-2;O00139-1;O00139-5;O00139;O00139-4	Kinesin-like protein KIF2A
0	0	0	0	0	0	0	0	35866	35669	29920	33598	40537	33875	49756	31948	60429	53363	59556	75060	68932	71188	88176	64770	0	0	0	0	0	0	0	0	+			10	1	1	27.4	2.1	2.1	49.129	1	-2	36264000	2	3	O00148;O00148-2;O00148-3	O00148;O00148-2;O00148-3	ATP-dependent RNA helicase DDX39A
73972	73775	92643	84364	96680	98725	98085	92212	9448.5	10079	11259	7639.9	13563	10686	10984	7680.2	9565.4	6524.4	8975.4	7035.5	10544	9272.9	9586.8	7541	51030	45230	67045	55245	80420	69350	82516	63963				4	4	4	14.9	14.9	14.9	36.071	0	38.397	67265000	11	1	O00151	O00151	PDZ and LIM domain protein 1
281520	650260	267720	774310	501980	784160	776110	788810	228960	540900	235350	691120	479240	677010	706930	814910	363510	925230	287240	1018300	852400	1100800	1070600	1231300	257340	642690	224460	820080	573970	845540	831770	916170				7	7	7	28	28	28	36.567	0	70.545	2501600000	42	7	O00154-6;O00154-4;O00154-7;O00154;O00154-2;O00154-3;O00154-5	O00154-6;O00154-4;O00154-7;O00154;O00154-2;O00154-3;O00154-5	Cytosolic acyl coenzyme A thioester hydrolase
89098	64538	89588	86921	112880	109290	118260	101320	76680	36598	64858	55668	61838	56607	66219	56563	78460	47227	69223	58390	70738	70832	77218	63978	260580	180350	253130	227970	285840	276700	300050	227720				9	9	9	13.2	13.2	13.2	117.91	0	103.96	170220000	33	3	O00159-2;O00159-3;O00159	O00159-2;O00159-3;O00159	Unconventional myosin-Ic
0	0	0	0	0	0	0	0	56449	13507	47534	19276	37723	18443	32207	18094	49604	19329	36985	20028	39545	20178	36281	23070	41092	3954.3	34917	4731.9	23944	4522.6	20188	5631.4				4	2	2	4.1	2.3	2.3	124.84	0.0067859	1.3038	106080000	5	1	O00160	O00160	Unconventional myosin-If
25812	7406.1	17958	8646.1	17847	7844.3	13271	7452.8	5872.3	2018.1	4668.1	3307.9	4829.4	2680.8	2861.5	3315.5	14904	5974.2	13666	4509.2	10944	8369.4	10197	6040.1	54687	16226	44208	14119	39423	21349	34520	16236				2	2	2	18.5	18.5	18.5	23.354	0	10.025	89364000	6	2	O00161;O00161-2	O00161;O00161-2	Synaptosomal-associated protein 23
7293.8	14507	7960.1	15092	12418	19991	21770	17731	0	0	0	0	0	0	0	0	6897.4	8415.5	6064.6	9516.1	11854	13534	14856	12231	0	0	0	0	0	0	0	0				1	1	1	9.7	9.7	9.7	14.234	0.0044238	1.4868	34738000	3	5	O00165-4;O00165-5;O00165-3;O00165;O00165-2	O00165-4;O00165-5;O00165-3;O00165;O00165-2	HCLS1-associated protein X-1
13508	17181	12805	28311	24448	29505	27157	33344	93421	110680	87636	146850	134820	149170	169080	179610	23046	23930	22641	24619	31136	37627	37974	39573	51376	59128	42743	74032	76821	81143	82495	92800				3	3	3	11.8	11.8	11.8	37.636	0	18.381	316570000	12	1	O00170	O00170	AH receptor-interacting protein
210060	179830	172700	238740	238910	239290	263250	235280	253850	233590	242020	276520	343800	317740	338700	317890	191250	178110	165120	214760	225090	220990	221190	223910	305620	279530	277070	341930	407390	376900	430160	373620				11	11	11	23.9	23.9	23.9	72.453	0	67.226	910980000	52	1	O00178	O00178	GTP-binding protein 1
0	0	0	0	0	0	0	0	0	0	0	0	0	0	0	0	70918	71481	82625	61107	45290	79182	73317	18565	13497	16484	14307	16512	15253	18693	25311	19444				1	1	1	4.5	4.5	4.5	34.69	0.0069901	1.3018	50606000	2	4	O00182-3;O00182-2;O00182-6;O00182	O00182-3;O00182-2;O00182-6;O00182	Galectin-9
266020	200430	234470	247340	291430	289590	256150	239420	82876	69490	76544	79993	83943	88509	99882	79358	174910	132600	153530	156770	185410	183710	180110	191860	94423	76338	82440	75926	100830	99469	96849	93147				6	6	6	10.3	10.3	10.3	67.764	0	40.197	759450000	20	1	O00186	O00186	Syntaxin-binding protein 3
496910	178520	353800	215920	375350	251030	327940	250240	468280	138630	314930	149810	231770	194230	226610	167210	400200	154670	289730	183800	309100	223880	273230	188520	673170	235970	593960	290380	496200	352210	431350	333010				11	11	11	16.9	16.9	16.9	97.684	0	194.5	1639400000	57	2	O00192-2;O00192	O00192-2;O00192	Armadillo repeat protein deleted in velo-cardio-facial syndrome
157770	147560	124110	173520	182470	166810	190050	172180	218290	102690	115140	138450	140190	140330	159420	141780	345470	208590	186380	211100	234580	256270	245550	220510	138140	121430	106550	138340	160350	150360	159690	161400				4	4	4	25.7	25.7	25.7	20.332	0	323.31	1321400000	37	1	O00193	O00193	Small acidic protein
48635	21106	44009	24767	36877	24190	35469	24760	71280	22844	62201	26519	61634	37024	37804	31927	107780	27265	79511	36500	65533	39206	55786	32010	99443	38754	85922	50352	80280	50183	70426	49008				13	9	9	14.6	10.1	10.1	116.19	0	46.962	184180000	19	2	O00203-3;O00203	O00203-3;O00203	AP-3 complex subunit beta-1
0	0	0	0	0	0	0	0	0	0	0	0	0	0	0	0	0	1072.4	0	1345	0	1262	2065.5	2505.4	0	0	0	0	0	0	0	0				1	1	1	2.7	2.7	2.7	49.856	0	19.442	0	1	6	O00213-4;O00213-6;O00213-3;O00213-5;O00213-2;O00213	O00213-4;O00213-6;O00213-3;O00213-5;O00213-2;O00213	Amyloid beta A4 precursor protein-binding family B member 1
1947.8	1707	3410	1379.7	2177.6	1350.8	2409.6	3151.1	2853.3	2610.6	3931.3	2005.8	3933.3	1931	2832.4	4526.6	763.87	0	1624.6	1069.5	2396.9	0	1142.7	2022.8	3445.2	1180.1	942.24	2629.1	3322.9	2629	2019	3979				1	1	1	4.1	4.1	4.1	35.808	0	5.2582	19320000	4	2	O00214;O00214-2	O00214;O00214-2	Galectin-8
23170	51107	21410	63922	43613	69701	59091	74338	98324	244940	97116	295630	210140	362430	312400	372270	60165	182650	56082	189860	141560	260430	216100	278100	119730	318070	111760	368360	253220	470720	392390	466010				3	3	3	13.8	13.8	13.8	23.705	0	5.7868	929920000	15	1	O00217	O00217	NADH dehydrogenase [ubiquinone] iron-sulfur protein 8, mitochondrial
3725500	4483700	3479300	5192300	5764300	6001600	5908600	5575100	1379500	771350	1008600	978650	1833300	1084900	1321600	1496700	1884200	986990	1369800	1352300	2301900	1423000	1856100	1891000	1853000	1130100	1519200	1492500	2125000	1533200	1835700	1741000				21	21	21	58.3	58.3	58.3	47.463	0	229.65	13041000000	120	2	O00231;O00231-2	O00231;O00231-2	26S proteasome non-ATPase regulatory subunit 11
421380	313110	353130	377110	465590	409670	455240	397070	432360	281770	345650	345530	454630	416080	439640	362800	379900	260630	288890	297000	401290	352880	386740	341600	268920	175280	232550	233280	291190	259770	282570	263250				12	12	12	33.8	33.8	33.8	52.904	0	269.81	2909900000	67	2	O00232;O00232-2	O00232;O00232-2	26S proteasome non-ATPase regulatory subunit 12
102320	44998	98053	54859	115080	62891	93432	67749	89569	35134	86205	44278	89966	49197	72047	44853	41699	23037	37873	25566	43700	27886	29180	21946	69019	41844	72487	48574	78945	51282	74985	56192				5	5	5	22.9	22.9	22.9	24.682	0	5.8044	392700000	11	3	O00233;O00233-2;O00233-3	O00233;O00233-2	26S proteasome non-ATPase regulatory subunit 9
19412	12630	14525	14227	17054	14765	19633	17824	10660	6697.7	7869.2	8734.7	10836	9286.1	9311.9	8317.6	1497.6	2351.3	2822.9	2417	3011.2	1969.7	3873.6	2957.7	4525.6	3653.4	2432.5	4494.7	4083.1	4429.4	4394.3	4571.8				2	2	2	5	5	5	63.747	0	11.126	63472000	6	3	O00255-3;O00255-2;O00255	O00255-3;O00255-2;O00255	Menin
0	0	0	0	0	0	0	0	0	0	0	0	0	0	0	0	0	0	0	0	0	0	0	0	3082.7	2347.7	2529.8	2599.8	1690	1880.3	2837.3	2184.5				1	1	1	10	10	10	16.011	0	6.1407	0	1	2	O00258-2;O00258	O00258-2;O00258	Tail-anchored protein insertion receptor WRB
114200	139550	128340	169020	240150	167890	241170	308280	159750	230990	188640	336440	349130	310440	425420	387530	181560	223000	188140	282820	313550	295300	311170	306370	144620	213520	133470	276360	274510	226420	310830	361440				5	5	4	26.7	26.7	22.1	21.671	0	47.237	5207000000	20	2	O00264;O00264-2	O00264	Membrane-associated progesterone receptor component 1
187850	132020	143120	176380	243170	177950	211380	223490	301840	127010	323120	140840	198240	168710	213680	151000	346180	210520	239530	286610	490760	305390	366070	440630	206350	174590	171810	212250	220830	233740	246500	235930				20	20	20	27.7	27.7	27.7	120.5	0	255.88	636130000	69	2	O00267-2;O00267	O00267-2;O00267	Transcription elongation factor SPT5
0	0	0	0	0	0	0	0	0	0	0	0	0	0	0	0	886.7	2242.6	2890.3	2405.1	3773.6	4729.8	2269.7	3853.7	0	0	0	0	0	0	0	0				1	1	1	4.8	4.8	4.8	28.232	0.0011106	1.9304	0	1	1	O00287	O00287	Regulatory factor X-associated protein
213890	91717	142390	107880	127830	116740	128100	117590	113840	138260	121150	153280	184170	175220	180830	173160	232080	107010	173720	129650	163150	130470	140300	131160	146960	146450	141760	166930	216720	178140	184560	166140				11	10	10	14.2	13.2	13.2	110.66	0	64.334	360330000	28	3	O00291-3;O00291-4;O00291	O00291-3;O00291-4;O00291	Huntingtin-interacting protein 1
402150	110030	517630	139840	307040	158950	266180	139630	60274	70567	35243	85294	46990	69939	71892	81010	49340	68668	40109	72055	52614	73383	60897	65738	330000	97985	447180	147640	286270	166450	233920	166010				5	5	4	14.9	14.9	13.3	54.666	0	24.298	479280000	16	2	O00294-2;O00294	O00294-2;O00294	Tubby-related protein 1
2561500	660250	2024100	649100	2135100	732530	1510500	679870	1788800	514770	1409800	536980	1616100	621480	1074000	526990	2138700	618280	1669700	600970	1764300	669510	1227600	624500	2381700	779420	1830100	731520	1864700	868290	1358600	707260				10	10	10	57.3	57.3	57.3	26.922	0	323.31	5304200000	80	1	O00299	O00299	Chloride intracellular channel protein 1
193750	137310	152390	148220	209900	162440	199400	192860	314000	212850	268170	242860	358780	286810	345820	289440	269080	188360	236380	234540	298240	256650	283420	267940	224360	152010	197730	193820	250140	193990	243380	219290				8	8	8	32.5	32.5	32.5	37.563	0	137.93	751890000	37	1	O00303	O00303	Eukaryotic translation initiation factor 3 subunit F
132010	311220	131200	364010	266290	393180	334870	422630	153410	330810	159120	372070	295290	424510	363300	469430	50774	92199	35604	114300	78387	134730	124130	134950	161940	329390	157850	406010	302500	422620	391040	483920				7	7	7	18.6	18.6	18.6	54.122	0	22.605	903520000	19	3	O00330;O00330-3;O00330-2	O00330;O00330-3;O00330-2	Pyruvate dehydrogenase protein X component, mitochondrial
139390	133380	134890	174250	182950	162080	201650	177020	102440	107320	107870	143030	148220	140770	164100	147120	64880	61845	56617	67860	79849	76318	79563	84426	115030	124030	120650	149750	152300	146680	172780	165200				3	3	3	19.5	19.5	19.5	20.747	0	6.1532	368820000	12	1	O00399	O00399	Dynactin subunit 6
48047	28756	37767	38144	44690	43499	48508	36318	19951	13217	14395	14009	18588	19502	14036	12105	29603	24283	28061	25707	30904	33912	37016	29293	57720	30312	38949	44163	54774	46726	39577	40864				2	2	2	3.5	3.5	3.5	60.908	0	42.325	122080000	6	1	O00400	O00400	Acetyl-coenzyme A transporter 1
17107	24398	21405	26300	27124	35521	30830	31572	41664	45267	40308	59918	69749	70916	69864	66267	54084	84247	56352	91435	84226	106760	97862	101130	41791	49401	46653	60837	63321	68067	71958	71238				4	4	4	10.3	10.3	10.3	54.826	0	9.7005	204220000	16	1	O00401	O00401	Neural Wiskott-Aldrich syndrome protein
0	0	0	0	0	0	0	0	0	1005.7	882.38	975.43	823.5	2264.8	1646.2	1862.9	4463	3873.7	1387.4	3954.6	4251	5027.7	2577.1	2244.2	0	0	0	0	0	0	0	0				2	2	2	5.7	5.7	5.7	78.177	0	3.0042	7638600	2	6	O00408-5;O00408-6;O00408-2;O00408-4;O00408-3;O00408	O00408-5;O00408-6;O00408-2;O00408-4;O00408-3;O00408	cGMP-dependent 3,5-cyclic phosphodiesterase
1875900	955120	1717500	1368000	2275600	1369500	1990200	1558600	1194800	666680	1188900	907020	1338900	969840	1392600	1086900	2773500	1338600	2395300	1898100	3191300	1978800	2802300	2308100	1432700	741370	1278900	946590	1527100	1064500	1447800	1188900				30	30	28	39.9	39.9	36.6	123.63	0	323.31	8228400000	168	3	O00410;O00410-3;O00410-2	O00410;O00410-3;O00410-2	Importin-5
120750	105990	88560	116010	137100	127220	121700	134630	229600	213210	217350	225800	244080	283160	290320	275900	65735	72562	56629	78549	76756	87983	89719	82584	93238	81701	86940	95508	98435	104630	114290	100080				3	3	3	23.5	23.5	23.5	17.561	0	14.247	1264500000	13	2	O00422;O00422-2	O00422;O00422-2	Histone deacetylase complex subunit SAP18
0	0	0	0	0	0	0	0	0	0	0	0	0	0	0	0	0	1293.9	0	0	725.64	0	841.86	1163.9	0	0	0	0	0	0	920.28	1468				2	1	1	5	2.8	2.8	63.704	0.00023992	2.6423	0	2	1	O00425	O00425	Insulin-like growth factor 2 mRNA-binding protein 3
1250500	1759900	1158600	2229200	2139100	2509700	2589400	2724400	1162300	1588800	1099500	2090300	2064400	2352200	2386300	2743800	999820	1370000	891960	1721800	1735500	1938400	1959700	2203600	1008300	1355300	869050	1781200	1717800	1993000	1958500	2270400				28	28	28	55	55	55	80.535	0	323.31	7750200000	164	8	O00429-2;O00429;O00429-8;O00429-6;O00429-4;O00429-5;O00429-3;O00429-7	O00429-2;O00429;O00429-8;O00429-6;O00429-4;O00429-5;O00429-3;O00429-7	Dynamin-1-like protein
193790	167380	167260	199170	210510	204270	248180	246440	95805	84152	76332	96845	103370	102060	117600	127340	225010	192910	210310	212810	260460	256880	305770	258100	162300	134320	115980	152510	160140	157300	177740	186300				5	5	5	20.2	20.2	20.2	39.336	0	67.773	1384200000	19	2	O00442;O00442-2	O00442;O00442-2	RNA 3-terminal phosphate cyclase
0	0	0	0	0	0	0	0	77981	41689	70263	54483	71051	56415	66963	55963	23932	14521	21201	21818	22961	16058	24053	16693	21250	14916	23272	20695	17464	20438	19273	16084				5	5	5	3.7	3.7	3.7	190.68	0	4.2985	54972000	8	2	O00443;O00443-2	O00443	Phosphatidylinositol 4-phosphate 3-kinase C2 domain-containing subunit alpha
0	0	0	0	0	0	0	0	1987.2	1276.3	1309.4	1064.2	1561.4	1750.2	1335.3	0	3961.7	1983.5	940.78	1655.4	3088	2360.4	2292.3	807.3	0	0	0	0	0	0	0	0				1	1	1	1.7	1.7	1.7	81.879	0	15.593	3430000	2	1	O00461	O00461	Golgi integral membrane protein 4
38891	47434	56321	54872	64612	55128	62290	54801	36559	43938	52499	57527	72745	58698	65499	62443	35955	42090	41355	51800	61492	56848	66945	54293	25050	35048	48866	41454	41579	45059	46911	39947				4	4	4	3.1	3.1	3.1	214.84	0	26.316	84335000	10	7	O00468-6;O00468-3;O00468-5;O00468-4;O00468-7;O00468;O00468-2	O00468-6;O00468-3;O00468-5;O00468-4;O00468-7;O00468;O00468-2	Agrin;Agrin N-terminal 110 kDa subunit;Agrin C-terminal 110 kDa subunit;Agrin C-terminal 90 kDa fragment;Agrin C-terminal 22 kDa fragment
231290	127720	176530	124210	201450	163940	141360	114060	168020	85899	139890	74710	135580	117850	82548	81109	141550	82288	105130	84920	130150	111460	87412	80299	98264	57927	70972	57599	100950	78061	62091	57647				8	8	8	14.9	14.9	14.9	84.685	0	70.398	310000000	25	3	O00469;O00469-2;O00469-3	O00469;O00469-2;O00469-3	Procollagen-lysine,2-oxoglutarate 5-dioxygenase 2
66693	38455	55947	43995	61684	52281	59178	44935	81823	43040	59513	55611	81206	67160	71229	64164	49188	25781	35719	34334	45223	40338	44521	34189	50871	40218	50785	48575	62736	67284	67930	61601				9	9	9	14.7	14.7	14.7	81.852	0	46.954	155010000	21	1	O00471	O00471	Exocyst complex component 5
308050	1149000	290570	1135000	737030	1325900	1187800	1392700	299500	965990	313100	903040	644270	1185000	1022200	1150700	187190	830940	216730	781550	529630	957810	818350	1034900	141090	422870	135790	434950	306710	500660	480340	523110				3	3	3	34.6	34.6	34.6	9.3697	0	25.157	7457600000	25	1	O00483	O00483	Cytochrome c oxidase subunit NDUFA4
347610	244080	242480	261000	336600	276530	316200	305430	234300	153910	180200	189870	226370	213250	244210	205240	296710	224590	234000	296950	313560	325510	339430	334000	224240	138760	190580	181250	245080	235180	229390	201800				7	7	7	29.7	29.7	29.7	34.577	0	36.336	1086800000	29	1	O00487	O00487	26S proteasome non-ATPase regulatory subunit 14
0	0	0	0	0	0	0	0	1257.7	971.26	1342.4	1943.6	1503.8	1768.7	1485.3	1641	979.58	1390.2	1547.7	752.29	895.31	1149.7	1644.6	835.09	0	0	0	0	0	0	0	0				1	1	1	10.4	10.4	10.4	15.199	0	3.1921	19797000	2	1	O00488	O00488	Zinc finger protein 593
571520	1083600	606130	1180900	1145000	1414200	1490100	1371000	508790	882620	539520	945270	925030	1126900	1130700	1199500	366540	675330	394890	813990	710650	866900	968310	935450	590450	634430	639710	776300	716050	818720	989690	884040				16	16	16	39.7	39.7	39.7	55.174	0	323.31	4504800000	88	11	O00499-3;O00499-5;O00499;O00499-9;O00499-10;O00499-7;O00499-8;O00499-4;O00499-6;O00499-11;O00499-2	O00499-3;O00499-5;O00499;O00499-9;O00499-10;O00499-7;O00499-8;O00499-4;O00499-6;O00499-11;O00499-2	Myc box-dependent-interacting protein 1
0	0	0	0	0	0	0	0	0	0	0	0	0	0	0	0	1995.3	2360.4	1364.3	2226.7	3353.5	3506.5	3010.3	3086	0	0	0	0	0	0	0	0				1	1	1	7.3	7.3	7.3	23.147	0.0079543	1.243	8103900	1	1	O00501	O00501	Claudin-5
202930	116270	165920	133030	182950	140770	172530	139820	208180	119340	172830	129820	184760	154870	178660	124580	255110	155280	212480	173140	236340	197530	245480	172110	180650	105410	149600	117100	157450	135680	159640	113740				6	4	4	15.2	10.7	10.7	57.81	0	41.837	1093700000	26	1	O00505	O00505	Importin subunit alpha-4
0	0	0	0	0	0	0	0	0	0	0	0	0	0	0	0	1980.4	1596.7	1053.5	1158.9	2102.4	1616.9	2375.8	1572.6	0	0	0	0	0	0	0	0				3	1	1	10.8	3.9	3.9	37.297	0	3.0371	0	1	6	O00506-3;Q9P289-2;O00506-2;Q9P289;O00506;Q9P289-3	O00506-3;Q9P289-2;O00506-2;Q9P289;O00506;Q9P289-3	Serine/threonine-protein kinase 25;Serine/threonine-protein kinase 26
111840	126280	75762	125090	107780	130030	160690	167800	54028	101910	42513	90866	67832	104350	116570	132150	52385	78599	47770	77438	76828	82798	101780	109780	41139	87680	26916	77295	50983	79144	111100	116490				4	4	4	8.6	8.6	8.6	63.065	0	6.011	1130800000	22	1	O00519	O00519	Fatty-acid amide hydrolase 1
374210	278610	355840	389310	460620	467170	482710	405580	164680	161550	187880	213940	254030	234950	260400	246260	287520	253130	316560	330360	395020	409390	439500	380580	233940	211500	245140	288920	334330	309910	345150	323010				8	8	8	7.7	7.7	7.7	135.07	0	51.208	2000700000	39	2	O00533;O00533-2	O00533;O00533-2	Neural cell adhesion molecule L1-like protein;Processed neural cell adhesion molecule L1-like protein
15414	2333.1	11730	2920.6	11638	3452.5	4213.8	2790.8	13262	3673.6	12618	6701.3	10528	7008.3	7455.7	4898	13603	2028.1	11499	2413.2	9699	1674.4	6229.2	2412.2	10673	2354.1	8063.5	1592	9301.8	2948.5	4419.4	3045.3				1	1	1	5.3	5.3	5.3	29.235	0.00067431	2.0331	33124000	4	4	O00534-4;O00534-3;O00534-2;O00534	O00534-4;O00534-3;O00534-2;O00534	von Willebrand factor A domain-containing protein 5A
134740	42840	93702	59813	204720	83641	106440	135330	166840	36531	108060	71301	227870	78290	121080	149700	190940	59264	136880	89297	279050	122230	161790	172010	245490	60607	155460	100960	357260	118490	197680	225550				3	3	3	13.7	13.7	13.7	31.761	0	23.669	309600000	16	3	O00560-3;O00560-2;O00560	O00560-3;O00560-2;O00560	Syntenin-1
351740	338100	282720	380270	494210	425650	504110	562360	206250	224490	186000	254190	316460	289290	329830	371080	287330	284510	224960	334940	438420	356700	428740	484560	394820	235740	304650	276020	375630	293760	381690	402910				15	15	15	16	16	16	134.77	0	95.383	1069300000	53	2	O00562-2;O00562	O00562-2;O00562	Membrane-associated phosphatidylinositol transfer protein 1
580710	477530	445120	516980	634600	574480	634530	575110	796530	508360	661330	559720	826150	641110	752400	673860	931580	741920	747880	779170	1003500	886870	1055900	934530	568050	459810	447260	501690	602750	579010	629370	575470				10	10	10	20.4	20.4	20.4	66.049	0	32.72	3799600000	61	1	O00567	O00567	Nucleolar protein 56
781170	616040	668910	767340	868270	839660	945430	836040	812560	679230	641590	709340	859710	908140	754830	698760	784060	707010	602140	894990	937880	908190	1012200	989280	781980	645460	612160	695030	851560	904800	795560	708960				22	21	7	44.1	42.4	17.8	73.243	0	196.52	6666800000	102	3	O00571;O00571-2;O15523-3	O00571;O00571-2	ATP-dependent RNA helicase DDX3X
370700	17926	562740	40861	190660	24452	124470	26502	266400	25697	401910	33630	129460	26156	94298	36133	415140	16116	587420	36029	183770	30401	130590	25355	295050	17024	444990	35630	143410	31043	109940	32508				2	2	2	7.1	7.1	7.1	35.078	0	4.1406	401880000	13	1	O00602	O00602	Ficolin-1
306720	208940	315920	231950	351700	296020	348230	267480	336310	231040	297210	283870	390280	305040	363330	299450	430530	250850	351030	319510	452340	351630	427960	341140	216830	138260	181370	169100	229520	178990	211420	173340				10	10	8	35.7	35.7	31.3	57.886	0	175.88	2105100000	53	1	O00629	O00629	Importin subunit alpha-3
190510	174710	136120	265900	214920	365660	240450	304330	171470	147550	149230	165770	195860	171920	192430	180580	314210	232020	251130	269030	351740	313500	320120	298570	35340	24120	29062	32368	44289	32321	40253	37001				6	6	6	22.2	22.2	22.2	38.946	0	70.333	496810000	19	3	O00743-3;O00743;O00743-2	O00743-3;O00743;O00743-2	Serine/threonine-protein phosphatase 6 catalytic subunit;Serine/threonine-protein phosphatase 6 catalytic subunit, N-terminally processed
26762	13663	21617	15986	23321	14151	24223	22326	24193	17535	22080	18945	25714	15186	20399	20164	27509	19007	25925	27844	25842	29730	36378	33847	44076	22198	43003	29182	46750	22453	38706	38001				1	1	1	1.2	1.2	1.2	113.61	0.00067024	1.9768	34615000	5	2	O00754-2;O00754	O00754-2;O00754	Lysosomal alpha-mannosidase;Lysosomal alpha-mannosidase A peptide;Lysosomal alpha-mannosidase B peptide;Lysosomal alpha-mannosidase C peptide;Lysosomal alpha-mannosidase D peptide;Lysosomal alpha-mannosidase E peptide
22864	30127	27288	32922	34329	36957	39786	38830	0	0	0	0	0	0	0	0	10431	10838	9023.4	15707	16908	14412	15651	17770	8116.9	12970	10813	15592	14646	13655	20240	18475				1	1	1	4.2	4.2	4.2	26.827	0	4.8034	302980000	4	2	O00764-3;O00764	O00764-3;O00764	Pyridoxal kinase
0	0	0	0	0	0	0	0	6011.8	9090.5	5839.4	15524	11570	11619	18998	20495	0	0	0	0	0	0	0	0	0	0	0	0	0	0	0	0	+			1	1	1	3.2	3.2	3.2	67.737	1	-2	0	1	2	O14492;O14492-2	O14492;O14492-2	SH2B adapter protein 2
30706	20512	33584	24824	29426	25328	17202	14130	41215	31815	57215	43335	37847	42654	30163	20999	29829	21067	35309	24914	30906	28516	20722	14143	27813	15383	30571	21397	28677	21488	19310	12122				2	2	2	10.2	10.2	10.2	32.156	0	31.261	406060000	8	2	O14494;O14494-2	O14494;O14494-2	Lipid phosphate phosphohydrolase 1
2229.9	3248.5	2698.4	5281.7	4551.5	4215.3	4878.7	4195.4	5708.2	3866.8	5390.5	4628.6	6743.9	4172.9	6792.2	6090.9	3314.1	2451.5	3443.2	3320.1	4862	6453.2	4495.9	6028.4	0	0	0	0	0	0	0	0				1	1	1	4.2	4.2	4.2	35.116	0	9.456	13512000	4	1	O14495	O14495	Lipid phosphate phosphohydrolase 3
118000	89912	98859	104740	130420	118130	113830	115250	113290	89125	97236	102530	146660	102720	118950	108090	83462	64986	64634	74794	95862	83430	86928	83427	129540	102420	121050	122860	156050	126130	154700	137600				15	15	13	11.2	11.2	9.5	242.04	0	46.663	425340000	38	3	O14497;O14497-2;O14497-3	O14497;O14497-2;O14497-3	AT-rich interactive domain-containing protein 1A
58941	65357	43542	73219	69467	73819	88155	87410	59466	55356	40947	68147	64922	75615	86942	93033	71676	79511	56304	89731	95786	104860	110770	112550	72302	72022	57118	93256	84863	100200	110110	109000				2	2	2	4	4	4	76.18	0	4.672	320550000	14	2	O14523;O14523-2	O14523;O14523-2	C2 domain-containing protein 2-like
4962.6	4979	6161.7	7945.7	10716	5568.3	10429	8729.9	7226.1	4646.1	6731.6	5718.9	10415	7657.1	8215.9	8605.9	0	1093.7	1830.8	1654.7	4074.3	4207.9	3252.1	3637	1090.7	2445.7	2151	2583.3	2920	2729	3139.4	2381.8				3	3	3	3.5	3.5	3.5	135.08	0	7.9383	40015000	8	3	O14525-3;O14525-2;O14525	O14525-3;O14525-2;O14525	Astrotactin-1
25750	15975	19671	21786	24546	23723	18857	18498	0	0	0	0	0	0	0	0	0	0	0	0	0	0	0	0	0	0	0	0	0	0	0	0				1	1	1	6.4	6.4	6.4	22.199	0.0055935	1.3715	11044000	1	2	O14530-2;O14530	O14530-2;O14530	Thioredoxin domain-containing protein 9
130570	326040	145240	409590	331420	477140	469260	498590	195330	414210	213070	534380	436100	627800	576000	597170	153760	311580	137510	405820	329430	471830	450130	473420	119720	342060	121550	421630	358100	530380	459280	522670				7	7	7	14.7	14.7	14.7	61.877	0	89.112	2094200000	65	1	O14531	O14531	Dihydropyrimidinase-related protein 4
10971	11314	9674.4	14414	15105	17976	16310	22678	8353.4	8966.1	10454	15241	15170	15410	19408	21096	15987	15197	15190	23593	19122	25307	30389	28212	0	0	0	0	0	0	0	0				2	1	1	5.1	3.4	3.4	44.501	0	3.5118	79644000	4	1	O14556	O14556	Glyceraldehyde-3-phosphate dehydrogenase, testis-specific
25818	14263	18928	17236	20694	14509	18608	15248	28215	11887	20925	13108	22766	15153	21307	15989	97256	44104	62883	56491	179460	61570	92945	170530	35108	13293	23240	16439	24411	16562	26557	20131				2	2	2	14.4	14.4	14.4	17.135	0.0036132	1.5439	240430000	9	1	O14558	O14558	Heat shock protein beta-6
66703	141950	55984	203070	184000	172350	364190	553030	34034	58121	32428	83207	87984	92434	165640	223550	64930	102980	58140	160770	185480	162970	296880	502980	35601	66749	35925	89092	86091	89773	146320	227030				3	3	3	15.4	15.4	15.4	17.417	0	10.317	313570000	9	1	O14561	O14561	Acyl carrier protein, mitochondrial
119230	91886	114820	108900	149840	110940	139070	109790	110870	73721	101350	92943	125720	95269	110000	89109	119620	93984	117280	110540	150180	113160	138380	113450	209900	158510	214670	178870	260610	215760	246520	189680				4	4	4	14.9	14.9	14.9	33.382	0	13.748	495890000	20	1	O14562	O14562	Ubiquitin domain-containing protein UBFD1
31240	43188	28019	57051	67296	56947	58810	67042	28654	52754	34938	51146	67512	75694	65360	70259	57273	64914	54955	91850	93222	103310	99028	111220	40979	50835	50679	68409	90090	84717	81345	95376				7	7	7	21.8	21.8	21.8	70.789	0	109.89	380590000	39	5	O14576-2;O14576;O14576-4;O14576-3;O14576-5	O14576-2;O14576;O14576-4;O14576-3;O14576-5	Cytoplasmic dynein 1 intermediate chain 1
17029	13226	15362	18079	15174	13385	14656	10563	23903	17378	19293	20615	24562	21361	23665	23713	17153	9330	17129	13789	15299	12007	16403	12259	26032	23269	25098	23608	31959	23560	27902	22281				2	2	2	10.1	10.1	10.1	34.482	0	17.542	132670000	10	3	O14579;O14579-2;O14579-3	O14579;O14579-2;O14579-3	Coatomer subunit epsilon
512910	566570	458660	755170	669780	810730	821460	770630	377470	448580	365630	590940	534520	627150	623610	614020	503540	555660	474970	742790	724240	769140	844440	848240	320000	347200	278990	432720	416490	468550	483630	497700				20	20	20	20.2	20.2	20.2	130.16	0	188.26	2811900000	84	5	O14617;O14617-5;O14617-4;O14617-2;O14617-3	O14617;O14617-5;O14617-4;O14617-2;O14617-3	AP-3 complex subunit delta-1
26563	24815	21640	34855	25136	37356	28986	30924	0	0	0	0	0	0	0	0	27789	12720	22536	21543	30383	26983	24777	21039	0	0	0	0	0	0	0	0				3	3	3	10.9	10.9	10.9	29.04	0	6.2914	32046000	3	1	O14618	O14618	Copper chaperone for superoxide dismutase
55336	79399	52239	87793	83885	107540	94704	102880	70047	85537	67065	87916	105810	139670	109190	128820	52721	54729	50134	75288	71257	91531	77437	84047	61103	75240	51633	87264	83920	113500	92122	101420				9	9	9	13.6	13.6	13.6	81.12	0	18.087	363530000	28	6	O14639-2;O14639-6;O14639;O14639-4;O14639-3;O14639-5	O14639-2;O14639-6;O14639;O14639-4;O14639-3;O14639-5	Actin-binding LIM protein 1
17667	8966.4	12824	10078	13144	11840	12638	8949.6	13345	7590.2	11219	7820.7	12492	10832	9411.1	8631.4	0	0	0	0	0	0	0	0	11067	6909.6	8402.4	6268.1	9713.9	8629.9	6371.8	5384.2				2	2	1	3.9	3.9	2.1	76.255	0	2.968	17408000	4	3	Q92997-2;Q92997;O14641	Q92997-2;Q92997;O14641	Segment polarity protein dishevelled homolog DVL-3;Segment polarity protein dishevelled homolog DVL-2
5884.4	3990.7	7664.9	6752.7	8523.7	6939.7	4538.6	4326.8	3167.8	3057.1	3322	3752.3	2601.3	3270.2	4244.8	3159.4	7543	4522	6078.9	3812	6664.9	3920.5	5693.6	5272.8	153020	86757	106880	93610	114760	70757	90547	105030				6	6	4	5.1	5.1	3.9	211.34	0	25.978	88054000	11	3	O14647;O14647-2;O14647-3	O14647;O14647-2	Chromodomain-helicase-DNA-binding protein 2
11178	4496.4	6892.8	5862.3	8525.4	5934.6	6130.4	7204.1	13885	5745.1	8499.9	6438.2	10656	7653.1	9967	7172.4	60091	28973	35628	36402	46621	32597	45279	38126	5247.3	2259.6	3540.8	2584.3	4201.3	4663.9	3556	2761.5				2	2	2	18.5	18.5	18.5	22.724	0	11.138	26981000	7	3	O14653-3;O14653;O14653-2	O14653-3;O14653;O14653-2	Golgi SNAP receptor complex member 2
26996	21601	24048	24063	34990	29815	25284	28965	15586	9855.9	14720	15944	19722	15914	17021	17749	10783	7584.9	9623.6	10305	15236	11408	10996	10380	15657	13087	18001	15110	21523	16635	18484	19494				3	3	3	9.6	9.6	9.6	37.808	0.00023975	2.6408	611480000	7	1	O14656	O14656	Torsin-1A
10995	14071	10966	15795	15108	15445	16540	16772	5583.7	3799.7	5244.8	4667.8	5526	7180.3	5533.5	5848.3	7982.1	8753.9	8163.2	12493	14354	14348	14123	14863	0	0	0	0	0	0	0	0				3	3	3	15.6	15.6	15.6	35.299	0	9.1512	211150000	11	6	O14662-4;O14662-3;O14662-6;O14662-2;O14662-5;O14662	O14662-4;O14662-3;O14662-6;O14662-2;O14662-5;O14662	Syntaxin-16
9675	5659.7	9825.5	6887.1	12166	6786.2	8667.1	7362.4	13735	8532.7	15512	12163	15858	10711	13143	11034	25171	13289	21740	18118	24623	18153	24551	21140	18852	16176	17490	17985	24478	16789	21417	17665				3	3	3	6.1	6.1	6.1	84.141	0	9.1847	95840000	10	2	O14672;O14672-2	O14672;O14672-2	Disintegrin and metalloproteinase domain-containing protein 10
1720.5	2644.8	846.47	2821.5	2879.8	2088.9	3831	5670.7	2877.4	3523.6	2713.2	4850.1	4184.5	5897.3	4449.9	4334.8	0	0	0	0	0	0	0	0	0	0	0	0	0	0	0	0				1	1	1	2.8	2.8	2.8	68.597	0.0098492	1.1526	11001000	2	1	O14678	O14678	ATP-binding cassette sub-family D member 4
5551.5	18068	12926	15660	29583	32206	24410	21395	1164.5	2609.7	1353.2	3081.3	3923.5	5846.9	4807.5	3999.4	8913.7	22530	15155	26657	35759	35894	34944	32476	3999.5	10186	10047	13797	15590	20846	15969	16383				2	2	2	13.2	13.2	13.2	21.054	0	20.493	58226000	5	1	O14683	O14683	Tumor protein p53-inducible protein 11
67568	69199	58455	89179	76534	98644	102670	89370	57055	59820	41971	78630	63919	77478	84665	85657	0	0	0	0	0	0	0	0	0	0	0	0	0	0	0	0				2	2	2	8.6	8.6	8.6	47.484	0	5.6947	50168000	4	4	O14733;O14733-4;O14733-3;O14733-2	O14733;O14733-4;O14733-3;O14733-2	Dual specificity mitogen-activated protein kinase kinase 7
50473	85339	51402	95341	101630	111640	99116	124330	90773	148610	71053	153980	142670	190760	164530	174640	94303	129470	74027	139360	134530	164170	141430	168800	96203	156180	84236	170540	165540	194960	188460	215480				3	3	3	20.8	20.8	20.8	18.624	0	5.9217	838510000	16	3	O14735-3;O14735;O14735-2	O14735-3;O14735	CDP-diacylglycerol--inositol 3-phosphatidyltransferase
219540	210340	182010	229690	244300	222580	299010	252480	122700	102040	98402	119310	131410	119000	139130	134260	151760	121050	118810	144210	184340	151280	180250	167270	68710	49841	56236	57297	56365	55883	70445	64251				3	3	3	28	28	28	14.285	0	12.087	427210000	20	2	O14737;O14737-2	O14737;O14737-2	Programmed cell death protein 5
375480	226800	314170	251220	387860	281950	378440	292560	175060	126200	142190	135880	195630	167670	199960	160730	213830	161070	176700	182080	251590	192070	266250	200600	188490	114090	161480	113980	195730	138440	176600	145960				10	10	10	23.2	23.2	23.2	72.683	0	38.224	1406600000	44	5	O14744;O14744-5;O14744-2;O14744-4;O14744-3	O14744;O14744-5;O14744-2;O14744-4;O14744-3	Protein arginine N-methyltransferase 5;Protein arginine N-methyltransferase 5, N-terminally processed
283020	411240	407990	548130	550360	590580	620140	648700	175090	245030	282810	347910	345010	386370	358060	382810	241140	274820	253150	377270	388510	401860	379990	407150	288370	340690	376900	439200	483520	488530	479190	481790				5	5	5	10.3	10.3	10.3	38.868	0	9.2907	741460000	18	2	O14745;O14745-2	O14745;O14745-2	Na(+)/H(+) exchange regulatory cofactor NHE-RF1
11458	6055.6	6729.1	13312	6645.9	10198	5277.3	9618.4	0	0	0	0	0	0	0	0	0	0	0	0	0	0	0	0	0	0	0	0	0	0	0	0				2	2	2	11.6	11.6	11.6	34.463	0	6.6829	24530000	2	2	O14773-2;O14773	O14773-2;O14773	Tripeptidyl-peptidase 1
78022	297060	84589	332480	233920	400560	354760	482300	129300	236860	122640	280080	240590	316130	310770	389450	122700	273550	118240	330540	259460	386310	369750	469040	132170	341100	118410	405810	273840	439210	450780	544920				8	8	8	23.3	23.3	23.3	43.566	0	323.31	1355500000	45	3	O14775;O14775-2;O14775-3	O14775;O14775-2;O14775-3	Guanine nucleotide-binding protein subunit beta-5
283940	235200	237170	281770	355990	321230	333070	346520	489930	327370	366070	434000	579230	446510	530300	538120	530450	433960	458390	518880	699180	600400	673360	621050	639410	495570	490680	586750	753270	675050	741060	689540				18	18	18	17.9	17.9	17.9	123.9	0	81.115	1768900000	70	3	O14776;O14776-2;Q5VWI1	O14776;O14776-2	Transcription elongation regulator 1
138060	122170	106480	132470	170320	158780	136600	131740	169200	151010	141450	157220	228400	173040	181190	159700	137670	127500	104990	136230	176890	163170	150400	132530	182920	151640	150110	157970	194950	205640	189910	137820				12	8	8	19.4	14.8	14.8	100.41	0	126.99	770650000	29	2	O14787-2;O14787	O14787-2;O14787	Transportin-2
25536	28082	21675	31221	33143	33975	35268	33319	41498	49796	43650	48026	56459	67418	47008	45332	20306	33275	18260	43611	38402	47568	48280	52735	31879	65580	36413	83395	73947	101720	87337	100240				5	5	5	29.8	29.8	29.8	23.846	0	26.372	309080000	19	2	O14807;O14807-2	O14807	Ras-related protein M-Ras
80742	386400	116760	485770	271270	620010	514260	519720	90330	402130	117240	521050	297390	616390	510820	560310	30892	261200	61208	380950	177350	501590	369140	349430	35387	274970	65822	398890	202330	480780	374460	371420				3	3	2	38.8	38.8	25.4	15.03	0	71.594	1357800000	15	1	O14810	O14810	Complexin-1
1940200	1105300	1403600	1480300	2168200	1615100	1984300	1934600	2061800	1135300	1619700	1574600	2285500	1540500	2131400	2060800	1831100	1282200	1485700	1707100	2202100	1791000	2104800	1969200	2016800	1283000	1395900	1697600	2451300	1842800	2212300	2187900				10	10	10	48.8	48.8	48.8	27.887	0	162.35	7338400000	84	6	O14818;O14818-4;O14818-2;Q8TAA3-2;Q8TAA3-5;Q8TAA3	O14818;O14818-4;O14818-2	Proteasome subunit alpha type-7
9793.9	12623	12196	14270	18903	17890	18768	14145	37943	32178	43538	54462	50036	45382	50014	51044	35517	42264	42879	46447	54642	53981	57827	56777	12036	13309	13190	15116	18354	18484	19874	16312				3	3	3	16.2	16.2	16.2	35.201	0	93.943	103930000	13	2	O14828-2;O14828	O14828-2;O14828	Secretory carrier-associated membrane protein 3
18748	18179	23388	16912	35837	27075	25768	21203	47049	37467	63831	40423	66399	49267	61062	52380	18218	14327	14868	15579	26475	22114	22092	20720	72545	74556	64997	79019	125780	102880	100340	108250				8	8	8	9.6	9.6	9.6	137.46	0	59.269	185270000	22	1	O14841	O14841	5-oxoprolinase
65269	109190	57813	108770	94537	136330	105290	126850	140240	241170	118820	275100	213180	341850	276780	337650	47524	63094	41182	72102	71421	94110	76199	81220	73457	110020	64172	122880	117660	145730	134340	172980				6	6	6	25.7	25.7	25.7	37.767	0	35.82	424890000	18	3	O14874-2;O14874-3;O14874	O14874-2;O14874-3;O14874	[3-methyl-2-oxobutanoate dehydrogenase [lipoamide]] kinase, mitochondrial
12847	32665	16340	32259	24100	43484	43111	50668	34551	59826	27879	63497	47213	78889	64788	71188	72569	139110	62639	143370	111230	186840	154140	157950	63608	113900	55162	125930	103380	155250	129630	132200				2	2	2	9.9	9.9	9.9	16.516	0	78.08	792680000	21	1	O14880	O14880	Microsomal glutathione S-transferase 3
9704.2	2833.4	9757.5	3570.3	8927.5	2646.2	6569.2	2510	7458.8	4026.9	8133	3222.8	6137.9	5403.6	6685.2	4499.9	12971	3381.4	11249	7118.8	10881	5996.8	6829.5	5071.4	7971.2	1380.2	6479.3	3592.2	7539.1	2754.6	4674.6	3100.7				1	1	1	13.7	13.7	13.7	13.735	0	50.87	37997000	6	1	O14907	O14907	Tax1-binding protein 3
36316	32523	29157	49329	44070	44042	52089	47854	44227	45497	42309	53949	53636	59085	55742	54689	80605	58395	65616	77127	78947	78908	86325	88127	52558	35806	42502	42721	48772	47809	49959	49254				7	7	6	22.5	22.5	18.9	36.049	0	17.415	450700000	21	2	O14908;O14908-2	O14908;O14908-2	PDZ domain-containing protein GIPC1
116150	512840	156700	741710	565300	756150	755370	789520	108550	526490	148080	728610	581630	842270	817430	917420	122520	449450	165990	598160	478840	674390	670410	742720	94039	292620	105890	378220	333070	454100	433910	476430				6	6	3	25.8	25.8	15	25.996	0	11.324	2110200000	28	1	O14910	O14910	Protein lin-7 homolog A
0	0	0	0	0	0	0	0	47753	52677	47077	66437	70538	81176	79431	76060	0	0	0	0	0	0	0	0	0	0	0	0	0	0	0	0				1	1	1	8.1	8.1	8.1	21.943	0.00023408	2.4135	22916000	3	2	O14925;Q5SRD1	O14925;Q5SRD1	Mitochondrial import inner membrane translocase subunit Tim23;Putative mitochondrial import inner membrane translocase subunit Tim23B
71116	134560	77144	168910	76451	97045	141830	188410	46869	102720	44402	110780	81941	89034	106420	145420	65098	136160	70285	165910	73953	101200	150950	205010	58218	95693	52970	122900	50378	68026	100570	140910				4	4	4	7.9	7.9	7.9	55.056	0	7.6034	516970000	19	2	O14926;O14926-2	O14926;O14926-2	Fascin-2
33112	31861	28729	30866	37255	40077	34828	30750	14062	10979	9576	8973.9	10778	11176	12137	8577.5	20853	18360	16425	16043	20479	19798	22356	19064	19519	17239	18126	18186	18580	19724	23462	17353				4	4	4	14.3	14.3	14.3	49.512	0	12.862	139430000	16	2	O14929;O14929-2	O14929;O14929-2	Histone acetyltransferase type B catalytic subunit
156570	198150	155250	230190	257930	293640	271590	257590	231230	290520	215970	361030	385820	412270	400130	373670	153830	217200	169700	266300	332650	294690	333380	349610	249380	318860	258620	423890	471870	444150	489430	538430				20	20	20	28.4	28.4	28.4	102.11	0	121.01	916890000	53	6	O14936-3;O14936;O14936-4;O14936-6;O14936-2;O14936-5	O14936-3;O14936;O14936-4;O14936-6;O14936-2;O14936-5	Peripheral plasma membrane protein CASK
713580	267620	626230	344680	584930	372520	537160	430970	819010	347220	740680	484830	734800	515730	673920	532090	418630	152250	379320	202220	367930	222940	326060	233320	692370	298670	613150	382420	597090	403830	548600	402740				8	8	3	62.6	62.6	24	19.794	0	74.5	6446900000	71	2	P19105;O14950	P19105;O14950	Myosin regulatory light chain 12A;Myosin regulatory light chain 12B
180820	171050	173330	188660	239530	227990	231060	238230	309630	274110	306580	321000	411450	367810	429930	378530	228320	193470	192730	230870	281430	267620	284390	268010	373590	301220	311390	364500	449460	424800	461180	404850				8	8	8	12.3	12.3	12.3	76.375	0	75.852	797910000	35	2	O14964-2;O14964	O14964-2;O14964	Hepatocyte growth factor-regulated tyrosine kinase substrate
80119	57111	66957	55849	96434	67351	62450	53537	40030	24644	30538	35017	43807	31578	32101	31559	56584	36613	35396	38427	64204	40943	38919	35209	79544	55214	58659	57370	89808	72343	55830	47414				2	2	2	2.5	2.5	2.5	70.038	0.0067887	1.3055	277870000	7	1	O14967	O14967	Calmegin
58663	46279	63674	52640	73414	63691	81146	74906	39307	32210	46879	36322	56597	43174	58837	48437	5968	2819.6	6840.3	3116.5	4098.8	3616.4	7533.3	4572.2	61905	43757	63733	56619	71876	65229	81900	68858				3	3	3	14.1	14.1	14.1	33.01	0	66.669	112750000	13	2	O14972;O14972-2	O14972;O14972-2	Down syndrome critical region protein 3
34445	20220	36330	22170	31579	28706	34038	22999	69974	39813	65092	50388	71405	55145	63818	52080	83104	44321	71127	57642	72368	62039	71313	53496	92157	44544	85004	53736	85339	67600	75701	56206				9	9	9	11.7	11.7	11.7	109.1	0	85.68	377970000	18	5	O14974-4;O14974-3;O14974;O14974-5;O14974-2	O14974-4;O14974-3;O14974;O14974-5;O14974-2	Protein phosphatase 1 regulatory subunit 12A
26727	21721	25342	26859	33924	30358	28959	30413	34743	46319	40249	40121	34832	48211	46423	34349	11009	7679.9	6607.9	9924.9	14103	9976.9	13013	10926	21460	23198	20399	24713	26327	27839	29775	28537				5	5	5	4.9	4.9	4.9	143.19	0	8.0271	67867000	15	2	O14976;O14976-2	O14976;O14976-2	Cyclin-G-associated kinase
9582.5	9744.6	8674.6	10303	13490	11020	14284	11452	9593.6	9489.1	6119.4	9321.9	9393.2	8039.5	11566	11923	0	0	0	0	0	0	0	0	0	0	0	0	0	0	0	0	+			10	1	1	22.6	3.6	3.6	46.437	1	-2	13989000	2	1	O14979	O14979	Heterogeneous nuclear ribonucleoprotein D-like
618540	555000	592360	672110	827680	762070	900580	810500	653460	645640	679600	703320	888420	822550	934590	736150	563100	524740	524980	642560	763860	707170	869020	761950	757310	753890	764650	896970	1220500	1042700	1239000	1042000				10	10	1	40.2	40.2	7.4	27.191	0	323.31	6567100000	101	2	O14979-3;O14979-2	O14979-3;O14979-2	Heterogeneous nuclear ribonucleoprotein D-like
2583300	2101500	2083300	2531000	3186900	2754100	3008000	2974700	1997800	1673700	1663100	1963300	2355300	2231600	2357900	2243000	3054300	2315300	2491600	2807500	3458600	3153200	3207500	3161900	3017800	2413100	2259300	2825800	3414300	3059200	3435500	3311000				35	35	34	42.1	42.1	42	123.38	0	277.39	13138000000	198	1	O14980	O14980	Exportin-1
5561.4	4956.8	4420.6	5176.5	6446.4	4663.9	6839.1	7090.7	3792.2	1796.5	2300.4	1889.5	1132.4	1947.2	2287.8	3131.1	18233	14042	15491	19327	17262	17405	17100	17317	16155	14824	14278	16086	15663	16567	19180	13933				5	5	5	3.5	3.5	3.5	206.89	0	6.3763	137540000	12	2	O14981;O14981-2	O14981	TATA-binding protein-associated factor 172
6439.4	2889.7	3456.2	2344.9	4347.1	3224	3236.1	1827.2	0	0	0	0	0	0	0	0	5793.7	2080.4	3216.5	2580.3	5334.7	3230.3	3285.5	2550.8	0	0	0	0	0	0	0	0				15	1	0	16	1.5	0	110.25	0.0098572	1.1555	4044300	2	3	O14983;O14983-2;O14983-3	O14983;O14983-2;O14983-3	Sarcoplasmic/endoplasmic reticulum calcium ATPase 1
56961	152140	57681	217450	189130	255360	215300	213880	78615	247730	104080	335660	289850	389800	341170	336110	73235	222420	84984	342110	268920	371800	322630	292150	79600	198490	79395	253540	223530	312250	239000	244000				4	2	2	6.4	3.6	3.6	63.302	0.0023949	1.7427	244680000	9	1	O14994	O14994	Synapsin-3
0	0	0	0	0	0	0	0	2541.8	3477.8	3127	2914.7	6114.4	3298.7	3242.2	2924.6	0	0	0	0	0	0	0	0	56972	73675	50890	78936	40877	79404	54607	37266				2	2	2	2.1	2.1	2.1	144.27	0	2.8869	15112000	2	5	O15013-7;O15013-4;O15013-5;O15013-6;O15013	O15013-7;O15013-4;O15013-5;O15013-6;O15013	Rho guanine nucleotide exchange factor 10
0	0	0	0	0	0	0	0	31826	28756	23920	30340	37175	41402	39021	32406	0	0	0	0	0	0	0	0	6378.3	6310.3	7372.9	8699.2	8580.5	7988	8977.6	8902.1				2	2	2	12.8	12.8	12.8	25.397	0	34.871	7975600	3	2	O15014-2;O15014	O15014-2;O15014	Zinc finger protein 609
0	0	0	0	0	0	0	0	0	0	0	0	0	0	0	0	9403.2	38438	13688	56231	46336	74279	58126	60470	10967	40407	15346	57569	54064	72519	57505	69889				2	2	2	2	2	2	280.09	0	5.566	79998000	4	2	O15018-2;O15018	O15018-2;O15018	PDZ domain-containing protein 2;Processed PDZ domain-containing protein 2
57450	110700	67042	139210	125920	174930	146330	150280	34582	81053	44310	101360	84876	124760	114830	109940	55363	131190	62663	161550	132660	187670	171980	170820	20435	54078	26318	69950	55748	85474	84346	74127				23	17	17	11.5	9.1	9.1	268.31	0	60.604	429990000	40	2	O15020-2;O15020	O15020-2;O15020	Spectrin beta chain, non-erythrocytic 2
53980	38975	52567	52363	64145	55104	59682	54415	47024	40659	43568	46508	55188	50561	54667	48655	11089	15415	12733	16999	15134	15545	19727	15949	53572	39841	44583	47515	61322	49888	53865	50579				2	2	2	0.8	0.8	0.8	247.24	0.00067295	2.0193	181770000	8	5	O15027-2;O15027-4;O15027-3;O15027;O15027-5	O15027-2;O15027-4;O15027-3;O15027;O15027-5	Protein transport protein Sec16A
148870	107270	160620	131250	190750	148710	171470	133250	211590	140220	229670	164680	261320	188350	250330	190920	203560	130050	241350	159780	280940	186160	249360	203260	137500	93363	150630	105860	169180	121360	149960	111680				15	15	14	9.9	9.9	9.5	205.12	0	170.29	349960000	52	2	O15031;O60486	O15031	Plexin-B2
194390	137860	156460	169680	217830	189500	222900	203710	188740	135640	163380	155430	227390	178190	214750	194100	266410	194560	217260	244550	299950	257750	304810	296670	373280	328960	351720	395610	370050	405390	417320	329340				12	12	12	14.8	14.8	14.8	118.29	0	75.324	869750000	44	3	O15042;O15042-2;O15042-3	O15042;O15042-2;O15042-3	U2 snRNP-associated SURP motif-containing protein
15267	4097.3	10657	2317	12382	2485	8924.8	1893.2	30813	16299	26200	11413	43278	19673	25346	10607	62661	16659	59337	15961	72991	24614	45240	17008	49228	18312	44736	18524	73586	31540	50038	24131				5	5	5	2.9	2.9	2.9	172.77	0	3.8675	219510000	13	3	O15061;O15061-2;O15061-3	O15061;O15061-2;O15061-3	Synemin
86016	68569	69414	85257	94268	101980	93354	78284	130420	114590	105210	122040	143330	149840	145660	108100	125250	103660	108250	119150	144970	147560	134100	120930	37474	40500	36920	42771	44776	39594	49856	56345				9	9	9	13.7	13.7	13.7	85.124	0	11.562	221060000	15	9	O15066;O15066-2;O14782;Q9BVG8-5;Q9BVG8-2;Q9BVG8;Q9BVG8-6;Q9P2E2-3;Q9P2E2	O15066;O15066-2	Kinesin-like protein KIF3B;Kinesin-like protein KIF3B, N-terminally processed
4580.8	2388.5	5965.5	2742.7	7457.3	3305.9	4483.7	2950.4	0	0	0	0	0	0	0	0	0	0	0	0	0	0	0	0	8913.1	5451.6	5671.7	3862.3	7860	4002.5	5391.5	3935.6				1	1	1	0.8	0.8	0.8	144.73	0.00066934	1.9639	5485100	2	1	O15067	O15067	Phosphoribosylformylglycinamidine synthase
0	0	0	0	0	0	0	0	0	0	0	0	0	0	0	0	3941.5	15995	5420	19171	13187	16863	18152	23967	3367.7	8508	3192.5	18492	9897.6	16643	14182	15362				2	2	2	1.7	1.7	1.7	161.1	0	4.2042	11855000	3	1	O15069	O15069	NAC-alpha domain-containing protein 1
1656900	807940	2284600	1114200	2334700	1287400	1841900	1075400	1280200	740640	1713300	976600	1807400	1095000	1583900	1015800	1582900	861790	2065900	1261000	2279900	1220900	1830000	1251700	1609900	804830	2274700	1143500	2318100	1241000	1853600	1206500				19	19	17	32.6	32.6	30.1	82.223	0	267.91	11384000000	114	4	O15075;O15075-2;O15075-4;O15075-3	O15075;O15075-2	Serine/threonine-protein kinase DCLK1
1037.4	5511.1	744.8	9925.1	6746	8238	7638.6	11337	0	0	0	0	0	0	0	0	3281.4	9790.7	5530.3	12422	11446	15400	15259	14826	0	0	0	0	0	0	0	0				2	2	1	5.9	5.9	3.8	53.536	0	20.769	5472700	3	2	O15079;O15079-2	O15079;O15079-2	Syntaphilin
0	0	0	0	0	0	0	0	13618	17462	12449	30458	19666	34111	29748	27064	7109.5	4592.2	6144.8	3970.6	5850.9	5046.5	3546.5	4433.6	2894.5	3230.2	3358.8	2650.7	4074.2	4536.7	6134.9	5933.7				5	2	2	5.3	2.1	2.1	110.56	0	11.198	16599000	4	1	O15083	O15083	ERC protein 2
0	0	0	0	0	0	0	0	1116.6	1257.7	1250.1	990.84	1811.9	1058.9	1488.6	0	0	0	0	0	0	0	0	0	4257.8	2659.8	3536.8	2447.7	6171.2	2583.6	3501.1	3970.5				3	1	1	4.9	1.8	1.8	96.16	0	7.5171	6406700	2	4	O15084-2;O15084;O15084-4;O15084-1	O15084-2;O15084;O15084-4;O15084-1	Serine/threonine-protein phosphatase 6 regulatory ankyrin repeat subunit A
0	0	0	1407.7	883.16	0	0	0	0	1001.4	0	0	0	0	0	0	13487	6449.8	7379.4	13525	12729	8998.3	13490	26382	0	0	0	0	0	0	0	0				2	2	2	26.3	26.3	26.3	15.179	0	21.929	33569000	6	1	O15116	O15116	U6 snRNA-associated Sm-like protein LSm1
51174	45749	39812	38959	52216	54434	49303	46186	82560	72512	62660	75793	86979	81497	85811	78792	42942	34189	27873	38513	39580	39482	40639	37793	59369	41942	41309	40991	52512	63957	57908	54478				2	2	2	1.9	1.9	1.9	142.17	0	5.3138	332360000	10	2	O15118;O15118-2	O15118;O15118-2	Niemann-Pick C1 protein
242650	342600	217110	463190	428320	518960	484510	493180	402260	640750	401460	786330	766800	937650	859230	799430	336030	572000	337460	688120	677550	871490	772960	770270	331590	463770	298710	518960	542920	661330	589220	592970				5	5	5	19.8	19.8	19.8	37.92	0	100.38	1752900000	38	2	O15126;O15126-2	O15126;O15126-2	Secretory carrier-associated membrane protein 1
34443	12699	36631	18819	36879	20142	35598	15576	29474	8249.4	29544	14601	29231	12223	30093	13297	49263	28806	59033	36822	62880	33219	51202	41408	28011	10873	34421	20046	32268	15227	26308	16879				2	2	2	9.7	9.7	9.7	36.648	0	122.31	264520000	14	1	O15127	O15127	Secretory carrier-associated membrane protein 2
5639.9	6917.5	5170.3	7152	7955.6	8568.3	11330	9492	0	0	0	0	0	0	0	0	0	0	0	0	0	0	0	0	0	0	0	0	0	0	0	0				9	2	2	21.1	5.8	5.8	60.348	0	7.7918	4718600	2	1	O15131	O15131	Importin subunit alpha-6
469320	107090	363570	116120	295370	152010	235450	134090	482940	74349	340900	92658	374900	97536	218280	90112	371160	61042	264160	70143	259160	74624	166840	77889	444340	48397	343930	64259	345500	81898	192150	84478				9	8	8	37.4	31.2	31.2	40.949	0	98.816	880320000	25	1	O15143	O15143	Actin-related protein 2/3 complex subunit 1B
2648600	1042300	2248500	1391400	2569800	1567800	2072400	1597500	2551800	923360	2024500	1265600	2615100	1435200	2085100	1654800	2190600	907040	1775200	1149200	2128700	1286700	1729400	1368800	2630500	1085600	2053800	1449800	2523100	1544800	2109900	1717800				12	12	12	36.3	36.3	36.3	34.333	0	22.136	6593000000	73	1	O15144	O15144	Actin-related protein 2/3 complex subunit 2
108220	50792	87868	51838	101750	74440	100500	71853	44895	18742	51173	20168	48760	30804	52373	37440	106520	51279	81247	63661	114080	86319	79954	47320	316980	198150	294150	212090	380370	274470	405570	246210				4	4	4	23.6	23.6	23.6	20.546	0	10.388	1058600000	11	1	O15145	O15145	Actin-related protein 2/3 complex subunit 3
1185.3	0	0	0	0	1025.2	907.41	0	41055	19978	21149	25469	38397	28235	40395	31072	7587.6	1196.7	3501.3	4244.7	5257.6	4958.1	4771.4	4553.7	49871	14725	31839	30466	55288	36863	53957	44694				2	2	2	24.6	24.6	24.6	13.289	0	3.3401	55425000	7	2	O15155;O15155-2	O15155;O15155-2	BET1 homolog
158380	89544	125460	121830	163520	138850	126450	129830	30466	21115	28285	24870	32100	33894	24571	27642	139720	80663	94041	92463	124100	101860	94879	96114	32213	33958	30531	38688	46834	59279	40070	39220				5	4	4	25.1	21.1	21.1	23.818	0	13.306	809870000	15	2	O15173;O15173-2	O15173;O15173-2	Membrane-associated progesterone receptor component 2
0	0	0	0	0	0	0	0	25685	19541	20601	23394	24786	25896	29915	21058	22618	16979	15972	16817	22100	22080	21042	17163	22161	17573	19723	22445	23956	24751	24178	19034				1	1	1	12	12	12	19.55	0.00023981	2.6422	35581000	6	1	O15182	O15182	Centrin-3
49934	87220	59121	103710	108270	113140	230410	171570	54405	73598	57240	81727	92578	97547	197380	149470	40704	76001	42433	74855	104880	88371	186740	180030	41500	64620	43651	69651	84747	83214	158070	113990				4	4	4	38.8	38.8	38.8	14.582	0	8.6732	194560000	20	1	O15212	O15212	Prefoldin subunit 6
305230	272540	354370	368120	512010	395520	473700	400630	337370	253800	353400	390750	671010	369660	547160	564800	444300	374830	536270	536850	771560	552810	695430	636590	299150	253670	335930	290630	424410	339570	411220	324450				4	4	2	20.7	20.7	13.5	25.704	0	45.926	1478300000	36	1	O15217	O15217	Glutathione S-transferase A4
0	0	0	0	0	0	0	0	0	0	0	0	0	0	0	0	0	0	0	0	0	0	0	0	107500	83899	121180	110510	62148	70854	137040	173730				1	1	1	1.4	1.4	1.4	77.672	0.0098731	1.1636	21060000	1	2	O15226;O15226-2	O15226;O15226-2	NF-kappa-B-repressing factor
39409	39864	37355	45798	43402	56341	54661	53840	10203	7572.4	9289.1	7670	13140	10177	9123	9497.2	36590	23398	36329	30660	43229	39666	39298	36690	51172	18460	62790	30068	67659	35375	50183	32995				2	2	2	0.8	0.8	0.8	399.73	0	4.8103	140210000	8	1	O15230	O15230	Laminin subunit alpha-5
18175	10827	17462	14449	26064	15622	13730	12782	3796.9	4026.2	4179.8	3245.7	9031	4042.4	5012	4532.3	3321.9	5323.1	5945.5	3685.5	8774.2	7175.8	5408.6	7537	16420	13872	26071	25137	21545	11171	53949	50700				5	5	5	13.8	13.8	13.8	67.257	0	28.949	181700000	11	1	O15240	O15240	Neurosecretory protein VGF;Neuroendocrine regulatory peptide-1;Neuroendocrine regulatory peptide-2;Antimicrobial peptide VGF[554-577]
3421.1	3821.5	3304.8	3949.1	2793.8	3563.7	6111.2	12708	15935	13267	16085	16047	23752	18166	19665	31105	6291.3	1810.6	3670.3	1002.8	3393.8	1277.7	3922.6	2224.1	0	0	0	0	0	0	0	0				3	3	3	16.2	16.2	16.2	28.356	0	12.397	30839000	7	1	O15247	O15247	Chloride intracellular channel protein 2
125240	113270	103970	143870	127480	144200	143340	149460	6433.6	5660.2	6804.2	5103.5	7856.7	5347.7	5350.6	4802.3	44152	46316	42372	51656	52557	61794	60982	50942	157170	131910	113760	161050	152610	185000	185310	168210				3	3	3	18.4	18.4	18.4	22.958	0	3.2794	329080000	6	1	O15258	O15258	Protein RER1
38557	23816	28597	31595	37898	35642	39374	37767	66598	52718	61623	72563	78199	70294	83523	61206	48227	39472	38776	38701	55274	45214	49515	49473	157600	104690	139320	110010	153010	118880	124030	93616				4	4	4	18.6	18.6	18.6	30.394	0	61.264	1592900000	23	3	O15260;O15260-2;O15260-3	O15260;O15260-2;O15260-3	Surfeit locus protein 4
0	0	0	0	0	0	0	0	11615	2412.2	8651.4	5067.1	9189.5	5883.2	6742.2	3273.6	0	0	0	0	0	0	0	0	0	0	0	0	0	0	0	0				1	1	1	3.3	3.3	3.3	42.089	0.0098413	1.1465	4148600	1	1	O15264	O15264	Mitogen-activated protein kinase 13
67731	42416	67737	47108	58607	58525	65206	36286	63817	36242	61014	39296	60377	46828	53722	37054	78017	26196	63756	39755	65476	42908	58257	45677	73617	39555	61929	45562	71165	52427	60586	48843				3	3	3	5.3	5.3	5.3	52.743	0	3.0472	127690000	11	2	O15269;O15269-2	O15269	Serine palmitoyltransferase 1
0	0	0	0	0	0	0	0	0	0	0	0	0	0	0	0	2968	0	2897.6	1654	2301.7	1836.1	2455.4	2209.2	0	0	0	0	0	0	0	0				1	1	1	2.1	2.1	2.1	62.924	0.0038039	1.5017	0	1	1	O15270	O15270	Serine palmitoyltransferase 2
243180	243050	208510	307490	355960	348880	336580	360540	288690	332590	267300	448370	577000	539060	533300	909120	270080	305210	250010	431530	403720	436620	554100	611120	331440	307850	288470	458480	468880	475140	544320	574140				20	20	1	26.5	26.5	1.2	116.92	0	152.07	998400000	74	3	O15294;O15294-2;O15294-4	O15294;O15294-2;O15294-4	UDP-N-acetylglucosamine--peptide N-acetylglucosaminyltransferase 110 kDa subunit
865.85	0	0	0	0	0	0	0	0	0	0	0	0	0	0	0	0	0	0	0	0	0	0	0	0	0	0	0	0	0	0	0				20	1	1	27.3	1.8	1.8	115.7	0	134.94	65274000	4	1	O15294-3	O15294-3	UDP-N-acetylglucosamine--peptide N-acetylglucosaminyltransferase 110 kDa subunit
0	0	0	0	0	0	0	0	0	0	0	0	0	0	0	0	0	0	0	0	0	0	0	0	30188	8445.9	13329	7749.1	15491	7961.9	18816	13242				2	2	2	3.2	3.2	3.2	95.467	0	5.688	13851000	2	1	O15303	O15303	Metabotropic glutamate receptor 6
131080	65764	91698	73309	111900	81586	102010	77767	106190	63092	80348	71869	106460	83014	92193	71797	121380	68143	104450	81664	118660	87351	116720	81685	94188	48244	71479	57118	98022	60410	86303	60738				5	5	4	26.4	26.4	18.3	28.082	0	43.46	468920000	18	2	O15305;O15305-2	O15305;O15305-2	Phosphomannomutase 2
0	0	0	0	0	0	0	0	17915	10059	13921	9870.1	14696	13429	12084	10248	20480	11611	23235	16014	26287	21713	28368	20151	19518	13182	17096	11599	16808	14018	14747	14318				3	3	3	8.8	8.8	8.8	55.25	0	3.3514	50125000	6	2	O15321-2;O15321	O15321-2;O15321	Transmembrane 9 superfamily member 1
0	0	0	0	0	0	0	0	6786.8	8361.7	8406.2	8529.5	10278	7625.8	11355	8327.8	23665	15649	20871	17975	22391	20235	23450	23137	9601.4	7022.4	9643.7	9237.4	12330	9229.8	10709	10435				5	5	5	11.8	11.8	11.8	62.287	0	2.8078	26833000	5	2	O15344-2;O15344	O15344-2;O15344	E3 ubiquitin-protein ligase Midline-1
187320	76209	188050	95827	190070	88506	142340	85860	95111	44248	105350	49506	108610	45927	84296	53733	175840	71482	170200	78791	176030	76579	137710	91117	141040	71780	149230	84605	162890	75623	109180	71498				2	2	2	13.5	13.5	13.5	22.98	0	10.978	279850000	14	1	O15347	O15347	High mobility group protein B3
18890	99947	28340	108130	73571	135440	64897	111730	20631	117830	32212	116110	76052	169630	80890	125500	11963	39223	15269	52074	28867	59595	32967	49150	14791	91585	28645	105070	65084	133370	67929	99534				2	2	2	5.7	5.7	5.7	67.113	0	13.378	275730000	12	1	O15354	O15354	Prosaposin receptor GPR37
53171	42042	44810	45018	62266	50101	56292	53689	60984	37925	45601	45635	54582	56264	57582	50130	74569	42870	56218	61630	77668	61001	75728	60765	187750	124060	143900	160050	178160	156730	175180	144490				5	5	5	13	13	13	59.271	0	32.399	220810000	20	1	O15355	O15355	Protein phosphatase 1G
42341	19468	37014	26040	36733	30538	30579	25912	38219	26563	44814	27714	41997	31519	40232	36312	61764	41248	61077	58895	66422	66668	72019	74258	15903	9398.7	18114	10972	19120	10498	15670	8469.1				9	9	9	9.6	9.6	9.6	138.6	0	14.416	125870000	18	5	O15357;O15357-2;Q92835-3;Q92835-2;Q92835	O15357;O15357-2	Phosphatidylinositol 3,4,5-trisphosphate 5-phosphatase 2
440410	376980	400820	419330	546920	495130	529510	485070	544780	477880	519300	517550	653330	624770	642390	577930	399950	373660	388060	409790	488400	486930	503280	447120	345780	240310	299330	283940	344990	328590	380730	303640				12	12	12	40.7	40.7	40.7	58.14	0	220.34	1939200000	93	3	O15371-2;O15371-3;O15371	O15371-2;O15371-3;O15371	Eukaryotic translation initiation factor 3 subunit D
272160	167820	195300	181430	221290	219850	227630	195760	287250	178810	263010	178890	249270	255970	243610	189770	156980	104420	130280	129350	172820	159070	164860	152270	143040	84203	93232	89224	194590	110050	142580	149260				9	9	9	30.1	30.1	30.1	39.93	0	35.99	1113200000	33	1	O15372	O15372	Eukaryotic translation initiation factor 3 subunit H
0	0	0	0	0	0	0	0	41763	42887	32562	52225	50889	63307	59738	45657	992.02	2259.9	1426.7	1142.6	2743.6	1655.1	1122.8	2021.2	109320	62397	85173	76053	80645	80224	89230	80718				4	3	3	12.1	10.3	10.3	48.847	0	4.7899	42367000	7	2	O15379;O15379-2	O15379;O15379-2	Histone deacetylase 3
27256	16749	25298	19821	26743	24625	26750	24583	8275.1	7710.7	5763.8	7389.3	10960	13351	10926	12870	20339	18712	18977	20564	28514	25611	24954	24213	16608	8625.4	13485	11182	12858	14533	16352	14150				1	1	1	5.3	5.3	5.3	33.776	0.00068729	2.1986	44577000	6	2	O15382-2;O15382	O15382-2;O15382	Branched-chain-amino-acid aminotransferase, mitochondrial
34636	21958	25229	20998	43133	20932	29614	32411	20373	16627	15847	17698	20436	15257	20060	15006	19944	15372	15351	20662	18324	20780	22741	17335	0	0	0	0	0	0	0	0				2	2	1	6.5	6.5	4.3	41.347	0	3.339	36432000	3	1	O15391	O15391	Transcription factor YY2
70808	168560	75180	196130	153640	236660	173600	214530	124770	251590	140110	301420	271430	378280	297360	339180	130120	229410	136440	296300	256630	350510	279420	321560	181250	303330	162780	359060	319930	480290	350150	405590				12	12	12	18.2	18.2	18.2	93.045	0	142.19	2221500000	53	2	O15394;O15394-2	O15394	Neural cell adhesion molecule 2
12961	8468.8	10170	10407	21310	12111	15066	17871	1531.5	0	966.63	881.92	1234.9	0	0	0	3083.9	0	3703.2	1195	2181.9	2763.5	1890.3	1418.7	3716.5	2389.3	2488.9	1825.8	3915.2	3109.1	3202.6	1640.8				3	2	2	3.4	2.4	2.4	119.94	0	17.439	120960000	5	2	O15397;O15397-2	O15397;O15397-2	Importin-8
77537	123070	96207	124180	151470	144110	153900	131140	53564	57613	57219	72954	73457	73309	92538	94693	115710	143120	122080	186020	161480	170860	224260	230230	61612	75661	68145	95993	94636	100090	102740	108320				6	6	6	36	36	36	27.4	0	117.12	911530000	34	2	O15400-2;O15400	O15400-2;O15400	Syntaxin-7
0	0	0	0	0	0	0	0	8374.9	11735	10814	11523	9665	13888	10211	11794	0	0	0	0	0	0	0	0	0	0	0	0	0	0	0	0				1	1	1	5.8	5.8	5.8	21.09	0	10.335	12669000	1	1	O15431	O15431	High affinity copper uptake protein 1
0	0	0	0	0	0	0	0	4390.7	7566.3	4408.1	7835.9	7656.7	10772	9411.5	8805.4	5277.9	1475.7	3560.3	1059.5	2970.1	2444.3	3484.5	755.19	0	0	0	0	0	0	0	0				2	2	2	1.6	1.6	1.6	169.34	0.0034298	1.6082	1233800	2	4	O15438;O15438-4;O15438-5;O15438-2	O15438;O15438-4;O15438-5;O15438-2	Canalicular multispecific organic anion transporter 2
17084	13562	19897	15926	26381	20852	24453	19702	1396.6	930.18	1313.6	1370.1	1777.2	1505.5	1734.3	1401.5	36507	96448	51528	63926	39549	103240	53978	28457	59109	44737	66660	51617	64740	50721	61293	50992				6	6	6	5.7	5.7	5.7	144.2	0	12.079	88196000	13	4	O15439-2;O15439;O15439-4;O15439-3	O15439-2;O15439;O15439-4;O15439-3	Multidrug resistance-associated protein 4
8085.4	2456.7	3928.5	5519.6	7325.9	5312.7	5223.3	7508.9	103590	67285	102480	74623	117830	91686	110780	96080	76767	51040	79279	56865	74284	55467	92932	84333	66204	50957	63465	45610	67889	56805	61583	46661				6	6	6	12.7	12.7	12.7	73.168	0	6.5246	180490000	15	1	O15484	O15484	Calpain-5
171720	135180	140990	152350	170500	157180	172960	156590	60034	42552	50131	57028	70543	58813	73094	74040	36426	23400	31367	31382	60637	35967	47022	62437	138090	107690	126720	144050	175680	147490	179800	189100				5	5	5	25.3	25.3	25.3	22.417	0	15.62	1404000000	19	2	O15498;O15498-2	O15498;O15498-2	Synaptobrevin homolog YKT6
327200	121260	271840	142150	271880	187770	217840	160950	319890	75033	270840	97255	233290	100630	194430	111430	359690	156130	298940	193690	316940	237450	298170	225950	553260	144350	505210	170630	447300	203770	350150	171570				5	5	5	52.3	52.3	52.3	16.32	0	182.07	921220000	38	2	O15511;O15511-2	O15511;O15511-2	Actin-related protein 2/3 complex subunit 5
16038	23244	12211	20955	22175	23789	44447	38840	14861	23331	11672	19418	24581	27316	40069	39730	17568	12909	15488	15525	15336	18464	29040	26792	30177	19582	20605	18990	24226	24309	37564	30677				4	4	4	47.2	47.2	47.2	16.311	0	3.0787	44255000	7	1	O15514	O15514	DNA-directed RNA polymerase II subunit RPB4
17763	40248	13698	34763	33511	60332	23760	26653	125350	182520	102780	157770	165330	272190	163110	178190	44840	128170	40972	129260	89652	176820	128020	154980	144870	234360	113520	224450	193680	318490	204710	221010				16	1	1	28.6	2.1	2.1	72.931	0.0006689	1.9615	119640000	7	2	O15523-2;O15523	O15523-2;O15523	ATP-dependent RNA helicase DDX3Y
151250	143620	136510	190490	200570	195050	198600	202770	73359	66407	63087	76083	87179	93402	90073	84106	37857	37420	42046	50670	49790	53513	59475	65934	16524	14683	15559	21668	21979	24977	23466	25216				5	5	5	11.5	11.5	11.5	58.034	0	5.3829	158930000	10	6	O15530-2;O15530-3;O15530;O15530-4;Q6A1A2;O15530-5	O15530-2;O15530-3;O15530;O15530-4;Q6A1A2;O15530-5	3-phosphoinositide-dependent protein kinase 1;Putative 3-phosphoinositide-dependent protein kinase 2
199360	471510	257510	525630	327170	580910	497900	519180	163640	697860	156440	750360	391120	798920	717200	806250	243440	1030100	223540	1201200	601320	1321900	1070200	1346900	107900	350190	105060	364500	216100	420500	340720	410440				6	6	6	30.4	30.4	30.4	25.592	0	83.608	11262000000	50	1	O15537	O15537	Retinoschisin
744290	911810	1208300	1296400	1574200	1562500	1372500	1000300	327100	313400	561080	458120	522140	475270	459570	354600	551960	664710	889050	1007500	1146200	1060400	1092900	793260	399560	441800	711270	696260	724830	674240	659750	471910				5	5	5	37.1	37.1	37.1	14.889	0	39.178	4808400000	33	2	O15540;O15540-2	O15540;O15540-2	Fatty acid-binding protein, brain
16115	7162.9	11672	14444	16908	18239	13780	22362	11811	14736	12217	18808	20020	20732	18065	15700	18829	17058	12943	21055	25391	25803	25568	27681	21337	14376	10977	14734	24042	19828	19468	21692				2	2	2	6.4	6.4	6.4	38.787	0	3.0335	50679000	6	2	O15541;Q8IZP6	O15541;Q8IZP6	RING finger protein 113A;RING finger protein 113B
0	0	0	0	0	0	0	0	0	0	0	0	0	0	0	0	1265.7	1110	1349.9	1426.3	1579.4	1036.1	1824.1	2084.9	0	0	0	0	0	0	0	0				1	1	1	1.6	1.6	1.6	154.17	0.0002343	2.424	3442200	1	1	O15550	O15550	Lysine-specific demethylase 6A
1485900	1292800	1240900	1525500	1739000	1685600	1855000	1625800	1098300	996090	955880	1136200	1316200	1305100	1410200	1315700	1369700	1183000	1085600	1424100	1580100	1535700	1632400	1528200	1207800	974180	928550	1088300	1252200	1293800	1306400	1183600				23	23	23	38.1	38.1	38.1	90.932	0	269.76	6404900000	116	1	O43143	O43143	Pre-mRNA-splicing factor ATP-dependent RNA helicase DHX15
149280	83552	148200	92868	126380	116360	120130	115520	148510	140880	135750	164070	197220	193530	198690	164630	96630	104790	81442	121620	141200	145290	145740	139050	83981	99286	70564	115220	128310	139070	139080	130760				7	7	7	18.7	18.7	18.7	54.843	0	47.329	502990000	26	2	O43148;O43148-2	O43148;O43148-2	mRNA cap guanine-N7 methyltransferase
79868	50716	67198	69455	80650	77165	88788	71571	129730	123430	127940	165510	207410	191790	191950	185590	70323	57642	68393	72796	81824	77732	84052	80011	68279	46401	61078	60065	89060	71769	76266	72023				10	10	8	11.8	11.8	10.6	106.98	0	27.224	544880000	33	2	O43150-2;O43150	O43150-2;O43150	Arf-GAP with SH3 domain, ANK repeat and PH domain-containing protein 2
4188.5	3956.4	6576	3286.9	6363.2	4150.3	5769.4	3887.4	65582	38034	68560	55731	85134	67522	73172	59472	800.75	0	0	0	0	0	0	0	40973	30301	46835	37399	67689	41942	56926	52751				4	4	4	2.9	2.9	2.9	214.41	0	5.0517	47612000	8	2	O43157-2;O43157	O43157-2;O43157	Plexin-B1
10602	4434.5	7855.8	6921.2	9712.3	7288.5	8734	6255.1	0	0	0	0	0	0	0	0	13913	8536	14396	11455	12802	13054	13468	13796	34434	37169	39391	40364	37555	45624	48181	45442				3	3	3	2.7	2.7	2.7	197.41	0	7.063	48983000	6	3	O43166-3;O43166-2;O43166	O43166-3;O43166-2;O43166	Signal-induced proliferation-associated 1-like protein 1
78106	112030	73614	118190	113220	128920	130000	144270	75572	70510	65461	84179	81366	94583	97478	81442	63518	62386	58829	68010	77741	80960	84864	76327	102940	110940	96556	122170	126420	151270	130740	121080				10	10	10	27.6	27.6	27.6	58.32	0	193.86	403900000	33	2	O43172-2;O43172	O43172-2;O43172	U4/U6 small nuclear ribonucleoprotein Prp4
430960	466320	432030	596810	635530	639940	606940	854180	496320	523010	476390	618640	723830	702380	604960	809050	432000	442460	446840	536890	659600	640020	529840	762280	635570	765320	676730	941780	990350	1110300	845610	1178200				11	11	11	21.6	21.6	21.6	56.65	0	196.76	5980500000	107	1	O43175	O43175	D-3-phosphoglycerate dehydrogenase
85601	227930	81283	236290	178590	328570	251800	302460	163480	427640	163020	582910	414700	643800	510490	624840	144750	406910	132410	495600	327040	555170	439290	522460	76910	166870	66010	212000	147300	250860	187990	211480				3	3	3	20	20	20	20.108	0	9.9687	2866100000	18	1	O43181	O43181	NADH dehydrogenase [ubiquinone] iron-sulfur protein 4, mitochondrial
20229	27713	17877	30293	21069	24041	22971	22895	31221	54106	26982	52727	42458	51562	40293	42776	14725	20739	13500	22673	20531	20981	20422	16883	50588	75517	44666	78899	64268	70989	62856	65971				1	1	1	4	4	4	32.261	0	11.643	115660000	15	1	O43186	O43186	Cone-rod homeobox protein
38353	72996	40269	94232	86823	107580	112730	119870	88940	167510	94565	210760	182600	242670	238920	232950	76334	171610	86477	178430	177830	226550	225530	220970	185210	346220	171220	421990	375730	497100	465760	489730				8	6	6	21.4	17.6	17.6	53.041	0	103.5	921830000	35	6	O43236-2;O43236-3;O43236;O43236-4;O43236-5;O43236-6	O43236-2;O43236-3;O43236;O43236-4;O43236-5;O43236-6	Septin-4
273360	183800	222860	213140	300160	248450	283720	226520	183120	137160	154850	159880	228480	186920	201110	179280	216770	124830	173940	177010	274720	202670	233650	216800	211600	143720	183330	192300	285730	202590	251090	191280				7	6	6	22.6	19.9	19.9	54.099	0	10.372	704400000	25	2	O43237;O43237-2	O43237;O43237-2	Cytoplasmic dynein 1 light intermediate chain 2
1633100	1054500	1213100	1293200	1776300	1506500	1475100	1381300	1735300	1075800	1394400	1336400	1925500	1494800	1684100	1509000	1926700	1201100	1380800	1392300	2033600	1649300	1791300	1660000	1616100	933020	1242200	1262800	1702800	1320800	1546600	1440700				18	18	18	35	35	35	60.977	0	172.24	5771400000	113	2	O43242;O43242-2	O43242;O43242-2	26S proteasome non-ATPase regulatory subunit 3
75453	43033	69905	55625	76216	60841	78013	60678	83538	54140	73789	67248	79324	65585	91169	73302	71356	42789	61583	52514	70066	57591	71389	49444	34384	21292	30744	22272	33271	31288	36061	25951				7	7	6	16.3	16.3	14.1	70.832	0	86.356	234690000	19	1	O43252	O43252	Bifunctional 3-phosphoadenosine 5-phosphosulfate synthase 1;Sulfate adenylyltransferase;Adenylyl-sulfate kinase
55625	33080	39464	36177	45360	40069	46614	39245	47802	24309	36014	31263	40862	38504	45330	36299	62115	32866	35986	39412	52200	44175	51111	45419	52221	29273	40304	39803	46730	41136	47715	43687				4	4	3	6.5	6.5	4.9	88.828	0	3.5658	188430000	10	2	O43264;O43264-2	O43264;O43264-2	Centromere/kinetochore protein zw10 homolog
127300	125260	112330	148810	148300	149400	160960	158430	134470	127820	119180	151240	159520	158240	166180	167570	136970	132110	115420	140760	162090	162440	170240	162770	106030	94231	91775	124360	124830	116960	138620	126830				11	11	11	20.6	20.6	20.6	90.254	0	323.31	498050000	56	1	O43290	O43290	U4/U6.U5 tri-snRNP-associated protein 1
68544	48281	53193	54234	69387	69089	59620	49604	70040	43795	48925	53833	68033	70342	63091	55959	62787	47498	41686	55883	61578	57596	59290	55210	76356	51388	52490	68089	76885	69229	75382	67692				4	4	4	7.5	7.5	7.5	61.097	0	7.6585	197540000	11	2	O43292-2;O43292	O43292-2;O43292	Glycosylphosphatidylinositol anchor attachment 1 protein
3101.3	2716.2	4024.2	2125.2	5641.5	5352.3	6116.5	3777.7	3043.6	3145.9	4172.2	3727.8	5348.5	3160.3	4561.5	6752.7	5588.8	8123.7	8796.7	10026	10577	8165.6	11620	11801	6988.4	10358	11108	12793	13473	13128	20379	18635				2	2	2	6.5	6.5	6.5	47.941	0	3.9947	10285000	6	2	O43294-2;O43294	O43294-2;O43294	Transforming growth factor beta-1-induced transcript 1 protein
71873	118160	86844	154210	166190	172180	173380	192730	83921	98356	82020	118120	141830	153980	147020	137030	92565	107190	85771	143930	159630	162340	152100	155140	79963	100300	88282	128730	155210	144850	139280	150120				15	15	13	16.9	16.9	14.9	124.5	0	54.289	412230000	40	3	O43295;O43295-2;O43295-3	O43295;O43295-2	SLIT-ROBO Rho GTPase-activating protein 3
428760	1020800	340640	1186900	727630	1592000	1300700	1450400	377510	753750	293560	900730	572150	1171100	958240	1036500	366120	694610	281460	831250	513650	1075900	920400	1070800	363650	739240	284170	862780	635700	1222000	911550	1134300				17	17	16	30.8	30.8	29	74.977	0	264.88	3445200000	94	1	O43301	O43301	Heat shock 70 kDa protein 12A
5096.8	7845.7	6581.2	10752	10467	14349	11862	13489	8226.8	19458	7726.9	31578	20432	30842	28246	36944	3668.5	6708.7	4182	13089	8892.3	12427	13243	15175	6075.1	10079	6693.4	14089	10819	15513	16099	16664				3	3	3	7.7	7.7	7.7	49.457	0	3.6714	63696000	6	12	O43307-3;O43307-2;O43307;Q96N96-5;Q96N96-2;Q96N96-3;Q96N96-4;Q9NR80-3;Q96N96;Q9NR80-4;Q9NR80;Q96N96-6	O43307-3;O43307-2;O43307	Rho guanine nucleotide exchange factor 9
11064	9757	9056.7	12386	13398	11742	16057	17591	7025.1	9334.3	5371.3	9830.2	8876.5	11237	10284	12777	7222.3	6417.1	6740.2	7036.2	10131	7909.4	10808	12634	5469	7387.6	4095	9168.1	8212.5	7604.2	10783	12745				1	1	1	1.3	1.3	1.3	67.586	0.0052105	1.4144	9966300	4	2	O43310;O43310-2	O43310;O43310-2	CBP80/20-dependent translation initiation factor
0	0	0	0	0	0	0	0	13587	8755.6	10078	8389.1	13983	12560	13446	8306.3	15598	7315.3	11834	7823.7	15185	14295	10574	9070.6	12659	8817.9	9704.1	11192	15915	11566	12481	8890.7				1	1	1	2.3	2.3	2.3	79.143	0	3.8378	24853000	3	3	O43312-4;O43312;O43312-5	O43312-4;O43312;O43312-5	Metastasis suppressor protein 1
6999	4672	6938.4	4249.5	8829.1	7440.1	6139.9	5026.3	5043.5	2819.7	3951	3111	6133.8	4930.6	4370.6	3647.6	15602	7351.9	13502	6784.3	20066	8653.4	11562	5528.8	0	0	0	0	0	0	0	0				2	2	2	5.1	5.1	5.1	72.333	0	2.8954	14903000	4	2	O43313-2;O43313	O43313-2;O43313	ATM interactor
95645	72071	137230	81863	108090	80051	113410	89491	84727	85967	69537	92444	104520	108010	107550	109030	18557	14678	16545	20420	16981	22299	21304	18235	65656	69752	59382	82822	83272	82151	93346	91340				3	3	3	17.8	17.8	17.8	19.81	0	4.0204	372920000	10	2	O43324;O43324-2	O43324	Eukaryotic translation elongation factor 1 epsilon-1
697880	831270	669700	835300	1080300	937070	1085700	1030500	648150	761250	607250	818420	992070	882540	1061600	1002300	773610	950680	770240	973540	1267700	1104300	1272400	1179400	560760	672490	534470	735300	840090	767700	897940	831760				13	13	11	53.6	53.6	48.1	39.124	0	323.31	5078600000	87	1	O43347	O43347	RNA-binding protein Musashi homolog 1
186730	167290	191690	232970	225520	261710	273520	233370	250380	181290	245130	231930	271480	260430	311000	233140	255000	112040	202240	137060	162220	133000	182820	130510	212790	147370	188710	179590	202670	180530	225880	169300				25	1	1	43	2.7	2.7	70.942	0	11.455	2170400000	15	2	O43390;O43390-3	O43390;O43390-3	Heterogeneous nuclear ribonucleoprotein R
2880600	3006500	2861900	3740400	4000100	3880200	4803200	4523700	3377600	3133500	3140000	3971900	4576900	4418400	5240300	4733700	2875200	2838600	2618900	3497100	3676700	3762900	4249700	3975600	4690300	4456700	4375400	5527700	6353100	6312000	7203600	6688600				26	26	2	43.4	43.4	3.3	71.214	0	323.31	25429000000	211	2	O43390-2;O43390-4	O43390-2;O43390-4	Heterogeneous nuclear ribonucleoprotein R
138480	118370	114210	134060	151590	154510	165040	150760	136300	115550	114520	135230	153920	153220	172310	136580	188960	168440	151380	199980	208160	210600	234370	217870	97262	77733	83698	99865	115830	112430	119130	106760				10	10	10	19.2	19.2	19.2	77.528	0	13.219	408910000	26	2	O43395;O43395-3	O43395	U4/U6 small nuclear ribonucleoprotein Prp3
329300	309470	356980	372570	407160	391300	453900	410590	297900	270530	271940	317610	344310	354650	392980	342260	490230	420600	467340	544960	578320	601060	710940	592820	465980	457950	488300	526900	647280	610310	665330	586440				10	10	10	55.4	55.4	55.4	32.251	0	104.54	3383100000	65	1	O43396	O43396	Thioredoxin-like protein 1
165730	84928	164700	118870	208120	143550	171480	119310	127800	63586	133120	94698	157200	99911	119340	87098	93195	61729	91608	65487	123320	80809	103290	75020	120400	68648	121910	83472	149600	102140	129570	82726				3	3	3	15.5	15.5	15.5	22.237	0	38.711	458640000	19	7	O43399;O43399-5;O43399-7;O43399-2;O43399-4;O43399-3;O43399-6	O43399;O43399-5;O43399-7;O43399-2;O43399-4;O43399-3	Tumor protein D54
86804	93573	80820	97706	133150	130110	112770	102540	62813	59546	54154	70218	86242	83069	75826	71062	84303	85907	70558	88788	109840	101760	97770	105210	75565	80353	70292	91975	95125	99380	94958	91296				4	4	4	24.3	24.3	24.3	23.773	0	9.5294	250480000	20	2	O43402;O43402-2	O43402	ER membrane protein complex subunit 8
0	0	0	0	0	0	0	0	0	0	0	0	0	0	0	0	64082	42920	71933	57952	73407	71091	70097	51532	0	0	0	0	0	0	0	0	+			1	1	1	2.2	2.2	2.2	53.229	1	-2	28629000	1	2	O43405-2;O43405	O43405-2;O43405	Cochlin
2956	6971.4	5452.3	7272.9	6491	8287.7	8685.8	9507.8	4094.5	11009	6707.1	11781	13661	12263	19161	13461	6517	11883	7142.6	15951	13898	13267	19060	13615	106630	131340	102360	160350	185480	189800	204480	189290				3	3	3	25	25	25	14.542	0	40.452	88055000	9	3	O43414-3;O43414-2;O43414	O43414-3;O43414-2;O43414	ERI1 exoribonuclease 3
17307	19526	18317	22956	27071	23535	26624	25410	12235	17511	9468.4	18102	13130	22908	17781	20570	17658	24715	21159	29549	31838	35103	34162	35261	6731.3	7215.2	6043.7	8105	10460	11499	8253.9	10839				5	5	5	5.9	5.9	5.9	113.35	0	8.1732	52612000	8	2	O43424;O43424-2	O43424;O43424-2	Glutamate receptor ionotropic, delta-2
321150	623070	299260	715090	616860	874460	754960	843290	374530	659290	341590	813990	647020	938340	821910	855160	336570	615570	318410	734460	622870	870010	793120	823090	381870	698740	405630	866430	692940	942520	881640	941720				24	24	24	20.2	20.2	20.2	143.25	0	282.01	4251400000	128	4	O43426-4;O43426-2;O43426;O43426-5	O43426-4;O43426-2;O43426	Synaptojanin-1
47818	35228	40669	53768	55684	52661	51738	55209	81565	64274	66942	90474	93876	95029	106240	97127	22221	19049	21010	24450	28953	30695	28887	33043	76444	64891	64780	78549	86372	96310	88274	87592				4	4	4	17.1	17.1	17.1	41.21	0	79.707	197130000	15	2	O43427-2;O43427	O43427-2;O43427	Acidic fibroblast growth factor intracellular-binding protein
125010	126250	107850	154140	164220	175370	171570	157340	142850	135120	122320	175470	179780	188780	201180	183360	195860	184270	169360	237850	212430	254940	243630	238690	192330	224900	185580	259610	264290	278610	290800	281750				16	14	14	13.3	12	12	146.87	0	52.088	760210000	40	3	O43432-4;O43432;O43432-3	O43432-4;O43432;O43432-3	Eukaryotic translation initiation factor 4 gamma 3
204820	162640	180040	182340	251040	210620	234200	205350	163360	144650	136770	143430	191470	155920	199690	167600	121640	89607	108390	120790	139370	127440	145600	122770	128720	103230	118470	130810	165230	144100	150850	130580				6	6	5	42.4	42.4	28.2	19.208	0	3.0412	482280000	16	2	O43447;O43447-2	O43447;O43447-2	Peptidyl-prolyl cis-trans isomerase H
27635	26287	17989	32651	31679	36707	35405	42276	61232	72971	45886	83465	71780	90743	89411	95253	6045.6	12735	6715.8	12151	8595.8	11319	10591	12443	41659	38608	29572	52748	42659	52499	55375	55815				2	2	2	6.9	6.9	6.9	38.493	0	11.428	110950000	11	6	O43464-2;O43464-3;O43464;P83110-2;O43464-4;P83110	O43464-2;O43464-3;O43464;P83110-2;O43464-4;P83110	Serine protease HTRA2, mitochondrial;Serine protease HTRA3
6076.7	7551.4	4564.9	6844.9	9230.8	6430.4	7304	6643.5	0	0	0	0	0	0	0	0	0	0	0	0	0	0	0	0	0	0	0	0	0	0	0	0				2	1	1	9.5	5.3	5.3	39.589	0	3.0741	3890400	1	1	O43488	O43488	Aflatoxin B1 aldehyde reductase member 2
4344800	3979900	4925700	4973800	6398000	5115900	5555600	5191600	6434900	6101900	7701600	6862000	8623600	7401600	8103100	7258200	4304400	4415600	4996200	4882600	6011600	5385500	5651200	5089700	7086800	7195500	8259700	8112900	9975000	8981300	9217700	8368100				22	22	17	26.9	26.9	22.6	112.59	0	323.31	39253000000	199	4	O43491;O43491-3;O43491-4;O43491-2	O43491;O43491-3;O43491-4;O43491-2	Band 4.1-like protein 2
9741	6259.9	8075.5	10710	10536	8460.4	10309	14082	7610.5	5545.8	7748.7	9104.6	8118.8	6457.2	9095.1	10274	11207	7892.1	9979.1	13764	10462	9318	16254	12767	0	0	0	0	0	0	0	0				1	1	1	3.2	3.2	3.2	29.541	0.0083384	1.2308	17133000	3	6	O43493-6;O43493-4;O43493-2;O43493-5;O43493-3;O43493	O43493-6;O43493-4;O43493-2;O43493-5;O43493-3;O43493	Trans-Golgi network integral membrane protein 2
35331	29418	32261	34925	52635	42180	45074	46976	89819	71001	80724	96371	162960	103620	119360	133640	67803	44427	59860	71579	116640	63679	91562	103840	54926	44277	47337	56908	113390	61276	71434	98609				4	4	4	85.7	85.7	85.7	9.6138	0	132.06	446060000	38	1	O43504	O43504	Ragulator complex protein LAMTOR5
2058.9	1094.5	1696.5	1940.9	971.23	1604.7	2336.1	2372	12880	13997	6662.2	15277	15154	17233	14174	11998	6871.2	8998.4	7224.3	8912.8	7373.6	10438	11358	11605	3114.3	4258.5	3092.8	4819.5	4489.8	7806.2	6336.4	4533.8				2	2	2	7.2	7.2	7.2	47.119	0	2.9234	50081000	6	1	O43505	O43505	Beta-1,4-glucuronyltransferase 1
2475.5	2338.2	2089.5	5164.2	4988.8	2855.2	5031.6	4406.6	3027.7	3303.9	4383.5	2702.3	5069.5	3591.9	3455.1	2308.4	6165.9	6536.2	7658.1	7385.2	7891.7	10700	10438	9605.7	2367.3	1890.1	1838.7	2843.9	2348.3	2068.5	3233	2356.4				2	2	2	4.9	4.9	4.9	71.276	0	3.3109	32097000	5	3	O43524;A0A2Z4LIS9;O43524-2	O43524;A0A2Z4LIS9;O43524-2	Forkhead box protein O3
0	0	0	0	0	0	0	0	0	0	0	0	0	0	0	0	0	0	0	0	0	0	0	0	0	0	0	0	0	0	0	0				1	1	1	2.3	2.3	2.3	49.85	0.0063944	1.3312	48981000	3	3	O43556;O43556-3;O43556-4	O43556;O43556-3;O43556-4	Epsilon-sarcoglycan
0	0	0	0	0	0	0	0	0	0	0	0	0	0	0	0	0	0	0	0	0	0	0	0	4801.5	1143.2	3499.1	1882.6	4074	3661.8	2774	2150.9				1	1	1	6.3	6.3	6.3	42.813	0	15.396	4855600	1	1	O43567	O43567	E3 ubiquitin-protein ligase RNF13
0	0	0	0	0	0	0	0	6517.3	6122	3390.9	7702.3	8088.7	7621.4	8464.8	7588.5	0	0	0	0	0	0	0	0	0	0	0	0	0	0	0	0				1	1	1	1.8	1.8	1.8	73.817	0.00066845	1.9557	5845600	1	1	O43572	O43572	A-kinase anchor protein 10, mitochondrial
1891.8	9622.7	2526.7	11988	9075.2	15927	14511	14913	11591	43672	7680.7	50004	32667	58174	51098	55546	4234	14070	2991.2	14417	13496	19580	19034	19973	907.68	1041.3	2329.9	1738.6	962.51	981.19	3137.4	2004.4				3	3	3	9.2	9.2	9.2	45.501	0	5.9138	31905000	6	6	O43581;O43581-6;O43581-2;O43581-5;O43581-4;O43581-3	O43581;O43581-6;O43581-2;O43581-5;O43581-4;O43581-3	Synaptotagmin-7
20375	20807	21652	25470	35999	23963	32966	25024	18417	19702	22966	23166	34007	26497	32267	34504	25177	23599	27887	27404	41023	29433	36747	32740	166780	51749	103030	67684	91487	67460	96264	57744				4	4	4	27.3	27.3	27.3	22.092	0	18.637	281860000	29	1	O43583	O43583	Density-regulated protein
81622	72141	76971	69436	86806	80955	84887	65338	60124	38903	50143	41311	56863	49598	58407	41388	124260	94033	104740	80601	110320	106050	114750	84815	98239	60850	83173	65539	76495	78845	83397	67558				13	13	13	15.9	15.9	15.9	109.96	0	42.709	257980000	40	1	O43592	O43592	Exportin-T
2286.3	5818.1	2389.2	4861.9	5508.2	6383.9	7071.2	7243.7	10261	14183	7515.6	14122	15404	13115	16482	12488	3752.2	7506.9	4506.3	7926.5	9180.3	11411	11511	11865	0	0	0	0	0	0	0	0				6	3	3	20.3	10.6	10.6	40.044	0	3.1863	45580000	5	2	O43602-2;O43602	O43602-2;O43602	Neuronal migration protein doublecortin
8128.3	18655	8173.4	16016	17891	30522	20104	20440	39252	63245	31727	75391	67714	107480	84426	90877	68601	89844	58308	105820	100220	122070	110000	119190	26433	54748	26079	58137	66517	88545	61571	71285				5	5	5	13.7	13.7	13.7	51.355	0	70.546	278940000	21	1	O43615	O43615	Mitochondrial import inner membrane translocase subunit TIM44
166400	208100	143590	238220	222190	272640	236850	264960	170590	211620	151510	262580	235090	284330	254920	308370	152320	238270	161330	227550	249950	304740	260130	312400	132950	210420	138690	239770	212030	258580	251080	269070				3	3	3	20.9	20.9	20.9	15.005	0	24.209	903870000	15	2	O43617-2;O43617	O43617-2;O43617	Trafficking protein particle complex subunit 3
188870	172440	186110	196870	185440	213650	212000	196070	153410	151110	149040	189170	180330	187740	176650	196360	251630	179390	208800	267350	251000	263520	259310	231310	139420	117250	108800	137760	137460	147780	145870	132590				1	1	1	4.1	4.1	4.1	25.104	0.0019824	1.853	674190000	6	1	O43633	O43633	Charged multivesicular body protein 2a
12638	6126.7	8079.4	9322.7	10996	6389.4	8535.9	10415	9250.4	6529	7984.4	9252.4	11657	7256.9	9384.4	9576	2593.9	3626.6	0	0	7218.7	0	4125.7	14767	6052.4	9916.2	5570.9	9272.3	9127.8	9512.6	9129.5	8042.7				5	4	3	13.7	11.6	9.2	42.915	0	10.347	135380000	7	1	O43639	O43639	Cytoplasmic protein NCK2
116000	104100	102950	127410	152130	132630	148650	154200	159390	124040	135430	159720	204740	183260	186940	181560	271770	238160	226060	283370	343090	334820	325400	306240	217510	201450	189560	222750	260810	272230	255830	213580				9	9	9	26.3	26.3	26.3	56.289	0	34.639	390730000	31	2	O43660-2;O43660	O43660-2;O43660	Pleiotropic regulator 1
132180	133440	110110	146140	159420	154110	165880	167670	159540	174180	145370	199610	197740	209830	236860	219470	189000	176110	159950	223530	240240	217410	244250	253420	152140	152580	130880	155330	178120	185470	183210	202260				4	4	4	13.6	13.6	13.6	49.692	0	27.338	1410700000	23	4	O43670-2;O43670;O43670-4;O43670-3	O43670-2;O43670;O43670-4	BUB3-interacting and GLEBS motif-containing protein ZNF207
832830	801150	714300	926800	1082300	1017100	1082800	1057600	1064600	955160	970120	1067000	1294700	1172400	1312500	1243900	1484600	1166200	1269700	1304000	1576600	1410100	1560400	1531900	1057800	835840	937330	959520	1119400	1037800	1198700	1148300				12	12	12	52.9	52.9	52.9	38.792	0	122.54	4283900000	71	1	O43681	O43681	ATPase ASNA1
395330	399270	358220	435020	542590	486340	530180	542370	586410	615280	533860	684780	786360	805290	861090	790570	341790	294340	302410	351150	384870	383910	419460	400340	401750	404670	353720	473390	541010	535910	588420	553340				9	9	9	42.3	42.3	42.3	36.954	0	173.75	3236500000	62	2	O43684-2;O43684	O43684-2;O43684	Mitotic checkpoint protein BUB3
8081800	3045800	8112900	4093700	8286500	4659700	6293100	4564700	9324400	3880500	9282000	5022500	9437500	5781000	7862500	5483900	9999400	3851300	9762000	5080300	10350000	5766600	8053400	5762200	7706500	3077800	7794900	4208400	7549500	4703800	6386100	4298400				45	45	29	58.4	58.4	38.4	104.85	0	323.31	43534000000	400	3	O43707;O43707-2;O43707-3	O43707;O43707-2;O43707-3	Alpha-actinin-4
7881.4	5493.1	7341.5	6214	8235.6	6995.2	6609.5	5349	0	0	0	0	0	0	0	0	5273.3	4306.8	5167.3	5622.1	7704.4	5472.1	6262.4	4356.7	6123.9	4016.4	7354.4	6904	7552.2	7350.2	6736	5016.4				1	1	1	7.8	7.8	7.8	31.88	0	5.3464	20182000	3	2	O43709;O43709-3	O43709;O43709-3	Probable 18S rRNA (guanine-N(7))-methyltransferase
308370	292730	263150	333800	348000	342410	363730	390420	335660	306970	273190	383700	445900	431010	433840	463900	180000	186480	148170	214530	221940	230420	242330	247810	231630	237110	203130	275780	317750	315760	326830	346510				6	6	6	7.4	7.4	7.4	85.852	0	8.7216	676230000	34	1	O43719	O43719	HIV Tat-specific factor 1
728830	554050	627500	669640	878370	730460	827230	796780	959360	756710	838960	885650	1142200	974760	1091100	1055300	846360	654890	720630	791240	982640	842150	961060	912290	719980	560630	638680	679180	914410	754390	858430	786260				16	16	16	25.3	25.3	25.3	91.35	0	192.56	2271200000	84	2	O43747;O43747-2	O43747;O43747-2	AP-1 complex subunit gamma-1
13875	49845	13140	53027	37585	61268	57821	70490	38709	115760	35016	129710	107110	149190	140270	177170	37986	91368	34477	128920	80545	163930	144560	197130	37202	92964	26458	105550	68595	109830	108790	137030				1	1	1	6.3	6.3	6.3	21.038	0.0036209	1.5522	1105200000	5	2	O43759-2;O43759	O43759-2;O43759	Synaptogyrin-1
18013	60934	19963	86645	61087	92082	79489	99908	19398	81229	24215	99257	67869	106170	93041	113960	19595	73814	21245	101390	73900	113380	99266	135930	24260	80018	22465	102880	66421	120810	102060	129240				1	1	1	5.2	5.2	5.2	24.555	0.0040084	1.4964	149840000	5	1	O43761	O43761	Synaptogyrin-3
455790	450860	467230	550140	626150	579340	668320	590250	430610	441310	438150	533660	592770	540410	669170	572150	650510	574280	653540	747270	735310	729610	964240	785800	295300	296640	319410	361500	410150	388120	474200	419180				5	5	5	15.7	15.7	15.7	34.063	0	93.394	2044500000	37	1	O43765	O43765	Small glutamine-rich tetratricopeptide repeat-containing protein alpha
50076	44830	55434	64571	73401	64786	83803	79935	94075	76649	92936	110910	116860	94388	125400	131270	97322	84686	92686	106350	119880	107010	140370	124990	87824	78657	95251	109790	127740	99028	136500	120840				3	2	2	32.7	23	23	12.404	0.00067904	2.0927	348560000	7	8	O43768-6;O43768-5;O43768-2;O43768;O43768-9;O43768-7;O43768-3;O43768-4	O43768-6;O43768-5;O43768-2;O43768;O43768-9;O43768-7;O43768-3;O43768-4	Alpha-endosulfine
25739	25414	22537	22349	36969	28625	26895	30167	198340	184930	190840	229440	261280	260500	241700	260670	16752	23095	16830	22860	34732	29584	30368	39200	35356	35697	34547	36975	57704	42854	47657	37314				3	3	3	15.6	15.6	15.6	32.943	0	4.4747	111470000	9	1	O43772	O43772	Mitochondrial carnitine/acylcarnitine carrier protein
438800	317170	382400	391280	495390	422510	463110	443490	437520	317930	355670	359550	447370	439750	456350	399870	581950	439300	481830	517340	638780	564800	656730	555450	629690	458600	508190	546170	626360	599840	634600	559170				11	11	11	25.4	25.4	25.4	62.942	0	108.1	2355400000	72	2	O43776;O43776-2	O43776	Asparagine--tRNA ligase, cytoplasmic
98428	113960	108390	162040	183850	171370	185750	195200	70934	65154	74395	86024	124760	97311	105820	109000	167280	180490	188080	240120	257930	274440	267090	255520	76952	66701	77446	94064	120390	100600	107170	112680				15	15	15	16.5	16.5	16.5	131.98	0	32.127	475130000	45	3	O43795;O43795-2;Q9UBC5	O43795;O43795-2	Unconventional myosin-Ib
240050	205600	195400	265300	288170	259290	314910	278840	205050	184950	176550	213930	262980	255310	251480	218350	281500	234370	259980	315780	344620	344180	374060	350590	288640	261850	246860	295480	360760	321920	373330	346860				8	8	8	40.5	40.5	40.5	26.227	0	46.766	1750600000	36	1	O43809	O43809	Cleavage and polyadenylation specificity factor subunit 5
42231	30604	33874	42298	48281	43433	54538	47744	50662	38861	45613	47259	64972	47899	58975	61952	96462	79882	89401	93486	116590	106010	113270	101320	24611	17666	22035	24150	26742	26300	23283	21540				9	9	8	15.6	15.6	14.7	86.131	0	36.889	190920000	20	3	O43815;O43815-2;Q9NRL3-2	O43815;O43815-2	Striatin
0	1033.8	0	1217.1	2284.5	1543.8	2224.5	1861.8	0	0	0	0	0	0	0	0	1057.5	1347.6	1231.9	1577.7	2511.4	1241.9	1385.7	1962.2	2466.6	2673.5	1960.7	3484.9	4275.4	2729.2	2471.4	4383.2				2	2	2	3	3	3	76.107	0.00067659	2.0535	6889400	3	1	O43823	O43823	A-kinase anchor protein 8
27480	29347	29041	37569	38857	49589	33819	42683	24645	37805	29997	52342	41756	60719	36013	44462	28352	33056	29079	40320	34408	41797	33196	31855	34495	35843	36301	55202	44516	61183	42157	47608				2	2	2	6.5	6.5	6.5	46.36	0	8.4863	255440000	17	2	O43826;O43826-2	O43826;O43826-2	Glucose-6-phosphate translocase
872670	1718800	1005300	1967100	1509200	2178500	2036700	2419400	804750	1283000	988180	1480800	1194900	1666600	1566300	1717900	996350	1964600	1104200	2452300	1711400	2586800	2353200	2823200	698970	1774200	602370	2110800	1371400	2343600	1968100	2612700				11	11	11	33	33	33	42.183	0	92.009	6205200000	81	3	O43837;O43837-2;O43837-3	O43837;O43837-2	Isocitrate dehydrogenase [NAD] subunit beta, mitochondrial
176740	136540	157030	162770	185510	181700	188600	168860	124340	100360	93237	119320	130920	123990	129060	114700	231980	188030	200930	228920	229720	232710	258100	233420	129260	94674	115400	133030	145950	121560	153610	133920				10	10	10	9.6	9.6	9.6	131.7	0	41.442	329680000	37	2	O43847;O43847-2	O43847;O43847-2	Nardilysin
6542000	1993800	6415200	2063200	6209000	3353800	3803500	2086900	7482600	2021100	7056800	2338100	6720700	3717000	4365700	2419400	2809400	801150	2638000	854710	2509700	1319200	1602100	857070	4638200	1369900	4662600	1434700	4489700	2300100	2654600	1356700				17	17	7	53	53	14	37.106	0	264.52	20904000000	172	11	O43852;O43852-3;O43852-6;O43852-10;O43852-5;O43852-13;O43852-14;O43852-11;O43852-9;O43852-15;O43852-12	O43852;O43852-3;O43852-6;O43852-10;O43852-5;O43852-13;O43852-14;O43852-11	Calumenin
368090	126570	290740	136120	266300	208700	187830	112470	330440	125720	295340	138380	244600	193980	178940	90610	448690	160280	378140	168950	275490	226920	257160	150560	234760	74620	220430	97311	145910	119020	128990	75814				12	2	2	43.8	4.8	4.8	37.134	0	12.351	740910000	13	4	O43852-2;O43852-4;O43852-8;O43852-7	O43852-2;O43852-4;O43852-8	Calumenin
240880	207270	225540	282410	268900	268830	364740	377020	294460	255610	265850	378420	373850	365650	446750	479990	316500	246320	290040	325580	339960	290740	435320	446710	103980	115750	92231	156020	162480	149120	159740	208220				20	9	9	38.7	19.6	19.6	58.951	0	108.01	1033800000	47	2	O43865;O43865-2	O43865;O43865-2	Putative adenosylhomocysteinase 2
27746	32019	17194	40235	32716	40941	38056	42323	49192	67076	36841	74233	66994	81978	90168	95186	21809	30088	17159	36597	28507	40674	35948	45819	22554	29701	18149	35220	29263	39725	35128	43862				3	3	3	25.3	25.3	25.3	17.42	0	30.804	1073300000	17	1	O43924	O43924	Retinal rod rhodopsin-sensitive cGMP 3,5-cyclic phosphodiesterase subunit delta
261010	200120	221460	234960	284140	270510	263170	235100	154260	177810	134360	174720	202940	201500	195330	170000	209300	187840	202350	230170	219290	225390	233090	220010	144920	134970	126390	155810	183440	170400	162180	165240				14	14	14	30.9	30.9	30.9	71.689	0	89.036	867540000	54	2	O60216;Q9H4I0	O60216	Double-strand-break repair protein rad21 homolog
732710	437590	727590	507630	798160	585220	726050	603200	482440	274380	429190	307640	462640	344990	428320	362550	533890	314390	533560	358490	626240	410590	523870	445080	380580	202120	335890	269450	384800	277140	371520	300030				2	2	2	5.4	5.4	5.4	36.019	0.00023759	2.5528	801220000	10	3	O60218;C9JRZ8;C9JRZ8-2	O60218;C9JRZ8;C9JRZ8-2	Aldo-keto reductase family 1 member B10;Aldo-keto reductase family 1 member B15
1672.5	8551.7	2770.4	5923.5	5217.8	7715.2	7385.6	7574.9	0	0	0	0	0	0	0	0	4392.6	9919.5	1374.1	9590	8174.5	8563.3	9223.4	11088	11326	5199.6	9868.7	3177.7	11165	5652	7384.4	5230.8				3	3	3	38.1	38.1	38.1	10.998	0	12.928	18040000	4	1	O60220	O60220	Mitochondrial import inner membrane translocase subunit Tim8 A
1299.5	3611.7	0	3961.5	5453.7	3291.6	4239.1	9816.1	0	0	0	851.8	0	0	0	0	0	0	950.36	1393.1	0	805.98	0	0	8503.7	5539.7	11870	8631.5	10986	15117	10863	12403				1	1	1	1.6	1.6	1.6	119.26	0	63.411	39643000	7	1	O60231	O60231	Putative pre-mRNA-splicing factor ATP-dependent RNA helicase DHX16
15453	7562.5	14155	7955.1	13372	10209	13128	9308.1	6631.9	10189	6663.5	10620	11356	13257	14174	11013	28647	25186	26980	20515	28812	25797	27477	26502	13260	19879	11835	19504	24716	22925	24485	20538				2	2	2	25.6	25.6	25.6	21.474	0	18.124	31105000	9	1	O60232	O60232	Sjoegren syndrome/scleroderma autoantigen 1
69029	10226	67058	10412	43748	16426	36621	12975	33946	4102.4	31677	3739.8	21244	6040.8	16249	3263.4	45114	5777.1	39074	4386.6	26911	5957	21052	5614.4	85230	10374	71274	10200	43410	11063	35652	9242.7				3	1	1	34.5	9.2	9.2	16.801	0.0046209	1.4656	44597000	7	1	O60234	O60234	Glia maturation factor gamma
18348	11658	21446	16458	16949	19266	16741	10710	16253	12828	9559.4	17524	19837	20048	12026	10055	6687.2	6243.4	6909.1	6789.5	8176.6	9085.2	6929.9	7119.2	10590	8630.4	10194	7547.8	11449	7829.4	9876.8	5977				1	1	1	5.6	5.6	5.6	19.558	0.0027999	1.6478	54226000	5	3	O60238-2;O60238;Q12983	O60238-2;O60238;Q12983	BCL2/adenovirus E1B 19 kDa protein-interacting protein 3-like;BCL2/adenovirus E1B 19 kDa protein-interacting protein 3
20265	12589	23387	15095	20244	17447	18183	15891	7423.6	7067	6163.1	6761.9	8031.7	8423.8	9665.4	7651.7	6253.6	5503.8	5287.1	5784.9	9200.6	9568.9	7786.8	6542.9	7203.6	5910.4	5876.5	5324.9	8169.7	7371	5856.7	6465.3				2	2	2	1.5	1.5	1.5	160.6	0.00067461	2.0396	9894600	6	1	O60244	O60244	Mediator of RNA polymerase II transcription subunit 14
0	1188.5	1341.5	3712.8	3891.4	3793.7	3749	5514.7	2292.3	3418.9	2991.8	4902.5	6600.1	6129.7	9044.1	12630	5954.8	6680.1	4185.8	8134	11587	9007	10829	15003	2854.6	3021.8	2246.7	4566.1	6130.1	5569.1	6200.5	6904.9				2	2	2	3.2	3.2	3.2	116.07	0	6.7972	31717000	6	2	O60245;O60245-2	O60245;O60245-2	Protocadherin-7
329610	285970	291730	353090	377630	334230	392420	409550	202340	156110	164200	212020	222460	202760	231690	238310	227830	196730	207510	247280	256270	225430	290190	303440	481330	409520	455520	504270	654330	539400	617900	587740				8	7	7	30.9	27.1	27.1	40.925	0	20.494	973560000	39	4	O60256;O60256-3;O60256-2;O60256-4	O60256;O60256-3;O60256-2;O60256-4	Phosphoribosyl pyrophosphate synthase-associated protein 2
6622.9	11141	5356.6	11061	10487	13672	11800	12496	753.76	4358	1005.3	2945.3	4084.3	4434.9	4190.1	4318.5	3649.4	11859	2235	8495.6	8461.7	14138	10592	7584	5469.2	16073	5463.9	15837	13320	22047	15334	16463				1	1	1	23.5	23.5	23.5	7.5217	0	2.7204	26444000	4	1	O60262	O60262	Guanine nucleotide-binding protein G(I)/G(S)/G(O) subunit gamma-7
609700	554410	500380	638270	665040	714220	731380	686340	403130	381380	355510	509940	472260	508460	561240	545220	317860	255070	246860	291180	360070	327200	359920	356310	555660	468640	450050	566260	588610	610770	662060	623180				22	22	14	23.3	23.3	16	121.9	0	274.75	1654200000	58	1	O60264	O60264	SWI/SNF-related matrix-associated actin-dependent regulator of chromatin subfamily A member 5
90082	231670	110260	342160	285140	446330	365910	352700	81380	117970	101660	166060	161100	213540	191770	161600	51557	105240	67748	149590	128050	169630	140530	143630	66249	197370	74241	268210	205160	312760	255840	266620				4	4	4	11.9	11.9	11.9	46.638	0	88.971	591970000	30	3	O60268;O60268-3;O60268-2	O60268;O60268-3;O60268-2	Uncharacterized protein KIAA0513
0	0	0	0	0	0	0	0	0	0	0	0	0	0	0	0	11368	8572	11368	9858.1	14280	12005	14949	12816	0	0	0	0	0	0	0	0				1	1	1	3.7	3.7	3.7	47.45	0.00068384	2.1468	0	1	1	O60269	O60269	G protein-regulated inducer of neurite outgrowth 2
133810	124000	124960	145770	167760	169580	165710	149280	110470	94512	94761	110520	138900	128260	130610	126260	141380	112090	129060	150720	185090	151560	181720	170270	306970	221220	270460	317940	495200	333510	403170	491380				20	20	20	20.4	20.4	20.4	144.68	0	190.55	1126600000	70	6	O60271-4;O60271-2;O60271;O60271-9;O60271-5;O60271-3	O60271-4;O60271-2;O60271;O60271-9;O60271-5;O60271-3	C-Jun-amino-terminal kinase-interacting protein 4
254320	232720	195810	339200	324230	359470	360610	380460	332750	356570	275250	419440	416280	493950	411850	425090	613740	699700	493060	807150	727520	858420	885100	931050	297470	283860	244500	380760	376170	438880	426110	411460				28	19	17	36.1	25.9	23.6	109.49	0	271.75	1124300000	84	2	O60282;O60282-2	O60282;O60282-2	Kinesin heavy chain isoform 5C
8503.7	10208	8866.5	14391	17039	13885	13563	17781	6724.9	13176	10114	14924	13804	16865	16555	14815	7672.4	9336.1	5748.9	8804.2	12118	9299.3	13167	13163	0	1702.8	2452.3	4390.5	1384.4	2277.1	2824.2	4926.9				5	5	5	4	4	4	194.61	0	29.992	52481000	8	1	O60292	O60292	Signal-induced proliferation-associated 1-like protein 3
107730	80351	94290	109080	110440	92197	119190	116790	98457	86528	82093	107090	107770	101380	114960	110280	173300	149520	166750	180470	178750	185240	202580	180450	219850	130100	193840	177680	222200	192810	222640	194680				17	17	17	16.5	16.5	16.5	171.29	0	47.6	359110000	36	1	O60306	O60306	Intron-binding protein aquarius
597180	899460	535530	1017800	969230	1268500	1121600	1160000	551340	796370	476290	918500	922800	1096400	1045200	1165600	487570	771320	435120	821990	773350	1018900	900250	944380	502140	811090	489440	900080	848150	1055900	974070	1036900				23	23	23	30.4	30.4	30.4	111.63	0	323.31	3656100000	118	6	O60313;O60313-11;O60313-2;O60313-10;O60313-13;O60313-9	O60313;O60313-11;O60313-2;O60313-10;O60313-13;O60313-9	Dynamin-like 120 kDa protein, mitochondrial;Dynamin-like 120 kDa protein, form S1
67901	58691	56216	79312	90682	91970	89099	91957	50654	62525	56114	81481	88175	94921	95248	92539	45118	59304	43730	67896	70249	78391	85241	78130	34799	53367	39857	58201	61718	59221	63042	67474				5	5	4	9.7	9.7	7.5	70.213	0	95.292	212040000	21	7	O60331-4;O60331;O60331-2;O60331-3;O14986-3;O14986;O14986-2	O60331-4;O60331;O60331-2;O60331-3	Phosphatidylinositol 4-phosphate 5-kinase type-1 gamma
98994	67747	76208	71123	92336	95347	82727	72018	29633	27909	23342	31872	36812	38660	39896	34574	16983	20314	17040	19612	23583	26909	26933	25572	17556	11212	14458	12274	21485	16608	16029	17268				13	9	9	9.7	6.7	6.7	199.26	0	19.532	89790000	18	5	O60333-2;O60333;O60333-4;O60333-3;O43896	O60333-2;O60333;O60333-4;O60333-3	Kinesin-like protein KIF1B
168380	147550	143920	175110	192760	184030	185540	165740	157520	130770	135960	137940	171790	159990	190230	155770	212300	169710	182760	207470	247880	221640	235090	229530	170160	145410	140180	150170	185650	177970	182080	161120				18	18	18	30	30	30	92.902	0	111.97	450440000	46	2	O60341;O60341-2	O60341;O60341-2	Lysine-specific histone demethylase 1A
7418.4	7623.6	4496	7971.3	8775.6	13828	10826	9469.8	1043.4	0	1054.4	2272.3	870.36	705.04	0	0	2937.4	3511.9	1845.3	3486.7	4439.4	3060.3	4111.1	3414	1762.8	1959.3	1669.1	1650.7	0	2658.6	1471.2	1652.8				2	2	2	5.3	5.3	5.3	42.473	0	2.9534	14772000	5	2	O60427-2;O60427	O60427-2;O60427	Fatty acid desaturase 1
0	0	0	0	0	0	0	0	0	0	0	0	0	0	0	0	3615.5	3300.8	2935.7	4628.3	4946.9	5054.2	5413.3	3600.1	2174.1	3265.7	2661.7	3252.2	3491.8	3916	4567.5	3844.3				2	2	2	2.2	2.2	2.2	92.948	0.0023929	1.7279	0	2	2	O60447;O60447-2	O60447;O60447-2	Ecotropic viral integration site 5 protein homolog
1560.6	0	1820.8	0	1943.8	787.37	887.32	0	0	0	0	0	0	0	0	0	6547.9	2100.2	4496.8	5336.8	6859.3	6318.7	5714.5	5249	0	0	0	0	0	0	0	0				1	1	1	2.7	2.7	2.7	73.003	0.00068399	2.1472	1706400	2	1	O60476	O60476	Mannosyl-oligosaccharide 1,2-alpha-mannosidase IB
23145	20052	20382	23252	26979	27062	31319	31648	16751	20407	13369	22921	23895	26397	29905	27158	23732	20073	21442	29129	27640	29144	34286	28491	39243	28766	34881	37539	35309	42766	45696	37329				8	6	6	16.6	12.2	12.2	74.435	0	92.469	69578000	15	2	O60488-2;O60488	O60488-2;O60488	Long-chain-fatty-acid--CoA ligase 4
265930	189570	249880	234180	283550	252290	291350	256240	182810	157300	191290	162490	193180	193150	226390	163520	255840	177000	237370	222170	267170	221950	276010	237860	570080	413310	532020	532100	650880	572580	647050	570250				7	5	5	53.1	48.8	48.8	18.762	0	18.607	1259100000	31	4	O60493;O60493-2;O60493-4;O60493-3	O60493;O60493-2;O60493-4	Sorting nexin-3
13027	17966	19460	23964	26486	36336	26230	27461	2456.4	3770.6	3107.1	3923.3	4577.7	4750.3	5044.5	5802.1	5251.6	2959.4	4645.1	5880.7	6213.7	6717.3	7729.2	5473	0	0	0	0	0	0	0	0				1	1	1	5.5	5.5	5.5	22.445	0	9.8995	30831000	3	2	O60499-2;O60499	O60499-2;O60499	Syntaxin-10
180790	109950	153450	136340	194440	144490	162640	130930	159540	88478	138240	113910	209020	135380	168010	131200	196970	117550	158800	130490	242270	149610	177750	155090	236370	150300	208960	163170	271840	193070	224380	175410				13	13	13	22.2	22.2	22.2	102.91	0	98.153	770760000	61	4	O60502;O60502-2;O60502-4;O60502-3	O60502;O60502-2;O60502-4;O60502-3	Protein O-GlcNAcase
15888	11022	14286	12275	19029	15166	13484	11528	9022.1	7250.2	12317	11702	15594	12718	10808	11429	12906	6721	10761	9470.4	13070	9126.2	11095	10028	3669.7	2287.4	2663.5	2636.1	3367.7	2118.3	3694.7	2874.4				2	2	2	6.7	6.7	6.7	36.742	0	4.0837	31192000	6	2	O60504-2;O60504	O60504-2;O60504	Vinexin
1114800	785320	1062800	983020	1180400	999500	1308800	1168100	1364700	968730	1199000	1216500	1384100	1225300	1577300	1327500	1158800	845420	1056600	1091700	1204600	1091400	1361900	1216100	1515600	1097500	1378100	1420400	1560900	1429800	1741500	1471000				21	16	1	40.4	32.7	2.6	69.602	0	182.37	6361500000	128	2	O60506;O60506-2	O60506;O60506-2	Heterogeneous nuclear ribonucleoprotein Q
84367	64024	68404	73857	84833	74967	84854	77514	95691	71954	78685	79900	93788	86626	91584	86835	55656	44039	53160	49357	58096	56206	66503	55092	70822	50416	56217	59231	67779	67562	69042	60481	+			21	1	1	43.8	1.8	1.8	62.656	1	-2	466800000	7	3	O60506-3;O60506-4;O60506-5	O60506-3;O60506-4;O60506-5	Heterogeneous nuclear ribonucleoprotein Q
2375.3	4385.9	3279.8	5320.5	5815.6	6029.7	7174.6	8286	9073.3	6539.8	7672.3	7315.4	9211.2	8516	9935.2	8572.3	14006	9915.2	15223	14159	14698	16264	19440	13431	21956	26603	24695	29348	32193	32545	32839	31124				5	5	5	10.9	10.9	10.9	65.521	0	6.0448	98852000	9	1	O60508	O60508	Pre-mRNA-processing factor 17
51704	60545	50161	74448	81692	86169	87177	93661	9997.1	9708.3	6127.3	11213	11547	14600	16253	11928	6743.1	9470.5	6424.6	6018.7	9256.7	8090.1	10511	10725	0	0	0	0	0	0	0	0				5	4	4	4.3	3.3	3.3	124.71	0.00067735	2.0574	32247000	5	1	O60518	O60518	Ran-binding protein 6
49343	37271	38835	52915	51254	47798	62552	65179	23663	17468	19925	26100	23842	21337	26121	27057	34652	17954	28929	34700	32563	30719	41114	41680	39451	33162	30477	35076	43758	41112	50211	45446				4	4	4	3.9	3.9	3.9	118.02	0	4.434	78547000	10	5	O60524-4;O60524-5;O60524-3;O60524;O60524-2	O60524-4;O60524-5;O60524-3;O60524	Nuclear export mediator factor NEMF
25465	24427	31774	36320	53934	40741	58039	58331	26550	32715	29996	31523	48992	40388	50288	46877	30836	32433	30236	41365	50876	47043	56477	57179	119680	89158	103720	118640	144580	137170	144610	134290				6	6	5	28.4	28.4	23.7	39.053	0	7.8034	178190000	15	2	O60547-2;O60547	O60547-2;O60547	GDP-mannose 4,6 dehydratase
0	0	0	0	0	0	0	0	8718.3	22680	8189.4	24504	20588	34616	28819	34789	1331	3093.4	0	1643.2	2320	2693.8	3133.3	4313.7	0	0	0	0	0	0	0	0	+			5	1	1	12.4	2.2	2.2	56.98	1	-2	4939200	2	1	O60551	O60551	Glycylpeptide N-tetradecanoyltransferase 2
216690	144330	149770	220450	226330	235520	262700	187560	189110	145940	144930	157020	194350	204180	225380	167890	175360	132510	112270	171640	190320	197260	203110	148320	38109	26664	25084	43430	35466	43687	55561	32629				1	1	1	1	1	1	105.89	0.005988	1.34	1103600000	8	3	O60566-2;O60566;O60566-3	O60566-2;O60566;O60566-3	Mitotic checkpoint serine/threonine-protein kinase BUB1 beta
46306	33454	34798	34572	55109	46389	40967	29167	36154	4612.4	19458	9329.1	23366	10443	15496	10344	24410	1857.4	11026	5883	15322	5343.8	7591.3	8177	18766	3272.2	11509	4436.9	14492	3738.2	6259.1	4656.3				3	3	3	5.8	5.8	5.8	84.784	0	12.204	54933000	6	1	O60568	O60568	Procollagen-lysine,2-oxoglutarate 5-dioxygenase 3
26176	22565	23516	23808	30396	28067	31442	30704	51834	43490	43237	51289	59329	57383	57473	54179	53461	47550	48680	49684	59452	63823	64912	51682	64960	49875	52068	56970	68453	65426	68492	60654				2	2	2	10.3	10.3	10.3	27.026	0	8.121	52567000	11	2	O60573-2;O60573	O60573-2;O60573	Eukaryotic translation initiation factor 4E type 2
70377	35989	57495	52977	70038	47448	66806	47308	88889	50658	82560	61259	82199	62230	78039	61276	54714	21296	51981	30530	50430	31099	44576	33748	27310	13238	23306	24012	24643	17548	21776	22447				7	7	7	7.2	7.2	7.2	138.91	0	11.488	147000000	20	3	O60610-2;O60610-3;O60610	O60610-2;O60610-3;O60610	Protein diaphanous homolog 1
67569	51942	58541	53337	90140	73070	73528	76878	7186.6	4358.2	5445.7	5692.8	7751.9	5718.2	6838.2	4664.2	76035	64868	64001	67066	95612	81498	86489	74879	64717	54198	61958	55882	91452	79822	80685	64966				3	3	3	24.8	24.8	24.8	18.092	0	95.498	204040000	11	2	O60613;O60613-2	O60613	15 kDa selenoprotein
438290	1481300	551030	1892900	1264700	1915100	1730000	1996500	565910	1820700	661090	2377300	1691700	2599300	2194500	2472000	504390	1661600	536770	2170000	1540300	2270100	1968900	2306400	904220	2165000	991030	2570500	2023700	2753200	2557900	2808600				17	17	15	21.6	21.6	19.4	92.501	0	180.86	9962100000	106	4	O60641;O60641-4;O60641-3;O60641-2	O60641;O60641-4;O60641-3	Clathrin coat assembly protein AP180
47350	23352	62448	50107	50721	50363	43623	40665	101380	76232	109420	85932	111350	99881	107430	85991	53403	67340	60736	81083	59619	107450	56086	61365	43673	24142	60457	53253	46362	53005	50417	41306				5	5	5	7.7	7.7	7.7	85.566	0	29.649	201020000	10	1	O60645	O60645	Exocyst complex component 3
8590.2	2838.2	7972.7	4870.2	10789	4733.4	6015.1	4979.7	17274	32448	22530	32488	19417	32528	21138	13340	0	0	0	0	0	0	0	0	2844.3	894.34	4115	1953.2	6375.3	1948.5	3648.9	2041.6				1	1	1	3.8	3.8	3.8	45.803	0	12.457	29483000	3	3	O60664-4;O60664-3;O60664	O60664-4;O60664-3;O60664	Perilipin-3
12808	9267.7	9640.7	11624	12702	10020	10666	9876.8	23351	16535	24869	22906	25198	22250	25449	16624	44861	26127	37716	35418	47988	38149	43364	32780	0	0	0	0	0	0	0	0				2	2	2	5.1	5.1	5.1	59.902	0	3.875	21011000	5	2	O60678;O60678-2	O60678;O60678-2	Protein arginine N-methyltransferase 3
166440	134540	156460	153500	200160	205030	176310	164720	197850	178050	158680	203260	259010	227870	203740	193260	166230	149370	132320	148290	215950	211410	176140	157770	181200	140940	154270	169670	224450	203770	183730	180030				12	12	3	31	31	10.4	60.029	0	179.33	690870000	45	1	O60684	O60684	Importin subunit alpha-7
34438	20653	28708	24064	41814	30843	28792	26023	36820	11872	23386	18656	33549	26392	20553	13920	24761	10467	18242	12585	20768	17175	18551	11840	19088	7744.6	16413	12482	21864	15591	14000	14840				6	6	6	16.2	16.2	16.2	55.023	0	137.85	212860000	20	3	O60701;O60701-2;O60701-3	O60701;O60701-2;O60701-3	UDP-glucose 6-dehydrogenase
936990	423360	948490	551960	999790	590090	756280	587350	1220900	483740	1228800	602920	1263500	693610	921150	648880	758520	354800	730550	430180	795420	509450	628570	449140	983610	491910	909420	574560	1130300	654100	812360	599920				18	18	18	27.6	27.6	27.6	108.17	0	323.31	3191300000	81	32	O60716;O60716-2;O60716-4;O60716-6;O60716-3;O60716-5;O60716-7;O60716-8;O60716-17;O60716-9;O60716-10;O60716-12;O60716-14;O60716-11;O60716-13;O60716-15;O60716-18;O60716-16;O60716-20;O60716-22;O60716-19;O60716-21;O60716-23;O60716-24;O60716-31;O60716-25;O60716-26;O60716-28;O60716-30;O60716-27;O60716-29;O60716-32	O60716;O60716-2;O60716-4;O60716-6;O60716-3;O60716-5;O60716-7;O60716-8;O60716-17;O60716-9;O60716-10;O60716-12;O60716-14;O60716-11;O60716-13;O60716-15;O60716-18;O60716-16;O60716-20;O60716-22;O60716-19;O60716-21;O60716-23;O60716-24;O60716-31;O60716-25;O60716-26;O60716-28;O60716-30;O60716-27;O60716-29;O60716-32	Catenin delta-1
48799	72067	30702	93382	75936	89978	99919	124240	39424	39215	30566	51250	48581	55980	61985	75034	36404	52490	22713	56111	50325	75604	65477	82539	43625	62746	40659	72896	61498	76223	77546	98062				2	2	2	9.5	9.5	9.5	31.938	0	41.758	151040000	8	1	O60725	O60725	Protein-S-isoprenylcysteine O-methyltransferase
2496.9	3535.3	4305.6	5729.9	7670.7	8871.5	6905.4	5166.1	4069.1	8049.9	6448.4	6094.5	6906.7	10751	5916.2	8134.1	18461	19228	13739	22032	17586	28509	21301	28483	13031	18158	8858.3	19850	23047	23154	23198	21654				6	1	1	64.6	15	15	12.823	0	21.846	309300000	5	1	O60739	O60739	Eukaryotic translation initiation factor 1b
152040	207660	121600	240740	203010	247690	246200	245370	169170	239910	148980	296490	262090	341520	315290	319000	113250	146860	83695	170690	136390	201170	192150	169960	136740	191880	108170	207200	186420	237110	219540	204160				7	7	5	12.6	12.6	10.3	98.795	0	38.369	1242900000	34	2	O60741;Q9UL51	O60741	Potassium/sodium hyperpolarization-activated cyclic nucleotide-gated channel 1
263010	118940	189900	153140	212030	156020	191550	189900	224180	150410	159190	159850	201450	170720	186460	161630	388220	297420	307090	276280	367920	317180	326910	313890	329960	152170	248330	174800	279260	204170	241420	205480				11	9	9	30.6	25.4	25.4	46.097	0	148.73	1255800000	44	2	O60749-2;O60749	O60749-2;O60749	Sorting nexin-2
145810	86042	109140	101060	109550	126890	91591	85832	49193	35073	40890	39245	35669	58551	38114	33950	765390	230990	433350	301800	331370	316790	320620	323510	73664	53019	54259	59951	51576	73015	62549	55746				8	8	8	38.1	38.1	38.1	29.634	0	21.03	839640000	21	1	O60762	O60762	Dolichol-phosphate mannosyltransferase subunit 1
704660	585460	623970	743130	751440	782470	838170	769000	719070	713300	631140	834180	811010	925690	988490	874570	749770	655230	667670	830650	873040	918000	996770	944020	552700	471210	488590	617380	685200	662650	790720	690790				21	21	21	29.1	29.1	29.1	107.89	0	323.31	4394000000	111	2	O60763;O60763-2	O60763;O60763-2	General vesicular transport factor p115
79662	58467	74544	71682	111330	101200	111320	78601	90428	83380	98889	110360	134380	112370	145560	118660	62889	42954	46572	53235	93631	67246	77285	67047	81711	76050	77781	87304	107760	96592	119900	95246				6	6	5	16.1	16.1	12.8	53.818	0	44.822	652030000	24	4	O60784;O60784-3;O60784-2;O60784-4	O60784;O60784-3;O60784-2;O60784-4	Target of Myb protein 1
2805500	2820800	3054100	4621900	4252100	3797800	5868000	6333900	1881600	1837800	1841700	2694300	2589300	2700400	3441300	3788500	5424700	4136600	5125500	7913400	7077100	6998700	9420500	11199000	5869300	5563100	6229300	10272000	10193000	9488600	13568000	14141000				7	2	2	50	7.9	7.9	13.989	0	6.5231	71138000000	70	11	Q99879;Q99877;Q93079;Q5QNW6;P62807;P58876;P57053;O60814;Q5QNW6-2;Q99880;Q96A08	Q99879;Q99877;Q93079;Q5QNW6;P62807;P58876;P57053;O60814;Q5QNW6-2;Q99880	Histone H2B type 1-M;Histone H2B type 1-N;Histone H2B type 1-H;Histone H2B type 2-F;Histone H2B type 1-C/E/F/G/I;Histone H2B type 1-D;Histone H2B type F-S;Histone H2B type 1-K;Histone H2B type 1-L
33821	19193	29490	24825	36721	35111	36607	26254	11290	9342.1	10135	7731.2	13369	10489	10451	8687.2	38075	20357	32753	23711	40634	28918	34617	30725	65450	34902	60516	39506	71226	53909	66560	45313				6	6	6	13.2	13.2	13.2	54.406	0	4.97	89475000	10	11	O60825-2;O60825;Q16875-3;Q16875-2;Q16875;Q16875-4;P16118-2;Q16877-2;Q16877-3;Q16877;P16118	O60825-2;O60825	6-phosphofructo-2-kinase/fructose-2,6-bisphosphatase 2;6-phosphofructo-2-kinase;Fructose-2,6-bisphosphatase
84955	47274	70660	61286	77445	65003	75554	56770	113340	61087	98865	63740	88415	78799	87275	72502	65960	64424	70564	69439	76830	76990	85004	76189	70416	30829	53829	48162	56279	51210	55635	49074				5	5	5	12	12	12	70.755	0	132.05	289340000	20	1	O60826	O60826	Coiled-coil domain-containing protein 22
99304	95362	86737	110300	129690	126020	132170	126690	59146	49501	56849	64161	71923	66741	78046	61672	93804	84848	73556	98662	111100	122790	124720	112900	81221	82594	74597	98424	105670	115040	114640	121590				5	5	5	53.3	53.3	53.3	18.706	0	100.83	338290000	25	10	O60828-5;O60828-4;O60828-2;O60828;O60828-10;O60828-9;O60828-8;O60828-7;O60828-6;O60828-3	O60828-5;O60828-4;O60828-2;O60828	Polyglutamine-binding protein 1
492210	436410	382200	537350	616450	610900	571050	592290	545620	479530	453070	583980	665910	720200	690620	670790	456290	392700	393460	536090	597540	599860	625090	625350	284440	251680	265640	315370	373170	402870	380370	355080				3	3	3	20.2	20.2	20.2	19.258	0	28.246	1748300000	25	1	O60831	O60831	PRA1 family protein 2
118300	77587	83227	94159	170890	82343	140640	164560	148890	106720	108650	118720	193900	125940	188600	185660	165820	129280	137310	144020	219280	169270	208150	204230	197960	111870	163950	155300	293290	147990	245390	275080				6	6	6	23.8	23.8	23.8	47.602	0	41.226	448880000	25	2	O60832-2;O60832	O60832-2;O60832	H/ACA ribonucleoprotein complex subunit 4
385390	194210	312960	237090	308370	284790	325100	259630	444390	235960	350370	278870	323370	313530	340780	274160	567130	257610	392860	311350	393840	311640	401100	342290	431180	249590	350720	301830	359780	341730	378220	295480				11	11	11	11.4	11.4	11.4	138.83	0	56.893	655570000	50	1	O60841	O60841	Eukaryotic translation initiation factor 5B
112260	115390	172930	192570	280790	235910	205700	194400	34174	32362	53120	58539	73607	69757	55779	59611	57404	59580	95757	96184	134860	123160	113690	107290	75785	71773	113570	121390	171200	144140	136550	128000				4	4	4	16.1	16.1	16.1	39.205	0	6.2372	197350000	9	4	O60861-2;O60861-1;O60861-4;O60861	O60861-2;O60861-1;O60861-4;O60861	Growth arrest-specific protein 7
265490	271260	249940	284340	339700	314130	331850	331240	443020	420460	445560	545900	593470	646570	665640	680850	188360	145030	203630	188600	214510	214280	237440	219230	314170	320230	323810	417950	412740	448290	447780	441390				3	3	3	26.6	26.6	26.6	15.48	0	18.639	1133000000	20	3	O60869-2;O60869-3;O60869	O60869-2;O60869-3;O60869	Endothelial differentiation-related factor 1
421110	442740	376920	530870	553060	594070	542320	496380	1331600	1387300	1174900	1676600	1692600	1857900	1756800	1676800	1044000	996280	930410	1327800	1282100	1421600	1358500	1282700	1267900	1292200	1118200	1536600	1587300	1766800	1565000	1531200				11	11	11	31.3	31.3	31.3	45.745	0	168.08	3682600000	69	1	O60884	O60884	DnaJ homolog subfamily A member 2
15094	16191	15206	20012	23968	20579	23196	21182	59434	33422	48921	35726	40896	51131	40765	35877	0	0	0	0	0	0	0	0	46444	46947	42889	53825	55315	64889	66721	54707				8	5	4	7	4.8	4.3	152.22	0	6.9977	22511000	9	3	O60885;O60885-2;O60885-3	O60885;O60885-2;O60885-3	Bromodomain-containing protein 4
21660	29825	16350	25042	29894	32994	30863	32003	22576	25762	14556	23740	29090	27243	26931	28882	10723	15931	9079.4	14649	17753	18879	17019	19623	8899.7	14571	8402.7	12017	13400	15734	13576	12208				1	1	1	9	9	9	16.832	0	10.25	104500000	6	3	O60888-3;O60888;O60888-2	O60888-3;O60888;O60888-2	Protein CutA
0	0	0	0	0	0	0	0	5591.1	4275.1	4955.4	6963.3	6165	5583.5	6141.5	5840.2	0	0	0	0	0	0	0	0	23109	14872	18212	19183	23151	20445	22249	17970				1	1	1	1.2	1.2	1.2	91.64	0.0036155	1.5461	9916400	2	1	O60890	O60890	Oligophrenin-1
0	0	0	0	0	0	0	0	2889.2	1450.7	1806.4	2352.4	2947.8	3196	3273	2052.5	20990	12045	13653	12864	18659	17769	16719	12367	0	0	0	0	0	0	0	0				2	2	2	4.7	4.7	4.7	47.645	0	4.9758	11526000	2	1	O60906	O60906	Sphingomyelin phosphodiesterase 2
2533	2751.5	2440.6	4196.7	3575.3	4240.7	2740	3876.7	4160.6	2693	2728.3	4939.5	6668.6	3475.5	4892.3	2440.6	204610	208160	198350	230820	333750	271930	222120	204930	0	0	1266.6	1409.3	1408.2	2197.4	2035.4	1534.8				10	5	5	30.6	15.6	15.6	57.048	0	13.92	76470000	14	3	O60907-2;O60907;Q9BQ87	O60907-2;O60907;Q9BQ87	F-box-like/WD repeat-containing protein TBL1X;F-box-like/WD repeat-containing protein TBL1Y
40728	41883	39852	46203	51804	53498	68793	70967	6132.8	10991	6554.8	15042	14822	15428	32579	26900	55450	56383	46316	56112	52479	56852	86500	84822	0	0	0	0	0	0	0	0				3	3	3	19.7	19.7	19.7	14.21	0.0077741	1.2611	148680000	6	1	O60925	O60925	Prefoldin subunit 1
25951	13339	16698	17493	25478	23183	19292	25314	28289	11845	21220	19253	23611	19432	21751	17926	13582	8552.6	11764	12029	16430	15082	16328	14518	37207	19832	21663	23726	33346	24070	25865	31604				2	2	2	31.7	31.7	31.7	13.952	0	34.498	182960000	13	1	O60927	O60927	Protein phosphatase 1 regulatory subunit 11
5337.9	15358	9668.6	28842	28465	24166	38976	56556	2850.8	8198.7	4527.6	12165	14168	11488	17533	23795	3639.7	12641	9534.1	20160	21146	16539	26701	41699	2303.9	12421	8220.2	23507	19646	23438	28647	38576				1	1	1	5.6	5.6	5.6	40.529	0.00069109	2.2462	32347000	4	1	O60928	O60928	Inward rectifier potassium channel 13
2470.9	2482.2	4465.5	2168.9	4399.3	4058.3	4545.4	4779.2	12024	8305.2	11578	7054.7	17242	12619	18322	11663	0	0	1004.7	1109.9	1425	0	0	1064.6	2982.8	2045.6	2770.2	2149.5	5131.2	4518.8	5137.7	3873.9				1	1	1	9.1	9.1	9.1	22.629	0	15.525	80151000	6	3	O60936;O60936-1;O60936-3	O60936;O60936-1;O60936-3	Nucleolar protein 3
0	0	0	0	0	0	0	0	1978.4	1737.5	2191.1	2138	2356.8	3126.3	3658.8	2301.5	0	0	0	0	0	0	0	0	0	0	0	0	0	0	0	0				2	1	1	6.4	4.2	4.2	61.538	0	7.6498	9450400	1	7	O60941-6;O60941-3;O60941-5;O60941-2;O60941-4;O60941-7;O60941	O60941-6;O60941-3;O60941-5;O60941-2;O60941-4;O60941-7;O60941	Dystrobrevin beta
53581	71733	46392	95023	84819	111370	102190	124060	89032	106920	62931	116430	102520	145940	131000	147270	76446	124590	64201	148750	128430	173350	160940	189310	65722	112880	64457	135130	118400	162520	140940	174300				5	5	5	8	8	8	82.768	0	20.359	220180000	20	3	O75027-2;O75027;O75027-3	O75027-2;O75027;O75027-3	ATP-binding cassette sub-family B member 7, mitochondrial
80325	67821	73434	80751	106110	93299	95261	90471	39737	34520	39714	43165	49517	52279	49183	44482	102590	103170	88414	114330	140990	131330	122890	125910	87241	50115	72770	60445	100150	82576	77202	59279				4	4	3	5	5	4.1	124.3	0	42.545	214070000	18	5	O75038-2;O75038-4;O75038-3;O75038;O75038-5	O75038-2;O75038-4;O75038-3;O75038;O75038-5	1-phosphatidylinositol 4,5-bisphosphate phosphodiesterase eta-2
39291	43636	43049	54700	56267	66849	58707	58382	32753	33804	31043	40534	49803	50095	40510	39801	73104	75489	78042	114760	116010	111460	111750	116070	36962	33370	34155	42849	49104	43614	48936	43782				9	9	8	12.6	12.6	11.5	120.87	0	58.141	240610000	24	3	O75044;P0DMP2;P0DJJ0	O75044	SLIT-ROBO Rho GTPase-activating protein 2
36078	62314	33210	74735	64391	85932	81547	83146	26805	44535	25550	63068	50401	61698	60961	65632	41333	68022	43584	89048	76092	102390	102300	98441	25098	42036	20022	54874	47687	66665	56438	59610				6	6	4	3.7	3.7	2.7	211.1	0	13.203	123680000	19	5	O75051;Q9HCM2;Q9HCM2-4;P51805;O75051-2	O75051;Q9HCM2	Plexin-A2;Plexin-A4
0	0	0	0	0	0	0	0	35145	15295	35486	21822	44077	24749	29732	21350	31949	17162	36597	19127	36935	22404	28861	18680	50737	60387	52077	84522	77139	88425	86005	96780				2	2	2	4.4	4.4	4.4	55.568	0	2.8148	37063000	4	2	O75052-3;O75052	O75052-3;O75052	Carboxyl-terminal PDZ ligand of neuronal nitric oxide synthase protein
0	0	0	0	0	0	0	0	0	0	0	0	0	0	0	0	6242.6	7492.9	0	4086.4	3751.3	11256	11276	10405	0	0	0	0	0	0	0	0	+			1	1	1	10.9	10.9	10.9	22.955	1	-2	288710000	1	1	O75052-2	O75052-2	Carboxyl-terminal PDZ ligand of neuronal nitric oxide synthase protein
549680	1110200	520130	1472600	1120300	1606100	1458800	1694300	508630	1117400	470090	1452400	1034400	1611000	1431500	1579000	524890	1157800	501160	1578700	1107600	1593600	1498000	1776300	377810	757060	360870	1015300	710200	1036800	991880	1113700				10	10	10	13.1	13.1	13.1	98.648	0	69.46	2295900000	78	4	O75061-4;O75061;O75061-2;O75061-3	O75061-4;O75061;O75061-2	Putative tyrosine-protein phosphatase auxilin
17914	18260	13422	19511	27787	23199	24113	24164	10849	12483	7172.3	14519	12469	13114	14138	15314	34926	47043	30950	56774	58005	64348	58199	68197	46218	44268	33753	52508	54994	57240	55626	54227				5	5	4	15.1	15.1	13.2	51.658	0	26.379	131930000	15	5	O75069-3;O75069-5;O75069-2;O75069;O75069-4	O75069-3;O75069-5;O75069-2;O75069;O75069-4	Transmembrane and coiled-coil domains protein 2
1137900	804800	1026200	963920	1417400	1149800	1227700	1024200	2119100	1244800	1824600	1664700	2678800	1726000	2295200	2039200	1577300	1058400	1401000	1285500	1871800	1443000	1684900	1375500	2045500	1216700	1874400	1608500	2774000	1707500	2263300	2127700				19	19	19	44.2	44.2	44.2	66.193	0	323.31	11146000000	162	2	O75083;O75083-3	O75083;O75083-3	WD repeat-containing protein 1
56419	54009	51293	64097	66241	72408	66137	76488	44966	34796	40811	47525	49270	50405	49035	46222	19303	18682	19317	24943	26922	28789	28190	21811	37554	29525	33744	39536	43767	43042	47058	33035				6	6	6	7.5	7.5	7.5	118.58	0	27.708	112880000	14	4	O75110;O75110-2;O43861-2;O43861	O75110;O75110-2	Probable phospholipid-transporting ATPase IIA
142800	144660	146170	177480	218350	197320	218490	201940	58439	55913	62589	65999	82859	79855	77820	81406	122330	116320	127460	154540	169280	161170	168890	149800	72597	57609	67976	71051	92902	82194	100620	83061				17	17	13	16.4	16.4	13	160.9	0	58.653	508620000	43	1	O75116	O75116	Rho-associated protein kinase 2
2904.3	1288.5	4252	1770	3054.6	2098.3	2386.7	2102.4	0	0	0	0	0	0	0	0	3227	1656.8	3648.2	2729.7	2724.6	2061.4	2785.4	2349	3072.8	2180.9	2357.4	2438.4	3088	1948.7	4171.4	2632.4				28	1	1	27.9	1.3	1.3	141.06	0	17.18	11364000	3	2	O75122;O75122-2	O75122	CLIP-associating protein 2
404590	476310	360390	609490	623340	666930	677540	688430	432950	569740	423560	746310	687510	805970	748830	723900	275960	327820	265010	422810	425120	470020	490280	467920	403160	470350	375150	599410	589530	662960	655890	624790				29	29	2	25.2	25.2	2.5	165.85	0	323.31	3002200000	103	1	O75122-3	O75122-3	CLIP-associating protein 2
130150	65006	110250	79514	130250	84612	116830	79117	359780	140120	280990	171770	299790	188890	257500	184510	229720	99614	191310	117000	203140	128010	153530	121570	283480	123510	253860	155750	265430	181410	237620	157770				7	6	6	16	14.3	14.3	60.13	0	37.054	422490000	29	3	O75131;Q9UBL6-2;Q9UBL6	O75131	Copine-3
63002	86569	59669	116690	124680	122620	124490	125530	119970	167240	111260	237820	244110	248370	244760	299360	82650	119980	81398	158820	159170	168490	161250	187000	181630	141530	147940	168650	211380	217970	168360	184750				13	13	9	12.8	12.8	9.8	132.36	0	60.154	422860000	42	2	O75145-2;O75145	O75145-2;O75145	Liprin-alpha-3
129010	97858	125470	109080	128610	120360	113920	108440	201870	144000	183500	164450	196730	202370	165850	155880	190170	125270	167660	164080	182990	176320	167710	161390	187160	134810	170070	156560	190040	180680	161280	158330				14	14	13	13.9	13.9	12.9	119.39	0	57.776	522710000	43	2	O75146;O75146-2	O75146;O75146-2	Huntingtin-interacting protein 1-related protein
0	0	0	0	0	0	0	0	6288.6	9651.9	5672.2	12881	11540	12578	16280	14852	0	0	0	0	0	0	0	0	0	0	0	0	0	0	0	0				2	2	2	2.1	2.1	2.1	152.92	0.00023725	2.5348	7387400	2	4	O75147-1;O75147-4;O75147;O75147-2	O75147-1;O75147-4;O75147;O75147-2	Obscurin-like protein 1
10703	9550.4	10080	10698	14805	14280	11701	13432	42666	38480	39180	43226	54596	51528	48083	43486	52988	39013	44174	59326	63106	66035	54194	49943	22065	19485	20765	15852	28434	21817	20912	23605				9	9	8	11.9	11.9	10.5	113.68	0	60.51	139920000	19	3	O75150;O75150-3;O75150-4	O75150;O75150-3;O75150-4	E3 ubiquitin-protein ligase BRE1B
1166.7	3205.2	2142.8	2770.6	3278.6	3629.1	3673.1	3217.7	19301	12387	14052	13593	17603	14773	15097	12068	1168.1	0	1729.1	1127.6	1237.6	1207.8	2246.1	1948.2	0	0	0	0	0	0	0	0				2	2	2	3.6	3.6	3.6	120.77	0	39.734	28631000	5	6	O75151;Q9UPP1-5;Q9UPP1-4;Q9UPP1-3;Q9UPP1-2;Q9UPP1	O75151;Q9UPP1-5;Q9UPP1-4;Q9UPP1-3;Q9UPP1-2;Q9UPP1	Lysine-specific demethylase PHF2;Histone lysine demethylase PHF8
0	0	0	0	0	0	0	0	0	0	0	0	0	0	0	0	0	0	0	0	0	0	0	0	21427	25481	21264	36996	16123	28610	38686	20993				2	2	2	3.2	3.2	3.2	89.13	0	5.6393	7293200	2	1	O75152	O75152	Zinc finger CCCH domain-containing protein 11A
13470	23143	12439	32835	16055	29079	36189	54831	57615	64156	47596	70550	75101	83849	63774	82633	29201	24935	27809	39027	38900	33356	57064	53925	19294	39202	21214	50450	39881	50067	56643	54787				4	4	4	3.4	3.4	3.4	146.67	0	3.602	49203000	11	1	O75153	O75153	Clustered mitochondria protein homolog
27271	22990	21147	32310	55912	37844	51029	56639	81055	84891	74640	105470	135060	129300	121100	136060	18049	16490	18894	22319	30024	25740	26321	24885	24881	25423	25638	37443	61298	34486	61837	63614				7	5	5	6.5	5	5	135.25	0	110.87	72257000	12	2	O75155;O75155-2	O75155;O75155-2	Cullin-associated NEDD8-dissociated protein 2
0	0	0	0	0	0	0	0	0	0	0	0	0	0	0	0	0	0	1046	0	1232.9	1495.1	1547.6	1338.6	1213.5	0	1135.3	995.64	1684	1378.5	713.64	872.05				3	1	1	3.8	1.7	1.7	76.391	0.0050115	1.4312	6592100	2	5	O75157-2;O75157;Q99576-4;Q99576;Q99576-3	O75157-2;O75157	TSC22 domain family protein 2
218100	110230	166160	133010	201820	146650	178010	154520	289660	151320	226260	198430	259780	201370	236450	211700	201580	106610	157490	136010	184240	150590	185930	160800	223270	125880	188170	147930	204080	165950	191730	140000				17	17	17	8.8	8.8	8.8	254.41	0	167.4	482820000	51	1	O75165	O75165	DnaJ homolog subfamily C member 13
6767.8	3464.8	5411.7	6266.2	9595.1	6362	7510	8602.1	123810	36922	126800	19969	101550	33464	69870	22096	4322.6	2488.2	2920.7	5131.1	8066.2	5535.8	6165.5	5045.7	10608	4734	6339.2	9134.7	12188	8313.3	10009	9934.8				3	3	3	4.2	4.2	4.2	101.4	0	7.5694	179020000	8	6	O75170-3;O75170-6;O75170-2;O75170-4;O75170-5;O75170	O75170-3;O75170-6;O75170-2;O75170-4;O75170-5;O75170	Serine/threonine-protein phosphatase 6 regulatory subunit 2
32787	26440	30059	30162	40492	32619	39596	38625	15934	11121	11818	15465	22423	18427	15341	20831	27015	16783	22334	20705	29696	24310	30673	33794	21658	14072	16053	16622	30315	19311	22926	26153				3	3	3	5.6	5.6	5.6	81.871	0	7.2018	98067000	10	1	O75175	O75175	CCR4-NOT transcription complex subunit 3
6785.6	4263.7	3210.1	4380.2	6103.4	6858.2	6784.5	3573.3	60007	34281	53309	40875	62315	44106	52862	47456	2156.9	2819.7	2971.6	2301.8	3429.9	1796.9	2913.7	1545	9580.8	10232	9369.1	11351	11022	12358	14372	10556				5	5	3	2.9	2.9	1.7	263.55	0	27.881	68741000	12	7	O75179-7;O75179-2;O75179;O75179-3;O75179-4;O75179-6;O75179-5	O75179-7;O75179-2;O75179;O75179-3;O75179-4;O75179-6;O75179-5	Ankyrin repeat domain-containing protein 17
0	0	0	0	0	0	0	0	1624.3	1682.2	1277.4	1553	904.18	2657.2	3120.9	2176.8	0	0	0	0	0	0	0	0	1490.7	1731	1748.9	2277.5	3061.6	3357.5	2960.3	3896.9				1	1	1	1.5	1.5	1.5	129.36	0	5.0041	9068900	2	2	O75182-2;O75182	O75182-2;O75182	Paired amphipathic helix protein Sin3b
10311	15429	11656	16096	14045	19625	19653	23459	18739	31781	15588	36315	26220	42827	34865	36090	16901	25009	18147	24090	19382	27454	26769	28632	20724	23930	16207	32700	26626	33003	28532	33141				3	2	2	14.1	10	10	26.899	0	5.3434	306250000	16	6	O75190-2;O75190-3;O75190;Q8WWF6;Q8NHS0;O75190-4	O75190-2;O75190-3;O75190	DnaJ homolog subfamily B member 6
22488	29961	23621	30768	35811	40974	33286	33762	26791	45310	31438	36580	35777	52835	42844	32516	25358	29740	20073	34769	38393	39745	38330	36851	16595	23084	14986	24456	27680	27714	26778	29075				2	2	2	6.3	6.3	6.3	35.509	0	3.4673	130340000	5	1	O75208	O75208	Ubiquinone biosynthesis protein COQ9, mitochondrial
67677	59528	54609	62153	73335	72205	78285	70129	41559	37218	38686	46339	65707	56808	55323	50095	40866	47529	38588	53511	61886	56606	62742	57466	24273	27709	20923	25360	32553	29343	33444	26797				2	2	2	10.1	10.1	10.1	21.007	0	3.6582	1281400000	14	4	O75223;O75223-3;O75223-2;O75223-4	O75223;O75223-3;O75223-2;O75223-4	Gamma-glutamylcyclotransferase
133940	327570	142090	370730	261240	443450	407510	484360	131680	467950	130780	506370	366900	598730	518690	727120	77553	154540	58764	171580	128710	199260	171820	200700	277300	657140	276480	768860	496800	938820	808160	1020600				5	5	5	19.4	19.4	19.4	22.202	0	10.159	1186700000	24	2	O75251-2;O75251	O75251-2;O75251	NADH dehydrogenase [ubiquinone] iron-sulfur protein 7, mitochondrial
461100	874430	385710	1235000	1194900	1291400	1297100	1963800	296800	512130	274730	797090	754200	762690	827840	1312100	434390	871410	385490	1254600	1058300	1335900	1297800	1911300	470340	1235700	488520	1588800	1200500	1687000	1683600	2163500				9	9	9	28.7	28.7	28.7	52.545	0	21.472	3618700000	68	2	O75306;O75306-2	O75306;O75306-2	NADH dehydrogenase [ubiquinone] iron-sulfur protein 2, mitochondrial
74545	202820	94149	204250	207200	267600	279500	300820	81351	183430	89402	214280	178270	243120	267690	256720	80559	178500	82228	210250	166690	233640	246780	262270	60779	139280	75191	153580	132480	182280	185710	209390				5	5	5	28.3	28.3	28.3	33.742	0	7.1901	704050000	21	2	O75323;O75323-2	O75323	Protein NipSnap homolog 2
0	0	0	0	0	0	0	0	6708.7	6496.7	5570.1	7148.5	6588	9373.4	6461.1	6954.2	6393.3	2912.7	3789.3	4523.4	4764.3	4777.7	4952.6	4526.8	6752.6	6125.2	5169.9	8701.2	9294.9	7261.7	8701.5	7658.3				1	1	1	2	2	2	73.363	0	32.017	34810000	3	2	O75326-2;O75326	O75326-2;O75326	Semaphorin-7A
132260	136030	111920	147700	165420	223960	190350	147780	0	0	0	0	0	0	0	0	0	0	0	0	0	0	0	0	4326.9	3430.2	2261.4	4723.2	10212	8279.9	8370.3	9768.8				8	4	4	8.7	4.6	4.6	132.17	0	8.2544	158870000	5	11	O75334-5;O75334-2;O75334-4;O75334-3;O75334;O75334-6;O75335;O75334-7;O75334-8;O75335-2;O75335-1	O75334-5;O75334-2;O75334-4;O75334-3;O75334;O75334-6;O75335	Liprin-alpha-2;Liprin-alpha-4
169260	54580	138300	85403	221120	74612	144710	125490	299370	110520	255950	148570	341300	157300	240520	211510	296580	95778	245020	156480	343730	128460	233830	223870	448010	185590	392130	244290	508050	263850	379450	320080				4	4	4	22.2	22.2	22.2	21.664	0	31.581	863900000	29	2	O75340-2;O75340	O75340-2;O75340	Programmed cell death protein 6
5259.4	4481.5	5794	3723.2	4523.2	7175.4	4631.6	1628.8	1886.4	3129.5	1949.4	2978	5885.3	6872.1	4259.9	2585.8	0	0	0	0	0	0	0	0	66362	131810	65877	129860	120700	121660	207760	193970				2	2	2	14.8	14.8	14.8	12.855	0.0098651	1.1591	115770000	3	1	O75347	O75347	Tubulin-specific chaperone A
117780	205580	117050	247380	241740	302630	286640	326280	81065	136940	80619	132720	117760	113620	175960	156300	103730	157540	115840	157090	170890	196300	192940	244410	197260	253880	217530	314800	267420	287640	386890	439490				5	5	4	51.7	51.7	39	13.757	0	169.68	6109200000	18	1	O75348	O75348	V-type proton ATPase subunit G 1
112780	47902	100470	53912	116930	64363	87376	58609	82168	31011	59950	33788	67351	38438	52738	36176	132360	41872	104680	64089	120100	81642	91193	61882	17789	11330	16118	8790.3	16873	12921	18674	10342				7	4	4	18.9	12.6	12.6	49.301	0	10.986	200290000	13	3	O75351;Q6PIW4-2;Q6PIW4	O75351	Vacuolar protein sorting-associated protein 4B
2894500	3460300	2904900	4337500	4431600	4209500	5087400	5052000	2650000	2990300	2495200	3818000	4177500	3833300	4416100	4741200	3062800	3499800	3091400	4592100	5061600	4442100	5718700	5790200	2012500	2296000	1960500	2883700	3084200	2997400	3353400	3465100				17	17	15	49.5	49.5	42.5	39.617	0	323.31	65685000000	193	3	O75367;O75367-3;O75367-2	O75367;O75367-3;O75367-2	Core histone macro-H2A.1
176520	140480	213630	146920	247310	180330	226630	174410	151370	98354	166930	108940	198680	145540	183170	134530	217510	150970	239260	175410	290070	200080	273230	201390	103370	72921	121050	82303	136480	94574	124760	89255				4	4	4	31.6	31.6	31.6	12.774	0	144.76	984820000	28	1	O75368	O75368	SH3 domain-binding glutamic acid-rich-like protein
585740	235190	583220	356180	603750	350250	486810	281960	655320	228220	696030	425960	720120	360210	542340	348820	1160900	395680	1219100	685400	1247300	610580	966010	564270	926890	327860	953200	564950	959350	518770	763760	464530				51	42	42	29	25.3	25.3	275.66	0	309.73	1634200000	144	9	O75369-2;O75369-9;O75369;O75369-8;O75369-6;O75369-3;O75369-7;O75369-5;O75369-4	O75369-2;O75369-9;O75369;O75369-8;O75369-6;O75369-3;O75369-7;O75369-5;O75369-4	Filamin-B
5557	3931.1	10210	5003.6	8644.4	5772.6	6920.6	6068.3	2922.7	3782	3284.6	5647.3	3867.1	6743.6	5038.7	5053.2	2304.3	3236.7	2578.5	3281.4	2657	3272.9	2519.7	3024.6	18429	10872	15872	15702	20229	13842	19174	22351				4	4	4	2.6	2.6	2.6	270.21	0	6.0345	22989000	6	3	O75376;O75376-2;O75376-3	O75376;O75376-2	Nuclear receptor corepressor 1
7400.8	17899	7448	22369	19122	25062	24080	24951	15084	20921	13789	21432	19033	20505	24569	28326	11663	30483	17793	27839	28839	33273	35807	42846	8185.6	10448	8045.2	14245	11223	12222	15777	16487				1	1	1	9.7	9.7	9.7	13.711	0	32.037	370140000	10	1	O75380	O75380	NADH dehydrogenase [ubiquinone] iron-sulfur protein 6, mitochondrial
40870	36248	34804	44690	45320	49803	49829	44830	34511	41519	32483	46195	50791	56205	56302	55318	22853	19780	21572	24905	25837	28588	30404	24346	54678	60098	51063	71935	75947	86528	85341	79389				7	6	6	14	12.3	12.3	72.1	0	86.075	181310000	21	4	O75382-3;O75382-2;O75382;O75382-4	O75382-3;O75382-2;O75382;O75382-4	Tripartite motif-containing protein 3
650750	1648100	672880	1832800	1330400	2094800	1957500	2396700	890450	2113800	878960	2442300	1773800	2706300	2526200	3280800	700510	1812200	770410	2098800	1534500	2397700	2247600	2676900	789140	2065500	823990	2222000	1668400	2768000	2533400	3073400				10	10	10	20.6	20.6	20.6	51.712	0	148.66	28222000000	105	1	O75390	O75390	Citrate synthase, mitochondrial
77051	101010	83092	139060	141050	142990	145170	151140	63221	82132	62539	115080	118850	137700	114290	109890	47677	59340	54104	79383	91765	108410	92905	84591	70756	100110	74147	122220	138150	126950	127630	128040				6	6	6	30	30	30	26.034	0	120.03	360400000	20	1	O75391	O75391	Sperm-associated antigen 7
548680	463630	426560	530450	679560	634920	678560	620650	432770	389980	364470	481850	593370	539040	613450	567440	664140	578010	534820	668220	844200	772450	829620	796240	350610	310140	306160	390450	468380	440960	462250	443230				7	7	7	38.1	38.1	38.1	24.593	0	323.31	4469400000	65	1	O75396	O75396	Vesicle-trafficking protein SEC22b
142200	109140	107010	134010	148100	136770	155900	145330	122350	90405	99221	103510	120450	110900	128690	122290	254610	177790	199130	197050	224420	226660	243350	202870	136400	85995	109870	101250	125810	110860	128700	112880				12	12	1	13.8	13.8	2.2	105.93	0	71.44	711930000	45	2	O75400-2;O75400	O75400-2;O75400	Pre-mRNA-processing factor 40 homolog A
61648	54858	53500	65723	78555	78652	75440	74657	69957	78458	73429	82496	107040	105200	96837	96460	1637.5	2665.6	1833.7	1322.7	2543.9	3555.7	3239	2016.7	19711	16851	13189	18322	24423	26102	22423	23393				6	6	6	18	18	18	40.813	0	8.467	182570000	14	16	O75410-10;O75410-5;O75410-4;O75410-6;O75410-3;O75410-7;O75410-9;O75410;O75410-2;O75410-8;O95359-2;O95359-6;O95359-1;O95359-5;O95359-3;O95359	O75410-10;O75410-5;O75410-4;O75410-6;O75410-3;O75410-7;O75410-9;O75410;O75410-2;O75410-8	Transforming acidic coiled-coil-containing protein 1
104210	204910	99529	271080	178440	294370	286990	382490	74379	153340	71501	175050	129930	171690	198910	236050	51180	87312	53281	113070	83164	118050	128600	155670	28606	57490	29938	73619	57128	75578	91933	108900				6	6	5	40.7	40.7	30	29.763	0	117.92	1266700000	27	2	O75431;O75431-2	O75431;O75431-2	Metaxin-2
664020	439650	554190	568960	814150	675530	730240	704610	729240	438500	561870	600060	799690	634860	677560	683530	715590	369810	532230	545680	887560	656420	723470	773940	382400	185220	328500	268760	520600	276840	367350	405080				11	11	11	47.7	47.7	47.7	38.169	0	208.97	1416500000	54	2	O75436;O75436-2	O75436;O75436-2	Vacuolar protein sorting-associated protein 26A
98910	115880	93253	130420	131410	133430	145990	142500	145450	284700	133710	289860	254120	340650	334620	413210	126060	212630	135680	269950	230040	256480	266030	308290	93332	119930	86446	147740	129310	146320	145800	161570				7	7	7	17	17	17	54.366	0	32.231	2047900000	34	1	O75439	O75439	Mitochondrial-processing peptidase subunit beta
1286.3	952.94	1145.4	2135.9	1501.5	1923.9	1361.6	1674.3	4916.7	4221.2	3876.1	4351.3	3087.7	6446.5	4308.9	4979.9	1156.7	1817.9	2006.1	1813.5	1791.2	1608.4	2329.4	1663.7	1666.4	1364.9	1102.9	913.28	1023.5	1313.9	0	2178.8				2	2	2	2.7	2.7	2.7	108.94	0	11.635	9644700	4	2	O75448-2;O75448	O75448-2;O75448	Mediator of RNA polymerase II transcription subunit 24
1562200	1999000	1527900	2524500	2236100	2724900	2666300	2565700	1851600	2345400	1788200	3149500	2747100	3190200	3358700	3407100	1600700	2140100	1502600	2656600	2317700	2853000	2780100	2673400	964070	1296800	928100	1590700	1499900	1674800	1781800	1699900				13	13	13	29.2	29.2	29.2	60.103	0	129.68	9027600000	104	3	O75475;O75475-3;O75475-2	O75475;O75475-3;O75475-2	PC4 and SFRS1-interacting protein
0	0	0	0	0	0	0	0	0	0	0	0	0	0	0	0	6556.8	3375.4	3537	5347.9	4583	4767.6	5383.4	8184.6	0	0	0	0	0	0	0	0				1	1	1	3.5	3.5	3.5	35.792	0.0019833	1.86	2205200	1	2	O75486;O75486-4	O75486;O75486-4	Transcription initiation protein SPT3 homolog
124350	303640	121730	335250	244300	450430	357010	448520	110230	221800	102320	233020	184810	298940	243930	318540	81361	199670	64235	244820	178830	274320	233590	316700	118010	264460	99907	305400	218350	365780	298730	400370				5	5	5	18.6	18.6	18.6	30.241	0	13.349	3081700000	34	1	O75489	O75489	NADH dehydrogenase [ubiquinone] iron-sulfur protein 3, mitochondrial
417530	417410	349990	433990	564530	539800	496890	437690	174930	130210	147570	168070	205700	230200	197520	167360	119320	109160	104610	112750	138040	138790	136620	143720	259590	205560	211250	245070	325430	305800	280440	237750				4	4	2	29.7	29.7	16.4	20.117	0	12.631	1967000000	25	6	O75494-5;O75494-4;O75494-6;O75494-3;O75494-2;O75494	O75494-5;O75494-4;O75494-6;O75494-3;O75494-2;O75494	Serine/arginine-rich splicing factor 10
14058	4361.1	11501	3684.5	12027	7435.5	8742	5295.4	55206	18724	41569	19518	39763	20668	34615	20100	12171	3162.9	8428	3538.3	8251	6081.2	7812.9	4219.3	55729	16598	46738	15709	39988	23435	34773	22600				3	3	3	7.5	7.5	7.5	41.496	0	3.8154	52734000	6	1	O75503	O75503	Ceroid-lipofuscinosis neuronal protein 5
87576	247250	117840	393810	497470	432220	507730	637030	193770	236750	195760	345080	439870	380510	406670	470710	73674	154370	94362	253490	327490	272840	302830	402810	220790	257700	205850	359980	465160	422550	449700	503900				6	5	5	20.7	17.3	17.3	30.249	0	6.1917	569300000	25	2	O75525-2;O75525	O75525-2;O75525	KH domain-containing, RNA-binding, signal transduction-associated protein 3
0	993.07	1291.3	3174.9	1030.6	2957.6	1828.5	1814.8	0	0	0	1354.3	0	1651.9	844.07	0	1151.6	1136.6	0	2379.2	0	1231.5	2411.6	0	0	0	0	1816.3	835.84	0	1395.7	0				2	2	2	8.1	8.1	8.1	41.392	0	4.6811	13813000	5	2	O75528-2;O75528	O75528-2;O75528	Transcriptional adapter 3
1494000	1184100	1647300	1435000	1638100	1524000	1942800	1809300	1524400	1235900	1269500	1536800	1728300	1661900	1888700	1765300	1276700	1028200	1072600	1257100	1438200	1365700	1562500	1583000	2006300	1662200	1692100	1986400	2274100	2175000	2479900	2359100				42	42	42	44.1	44.1	44.1	145.83	0	323.31	7509300000	237	2	O75533;O75533-2	O75533	Splicing factor 3B subunit 1
244410	235010	203690	285580	315510	344220	331170	339620	343710	335960	296040	430840	443200	496240	475810	494940	280340	256470	250820	326050	337360	386160	358960	340990	245610	236370	222060	309530	313470	360310	331700	333780				16	16	16	26.1	26.1	26.1	88.884	0	197.54	857300000	56	4	O75534;O75534-4;O75534-2;O75534-3	O75534;O75534-4;O75534-2;O75534-3	Cold shock domain-containing protein E1
0	0	0	0	0	0	0	0	8206.9	2860.3	7058.3	4300.8	7359.3	3526.1	3879	3086	16845	6297	13955	7917.7	11477	5018.8	8002.8	4799.7	8409.1	2781.3	8906.7	2577.5	7988.3	3532.2	3921.2	3333				5	5	4	20.7	20.7	18.6	57.719	0	6.7098	20252000	5	6	O75553-4;O75553-5;O75553-6;O75553;O75553-3;O75553-2	O75553-4;O75553-5;O75553-6;O75553;O75553-3;O75553-2	Disabled homolog 1
267500	427760	326380	538910	540220	634420	611710	621490	236020	383950	303660	536330	549560	566020	590550	692590	304640	423030	288750	552540	590260	575030	612650	749490	232250	364060	281840	479310	530420	491990	598490	634490				9	9	9	45.5	45.5	45.5	31.635	0	323.31	2748000000	42	3	O75569-3;O75569-2;O75569	O75569-3;O75569-2;O75569	Interferon-inducible double-stranded RNA-dependent protein kinase activator A
115790	140150	136970	179740	257810	234060	186220	178840	181360	253790	250880	338000	402640	378470	383680	354570	130390	171190	168190	235180	328560	323010	219940	213780	196200	259370	251730	343200	399760	395110	391530	360210				11	11	11	17.8	17.8	17.8	89.864	0	49.388	595780000	39	5	O75582;O75582-3;O75582-2;O75676-2;O75676	O75582;O75582-3;O75582-2	Ribosomal protein S6 kinase alpha-5
12285	11426	13829	14252	18449	17238	13668	12401	0	0	1123.4	1202.9	1676.8	0	1359.8	1183.1	22101	8101.7	12633	13675	35895	16754	13986	17095	36410	35343	31416	44990	45416	46603	47949	51699				6	6	6	1.7	1.7	1.7	513.63	0	8.0864	38975000	7	2	O75592;O75592-2	O75592;O75592-2	E3 ubiquitin-protein ligase MYCBP2
86437	57938	77231	72978	82755	82231	103350	102400	89006	78263	84024	111510	110040	110350	144920	119490	68294	42655	76998	36268	53773	43723	71883	51008	142450	82428	133930	108380	115740	115060	131500	128990				3	3	3	23.8	23.8	23.8	22.875	0	58.349	1439600000	14	2	O75608-2;O75608	O75608-2;O75608	Acyl-protein thioesterase 1
223730	7346.9	82034	12622	90940	10900	48823	26097	0	0	0	0	0	0	0	0	96971	2306.8	36523	4899.7	37555	2222.8	21962	11040	152350	5589.8	55557	7095.7	63946	9016	29794	18456				1	1	1	5.5	5.5	5.5	24.074	0.0052051	1.4109	51944000	4	1	O75629	O75629	Protein CREG1
1966800	1717100	1614500	2054700	2451400	2319200	2448300	2300000	1997100	1799400	1788700	2082300	2485000	2275200	2493100	2462300	1900800	1595500	1600500	1956700	2311600	2078900	2243100	2273700	1707200	1459000	1419500	1764600	2177600	1920100	2073400	2049100				64	64	64	37.7	37.7	37.7	244.5	0	323.31	9530700000	287	2	O75643;O75643-2	O75643	U5 small nuclear ribonucleoprotein 200 kDa helicase
612000	504870	497750	601340	702050	690910	776790	691340	356870	284400	295940	362740	440780	389570	435740	376400	379500	319220	324060	385150	480210	439970	485960	419130	577560	524000	442680	609380	664180	668640	779180	649560				7	7	7	53.9	53.9	53.9	20.214	0	29.716	1427500000	33	2	O75663-2;O75663	O75663-2;O75663	TIP41-like protein
0	0	0	0	0	0	0	0	19545	11861	13519	14052	20542	16156	17864	12556	0	0	0	0	0	0	0	0	15429	9044.3	10679	9813.1	12883	12909	14882	10493				1	1	1	2.5	2.5	2.5	41.45	0.0061932	1.3389	0	2	1	O75683	O75683	Surfeit locus protein 6
0	0	0	0	0	0	0	0	2317	5084.7	4781.5	4816.9	4671.8	7455.7	7463	4996	0	0	0	0	0	0	0	0	0	0	0	0	0	0	0	0	+			13	1	1	35.1	2.3	2.3	52.642	1	-2	0	1	2	O75688;O75688-3	O75688	Protein phosphatase 1B
222900	230180	213690	283580	293790	300630	324160	337000	535280	617840	553960	789850	808920	853780	861210	865360	412300	439390	402800	589490	546590	570400	605440	640300	348550	336250	329420	458380	416740	479010	489250	498280				13	11	1	43.9	38.2	3.4	42.77	0	82.666	1345400000	58	3	O75688-2;O75688-4;O75688-5	O75688-2;O75688-4;O75688-5	Protein phosphatase 1B
160770	278790	163720	265820	248860	336610	471130	393780	110860	84810	96820	103830	132600	118560	132410	113360	141160	98266	129660	134410	150530	144400	159240	152130	120900	86470	108010	115390	157500	132850	138940	136610				10	10	10	11.8	11.8	11.8	149.01	0	138.86	449080000	36	2	O75694-2;O75694	O75694-2;O75694	Nuclear pore complex protein Nup155
106210	120050	125370	139700	154220	170200	156870	152560	230900	214580	237490	259210	300810	289370	346350	284840	156100	137710	147250	167540	197850	199360	196230	182490	102270	104200	102820	128220	141960	148880	160450	138300				4	4	4	8.3	8.3	8.3	39.641	0	3.144	398940000	19	1	O75695	O75695	Protein XRP2
718360	1674300	705380	1904300	1386700	2167300	1947000	2376300	481120	1099800	476070	1332900	995910	1484900	1365700	1650600	444430	1173800	461380	1325500	970400	1551600	1400000	1696300	768790	2113700	736480	2501800	1806400	2879800	2544400	2986600				25	25	19	51.3	51.3	43.5	74.761	0	301.19	12727000000	149	2	O75746;O75746-2	O75746;O75746-2	Calcium-binding mitochondrial carrier protein Aralar1
0	1638.5	0	0	2589.2	2396	0	0	0	0	0	0	0	0	0	0	0	3068.3	0	0	3554.3	4189.6	2055	2529.6	0	0	0	0	0	0	0	0				2	1	1	8.5	6.4	6.4	37.157	0	3.4242	64699000	2	2	O75781-2;O75781	O75781-2;O75781	Paralemmin-1
75387	57847	68827	85427	72552	87244	81472	81397	5819.9	3513.3	4579.3	3866	4779.7	4754.9	4431.2	3589.4	33301	23299	26377	32849	33489	37817	36206	34409	13754	12953	7855.7	12188	13139	16104	15561	16768				2	2	2	6.6	6.6	6.6	35.612	0	15.959	111080000	8	2	O75787-2;O75787	O75787-2;O75787	Renin receptor
31619	25889	25560	26408	26336	32525	29390	26945	0	0	0	0	0	0	0	0	28129	18833	22497	25722	33567	24740	31526	33446	21566	19487	18296	23770	29616	21708	28631	28184				3	3	3	11.3	11.3	11.3	39.134	0	4.2739	24322000	6	1	O75794	O75794	Cell division cycle protein 123 homolog
15945	13247	12029	17929	22380	18674	23382	24054	12333	11465	11565	18250	20641	16847	22854	23381	2452.5	2246.3	2756.4	2777.6	1999.7	2338.4	3422.6	2519.3	12800	9738.4	12415	15148	22338	19687	22106	20691				1	1	1	10.7	10.7	10.7	15.651	0	12.18	38807000	4	1	O75817	O75817	Ribonuclease P protein subunit p20
304600	237170	265720	272960	304910	317370	348970	283950	118760	107840	100690	99714	127470	135440	136750	117030	178670	142880	149900	179800	201470	213480	232150	185560	260990	179990	213050	198750	256420	232660	277330	223720				5	5	5	18.4	18.4	18.4	35.611	0	77.685	681060000	24	1	O75821	O75821	Eukaryotic translation initiation factor 3 subunit G
311580	257340	319110	327740	396370	357130	394050	350730	171240	146100	162760	173940	182970	206490	212390	186360	223970	159190	195330	187800	285750	235590	234740	214240	273970	228130	262750	266600	356290	299380	325570	289290				9	9	9	35.3	35.3	35.3	29.062	0	33.607	748390000	33	3	O75822;O75822-3;O75822-2	O75822;O75822-3;O75822-2	Eukaryotic translation initiation factor 3 subunit J
145350	130330	83484	111450	149790	169700	171200	197090	132840	144140	75935	125900	166060	170440	196360	193450	93128	95050	70107	65815	119990	132200	119450	114030	77555	80315	57573	69270	115780	99873	113210	103600				3	1	1	16.6	6.1	6.1	30.85	0	4.338	844580000	11	1	O75828	O75828	Carbonyl reductase [NADPH] 3
0	0	0	0	0	0	0	0	9363.8	3866.9	11890	3899.2	4245.5	5644.9	9946.1	6267.9	5536.1	1764.5	6254.2	1852.1	3900.2	3408.7	6128.9	3322	10814	3427.4	7079.7	1278.8	5342.3	2833.5	6815.2	4766.7				1	1	1	3.6	3.6	3.6	36.974	0.00023906	2.6158	28192000	3	2	O75829-2;O75829	O75829-2;O75829	Leukocyte cell-derived chemotaxin 1;Chondrosurfactant protein;Chondromodulin-1
119320	84054	103190	99913	148460	118300	111050	94589	101990	87217	101670	96296	129970	122120	111440	86283	90497	70294	84698	75820	96475	105670	79596	57786	72184	67737	72670	66850	75010	84118	76795	54071				3	3	3	20.8	20.8	20.8	24.428	0	92.151	357890000	14	2	O75832;O75832-2	O75832	26S proteasome non-ATPase regulatory subunit 10
32477	19735	30427	20209	31404	24228	27976	26324	38610	25493	28495	35498	36972	35011	31130	33449	4942.6	4493.3	3536.6	4479.3	4622.5	7068.1	5764.1	7781.7	0	0	0	0	0	0	0	0				1	1	1	1.1	1.1	1.1	87.116	0	3.0289	98830000	3	1	O75843	O75843	AP-1 complex subunit gamma-like 2
455980	291520	360070	327070	507360	411150	407680	354510	450290	293740	354530	340730	529190	431750	402530	326290	345570	226830	277730	249870	380720	324010	333060	287500	170360	107000	132530	123420	223030	160980	174370	149250				8	8	8	19.6	19.6	19.6	54.812	0	20.844	1505900000	41	1	O75844	O75844	CAAX prenyl protease 1 homolog
946150	800660	939130	849010	1312900	1062100	1408800	1325200	1172500	945210	1152700	1100800	1621600	1343800	1691000	1431000	985830	790370	938760	903590	1271600	1049900	1367400	1168500	803190	632000	757810	773370	1119600	885230	1111500	937950				15	14	14	39.1	37	37	46.659	0	129.17	6372000000	94	1	O75874	O75874	Isocitrate dehydrogenase [NADP] cytoplasmic
0	0	0	0	0	0	0	0	7391.6	6670.8	5761.2	9361.3	9148.7	5114.2	10772	10372	0	0	0	0	0	0	0	0	0	0	0	0	0	0	0	0				2	2	2	2.8	2.8	2.8	158.54	0.00023502	2.4507	3073300	2	3	O75882;O75882-3;O75882-2	O75882;O75882-3;O75882-2	Attractin
32444	27120	28370	27369	39046	33988	33918	29158	30458	24549	28594	27843	40546	35227	35242	29320	31403	25458	27030	25610	35599	30064	26709	25469	27902	26818	28908	29332	33202	30099	26165	22916				2	1	1	3.6	1.9	1.9	58.164	0.0021858	1.7737	17031000	4	1	O75886	O75886	Signal transducing adapter molecule 2
21381	19282	23126	22920	32565	25853	31170	19887	23936	31254	31306	31053	41224	37936	37383	27944	0	0	0	0	0	0	0	0	27198	30605	26393	36247	43017	35735	35574	27873				3	1	1	3.4	1.4	1.4	87.601	0.0067915	1.3137	21959000	5	3	O75891-2;O75891;O75891-3	O75891-2;O75891;O75891-3	Cytosolic 10-formyltetrahydrofolate dehydrogenase
0	2839.6	1242.5	3424.8	2463.5	4200.8	4679.1	6233.4	1071.1	3794.6	0	8397	3293.4	9667.8	7167.9	6498.1	1118.1	3696.8	1439.3	5969.9	2979.2	7213	5125.3	5736.7	0	0	0	0	0	0	0	0				2	2	2	2.3	2.3	2.3	105.82	0	17.887	1548400	4	1	O75899	O75899	Gamma-aminobutyric acid type B receptor subunit 2
7751.1	6302.9	7574.3	8714.6	7930.2	8901.1	6794.5	8749.3	1537.1	1354.5	1963.2	2619	3511.6	1722.4	2369.8	2249.1	10551	8254.5	8297.2	12809	10178	12284	11126	14753	1981.7	0	988.11	1533	1919.7	1219.2	1697	2178.3				2	2	2	4.9	4.9	4.9	55.278	0	18.339	42590000	7	1	O75907	O75907	Diacylglycerol O-acyltransferase 1
10464	5449	10428	9374.4	13144	10320	12180	10146	15756	9029.8	12990	11975	15238	15462	15181	12885	20090	17358	16876	20757	24242	19643	25684	19254	11463	6634.7	11085	11741	13223	11146	12275	11173				2	2	2	10.7	10.7	10.7	40.787	0.0006795	2.0958	45334000	6	4	O75909-2;O75909-1;O75909;O75909-4	O75909-2;O75909-1;O75909;O75909-4	Cyclin-K
185230	60985	145120	61627	181270	78267	104740	67906	187890	63978	158560	72946	155130	78928	110420	65741	203320	65846	170230	82536	176310	95801	127830	83134	140480	34716	116450	38886	123170	49234	85961	47145				5	5	5	23.2	23.2	23.2	33.548	0	46.971	300820000	24	1	O75911	O75911	Short-chain dehydrogenase/reductase 3
86755	166670	97505	204350	206100	250660	243300	237500	35182	53873	44016	67681	79175	79532	74266	76108	50613	84189	47931	135940	102040	124090	138560	162440	31537	44978	41075	56888	62983	68028	68086	60273				11	8	5	27.2	19.5	13.8	60.692	0	41.062	444380000	25	4	O75914-2;O75914;O75914-4;O75914-3	O75914-2;O75914;O75914-4;O75914-3	Serine/threonine-protein kinase PAK 3
163050	112640	126970	128070	204450	171950	160460	144160	157450	113650	115240	136110	186960	170800	155010	157240	176890	125690	129490	149870	196420	183280	161910	164530	158600	118380	132570	149120	174710	192760	166230	165000				2	2	2	10.6	10.6	10.6	21.614	0	3.5473	1722900000	20	1	O75915	O75915	PRA1 family protein 3
48730	123340	46863	128210	85654	152800	129010	153120	10169	38236	14952	37742	24343	39660	37509	52657	28577	82034	38118	75653	50502	100530	79903	108700	30038	48137	29906	56490	45065	58420	57861	68507				4	4	4	9.5	9.5	9.5	56.776	0	28.74	261180000	13	5	O75916-3;O75916-4;O75916-2;O75916-5;O75916	O75916-3;O75916-4;O75916-2;O75916-5;O75916	Regulator of G-protein signaling 9
7454.4	7783.9	6260.4	9049.7	11364	17934	10087	9725	4588.3	5556.8	2740.2	6948.8	6740.9	10222	5525	9700.2	7358.9	9449.2	7558.2	11092	10564	17848	11840	15135	3110.6	3438.8	1486.5	2499.1	3195.9	5195.9	3861.6	4936.5				3	3	3	2.3	2.3	2.3	222.31	0	5.5022	19020000	7	15	O75923-15;O75923-3;O75923-9;O75923;O75923-14;O75923-6;O75923-12;O75923-5;O75923-11;O75923-4;O75923-10;O75923-2;O75923-8;O75923-7;O75923-13	O75923-15;O75923-3;O75923-9;O75923;O75923-14;O75923-6;O75923-12;O75923-5;O75923-11;O75923-4;O75923-10;O75923-2;O75923-8;O75923-7;O75923-13	Dysferlin
5060.2	4513	3435	6063.4	5925.2	5887.7	7362.6	6235.9	8829	8270.9	9696.4	13397	13883	13539	16224	14725	31974	28659	30728	37988	38887	39967	48214	47616	0	0	0	0	0	0	0	0				3	3	3	5.4	5.4	5.4	71.835	0.00046674	2.3594	34832000	5	5	O75925;O75925-2;O75928-3;O75928-2;O75928	O75925;O75925-2	E3 SUMO-protein ligase PIAS1
177440	157140	151820	170140	270280	203370	234090	401780	66754	72616	62730	81368	90507	85805	100420	126430	72502	71593	65649	82649	95695	83202	113800	124590	75855	59618	62287	81562	87551	82126	98740	125810				8	8	8	46.2	46.2	46.2	26.131	0	24.56	466190000	23	1	O75934	O75934	Pre-mRNA-splicing factor SPF27
214630	197110	192330	229330	226590	255480	277690	256430	120400	111220	95428	129760	118120	139100	153090	142940	166970	159480	137620	178830	172910	189160	225970	232210	118680	117370	100680	143760	131440	161700	153640	133700				4	4	4	15.8	15.8	15.8	29.841	0.00023691	2.525	560650000	12	1	O75937	O75937	DnaJ homolog subfamily C member 8
103390	78314	71647	88415	129230	93999	110390	114490	139170	135070	106670	143180	171890	166710	162400	167300	92210	67964	71517	86133	122960	89755	93413	102640	125640	120090	100650	133610	150400	131010	153060	155060				5	5	5	38.2	38.2	38.2	26.711	0	187.35	554550000	42	1	O75940	O75940	Survival of motor neuron-related-splicing factor 30
175020	486420	144620	482250	362270	659930	562550	634530	143400	424160	142720	456620	312960	522240	500410	580780	98109	306800	98234	313100	212410	386750	334680	379160	107920	317100	108820	303910	222690	400200	377920	401830				1	1	1	6.6	6.6	6.6	15.773	0.0036009	1.5293	4286200000	17	2	O75947-2;O75947	O75947-2;O75947	ATP synthase subunit d, mitochondrial
8983.2	6103.6	5321.9	6532	7175	8354.8	7560.5	7930.1	36330	37514	34769	44957	58711	62226	45468	35008	23496	20989	20275	27617	31531	39854	30538	23058	22627	19863	20026	21619	25949	28820	26142	23098				2	2	2	7.2	7.2	7.2	39.133	0	6.1808	35930000	9	3	O75953;O75953-4;O75953-5	O75953;O75953-4;O75953-5	DnaJ homolog subfamily B member 5
72189	34841	63434	46395	73153	51417	57511	44206	59239	27018	62401	30083	64971	44145	48601	43409	95805	57383	94214	63516	116090	87817	83127	67046	133050	67915	143320	80093	153250	104240	116740	84786				9	9	9	30	30	30	47.355	0	86.652	287930000	26	2	O75955;O75955-2	O75955;O75955-2	Flotillin-1
29668	31944	29770	32332	39149	38880	42533	35337	41800	40356	31152	52387	58762	57273	57706	60724	78397	44969	70989	56620	53959	62780	66285	53542	125230	251240	204470	209980	176700	282530	221880	160530				11	11	11	6.9	6.9	6.9	287.37	0	11.373	436940000	24	6	O75962-5;O75962-2;O75962-4;O75962;O60229-2;O60229	O75962-5;O75962-2;O75962-4;O75962	Triple functional domain protein
65305	164710	57377	182490	110620	215390	261760	356390	24115	55306	20852	73267	38110	71751	119220	178600	44854	77847	35226	88618	74252	103820	143870	187460	46079	129770	47724	167310	78901	167500	238940	357750				2	2	2	11.7	11.7	11.7	11.428	0	52.232	2070500000	20	1	O75964	O75964	ATP synthase subunit g, mitochondrial
9483.2	9501.1	11567	14175	19074	13921	13447	17143	31549	39210	36706	36468	30015	48449	43667	29277	22511	19847	22562	19810	28750	24147	27743	24733	36445	37730	38470	43944	46693	51351	55815	51474				7	7	7	5.6	5.6	5.6	214.8	0	16.542	95440000	14	9	O75970-5;O75970-3;O75970-2;O75970;Q8NI35-5;Q8NI35-4;Q8NI35-3;Q8NI35-2;Q8NI35	O75970-5;O75970-3;O75970-2;O75970	Multiple PDZ domain protein
28557	22488	28501	30640	34671	33852	36438	36905	46650	26732	35388	32363	45214	41286	44236	39359	24923	22689	20676	27415	32767	29874	30166	32384	22104	18977	16605	20142	22900	26641	25028	25879				5	5	5	4.5	4.5	4.5	126.49	0	4.7019	430420000	15	2	O75976-2;O75976	O75976-2;O75976	Carboxypeptidase D
491370	311260	402380	413350	531840	451340	531770	432690	457550	277700	356390	372970	503710	415550	481330	401010	500360	325840	432130	424960	574470	501160	565700	464310	433640	280580	348070	334160	446050	397320	490890	383970				3	3	3	11.6	11.6	11.6	37.432	0	7.3371	818110000	14	1	O76003	O76003	Glutaredoxin-3
60167	49492	47729	56793	62572	62998	57084	66672	49237	44316	39298	47966	59039	61416	57121	53782	50842	39676	34358	48976	44456	49118	54737	58453	29462	35137	25606	38643	39151	37834	43590	43878				8	8	8	14.8	14.8	14.8	69.223	0	9.5619	118950000	21	1	O76031	O76031	ATP-dependent Clp protease ATP-binding subunit clpX-like, mitochondrial
28535	94561	45042	100140	76686	95130	110360	95035	53170	51153	41230	61248	56315	54499	59830	75232	15908	62292	34250	62462	45451	77914	55844	66695	25382	51199	32668	62929	48747	54297	68723	66687				5	5	5	18.5	18.5	18.5	32.039	0	12.477	201620000	17	1	O76038	O76038	Secretagogin
33687	58721	36407	89195	65334	76121	82783	75800	59954	108340	69447	148870	107070	130470	147010	142190	43771	79870	51240	94426	90153	98416	101870	106340	81155	144650	92964	194210	149850	191720	225690	218110				6	6	6	27	27	27	31.196	0	153.74	512070000	31	2	O76041-2;O76041	O76041-2;O76041	Nebulette
52847	46379	44057	51231	67741	52650	82327	69625	84476	78842	78303	80418	126320	93099	133760	106160	68991	63804	59397	77420	92670	84786	104980	99066	54641	45034	45515	53930	77191	55693	87228	69970				2	2	2	8.8	8.8	8.8	36.636	0	18.128	341410000	16	3	O76054-5;O76054;O76054-4	O76054-5;O76054;O76054-4	SEC14-like protein 2
151290	991710	224860	1038100	784530	1661200	1278000	1526800	91657	691750	145580	634600	497760	1055500	806840	920800	75608	281320	85189	281010	222340	439040	334270	392500	46805	304000	75644	286680	235020	467360	351280	424330				3	3	3	26.8	26.8	26.8	13.331	0	38.088	3568100000	27	1	O76070	O76070	Gamma-synuclein
4732.4	3131.9	4931	4048.3	6241.6	3873.6	8058.1	5783.1	4063.3	2294	3573.5	3248.3	6734	2867.6	5311.5	4242.9	3394.8	3296.2	4331.7	4872.7	5546.7	1771.3	7153.3	4337.6	22194	20410	22870	21240	33571	20098	27125	25252				2	2	2	7.1	7.1	7.1	37.84	0	25.942	39573000	6	1	O76071	O76071	Probable cytosolic iron-sulfur protein assembly protein CIAO1
0	0	0	0	0	0	0	0	9542.7	8138.1	7142.3	8349.8	9176.6	9024.3	10586	7509.6	0	0	0	0	0	0	0	0	0	0	0	0	0	0	0	0				2	2	2	2.4	2.4	2.4	94.804	0.00024033	2.6574	3140100	2	2	O76074-2;O76074	O76074-2;O76074	cGMP-specific 3,5-cyclic phosphodiesterase
6088.5	8028.6	6971.7	10576	10058	11909	10868	16543	0	0	0	0	0	0	0	0	7023.8	27502	9546.2	27302	16466	32972	30421	33900	3367.8	4608.4	1823.8	6975.7	3794.8	3873	5257.2	9118.3				2	2	1	5.2	5.2	1.8	43.691	0.00068228	2.1263	14519000	6	5	O76081;O76081-4;O76081-3;O76081-6;O76081-2	O76081;O76081-4;O76081-3;O76081-6;O76081-2	Regulator of G-protein signaling 20
156180	112660	147110	150840	158130	150200	201910	182170	168240	141300	161430	180200	197500	184170	230280	208270	199810	135950	166560	171940	204080	168700	231490	182590	165850	130270	155610	184210	182150	180080	226000	193060				11	11	11	22.2	22.2	22.2	74.605	0	61.452	745000000	46	2	O76094;O76094-2	O76094;O76094-2	Signal recognition particle subunit SRP72
511550	409880	390070	475170	597540	543050	550340	559580	460900	329570	352410	360430	450470	451540	486620	450140	510980	377060	409630	410880	567680	529980	533970	505480	637400	436400	533610	521340	656550	665480	702260	582140				3	2	2	15.4	11	11	20.189	0	10.569	3033900000	19	2	O94760-2;O94760	O94760-2;O94760	N(G),N(G)-dimethylarginine dimethylaminohydrolase 1
10649	8223.4	7869.5	6721.2	10596	8667.7	7898.6	7620	11787	6634.5	7834.5	7369.6	11878	8256.2	9962.6	10697	5310.3	2472.5	4759.2	3000	5169.7	5944.7	6243.4	3652.4	6554.2	3906.7	3708.4	4446.4	7588.5	5921	7477.4	6607.8				1	1	1	2	2	2	51.246	0.0089322	1.2156	27979000	4	4	O94763-2;O94763-4;O94763-3;O94763	O94763-2;O94763-4;O94763-3;O94763	Unconventional prefoldin RPB5 interactor 1
39708	19205	26930	29912	36023	28562	39746	33143	50221	16317	37222	33690	93002	32436	56691	83184	102450	30684	67666	62251	141220	56746	93853	115070	100040	28202	64556	67514	190960	54414	107420	160280				4	4	4	21	21	21	34.624	0	23.956	200180000	17	2	O94766-2;O94766	O94766-2;O94766	Galactosylgalactosylxylosylprotein 3-beta-glucuronosyltransferase 3
0	0	0	0	0	0	0	0	2680.7	12764	3215.1	9927.3	19133	16348	19895	19801	1553.8	8397	2990.6	9196	14530	12209	15745	14728	2520.2	8505.1	2572.3	8655.4	13472	13716	13631	10502				1	1	1	7.1	7.1	7.1	14.669	0.0026087	1.7218	36535000	3	2	O94772;O94772-2	O94772;O94772-2	Lymphocyte antigen 6H
167000	134850	137170	164930	192130	178460	198370	180550	76724	63032	63063	77772	81058	77525	89813	84837	264710	203140	221210	253600	294140	256600	291980	307130	127130	102330	106860	125200	142600	129160	152170	136060				9	9	8	16.6	16.6	15.1	75.022	0	36.398	663270000	39	4	O94776;O94776-2;Q9BTC8-2;Q9BTC8	O94776;O94776-2	Metastasis-associated protein MTA2
25281	25722	24040	29051	34755	35143	34779	24349	41354	26857	47478	20326	41945	21993	34053	18236	65575	25690	63973	28050	65493	47187	47025	32747	38354	6744.9	36739	13881	33785	11724	23569	11524				8	5	4	17.6	14.3	12.2	56.723	0	51.292	129550000	15	4	O94788;O94788-4;O94788-2;O94788-3	O94788;O94788-4;O94788-2;O94788-3	Retinal dehydrogenase 2
3487.6	13622	5626.8	17689	17971	16677	20609	25310	5701.6	14931	9075.3	22975	21604	19786	24544	23937	6120.9	18058	8654.6	27429	21549	28726	28267	30309	6109.8	10872	6805.1	17220	14002	22426	20481	25854				3	2	2	8.9	6.1	6.1	46.877	0	3.4855	39197000	10	1	O94805	O94805	Actin-like protein 6B
24285	25810	26751	40789	32913	40474	38319	43500	259010	115020	237680	170760	210100	164800	228990	181210	135550	55075	132100	78595	105790	77809	113730	74161	20351	50949	25533	79652	51292	74219	69447	77945				3	3	3	17.8	17.8	17.8	23.693	0	4.3806	880350000	13	1	O94811	O94811	Tubulin polymerization-promoting protein
816.9	6746.4	823.2	8107.1	4052	7139.9	7039.4	9034.1	0	0	0	0	0	0	0	0	0	0	0	0	0	0	0	0	1090.7	4861.1	0	5506	2505.5	6463.6	3761.8	6221.8				2	2	2	2.5	2.5	2.5	168.89	0	3.9086	9680200	3	3	O94813-3;O94813-2;O94813	O94813-3;O94813-2;O94813	Slit homolog 2 protein;Slit homolog 2 protein N-product;Slit homolog 2 protein C-product
12573	12811	11364	17714	22120	18278	20225	17615	5335.1	7270.9	5261	9881.2	8973.2	9618.7	11051	9705.6	0	0	0	0	0	0	0	0	12073	13857	14101	15858	20226	17979	22955	20778				1	1	1	2.7	2.7	2.7	65.719	0.00068431	2.1518	58594000	5	1	O94819	O94819	Kelch repeat and BTB domain-containing protein 11
11976	14033	12465	18338	11955	19779	16450	12069	2159.2	1316.4	743.7	0	1677	1465	1255.8	1311.9	0	0	0	0	0	0	0	0	4625.5	4574	2704.1	4744	6283.5	5231.9	6528.6	6924.8				2	2	2	6.9	6.9	6.9	49.182	0	15.624	44597000	4	3	O94822-2;O94822;O94822-3	O94822-2;O94822;O94822-3	E3 ubiquitin-protein ligase listerin
718720	1339500	666090	1598300	1306500	1848100	1725500	2011000	688790	1343100	719260	1618700	1301500	1875300	1755200	1917700	611860	1092500	579710	1340600	1122000	1541100	1502300	1646500	465350	1060600	477420	1263800	1031900	1480600	1349600	1537400				21	21	21	49.7	49.7	49.7	67.454	0	274.21	5108900000	117	1	O94826	O94826	Mitochondrial import receptor subunit TOM70
69217	54217	78605	72227	84401	74387	80426	76661	60917	46832	56901	56091	71823	56696	64623	57128	76784	54564	69048	65322	77389	72510	76918	66351	47028	27884	44517	35344	45238	37875	40650	36057				6	6	6	9.2	9.2	9.2	108.19	0	34.229	140930000	19	1	O94829	O94829	Importin-13
0	0	0	0	0	0	0	0	8863.1	10750	8094.6	13892	12108	12969	15961	16508	38992	48768	52468	51396	62373	68258	68509	64793	47394	48995	58865	65180	70699	79035	76723	75904				3	3	3	5.1	5.1	5.1	81.031	0	2.7155	29692000	5	2	O94830;O94830-2	O94830	Phospholipase DDHD2
30869	22968	24130	25532	35361	37497	30130	31369	2488.5	2397.9	1575.1	1711.3	2578.9	1824.7	1156.1	1856.9	51808	44453	38984	49348	58496	60575	46472	51459	4983.7	2906.6	3110.9	3339.5	4970.7	5602.6	4178.3	4623.5				3	3	3	8.4	8.4	8.4	63.594	0	57.489	73909000	10	10	O94842-3;O94842-2;O94842;O15405-2;O15405;Q96NM4-3;Q96NM4;Q96NM4-4;Q96NM4-2;O94900	O94842-3;O94842-2;O94842;O15405-2;O15405	TOX high mobility group box family member 4;TOX high mobility group box family member 3
26020	11981	24305	16091	29300	16320	22919	17050	47520	19012	38575	27630	44489	30023	40191	25204	92885	21666	58677	29299	49146	35539	38429	22185	22216	7904.3	21725	11166	22338	15118	19388	12613				3	3	3	3.5	3.5	3.5	113.01	0	26.054	43833000	12	2	O94855;O94855-2	O94855;O94855-2	Protein transport protein Sec24D
79282	203960	89640	260340	217390	281690	274070	306230	104410	220480	94441	272540	242290	333450	281190	328920	91774	222070	94518	290710	263710	304390	304880	371230	104430	197240	101860	258910	264200	313700	259440	356940				16	16	16	20.8	20.8	20.8	137.61	0	323.31	1477800000	70	13	O94856-9;O94856-4;O94856-12;O94856-6;O94856-13;O94856-5;O94856;O94856-10;O94856-3;O94856-8;O94856-11;O94856-7;O94856-2	O94856-9;O94856-4;O94856-12;O94856-6;O94856-13;O94856-5;O94856;O94856-10;O94856-3;O94856-8;O94856-11;O94856-7;O94856-2	Neurofascin
221880	165770	189410	186180	217740	224470	234620	196790	190460	112870	182020	133470	162350	153830	169880	145900	173120	115380	128910	119360	158730	158600	168670	155400	149030	102880	140240	124180	143600	138170	143200	126960				11	11	10	15.9	15.9	15	89.594	0	33.964	675860000	32	3	O94874;O94874-3;O94874-2	O94874;O94874-3;O94874-2	E3 UFM1-protein ligase 1
488990	264500	643450	335580	556680	397710	511130	405830	634050	447930	907440	554230	862110	642530	822050	649460	200590	148150	307470	187150	272010	222290	246830	198460	518170	409820	701680	492790	665360	571750	699520	545490				12	12	1	11.3	11.3	0.9	134.59	0	52.215	2706300000	55	11	O94875-11;O94875-9;O94875-3;O94875-8;O94875-4;O94875-12;O94875-10;O94875;O94875-7;O94875-5;O94875-6	O94875-11;O94875-9;O94875-3;O94875-8;O94875-4;O94875-12;O94875-10;O94875;O94875-7;O94875-5	Sorbin and SH3 domain-containing protein 2
28785	23245	26297	24817	34755	31378	38088	30759	22372	16101	19683	20278	30509	24368	28566	25412	0	0	0	0	0	0	0	0	8412.6	4918.6	7053.4	8045.8	8964.1	6087.3	10469	6745.6				12	1	1	21	2.3	2.3	74.777	0	2.8211	30168000	5	1	O94875-2	O94875-2	Sorbin and SH3 domain-containing protein 2
12103	9040.6	6974.3	13778	11169	15675	15188	13679	3509	3216.3	2990	5755.4	5021.9	5631.7	4685.9	6346.4	7723.1	7190.1	5646	10964	7527.8	8595.1	12139	10972	0	0	0	0	0	0	0	0				4	3	3	8.9	7.5	7.5	72.082	0	4.0342	47946000	5	2	O94876;O94876-2	O94876;O94876-2	Transmembrane and coiled-coil domains protein 1
183010	194960	169610	217490	252830	235020	256000	248870	147780	122890	129040	170390	211010	171850	200400	218640	117000	97594	105950	119920	145740	118280	130810	149100	159670	142620	130930	201490	222330	178450	211270	202180				7	7	7	21.3	21.3	21.3	54.862	0	77.078	675770000	27	1	O94888	O94888	UBX domain-containing protein 7
564360	583460	580560	686770	856020	894450	841290	737510	452250	520770	431910	606340	710890	754630	726210	709490	626900	685020	625450	771670	990450	1069700	991780	942210	355170	454880	370310	495910	557160	671630	622180	560580				13	13	13	40.7	40.7	40.7	37.839	0	173.15	3865400000	65	4	O94905;O94905-2;O94905-3;O75477	O94905	Erlin-2
303710	266570	244080	273200	344850	364210	332460	296290	146720	126260	118460	145550	162660	173640	159430	157580	305620	266820	239340	296870	358700	360140	322240	307610	142900	134530	117760	141080	163240	170340	166320	152030				12	12	12	16.4	16.4	16.4	102.43	0	80.106	595780000	42	2	O94906-2;O94906	O94906-2;O94906	Pre-mRNA-processing factor 6
2569.2	5519.3	3057.7	7067.4	2458.6	4927.9	6601.8	5352.2	46883	69417	60116	85911	101970	104400	104900	108240	53861	50920	55028	73554	88465	76081	86961	88776	10820	10033	12208	16389	28469	18267	21320	31884				8	8	8	8.3	8.3	8.3	162.71	0	34.164	355420000	17	2	O94910;O94910-2	O94910;O94910-2	Latrophilin-1
0	0	0	0	0	0	0	0	0	0	0	0	0	0	0	0	3428.4	28920	15569	40467	8386.1	21019	12415	19826	0	0	0	0	0	0	0	0				1	1	1	1	1	1	179.24	0.0021863	1.7871	19102000	1	2	O94911;O94911-3	O94911;O94911-3	ATP-binding cassette sub-family A member 8
45025	31015	38739	34491	37194	42559	50184	38912	68396	47533	58813	65774	72079	75923	77829	73851	70425	49243	54454	66927	66671	78353	78875	70605	76542	66995	77040	83978	94260	93052	97718	85923				11	10	10	4.2	4	4	339.59	0	11.434	122950000	22	2	O94915;O94915-2	O94915	Protein furry homolog-like
2091.1	1589.2	2723.2	3190.3	1808	2568.9	2941.2	1398.9	3022.3	3068.2	4154.2	5025.6	4701	4918	5361.3	6245.2	6431.8	2870.4	4438.6	5432.6	4223.5	5604.7	4803.9	5702.7	4402.3	4357.6	2859.6	5342.2	6130.6	5970.1	5632.1	4934.1				3	2	2	7.6	5.7	5.7	47.759	0	3.0085	178060000	4	8	O94921-3;O94921-2;O94921;Q96Q40-6;Q96Q40-4;Q96Q40-3;Q96Q40-5;Q96Q40	O94921-3;O94921-2;O94921;Q96Q40-6;Q96Q40-4;Q96Q40-3;Q96Q40-5;Q96Q40	Cyclin-dependent kinase 14;Cyclin-dependent kinase 15
441930	1597700	327190	1626700	1044600	2075600	1686600	2183400	553470	1682700	505450	1899900	1470600	2403600	1968200	2586300	548160	2027200	510930	2078700	1454600	2749500	2049500	2707900	562490	1688200	493970	1886600	1294200	2407900	1951300	2426600				19	19	5	43.5	43.5	11.7	73.46	0	323.31	7966000000	112	1	O94925	O94925	Glutaminase kidney isoform, mitochondrial
1263.3	3401.9	1518.1	6260.3	4140.9	6741.4	3938	6001.1	0	0	0	0	0	0	0	0	2441.6	3907.7	2077	5855.9	6677.3	9957.9	9276.3	5610.3	12257	20097	7908.6	24767	16993	28943	22178	31395				16	2	2	41.3	5.7	5.7	65.459	0	125.48	122150000	6	2	O94925-3;O94925-2	O94925-3	Glutaminase kidney isoform, mitochondrial
2285.5	2181.1	1629.8	1572.1	3087.2	1548.9	2926	2640.3	9924	8745.4	8649.4	10614	11461	7763.1	16785	13955	6971.8	3985.9	6947.3	6272	7423	7368.6	7675.7	9588.6	2752.5	2347.3	3262.2	3374	3219.9	3822.6	4846.3	4061.8				2	2	2	4.6	4.6	4.6	61.57	0.0006895	2.2324	39428000	7	4	O94929-2;O94929-3;O94929;O94929-4	O94929-2;O94929-3;O94929;O94929-4	Actin-binding LIM protein 3
15862	18240	12875	24958	20622	28304	28515	30079	40962	49952	37444	53291	49457	56815	54965	53987	25660	29841	26633	39839	30989	44447	45123	36328	33498	33853	36047	41831	44701	51069	39512	46264				5	5	5	13.4	13.4	13.4	71.478	0	35.171	184470000	11	2	O94952-1;O94952	O94952-1;O94952	F-box only protein 21
4170.5	3037.5	2065.1	4797.9	3991	4410.7	4735.8	4942.7	2372.1	3505.5	2510.4	3807	2443.4	4209.2	4067.6	4850.1	2663.8	3856.5	2804.9	4358.4	3032.1	4293.5	3786.5	4652.7	2298.9	3207.7	2829.9	4629.3	4405.2	4644.2	4880.8	5291.5				1	1	1	1	1	1	121.9	0.0015528	1.918	14333000	4	1	O94953	O94953	Lysine-specific demethylase 4B
15216	16122	16724	20141	19136	22998	23903	24242	19448	18446	15976	17189	19699	21419	22519	19633	9032.9	4293.2	5475.5	4709.4	5268.3	7179.5	6983.6	5276.7	21213	17248	19824	18448	21647	23524	24901	21704				7	7	7	7.7	7.7	7.7	150.66	0	14.732	41105000	16	7	O94966-7;O94966-6;O94966-5;O94966-4;O94966-3;O94966;O94966-2	O94966-7;O94966-6;O94966-5;O94966-4;O94966-3;O94966	Ubiquitin carboxyl-terminal hydrolase 19
63476	81499	46945	95208	88347	110160	102670	109240	46296	68987	43348	92491	83433	94861	100130	103730	55142	80902	47300	104390	86787	112190	109730	123580	23005	36718	23143	51179	37442	49588	49174	52642				6	6	6	8.9	8.9	8.9	98.515	0	61.231	206790000	23	4	O94967-2;O94967;O94967-3;O94967-4	O94967-2;O94967;O94967-3;O94967-4	WD repeat-containing protein 47
0	0	0	0	0	0	0	0	0	0	0	0	0	0	0	0	0	0	0	0	0	0	0	0	11678	10665	10142	10393	15028	13878	13916	11702	+			19	1	1	25.2	1.4	1.4	103.96	1	-2	16238000	1	1	O94973	O94973	AP-2 complex subunit alpha-2
386930	341680	362830	423160	468730	433680	490240	461390	561520	496840	557710	642680	684730	649090	757900	708620	318520	328640	321360	381900	423000	419040	452150	429270	395120	373680	422920	481900	543060	478600	594140	505590				19	11	1	25.3	16	1.5	104.09	0	123.44	2829200000	72	2	O94973-2;O94973-3	O94973-2;O94973-3	AP-2 complex subunit alpha-2
320870	202290	281510	268690	333980	275750	343100	295980	281100	171280	245460	190570	274280	230350	251840	212020	518340	293560	462280	389800	455910	386510	431040	347350	306890	164720	278910	232770	267860	223020	246640	203350				14	14	14	12.2	12.2	12.2	117.67	0	54.214	1328900000	43	10	O94979-6;O94979-3;O94979-10;O94979-4;O94979-9;O94979-2;O94979;O94979-8;O94979-7;O94979-5	O94979-6;O94979-3;O94979-10;O94979-4;O94979-9;O94979-2;O94979;O94979-8;O94979-7;O94979-5	Protein transport protein Sec31A
139060	107850	110440	129920	141260	144130	151750	158560	185740	126130	141140	157560	164450	190720	198230	214710	159920	125790	138770	151590	159920	171050	183190	194060	90785	71826	86138	95472	95759	97162	113240	108740				6	6	6	9	9	9	108.64	0	86.143	437540000	42	2	O94985-2;O94985	O94985-2;O94985	Calsyntenin-1;Soluble Alc-alpha;CTF1-alpha
48369	139320	38260	183280	113070	215690	173770	221240	38141	108410	28324	116670	88818	165360	104410	140750	110200	187960	84770	248040	184260	290480	257450	298190	48488	131490	43940	165980	107250	207810	141190	190830				8	8	8	50.5	50.5	50.5	22.329	0	111.41	734130000	30	1	O95057	O95057	GTP-binding protein Di-Ras1
9426.3	7551.6	6935.3	8395.8	13292	9257.5	11987	14306	12893	10273	11968	11906	14308	12078	12788	8759.6	9644.9	9350.2	9816.9	14762	13694	13980	14739	12180	6259.3	5623.2	7429.9	7668	10368	9470.6	9726.6	9283.4				5	5	5	2.5	2.5	2.5	309.22	0	13.573	91813000	12	2	O95071-2;O95071	O95071-2;O95071	E3 ubiquitin-protein ligase UBR5
18997	21448	21178	32074	28854	32755	28264	28385	18009	17908	14229	25347	23027	28913	27093	25745	7102.2	6126.6	6268.7	8526.6	10306	10032	10914	10235	8091.2	10730	7075.9	11037	9487.4	10244	11731	10280				3	3	3	8.1	8.1	8.1	48.962	0	15.459	62585000	11	2	O95081;O95081-2	O95081;O95081-2	Arf-GAP domain and FG repeat-containing protein 2
29718	10707	18764	10087	15840	13665	19585	11493	36795	4148.6	21006	7692.3	10737	7627.5	9039.9	6887.7	32663	2770	15368	3374.5	9649.1	4831.1	7058.9	4095.1	81343	39223	57192	45833	55030	54112	54702	46217				6	6	6	23.6	23.6	23.6	39.641	0	87.335	112060000	18	2	O95084-2;O95084	O95084-2;O95084	Serine protease 23
23794	22272	15568	24811	31306	26855	28086	21331	14623	17497	15787	17555	21422	18945	17213	19555	18465	15079	16799	16910	16531	18328	21506	18183	17216	19418	19449	22904	21349	22411	21893	20354				6	6	5	7	7	5.9	125.87	0	70.694	111740000	12	3	O95104;O95104-3;O95104-2	O95104;O95104-3;O95104-2	Splicing factor, arginine/serine-rich 15
185730	289440	137450	299770	266950	365700	343310	371600	151150	315920	141540	338320	264760	363250	342290	388960	126290	181970	95937	193650	173380	237300	213890	252880	145040	207680	136420	222770	221320	258430	268350	272600				11	11	11	18.9	18.9	18.9	86.401	0	88.148	821820000	47	5	O95140;O95140-2;Q8IWA4-2;Q8IWA4-3;Q8IWA4	O95140	Mitofusin-2
0	0	0	0	0	0	0	1105.8	0	0	0	0	0	0	0	0	0	0	0	0	0	0	0	0	0	0	0	0	0	0	0	0				1	1	1	5.7	5.7	5.7	37.206	0.0023934	1.7307	52551000	1	1	O95154	O95154	Aflatoxin B1 aldehyde reductase member 3
68997	73867	64313	71768	95393	94735	96744	86365	57383	59426	46218	63442	80163	75816	73732	82096	77521	73641	65144	89581	104930	90601	88557	112270	61474	53852	53051	64381	88138	79567	72767	85976				9	9	9	12.4	12.4	12.4	133.27	0	123.97	348390000	38	4	O95155-2;O95155;O95155-4;O95155-3	O95155-2;O95155;O95155-4;O95155-3	Ubiquitin conjugation factor E4 B
26209	23214	25317	25004	38639	29940	36670	34149	30414	21397	22500	27509	39241	30625	36712	33519	26813	22094	23154	28199	35277	28042	33884	27385	29216	23295	23436	22546	37670	26267	33122	32054				1	1	1	3.2	3.2	3.2	34.114	0.0023939	1.7333	43768000	4	1	O95159	O95159	Zinc finger protein-like 1
48797	37403	44898	44753	57141	51666	55271	46644	37961	35799	34523	43079	47807	41805	56089	42506	81785	64306	60462	63105	89563	73458	86090	71759	86280	72517	73290	78927	103330	91640	98356	97949				4	4	4	3.7	3.7	3.7	150.25	0	11.821	154730000	16	1	O95163	O95163	Elongator complex protein 1
165280	254760	141330	340740	289370	380720	341500	411650	85637	129970	67721	186880	154040	204700	187370	227420	175400	247900	138720	362050	305520	391880	367550	418810	100340	137820	81236	216330	183970	222110	222190	269170				2	2	2	20.5	20.5	20.5	13.157	0	3.8266	381730000	12	1	O95164	O95164	Ubiquitin-like protein 3
8263.2	30962	4409.9	32892	18053	42408	39828	51649	3532	20100	3617.3	19070	9063.8	24155	25479	34177	7107.7	34687	6281.6	28100	19180	50875	45792	64096	3610.5	17595	2893.4	15599	9787.9	22903	21578	31043				1	1	1	9.2	9.2	9.2	14.026	0.0017699	1.902	523900000	4	2	O95168-2;O95168	O95168-2;O95168	NADH dehydrogenase [ubiquinone] 1 beta subcomplex subunit 4
23736	71000	22370	85449	55586	97350	74264	98737	15245	51239	16878	59720	37222	60876	55739	66048	19549	59084	19354	70484	52790	84844	76258	87239	36412	107500	35123	135500	86745	173960	130810	161250				1	1	1	12.3	12.3	12.3	18.479	0	15.482	347200000	16	3	O95169-3;O95169-2;O95169	O95169-3;O95169-2;O95169	NADH dehydrogenase [ubiquinone] 1 beta subcomplex subunit 8, mitochondrial
90419	230920	104810	256630	217410	319980	245960	286890	23276	66723	23922	61574	48725	76914	67907	80871	48019	152970	43383	178350	119480	242640	163300	199610	31718	90731	33932	121540	66894	114040	118870	148640				2	2	2	8.8	8.8	8.8	12.551	0.005022	1.4411	737310000	5	1	O95182	O95182	NADH dehydrogenase [ubiquinone] 1 alpha subcomplex subunit 7
0	0	0	0	0	0	0	0	0	0	0	0	0	0	0	0	0	0	0	0	0	0	0	0	15433	72448	27705	72087	44350	78603	60189	72247				2	2	2	7	7	7	43.621	0	2.9861	39723000	2	3	O95196-3;O95196-2;O95196	O95196-3;O95196-2;O95196	Chondroitin sulfate proteoglycan 5
812910	631450	561790	965320	937170	1022800	999620	942360	184220	175260	136350	219810	254670	267040	267960	244440	263930	222360	191850	270560	320080	341360	291560	330600	136540	38695	337460	101510	122960	90500	108160	54045				4	4	4	5.3	5.3	5.3	100.82	0	5.7607	4096800000	11	6	O95197-7;O95197-2;O95197;O95197-3;O95197-4;O95197-5	O95197-7;O95197-2;O95197;O95197-3;O95197-4	Reticulon-3
89770	124910	85636	133300	123220	167910	168920	167560	26060	67093	28464	60126	57368	118680	92128	113090	63378	79853	70412	90392	79438	103180	106050	101290	53550	65524	64465	83831	71102	98597	98233	104400				6	6	6	11	11	11	83.353	0	71.966	591510000	29	3	O95202;O95202-2;O95202-3	O95202	LETM1 and EF-hand domain-containing protein 1, mitochondrial
4625.8	5667.3	5016.6	8064.9	10149	10920	9543.3	6491.2	2859.3	3447.7	2794.1	5674.4	6723.3	6311	5346.5	5948.1	16839	22094	22211	30413	29387	35707	30927	30640	0	0	0	0	0	0	0	0				1	1	1	9.9	9.9	9.9	14.428	0	17.665	17289000	3	2	O95214;O95214-2	O95214;O95214-2	Leptin receptor overlapping transcript-like 1
205390	181280	175310	223890	216860	270380	271970	166150	50542	46801	51016	50684	65790	75638	79160	39391	116830	99906	104790	120440	121680	145720	147470	118550	130120	124040	114190	129550	124100	159710	144080	107670				8	8	8	25.6	25.6	25.6	36.318	0	171.61	647760000	25	2	O95218-2;O95218	O95218-2;O95218	Zinc finger Ran-binding domain-containing protein 2
3824.2	3512.5	4910.1	3338.6	5650.1	5874.3	7468.5	6050.8	8158.3	5570	5983.9	3678.3	9347.8	5032.1	7986.2	7361.6	10053	8321.1	10076	11935	15813	13489	17327	13068	0	0	0	0	0	0	0	0				3	3	3	11.1	11.1	11.1	35.61	0	6.2588	3378900000	5	2	O95219-2;O95219	O95219-2;O95219	Sorting nexin-4
109780	95307	103680	118490	128160	125400	136730	120860	322620	256030	284050	308620	348200	320980	360830	319800	203130	148530	167920	187370	240770	206860	233080	209510	435090	341710	368270	415580	436870	423430	508900	470230				7	7	7	21.3	21.3	21.3	51.466	0	107.39	1302300000	29	2	O95232;O95232-2	O95232	Luc7-like protein 3
49351	37875	38448	50350	53591	52323	52665	52715	52675	38679	44908	51657	75984	65779	66959	67876	50114	37930	39452	49428	64850	61469	63104	61166	44799	31742	33845	47389	58630	52322	60056	56191				9	9	8	6.6	6.6	6.2	208.44	0	29.269	188460000	22	3	O95248;O95248-5;O95248-4	O95248;O95248-5;O95248-4	Myotubularin-related protein 5
45218	47626	35371	53122	55014	68259	53341	49084	69163	72596	58216	82665	101490	101000	89602	82743	120200	97814	95478	117100	106140	128060	116260	108730	63084	72531	54066	79500	86046	95317	90829	90246				2	2	2	10.3	10.3	10.3	21.213	0.00023787	2.5595	101700000	9	2	O95249-2;O95249	O95249-2;O95249	Golgi SNAP receptor complex member 1
11568	8637.1	14685	14928	13796	13611	14729	13891	5229.3	0	2533	0	0	0	0	1569.3	9090.4	10865	11155	17629	13924	19953	18334	19988	10122	10411	8785.1	13115	10868	14200	13369	12555				3	3	3	8.6	8.6	8.6	58.135	0	26.358	103000000	7	5	O95251-2;O95251-4;O95251;O95251-3;O95251-5	O95251-2;O95251-4;O95251;O95251-3;O95251-5	Histone acetyltransferase KAT7
14352	10061	11823	11039	17685	14540	21002	18921	57498	51197	56319	50458	71937	56878	70813	60368	28713	34005	24932	25437	38857	36181	37638	37207	40136	35180	32173	39819	52018	41246	55158	45213				3	3	3	9.1	9.1	9.1	59.031	0	28.413	309600000	7	2	O95260-2;O95260	O95260-2;O95260	Arginyl-tRNA--protein transferase 1
141460	180830	137680	228520	228620	241410	250310	234020	286910	371700	281200	410940	412420	484840	498720	483190	326080	364450	318400	421440	461170	534970	510450	468740	169130	219870	161090	261360	242390	358770	273090	303680				4	3	3	21.8	16.9	16.9	27.228	0	9.8017	1815400000	15	2	O95292;O95292-2	O95292;O95292-2	Vesicle-associated membrane protein-associated protein B/C
6297.5	15183	8098.5	12801	13967	17476	26141	22164	6157.7	8483.7	8896.7	7519.6	14257	13942	17663	12394	12995	14443	18151	19511	25248	21178	27349	26546	0	0	0	0	0	0	0	0				2	2	2	19.1	19.1	19.1	14.874	0	7.9542	33284000	6	1	O95295	O95295	SNARE-associated protein Snapin
94992	289690	85455	327340	227380	388580	327110	412510	112530	352400	124340	419420	274690	497470	416730	541800	195780	502080	192880	627270	439160	718070	595400	774640	145160	402360	141800	481490	347290	569160	468910	596840				4	4	4	6.5	6.5	6.5	48.562	0	4.4614	1989400000	20	2	O95299-2;O95299	O95299-2;O95299	NADH dehydrogenase [ubiquinone] 1 alpha subcomplex subunit 10, mitochondrial
175570	142360	200240	150960	267400	209790	184280	163410	242220	198910	242810	192980	375820	273010	274440	201650	428830	318140	416200	275800	575410	488420	391080	317020	224260	168050	232610	158320	343690	231830	206830	176220				6	6	6	11.8	11.8	11.8	63.083	0	31.916	4603100000	21	4	O95302;O95302-3;O95302-2;Q75LS8	O95302;O95302-3	Peptidyl-prolyl cis-trans isomerase FKBP9
151740	117880	131570	132500	182770	154520	171550	139840	74187	62583	68641	81353	124630	84607	106400	122000	121550	92380	109820	135160	169680	129940	148470	128980	121040	93986	90693	112940	171970	113930	134250	131560				6	5	5	16	13.9	13.9	52.054	0	57.759	641300000	31	5	O95319-5;O95319-2;O95319;O95319-4;O95319-3	O95319-5;O95319-2;O95319;O95319-4;O95319-3	CUGBP Elav-like family member 2
373330	461540	385680	483440	598140	535670	571920	527730	277820	416110	310950	392620	462440	432550	431330	397110	255520	294010	264360	324910	412560	352880	373860	356490	194600	274070	214340	250980	305740	297110	311050	255390				5	5	5	21.3	21.3	21.3	27.547	0	18.376	2246800000	38	1	O95336	O95336	6-phosphogluconolactonase
14454	4424.8	10728	4574.8	11446	5189.2	7302.4	6014.7	12061	3702.2	10898	2345.2	10146	5301.4	7834.9	3769.7	0	0	0	0	0	0	0	0	0	0	0	0	0	0	0	0				2	1	1	4.4	2.1	2.1	69.5	0	5.382	0	2	2	O95340;O95340-2	O95340;O95340-2	Bifunctional 3-phosphoadenosine 5-phosphosulfate synthase 2;Sulfate adenylyltransferase;Adenylyl-sulfate kinase
1409.7	1503.9	1403.7	1304.8	2026.4	1135.4	0	0	312950	111240	195950	142490	345260	147280	218460	218030	435490	143430	263090	212150	406200	242070	298480	293190	150100	48225	107170	79561	154440	74577	123360	114360				2	2	2	2.2	2.2	2.2	146.41	0	2.9984	2458500000	7	1	O95342	O95342	Bile salt export pump
92242	61759	65387	67545	85055	83876	78818	73279	35065	31935	31494	34471	43938	42033	42592	34948	92606	55292	82658	67080	97767	76916	95831	67650	62795	51477	52339	59035	74676	62816	66359	54633				7	7	7	12.8	12.8	12.8	68.617	0	7.4779	88902000	19	3	O95352-3;O95352;O95352-2	O95352-3;O95352;O95352-2	Ubiquitin-like modifier-activating enzyme ATG7
0	0	0	0	0	0	0	0	17759	3921.7	23834	5474.1	12303	7228.2	14088	5928.5	5477.2	5520.7	2797	6035.8	6866.2	6016.3	7480.3	5886.1	0	0	0	0	0	0	0	0				2	2	2	5.8	5.8	5.8	61.438	0	15.429	18797000	2	1	O95365	O95365	Zinc finger and BTB domain-containing protein 7A
255680	225610	236490	261250	352410	275570	367950	326200	199680	221510	204170	243570	334710	267910	331240	320050	261980	274130	242200	321580	466020	341020	447250	427350	103050	145980	114070	151000	203710	157000	200000	196410				5	5	5	33.8	33.8	33.8	24.737	0	18.877	1552200000	35	1	O95372	O95372	Acyl-protein thioesterase 2
973920	882720	814830	988310	1093200	1086600	1118500	1021300	654210	558910	498660	632040	700870	655080	715120	666780	651920	552570	519360	623480	733870	675150	723640	648110	1340100	1151100	1110400	1331700	1453700	1354500	1399700	1280300				27	27	26	33.2	33.2	32.3	119.52	0	323.31	5543700000	138	1	O95373	O95373	Importin-7
0	0	0	0	0	0	0	0	9398.1	8049.2	10117	11047	12606	11052	9258.2	12731	0	0	0	0	0	0	0	0	1637.7	1782.2	3179.5	4392	5184.3	3684.8	3724.9	4277				2	2	2	7.1	7.1	7.1	57.818	0	6.2612	15899000	2	1	O95376	O95376	E3 ubiquitin-protein ligase ARIH2
2246.6	1942.1	1180	2066.3	904.98	2064.4	1872.4	2087.6	0	0	0	0	0	0	0	0	0	0	0	0	0	0	0	0	3409.3	2843.9	3572.5	2699.4	2890.2	2952.2	3872	2971.1				2	2	2	7	7	7	68.386	0	6.2697	17222000	2	1	O95391	O95391	Pre-mRNA-splicing factor SLU7
121170	72393	126110	83208	109790	86791	104730	81568	118380	99177	126420	129610	150040	131180	174980	146790	89202	62008	90911	72053	106950	82998	105990	91212	255180	123390	215790	163010	216870	165630	268830	209240				4	4	4	7.2	7.2	7.2	59.851	0	3.0614	416750000	11	3	O95394;O95394-3;O95394-4	O95394;O95394-3;O95394-4	Phosphoacetylglucosamine mutase
14159	10998	11884	12004	15348	15052	16192	12487	18917	11209	12195	17263	24793	15943	23491	15668	25935	16006	17625	20654	24475	24420	27183	23629	10569	6459.6	5866.9	7073.8	8904.4	7502	8953.1	6009.9				2	2	2	10.3	10.3	10.3	37.646	0	8.3835	71471000	8	1	O95400	O95400	CD2 antigen cytoplasmic tail-binding protein 2
3334.2	3252.7	2319.5	3963.8	3271.8	3089.8	3532.7	5204	0	2080.3	0	2032.7	0	2980.7	1884.2	1231.9	3013.5	2282.9	2734	3389.8	4404.2	3067.3	4109.5	4168.2	0	0	0	0	0	0	0	0				2	2	2	1.5	1.5	1.5	156.4	0.0052062	1.4123	5445700	3	3	O95405;O95405-2;O95405-3	O95405;O95405-2;O95405-3	Zinc finger FYVE domain-containing protein 9
9018.9	5618.8	9197.4	6322.6	11506	8813.8	10940	8033	29604	21561	29500	22603	25865	26645	30591	22255	17686	12199	17698	14613	19687	14637	15291	14633	0	0	0	1599.3	836.56	2777	848.05	0				3	3	3	1.7	1.7	1.7	200.84	0.00067827	2.0771	26202000	5	4	O95425-2;O95425-4;O95425-3;O95425	O95425-2;O95425-4;O95425-3;O95425	Supervillin
225890	197920	187800	225250	241640	279440	263700	248440	374190	308660	260450	381590	436320	427720	410240	406630	319140	275040	247040	301210	323240	376210	330700	303810	201170	159910	149070	189310	205250	221510	193720	195290				7	7	7	24	24	24	38.274	0	82.469	1340500000	37	2	O95433;O95433-2	O95433;O95433-2	Activator of 90 kDa heat shock protein ATPase homolog 1
7171.6	3096	5730.5	5109.4	7307.5	6429.9	6602	5407.4	0	0	0	0	0	0	0	0	5052	4040.8	4539.2	3938.6	7557.6	5472.3	6124.2	4805.6	7831	4250	6263.7	5178.9	6191.6	4652.2	5275.5	5177.6				1	1	1	1.6	1.6	1.6	66.574	0.0023923	1.7274	6615200	3	3	O95453-2;O95453-3;O95453	O95453-2;O95453-3;O95453	Poly(A)-specific ribonuclease PARN
0	0	0	0	0	0	0	0	61595	48448	41697	51365	46440	59304	57077	33040	74338	82089	59931	67514	27109	88554	58532	16992	46024	48551	21937	37081	27091	51945	25575	7815.6				2	2	2	4.9	4.9	4.9	63.523	0	5.274	96737000	5	1	O95470	O95470	Sphingosine-1-phosphate lyase 1
13831	11987	13860	14006	15434	16077	16676	17734	0	0	0	0	0	0	0	0	0	0	0	0	0	0	0	0	18779	27643	14674	33233	20932	42394	31055	25477				3	3	3	15.4	15.4	15.4	27.687	0	5.6735	15468000	5	2	O95475;O95343	O95475	Homeobox protein SIX6
4011.9	969.61	1803.5	922.98	1457	2757.9	1933.4	1383.4	0	0	0	0	0	0	0	0	0	0	0	0	0	0	0	0	0	0	0	0	0	0	0	0				1	1	1	0.7	0.7	0.7	254.3	0.0036002	1.5257	0	1	1	O95477	O95477	ATP-binding cassette sub-family A member 1
132850	91356	118200	120910	145900	132510	154190	121580	95642	58736	80237	71239	84325	73936	84941	80832	155150	128430	120850	145900	149480	164700	171770	157970	73735	55749	67020	67661	67987	66826	70295	63131				7	7	7	8.1	8.1	8.1	119.75	0	15.215	258540000	32	2	O95486;O95486-2	O95486	Protein transport protein Sec24A
69233	63756	72942	74115	90151	82671	83647	82574	32800	30544	27722	29484	38095	31868	37320	33230	30082	38892	28087	40304	38361	43739	40681	42176	38001	31246	36199	44528	44969	44297	53603	47097				6	6	6	6.6	6.6	6.6	133.63	0	17.003	151910000	19	3	O95487-2;O95487;O95487-3	O95487-2;O95487;O95487-3	Protein transport protein Sec24B
37032	41229	39121	42212	48138	43606	48677	60734	10638	14881	9194.9	19077	13053	16284	18240	23680	28277	24837	24324	27451	31888	34543	32002	31354	29800	26263	28945	31277	43409	37879	42925	42348				5	5	5	6.1	6.1	6.1	126.16	0	108.75	40040000	9	7	O95490-3;O95490-4;O95490-2;O95490-5;O95490;O95490-7;O95490-6	O95490-3;O95490-4;O95490-2;O95490-5;O95490;O95490-7;O95490-6	Latrophilin-2
1341.6	2821.6	1516.7	2422.8	3221.5	4534.9	3426.3	2868.2	1735	1876.9	2022.7	1701.8	2263.5	3266.2	3069.3	3029.9	1083.1	1194	0	1822.4	2714.8	2087.1	2833.4	1396.6	2497.1	1688.7	1271.6	1889.8	1553.8	3305.7	3120.7	2733.9				1	1	1	3.4	3.4	3.4	43.898	0	15.547	18318000	4	1	O95503	O95503	Chromobox protein homolog 6
121370	253610	115760	257810	203320	342750	268160	292880	23667	71448	39190	94457	80923	99203	107370	139740	136090	252970	104750	266930	204830	315740	264890	275580	44395	77578	42486	104200	79183	117420	112190	125700				2	2	2	14.2	14.2	14.2	14.279	0	2.9196	538050000	10	1	O95563	O95563	Mitochondrial pyruvate carrier 2
43005	48014	38702	47981	64852	56464	70718	73534	106670	103630	91484	124260	163440	141140	164880	169420	70234	86559	63609	94678	104260	114850	114710	126850	135150	115580	115200	143140	176580	163640	179800	210280				3	3	3	15.4	15.4	15.4	27.873	0	21.908	917970000	22	1	O95571	O95571	Persulfide dioxygenase ETHE1, mitochondrial
100920	97406	76324	111460	119290	127470	133920	117940	118470	126890	96075	150540	148170	169900	157590	141980	136170	126250	104040	146360	162340	181760	162070	160330	150480	138010	115140	170990	179250	188230	181730	175370				11	11	9	20.6	20.6	16.5	80.419	0	118.98	729440000	42	1	O95573	O95573	Long-chain-fatty-acid--CoA ligase 3
0	0	0	0	0	0	0	0	0	0	0	0	0	0	0	0	0	0	0	0	0	0	0	0	4839.6	4540.3	8013.7	9266.6	9996.1	5735.3	11324	9492.1				1	1	1	1.8	1.8	1.8	102.61	0	4.1381	5315000	1	3	O95622-2;P51828;O95622	O95622-2;P51828;O95622	Adenylate cyclase type 5;Adenylate cyclase type 7
166890	196580	130630	200650	205690	238240	222340	234370	239630	340900	251850	345670	397090	425070	385710	361110	369120	405130	313690	432130	417220	451690	438470	420170	226650	245370	180610	308860	237300	307280	328850	309980				3	1	1	16	8.4	8.4	14.806	0.0055982	1.3788	2507500000	14	1	O95626	O95626	Acidic leucine-rich nuclear phosphoprotein 32 family member D
7787	25116	6656.2	24437	8936.9	19575	24567	10322	18577	13444	17946	13891	21952	17589	20103	16855	9110.4	29226	11090	24725	14405	20133	28649	17046	21747	16417	19184	14996	19969	18210	21273	17582				3	3	3	9.8	9.8	9.8	39.596	0	7.1426	108180000	13	2	O95630-2;O95630	O95630-2;O95630	STAM-binding protein
12888	13802	7476.2	13219	10996	16075	15274	10298	6152.3	20466	7347.9	15390	3991.2	16866	13089	5595.7	11561	101050	22515	61336	13036	88037	47266	11950	10186	22757	8202.2	17203	4675.4	21838	14873	6437				3	3	3	18.5	18.5	18.5	27.419	0.0002368	2.523	49068000	6	3	O95639-3;O95639-2;O95639	O95639-3;O95639-2;O95639	Cleavage and polyadenylation specificity factor subunit 4
43256	244080	46230	273020	158960	321250	366260	419440	22145	153310	25723	159490	97334	191260	193870	231180	12435	132630	17955	146680	81621	155010	182100	224360	9277.2	172270	18002	195880	104180	226100	223150	281990				4	3	3	56.8	44.1	44.1	13.604	0	175.93	1021600000	25	3	O95670;O95670-3;O95670-2	O95670;O95670-3;O95670-2	V-type proton ATPase subunit G 2
0	0	0	0	0	0	0	0	0	0	0	0	0	0	0	0	0	0	0	0	0	0	0	0	0	0	0	0	0	0	0	0				2	2	2	5.9	5.9	5.9	56.919	0	7.0548	2843800	2	3	Q8N103-3;O95684-2;O95684	Q8N103-3;O95684-2;O95684	FGFR1 oncogene partner
0	0	0	0	0	0	0	0	16281	6273.4	14197	7889.2	13719	8824	10504	7713.1	8722.1	3446.4	8355.7	4530.3	8127.3	4942.6	6819.9	5862.5	5861.3	2353.8	4660.5	3170.3	5876.4	3386.4	3770.8	3524.6				1	1	1	4.3	4.3	4.3	32.559	0.0034269	1.6027	9595400	3	1	O95685	O95685	Protein phosphatase 1 regulatory subunit 3D
0	0	0	0	0	0	0	0	0	0	0	0	0	0	0	0	0	0	0	0	0	0	0	0	11193	13622	9174.6	17634	16737	15007	15408	20009				1	1	1	5.5	5.5	5.5	25.424	0.003421	1.5842	13038000	1	1	O95707	O95707	Ribonuclease P protein subunit p29
5948.7	3959.6	4674.1	6426.9	7244.6	6469.2	7471.6	7106.2	5983.1	4884.4	5571.8	7868.6	7921.3	8612.4	9142.4	10111	4897.8	5430.3	4406.4	7499.8	7322.4	6998.9	7384.2	8430.5	6639.9	6278.2	4469.3	6550.6	8763	7406.2	10243	9800.5				1	1	1	0.2	0.2	0.2	527.22	0.0006938	2.2684	14435000	4	1	O95714	O95714	E3 ubiquitin-protein ligase HERC2
110310	264410	101240	404340	247670	355700	364850	470130	64961	150670	48175	217290	141190	194050	210730	247720	47408	135360	42039	172460	108090	177480	159680	205540	47108	108450	39429	145460	93493	136040	134400	162740				3	1	1	17.4	5	5	24.267	0	15.528	850730000	9	1	O95716	O95716	Ras-related protein Rab-3D
40565	34605	33482	40902	37125	44630	40799	44194	38890	51829	27546	49995	47636	56973	49418	57228	0	0	0	0	0	0	0	0	30744	30519	21324	32592	31292	38441	36897	38677				6	6	4	19.4	19.4	13.2	48.053	0	19.341	181280000	8	3	O95718;O95718-2;O95718-1	O95718;O95718-2;O95718-1	Steroid hormone receptor ERR2
0	0	0	0	0	0	0	0	5803.9	8034.6	4711.6	9499.8	7396.4	8817.6	7891.5	6732.4	7976.2	5069.6	6349.9	7272.3	8068	5100.1	6034.9	5997.1	1483.4	3500.4	1828.8	4181.7	2448	3914.1	4716.2	10549				1	1	1	4.3	4.3	4.3	28.97	0.00069477	2.2792	20831000	3	1	O95721	O95721	Synaptosomal-associated protein 29
52236	93288	61311	121220	114810	133240	152480	158920	62304	108890	66114	141440	133090	145810	163760	168780	70343	181320	91335	240220	211550	261580	272600	304360	29711	96446	42321	119620	106280	124130	150390	158820				11	11	10	24.4	24.4	22.8	61.99	0	67.061	962970000	35	2	O95741;O95741-2	O95741;O95741-2	Copine-6
134540	93106	125630	101640	137010	115410	135300	108470	174650	100300	152230	117900	162470	120100	153370	119980	162240	93295	146040	121480	160760	126490	145930	117900	159280	81333	148830	105670	162070	125510	132570	91484				7	7	5	15	15	11.6	58.022	0	51.477	589820000	34	1	O95747	O95747	Serine/threonine-protein kinase OSR1
87236	80421	85688	99105	109750	109990	116140	89293	52717	56996	53700	68415	85420	69770	81327	79320	83410	79232	83895	98796	116110	102830	114430	113290	161370	154310	164870	177500	211210	199430	235550	209940				5	5	5	19	19	19	34.87	0	173.28	372970000	20	2	O95749;O95749-2	O95749;O95749-2	Geranylgeranyl pyrophosphate synthase
1584900	1960300	1157800	2206400	1990500	2696700	2336100	2619900	1447400	1979300	1108000	2243900	1936700	2563200	2408600	2741300	1323700	1845100	1056200	2140500	1917100	2457100	2124600	2491100	872260	1187000	694650	1440600	1137400	1537000	1497000	1624300				21	19	18	35	31.5	29.8	94.511	0	323.31	14136000000	139	1	O95757	O95757	Heat shock 70 kDa protein 4L
35466	32161	27922	23555	49110	42484	50338	43549	47078	45922	39767	37491	56298	63465	58542	66277	48822	57777	51487	57308	89994	68690	75723	108740	49947	43399	44563	42178	78115	57782	57897	44695				3	3	3	52.1	52.1	52.1	10.403	0	55.921	1301900000	24	1	O95777	O95777	U6 snRNA-associated Sm-like protein LSm8
1769600	1966400	1619700	2424900	2534400	2586000	2910300	3093400	1674500	1827800	1515800	2240300	2468000	2374900	2642800	2893100	1651200	1889100	1476600	2343600	2368600	2525700	2653200	2870100	1561600	1773500	1413000	2239300	2246600	2378800	2592400	2687400				33	33	25	43.8	43.8	35.5	105.36	0	281.14	16856000000	205	2	O95782-2;O95782	O95782-2;O95782	AP-2 complex subunit alpha-1
54385	21988	94489	36431	97622	29206	98685	39248	29559	13520	52293	25239	55422	21048	58594	23058	43925	21216	84499	30878	82163	31032	86282	34067	42607	18988	80798	35473	76364	22225	77601	33452				3	3	3	4.4	4.4	4.4	101.38	0	17.842	192710000	21	2	O95786-2;O95786	O95786-2;O95786	Probable ATP-dependent RNA helicase DDX58
71408	54631	64427	59321	75260	72202	72105	63150	54164	37720	44521	47520	58685	47858	57362	49645	67057	55084	62958	61583	80192	66527	71249	65000	99464	53726	75247	65640	77770	66330	77205	76268				9	7	7	22.4	19.4	19.4	54.933	0	98.154	167290000	28	3	O95793-2;O95793-3;O95793	O95793-2;O95793-3;O95793	Double-stranded RNA-binding protein Staufen homolog 1
6851.7	13620	3260.6	14773	12878	14120	15710	17513	16596	15622	12710	17190	19705	24457	27562	27510	23712	27382	15150	34089	31203	40599	39928	37666	11315	10633	8758.9	14759	13984	17256	16340	16892				2	2	2	5.9	5.9	5.9	47.173	0	3.5917	53569000	5	1	O95810	O95810	Serum deprivation-response protein
11001	13557	9844.4	19309	20468	21640	20261	21103	5467.7	5777.2	2437.8	6856	7526.1	9908.6	9777.4	8981.2	12858	20438	11211	23613	25509	33825	25818	22387	5217.1	12317	4197.1	13588	13743	14269	14654	10500				2	2	2	11.8	11.8	11.8	23.772	0	3.0244	46708000	6	2	O95816;O95816-2	O95816;O95816-2	BAG family molecular chaperone regulator 2
20253	4136.8	16109	6140.3	18385	9630.6	11899	7455	25151	8543.8	24797	10235	22931	13898	16262	11339	9442.8	1925.1	6636.6	1983.4	6560.6	5114.4	4810.2	2507	10373	3519.9	8870.9	2543.5	7925.5	4635.1	7290.3	4012.1				2	2	2	4.7	4.7	4.7	61.594	0	2.9063	78956000	8	1	O95817	O95817	BAG family molecular chaperone regulator 3
0	0	0	0	0	0	0	0	5655.1	3690.7	4905.6	3038.9	7327.1	3146.3	5417.1	6493.3	0	0	0	0	0	0	0	0	12586	8437.4	15122	7461	17129	11551	15843	12972				8	2	2	7	1.9	1.9	133.4	0	4.9019	16249000	3	6	O95819-4;O95819-2;O95819;O95819-5;O95819-6;O95819-3	O95819-4;O95819-2;O95819;O95819-5;O95819-6;O95819-3	Mitogen-activated protein kinase kinase kinase kinase 4
57936	65695	48685	80123	94972	90483	103900	126010	50584	49023	41021	60259	68463	66230	77371	77578	49511	64063	48910	73819	79274	79003	75894	87012	47727	38915	39685	50491	52003	56049	62807	55828				6	6	6	16.7	16.7	16.7	50.945	0	16.323	168550000	15	2	O95822-2;O95822	O95822-2;O95822	Malonyl-CoA decarboxylase, mitochondrial
50580	45412	55601	40879	73574	59432	68127	60744	244840	271780	190600	279820	287420	289280	312800	281020	11625	10134	10713	9514.7	15298	14864	18996	16200	6918.9	3781	7350.3	5050.5	7400.5	4984.3	8566.6	4647.8				4	4	4	14	14	14	38.696	0	32.595	259140000	10	2	O95825;O95825-2	O95825;O95825-2	Quinone oxidoreductase-like protein 1
1089300	2652100	1017600	2913000	2087200	3378700	3135300	3742600	866240	2050400	832760	2309000	1650700	2823800	2579300	2952300	1064600	2544700	982450	2845800	1929000	3300100	3073000	3662900	579200	1370300	534270	1546600	1129000	1784100	1675300	1974500				11	11	11	22	22	22	66.294	0	72.179	6336500000	107	6	O95831-3;O95831;O95831-2;O95831-5;O95831-6;O95831-4	O95831-3;O95831;O95831-2	Apoptosis-inducing factor 1, mitochondrial
524400	588440	441890	616760	777810	682290	821300	752190	513460	517680	403630	581140	642390	586170	723930	644870	588900	564720	481360	588790	753680	701040	812930	787210	409710	433370	368890	463990	545560	525400	583680	532750				8	8	8	15.9	15.9	15.9	70.678	0	119.82	3143100000	55	3	O95834;O95834-2;O95834-3	O95834;O95834-2;O95834-3	Echinoderm microtubule-associated protein-like 2
19237	8033.8	14710	11553	13369	11852	12905	13760	28445	9649.5	21369	14696	16680	21035	19101	15823	31353	11514	20452	17255	17021	19631	17866	17329	20053	11060	17904	14596	12878	13317	15248	14237				2	2	2	6.8	6.8	6.8	33.165	0	2.9593	34879000	9	1	O95858	O95858	Tetraspanin-15
323560	323890	299970	401010	489790	430550	501700	488960	316230	251500	313800	335760	484590	391430	463300	422720	339890	364950	360210	470040	566700	481580	605130	564250	275680	252590	268780	312150	375170	370680	398240	377560				10	10	10	28.6	28.6	28.6	33.392	0	50.893	1394600000	46	4	O95861;O95861-2;O95861-3;O95861-4	O95861;O95861-2;O95861-3;O95861-4	3(2),5-bisphosphate nucleotidase 1
927580	884310	972530	1139000	1383500	1098400	1454500	1398400	880120	645800	827030	937420	1261600	913510	1182500	1211200	1149100	933200	1226800	1290600	1780700	1282600	1657900	1711300	1258400	1294100	1477300	1627400	1893200	1671500	2035700	2056500				8	8	7	45.6	45.6	42.8	29.644	0	160.81	8451800000	50	1	O95865	O95865	N(G),N(G)-dimethylarginine dimethylaminohydrolase 2
75499	79301	52445	106940	123260	115290	123960	129410	154150	162770	122210	203740	210080	221260	223490	226200	83739	83502	88096	138560	155390	145760	142120	159900	104060	96350	80024	135280	146960	146200	152360	166750				8	8	8	19.4	19.4	19.4	59.382	0	86.772	402240000	32	2	O95870-2;O95870	O95870-2;O95870	Abhydrolase domain-containing protein 16A
203040	122190	182560	141790	219810	151180	196820	158150	163150	91626	129730	110850	157130	120300	151600	116210	302550	187270	272600	227570	325420	235330	292250	227060	212610	138770	194880	172370	221830	173880	202050	153400				2	2	2	14	14	14	19.206	0	13.17	520500000	10	1	O95881	O95881	Thioredoxin domain-containing protein 12
0	0	0	0	0	0	0	0	0	0	0	0	0	0	0	0	15178	13230	13475	14729	16679	17905	17156	14743	0	0	0	0	0	0	0	0				1	1	1	8	8	8	23.568	0.00069188	2.2493	5148900	1	2	O95926-2;O95926	O95926-2;O95926	Pre-mRNA-splicing factor SYF2
0	0	0	0	0	0	0	0	0	0	0	0	0	0	0	0	0	0	0	0	0	0	0	0	0	0	0	0	0	0	0	0				1	1	1	3.8	3.8	3.8	49.405	0.00069444	2.2742	0	1	1	O95967	O95967	EGF-containing fibulin-like extracellular matrix protein 2
15120	8736.6	12961	12704	16148	14845	15938	13153	11215	7749.4	9259.4	11782	11628	10243	14426	16329	34881	18618	21571	32329	33545	31829	30662	31231	8897.1	9161.4	7897.8	8194.5	12168	9989.4	14500	9214.4				2	2	2	3.7	3.7	3.7	79.838	0	5.0596	34200000	5	6	O95985-3;O95985-2;O95985;Q13472-3;Q13472-2;Q13472	O95985-3;O95985-2;O95985;Q13472-3;Q13472-2;Q13472	DNA topoisomerase 3-beta-1;DNA topoisomerase 3-alpha
77816	77970	92033	108570	118530	104960	145280	152450	35969	26479	43423	48286	53697	34280	54917	73096	109220	95631	127520	162930	148760	128180	213180	218810	75339	69034	100060	133410	120590	94396	174900	162360				3	3	3	23.8	23.8	23.8	19.471	0	46.371	581060000	14	1	O95989	O95989	Diphosphoinositol polyphosphate phosphohydrolase 1
57214	51962	48957	64739	71296	71471	73320	63050	49473	37660	38226	52097	55462	66837	49867	46657	55897	52167	46070	55663	69740	76688	68352	59076	65373	53744	49759	68834	70995	74228	71866	61194				6	6	6	12.3	12.3	12.3	65.596	0	49.97	290900000	27	3	O96005-3;O96005-4;O96005	O96005-3;O96005-4;O96005	Cleft lip and palate transmembrane protein 1
125400	178940	121440	187730	183360	231600	209330	213310	268950	409780	278640	448400	427590	551290	478920	537860	111390	148740	98720	150830	179170	187780	174870	221440	330440	472490	285070	511450	484800	633240	554880	624640				6	6	6	28	28	28	37.893	0	39.007	1444500000	45	2	O96008;O96008-2	O96008;O96008-2	Mitochondrial import receptor subunit TOM40 homolog
12514	6422.6	7796.1	7794.4	9336.2	9583.1	11523	9161.5	19134	11013	16067	14363	17952	15879	15820	16080	18601	13876	11071	12217	14663	14745	15673	12603	56988	40066	43451	47927	71128	51708	54668	53747				2	2	2	9.4	9.4	9.4	26.724	0.0095007	1.1827	64356000	5	2	O96011-2;O96011	O96011-2;O96011	Peroxisomal membrane protein 11B
11432	9992.3	10389	6927.2	11225	11114	10906	7772.8	0	0	0	0	0	0	0	0	0	0	0	0	0	0	0	0	5240.3	3414.6	5945.3	2637.8	7496.2	4259.5	6204.2	4262.6				1	1	1	3.5	3.5	3.5	47.924	0.00068058	2.1084	13448000	3	4	O96013-2;O96013-3;O96013-4;O96013	O96013-2;O96013-3;O96013-4;O96013	Serine/threonine-protein kinase PAK 4
124930	65202	84567	84572	185800	81348	119860	160610	87342	47162	59430	61022	120750	72903	79888	102400	194590	87218	123510	132650	334410	129470	187060	272300	145110	69695	101890	99817	233760	97182	136520	190830				7	7	6	26.8	26.8	24	47.46	0	76.386	693290000	33	2	O96019;O96019-2	O96019;O96019-2	Actin-like protein 6A
1112000	605370	1034300	738790	1498600	836890	1179800	1198700	1133200	553710	1158200	862760	1617800	865050	1310800	1191200	425140	168870	405950	242450	627800	259290	438470	448570	1213200	599890	1178200	814020	1669000	953490	1265300	1196800				4	4	4	53.1	53.1	53.1	11.268	0	46.799	9225900000	32	3	P00167-2;P00167-3;P00167	P00167-2;P00167-3;P00167	Cytochrome b5
1672200	1042500	1292700	1783800	1636900	1894100	1734700	2614100	2853300	2221700	2352900	2940600	2821100	3311500	3030700	3449000	1545800	1104600	1390000	1725900	1518600	1736700	1674900	2074300	1823500	1377000	1542600	2096400	2012900	2098100	2022600	2688800				7	6	6	28.8	24.5	24.5	30.205	0	36.054	11558000000	44	5	P00338-4;P00338;P00338-3;P00338-5;P00338-2	P00338-4;P00338;P00338-3;P00338-5;P00338-2	L-lactate dehydrogenase A chain
617240	383540	337800	552170	653870	513110	702430	576960	1208800	690880	726500	925560	1208500	1008800	1201400	858000	655420	399610	370160	532210	646330	540270	678570	550960	1164200	642840	618710	850300	1114000	954370	1172900	895130				12	12	10	25	25	23.2	54.861	0	59.571	5752100000	64	1	P00352	P00352	Retinal dehydrogenase 1
3345100	4802500	3901000	5412400	6017100	6448100	6079200	7366700	3040100	4201900	3705600	4952300	5354200	6069500	5639700	6613200	3501300	4882300	4026100	5491700	5724400	6597000	6132200	6883300	4264700	6009800	4998300	6855800	7405100	8355100	7373600	8518800				24	24	24	46.6	46.6	46.6	61.397	0	323.31	40129000000	233	4	P00367;P00367-3;P00367-2;P49448	P00367;P00367-3;P00367-2;P49448	Glutamate dehydrogenase 1, mitochondrial;Glutamate dehydrogenase 2, mitochondrial
3325.5	2919.8	3250.9	2521.2	4407.2	2561.2	2361.1	4915.4	5600.7	1951.8	3397.2	3547.4	4093.7	2623	2930.8	2644.1	12115	6991.6	7434.4	8606	10631	7381.6	10137	8292.2	18091	10320	12254	13727	14949	10989	15420	13428				1	1	1	10.4	10.4	10.4	15.672	0	3.1386	15603000	4	2	P00374-2;P00374	P00374-2;P00374	Dihydrofolate reductase
301770	337390	310140	306740	608720	443370	381250	346570	298270	343580	330370	330690	542210	456940	417780	329000	208600	219990	208350	212780	375480	285720	271160	250520	242850	255480	232330	260150	438620	355290	267070	261070				8	8	8	37.1	37.1	37.1	31.628	0	48.495	3091200000	40	3	P00387-2;P00387;P00387-3	P00387-2;P00387;P00387-3	NADH-cytochrome b5 reductase 3;NADH-cytochrome b5 reductase 3 membrane-bound form;NADH-cytochrome b5 reductase 3 soluble form
90117	85718	75898	92428	95274	116760	105040	91597	10983	10600	10338	11220	15884	13503	20231	15082	58986	44295	55295	45418	59591	45379	70684	60282	5673.2	5508.1	5605.4	5420.7	9591.9	6013.7	9890.9	8666.3				4	4	4	10.4	10.4	10.4	50.496	0	9.1969	234450000	7	5	P00390-4;P00390-5;P00390-2;P00390-3;P00390	P00390-4;P00390-5;P00390-2;P00390-3;P00390	Glutathione reductase, mitochondrial
15180	39205	8409.5	24067	16536	28059	20517	26904	16502	34972	10575	22945	19114	29274	16623	25518	17604	35173	13722	31219	17750	35091	21172	24730	17173	23960	10804	26678	14978	30446	17949	19897				1	1	1	3.3	3.3	3.3	57.041	0.00023529	2.459	19464000	4	1	P00395	P00395	Cytochrome c oxidase subunit 1
290220	28379	391130	40336	184980	40942	145270	28348	325130	40475	436990	52861	203830	41922	161090	44037	458450	50437	600710	68029	251970	64213	223810	59482	267830	31961	345430	40604	164020	37239	127180	30930				5	5	5	6.6	6.6	6.6	122.2	0	49.062	1265200000	31	2	P00450;CON__ENSEMBL:ENSBTAP00000031900	P00450	Ceruloplasmin
6177.4	6878.3	5829.1	9333.8	8329.5	10609	8588	8341.6	48515	7918.7	54365	8649	20595	11016	21309	11569	41573	12710	43051	17359	21085	19861	21996	19038	31504	1716.6	23185	1269.9	8233.7	1691.7	9224.3	0				2	2	2	2.9	2.9	2.9	83.266	0.00024073	2.6663	42038000	7	1	P00488	P00488	Coagulation factor XIII A chain
339270	354380	301910	377330	370020	401120	395230	433430	228230	240690	194980	253830	246790	263480	269550	290990	227070	224230	177930	261340	235380	266650	258640	300920	147930	143120	127830	157440	151850	153190	153700	178300				5	5	5	24.2	24.2	24.2	32.118	0	39.658	2373900000	48	1	P00491	P00491	Purine nucleoside phosphorylase
3336100	2953600	2625700	3272600	5247000	3871600	4986100	3856900	3086000	2790600	2789300	3294200	5003100	3494500	4860500	3875200	2005500	1921900	1839700	2302700	3527400	2468100	3459000	2657300	1220900	1018600	1141500	1259900	1712200	1303100	1745100	1414900				10	10	9	53.7	53.7	50.5	24.579	0	147.27	16623000000	78	1	P00492	P00492	Hypoxanthine-guanine phosphoribosyltransferase
890820	3631600	1042200	5105400	2828200	5800500	5511100	6920900	1392100	5063600	1588500	6991800	3681600	8131600	7428800	8427100	1016700	3630200	1139400	4499500	2974600	5437500	5074000	6426200	1107200	5026900	1446000	6441400	3759700	7985800	7009600	8312500				11	11	11	27.4	27.4	27.4	47.517	0	151.9	68860000000	195	2	P00505;P00505-2	P00505;P00505-2	Aspartate aminotransferase, mitochondrial
4142.7	3173.4	5488.9	3415.1	5058.6	3819.7	4339.3	2810.4	0	0	0	0	0	0	0	0	1268.8	1133.8	1945.7	1421	3206.2	940.68	2342.1	2322.5	3766.1	1261.7	4220.2	3021.5	4114.3	2640.1	3400.5	1466.8				1	1	1	2.1	2.1	2.1	62.567	0	9.4434	22436000	3	11	P04626-3;P04626-2;P04626-6;P00533;P04626-5;P04626-4;P04626;Q15303-4;Q15303-3;Q15303-2;Q15303	P04626-3;P04626-2;P04626-6;P00533;P04626-5;P04626-4;P04626;Q15303-4;Q15303-3;Q15303-2;Q15303	Receptor tyrosine-protein kinase erbB-2;Epidermal growth factor receptor;Receptor tyrosine-protein kinase erbB-4;ERBB4 intracellular domain
5070100	3449600	3743100	4640000	5081800	4924000	4827000	5243300	6938500	5244400	5454400	6955000	7053600	7117400	7534100	7392500	6823300	4956900	5199500	6101100	7001900	6793000	6717700	7212800	7054700	5151300	5455100	7104000	7762600	7459000	7625900	8538400				16	16	13	39.6	39.6	29.7	44.614	0	318.84	79509000000	208	2	P00558;P00558-2	P00558;P00558-2	Phosphoglycerate kinase 1
1283800	2419900	1426700	2709500	2754600	3001000	2952000	3527800	533190	851330	473920	970960	902060	995030	1032800	1226700	442240	783240	428500	932550	903790	955840	990160	1228900	351080	508890	318820	615700	607690	675670	702780	839750				7	7	7	35.6	35.6	35.6	21.635	0	66.531	5861900000	33	4	P00568;Q9Y6K8-2;Q9Y6K8-3;Q9Y6K8	P00568	Adenylate kinase isoenzyme 1
267040	51741	320570	66658	92462	35346	146160	50749	464960	116810	690670	158810	199320	90344	328100	118660	224570	47538	294480	60786	79857	25267	106800	38967	390340	81191	490580	105450	125570	63670	207310	68039				3	3	3	8.4	8.4	8.4	38.451	0	3.4574	977200000	18	4	P00738-2;P00739;P00739-2;P00738	P00738-2;P00739;P00739-2;P00738	Haptoglobin;Haptoglobin alpha chain;Haptoglobin beta chain;Haptoglobin-related protein
258780	3050.2	198080	11514	75689	9392.1	84540	3456.3	212730	10914	195260	17367	79465	14449	91392	13181	282970	8008.1	235080	18105	105530	10139	103900	18170	70264	6517.5	61011	7055.4	26395	5542.7	24386	11453				3	3	2	3.1	3.1	2.1	90.568	0	2.8335	987110000	12	1	P00747	P00747	Plasminogen;Plasmin heavy chain A;Activation peptide;Angiostatin;Plasmin heavy chain A, short form;Plasmin light chain B
315210	15379	251630	36627	141070	29153	153450	90635	1349300	6020.7	548940	143480	363700	104950	188090	371430	5643.8	799.18	1408.9	691.68	1611.2	1792.9	1214.9	1730.2	545160	10245	214160	58025	138160	37914	84780	127210				1	1	1	6.9	6.9	6.9	28.87	0.00024114	2.6867	312680000	5	1	P00915	P00915	Carbonic anhydrase 1
3174300	5346700	3161600	6481800	5308500	7020700	5125300	6110700	1471100	2436700	1667000	3068900	2580300	3479700	2467500	2897900	2018600	3135700	1751900	3902700	3254300	4534900	3176000	3778400	2242700	4102500	2809600	5589300	4057600	6159000	4850400	5907100				2	2	2	5.4	5.4	5.4	29.246	0	3.992	14132000000	39	1	P00918	P00918	Carbonic anhydrase 2
9064.3	24305	17531	29115	13341	24490	18776	20695	0	0	0	0	0	0	0	0	0	0	0	0	0	0	0	0	0	0	0	0	0	0	0	0				3	3	3	10.9	10.9	10.9	46.53	0.00068151	2.12	21174000	3	1	P00966	P00966	Argininosuccinate synthase
7214.1	4470.3	2632	2127.1	7162.6	2956.5	5000.2	3047	11316	6502.5	12350	5659.9	22753	13228	11361	5676.1	5305.4	4068.4	4724.4	2147.9	7967	2775.6	5804.4	2331.3	14757	9091.6	17972	9647.7	30516	18352	19874	6904.2				1	1	1	3.6	3.6	3.6	41.74	0.00067613	2.053	101740000	4	4	P00973-2;P00973-4;P00973;P00973-3	P00973-2;P00973-4;P00973;P00973-3	2-5-oligoadenylate synthase 1
532930	56952	539580	64427	283150	70889	230400	69810	345630	26924	366000	37715	203560	44172	158590	35878	585120	47527	544580	76289	315250	81265	242940	73350	515500	49803	522700	65471	345490	66361	267060	45785				6	4	4	13.6	10.6	10.6	52.602	0	5.677	763010000	24	1	P01008	P01008	Antithrombin-III
574760	123600	697190	161250	418670	214820	433480	200560	529610	98383	707780	133410	364950	143150	355060	153450	379640	58763	461750	93216	279950	115210	280300	108140	258400	28407	352350	48338	180290	59167	191580	59796				3	3	3	6.7	6.7	6.7	46.736	0.00024004	2.6473	956070000	16	2	P01009;P01009-2	P01009;P01009-2	Alpha-1-antitrypsin;Short peptide from AAT
33140	3224.2	46187	3883	16057	4300.4	16679	4170.2	13286	5595	18021	5318.9	5793.9	6216.6	7619.8	2478.1	21522	2075.5	27992	1731.1	7985.9	2203.6	9881.3	3278	18747	1951	24836	2634.5	8795.2	2482.8	8940.6	2984.4				1	1	1	1.9	1.9	1.9	53.154	0.0044248	1.4869	35023000	4	1	P01019	P01019	Angiotensinogen;Angiotensin-1;Angiotensin-2;Angiotensin-3;Angiotensin-4;Angiotensin 1-9;Angiotensin 1-7;Angiotensin 1-5;Angiotensin 1-4
2157000	136140	1653000	169440	1720400	166740	844350	261740	2155000	206470	1878900	371730	1446200	274590	1134600	604750	2487000	118810	1949000	198470	1755600	169500	936900	224120	1695000	114530	1333300	147840	1245500	148100	651810	172040				6	6	3	5.8	5.8	3.7	163.29	0	23.15	5054800000	50	3	P01023;P20742-2;P20742	P01023	Alpha-2-macroglobulin
196820	27784	258150	78671	130980	44598	83437	39153	113830	33013	152570	60247	87635	28659	79431	34930	109720	16333	112440	26978	83240	19663	37537	27721	72247	14901	82885	22428	47298	16567	34184	18100				9	2	2	5.1	1.4	1.4	187.15	0	3.6702	489250000	9	1	P01024	P01024	Complement C3;Complement C3 beta chain;C3-beta-c;Complement C3 alpha chain;C3a anaphylatoxin;Acylation stimulating protein;Complement C3b alpha chain;Complement C3c alpha chain fragment 1;Complement C3dg fragment;Complement C3g fragment;Complement C3d fragment;Complement C3f fragment;Complement C3c alpha chain fragment 2
2960.4	3434.1	4943.3	2260.6	5756.4	3035.7	3314.8	3451	6989.4	9879.8	8973.6	8040.5	12066	6059.8	8024.7	8004.8	2765.4	3280.6	4673.4	2826	4524.1	2877.9	4003.8	3375.1	25464	16624	18221	14438	19626	21053	19698	14275				3	3	3	38.8	38.8	38.8	11.006	0	7.8037	53002000	6	1	P01040	P01040	Cystatin-A;Cystatin-A, N-terminally processed
71634	68689	64813	95837	98255	113300	113550	112570	97654	99609	99421	122240	133490	144680	151540	151010	25045	26118	28411	39055	40572	44319	48000	47322	71469	67551	72528	94823	96375	115920	111850	112250				7	3	1	61.4	20.6	6.3	21.298	0	28.388	311580000	20	2	P01112;P01112-2	P01112;P01112-2	GTPase HRas;GTPase HRas, N-terminally processed
401930	452620	429500	602350	535690	603830	657860	673120	411860	509820	472740	632080	633080	719750	729010	693250	362560	438030	389870	574260	529840	590220	650410	614470	372480	431750	390380	581120	530520	563340	636660	590700				8	8	3	61.7	61.7	14.4	21.424	0	74.277	2418300000	65	2	P01116-2;P01116	P01116-2;P01116	GTPase KRas;GTPase KRas, N-terminally processed
0	0	0	0	0	0	0	0	0	0	0	0	0	0	0	0	2048.9	3265.9	10638	5185.1	11529	2266.8	3098.6	1722.4	9170.3	16801	36520	14159	49454	13502	13560	11317				2	2	2	35.5	35.5	35.5	11.765	0	11.781	13818000	3	2	P01834;P0DOX7	P01834;P0DOX7	Ig kappa chain C region
6171.3	10018	37123	6329.2	27126	5548	7016.9	6766.3	1934	7373.9	21872	2213.6	13609	3441.3	3811.3	3744.3	0	0	0	0	0	0	0	0	3865.1	7049.6	29839	5098.9	21398	4168.7	4847.7	4787.4				1	1	1	2.7	2.7	2.7	49.328	0.0059893	1.3421	11218000	3	2	P0DOX5;P01857	P0DOX5;P01857	Ig gamma-1 chain C region
836670	27466	621210	31911	431020	31432	435330	53528	2831300	116100	2146600	89826	1587900	138970	1481500	226060	813680	30731	611310	34482	452040	35685	435040	61521	3197200	145780	2248100	122860	1671900	100620	1661200	227030				1	1	1	2.6	2.6	2.6	63.485	0	7.5606	1396900000	4	3	P0DOX6;P01871;P01871-2	P0DOX6;P01871;P01871-2	Ig mu chain C region
485450	62816	236450	86366	50819	78915	85110	54236	802670	94762	393600	151980	154400	108290	139680	125890	483980	217400	294710	213700	122170	277740	195840	97637	241580	47949	114640	53908	20477	53587	47288	20496				4	1	1	29.3	12.9	12.9	16.055	0	3.2251	1434900000	68	1	P02042	P02042	Hemoglobin subunit delta
0	0	0	0	0	0	0	0	0	0	841.5	0	724.04	0	30694	1742.6	0	0	1153.4	743.07	1167.8	1973.1	48163	1949.6	2337.3	1274.2	2140.3	1266.4	5678.8	3705.2	102750	4628.8				1	1	1	0.8	0.8	0.8	138.94	0	2.8519	27650000	3	1	P02452	P02452	Collagen alpha-1(I) chain
10599000	765150	5828200	980690	6217800	1242000	2901100	1449700	9674400	815410	5744100	966320	4697300	1224900	2726000	1168000	20785000	1648900	12214000	2004000	10030000	2551500	5351200	2353500	34996000	2921200	23646000	4207100	14808000	3935500	9587600	3588200				8	8	8	50.3	50.3	50.3	20.159	0	65.916	77503000000	190	1	P02511	P02511	Alpha-crystallin B chain
3989800	1327600	3109400	1610700	3120800	1893500	2711500	1706300	2006500	654210	1641500	860550	1648400	1020400	1444100	916760	3056300	985700	2488700	1307500	2273100	1400400	2143600	1389300	3837000	1318900	3037900	1608400	3049100	1859000	2745500	1742700				25	25	25	37.3	37.3	37.3	74.139	0	323.31	9278400000	149	6	P02545;P02545-6;P02545-3;P02545-2;P02545-5;P02545-4	P02545;P02545-6;P02545-3;P02545-2;P02545-5;P02545-4	Prelamin-A/C;Lamin-A/C
50569	5984.4	20167	13468	22684	9994.8	16917	30898	29181	41076	29976	51382	59915	64734	64144	90076	47282	2693.5	12070	6146.4	6213.7	7621.2	6582.9	8111.5	28985	2934.4	10326	4444.8	3458.7	4221.6	4310.5	6874.3				4	4	4	2.7	2.7	2.7	279.67	0	31.44	84692000	12	2	P02549-2;P02549	P02549-2;P02549	Spectrin alpha chain, erythrocytic 1
340320	2435.9	411890	5477.2	52137	2971.9	44537	2686.5	352910	5049.1	406960	10639	63584	8917.1	46440	7360.2	416090	0	454540	4480.4	55104	0	47054	0	347380	7758.6	393240	11634	51019	7828.8	49547	8732.9				3	1	1	3.4	2	2	69.756	0	117.87	25171000000	37	2	P02671-2;P02671	P02671-2;P02671	Fibrinogen alpha chain;Fibrinopeptide A;Fibrinogen alpha chain
3527500	83056	3291700	163410	685160	143930	645600	105690	2940700	56970	2836800	111870	621140	101320	557450	101140	2608100	239910	2614800	219330	556260	221640	503880	137320	2017500	114740	1929900	167460	510920	177000	442430	150720				3	2	2	8.4	6.3	6.3	55.928	0	44.552	18540000000	86	1	P02675	P02675	Fibrinogen beta chain;Fibrinopeptide B;Fibrinogen beta chain
2450400	0	2683800	39968	622190	28141	435590	16477	1559400	7894.3	1662700	29252	454430	20629	273800	21059	2426500	0	2529500	36887	651400	25887	381990	14576	2137500	1704.2	1879700	15110	702800	4958.8	350760	5931.9				4	4	4	8	8	8	49.496	0	198.96	9399500000	40	2	P02679-2;P02679	P02679-2;P02679	Fibrinogen gamma chain
8973000	178550	7704600	365820	1863300	281860	1697900	222430	7817700	278370	6402400	391430	1633100	447740	1523000	387180	7698700	158560	6774000	344690	1671500	361290	1521300	244020	9253800	111390	7430200	301370	1703200	236560	1553000	182340				30	30	30	19.3	19.3	19.3	262.62	0	323.31	21208000000	255	17	P02751;P02751-6;P02751-5;P02751-3;P02751-17;P02751-15;P02751-8;P02751-7;P02751-11;P02751-14;P02751-9;P02751-10;P02751-4;P02751-13;P02751-12;P02751-16;P02751-2	P02751;P02751-6;P02751-5;P02751-3;P02751-17;P02751-15;P02751-8;P02751-7;P02751-11;P02751-14;P02751-9;P02751-10;P02751-4;P02751-13;P02751-12	Fibronectin;Anastellin;Ugl-Y1;Ugl-Y2;Ugl-Y3
32471	5184.4	49348	8690.9	25114	6661.5	25164	7272.3	24234	3694.7	39407	7552.4	21637	6012.4	23463	7258	32744	6521.9	43759	7612.9	25362	6487.5	23050	8512.8	24780	4867.4	35404	9627.9	18690	6963.9	17234	5943.9				2	2	2	10	10	10	23.01	0	6.3031	91771000	8	1	P02753	P02753	Retinol-binding protein 4;Plasma retinol-binding protein(1-182);Plasma retinol-binding protein(1-181);Plasma retinol-binding protein(1-179);Plasma retinol-binding protein(1-176)
221890	17998	275900	23230	146750	23140	92359	21089	145140	10188	183230	12679	84323	16789	61159	13418	195880	13878	260680	26048	134130	23328	90040	16949	97106	12780	129450	10802	68294	14654	39242	10518				6	1	1	11.8	2	2	55.076	0.00066919	1.9627	184640000	4	3	P02774-3;P02774;P02774-2	P02774-3;P02774;P02774-2	Vitamin D-binding protein
48552	56733	39133	69558	56126	83176	49144	85869	14413	13614	9132.8	17648	11563	24613	12017	21521	23350	28180	15562	33630	23438	44501	24017	41931	8330	11907	6305.9	16601	7836.5	17246	9092.9	23659				2	2	2	2.4	2.4	2.4	84.87	0	7.967	119780000	7	1	P02786	P02786	Transferrin receptor protein 1;Transferrin receptor protein 1, serum form
353140	53282	535120	101000	276690	107950	276060	103750	313820	48767	498080	89841	244060	95159	259250	103730	357970	64018	528250	100310	255800	109000	279520	120780	160290	30437	248270	53432	125710	55986	133670	55778				2	1	1	4	2	2	77.063	0	5.5938	2387400000	25	1	P02787	P02787	Serotransferrin
1175200	37394	357130	35093	120360	52976	105510	23612	1585400	2633.8	528510	0	132220	1932.2	113120	0	2276300	21778	581680	5844.8	182280	13958	144730	1232.9	2181300	14608	633080	22861	183850	30115	149810	10748				1	1	1	7.4	7.4	7.4	20.019	0	10.046	4726100000	20	1	P02792	P02792	Ferritin light chain
3226200	201390	1454700	255700	1061800	286250	979220	196830	4203200	267390	2030900	317950	1478700	330860	1305200	225780	5014600	292860	2654200	410540	1737500	399330	1569900	357580	5505800	318750	2606600	428050	1899100	457640	1742500	327590				2	2	2	20.8	20.8	20.8	21.225	0	4.7555	14547000000	13	1	P02794	P02794	Ferritin heavy chain;Ferritin heavy chain, N-terminally processed
53614	124340	42970	134840	99094	143110	114170	123040	50217	119090	36360	127310	89128	125990	92075	113440	45065	94387	35709	97274	72418	107540	81986	91263	57907	122180	43277	126320	100930	153320	112720	123630				1	1	1	3.1	3.1	3.1	35.66	0.0032196	1.6192	169390000	4	1	P03886	P03886	NADH-ubiquinone oxidoreductase chain 1
32553	58818	19864	71249	59020	81197	68506	77562	14680	31998	12020	36313	32479	38968	32805	41679	0	0	0	0	0	0	0	0	0	0	0	0	0	0	0	0				1	1	1	2.6	2.6	2.6	51.58	0.0028054	1.6592	19337000	2	1	P03905	P03905	NADH-ubiquinone oxidoreductase chain 4
23004	9731.9	38018	12391	21501	19473	19166	12027	15851	1646.6	28257	3122.8	6702.3	2520.1	8613.3	1783.5	9632.1	1075.7	15798	2237.7	5188.6	1402.2	5013.9	3217	0	0	0	0	0	0	0	0				1	1	1	1.4	1.4	1.4	71.369	0.0034254	1.6002	29360000	4	1	P03952	P03952	Plasma kallikrein;Plasma kallikrein heavy chain;Plasma kallikrein light chain
7018.4	42063	3379.9	31919	18305	33419	37949	50090	8486.1	41973	3801.4	41032	15642	44914	55832	62044	1761.6	35050	952.01	35898	10046	31824	41011	51437	1004.7	29372	1912.4	27412	8786.7	25001	32031	41693				2	2	2	10.1	10.1	10.1	39.135	0	26.672	209570000	15	1	P03999	P03999	Short-wave-sensitive opsin 1
67057	1077700	127580	1086500	398340	1091700	894050	1138000	75187	1395400	151870	1456900	548380	1406600	1200000	1543600	100080	1602400	191120	1704500	658260	1703200	1435700	1935600	31356	438940	60248	437270	155060	402840	371910	475310				3	3	3	7.7	7.7	7.7	40.584	0	3.5821	5540600000	9	4	P0DN78;P0DN77;P04001;P04000	P0DN78;P0DN77;P04001;P04000	Medium-wave-sensitive opsin 1;Long-wave-sensitive opsin 1
2978200	237950	1187700	360940	727600	328210	756850	360820	770790	126290	265660	143930	207930	179340	276700	230280	2040600	508840	1027200	681840	922820	687180	1159800	892850	391760	69977	231470	96497	177530	111740	206820	140000				8	8	8	18.2	18.2	18.2	59.755	0	96.495	2388500000	38	1	P04040	P04040	Catalase
105840	139080	96886	145630	149050	163950	178940	151860	69412	66591	66606	62729	78794	69478	87478	69636	108790	119970	110670	131150	140040	156560	163630	139510	92640	106240	94145	101200	116520	132740	132850	114030				3	3	3	6.2	6.2	6.2	53.688	0	4.2197	316360000	10	1	P04066	P04066	Tissue alpha-L-fucosidase
6079000	4526400	4308500	6096500	5471100	6387400	6670200	7801800	5489400	4516500	4241400	5339000	5396200	6271800	6584600	6985100	5749800	4185800	3760500	5632300	5079300	5727900	5996000	6714000	3632900	2840500	2553900	3633100	3031500	4010500	3905600	4262800				18	14	13	68.4	56.6	53	39.42	0	311.18	46573000000	178	2	P04075;P04075-2	P04075;P04075-2	Fructose-bisphosphate aldolase A
2090400	126340	1463600	122260	921810	225210	600350	135820	2520700	151040	1774400	241390	1179900	225170	773200	232600	2736700	164980	1876400	202150	1134100	256800	854640	229970	3755700	199790	2690700	326080	1628400	389730	1089000	323090				4	4	4	10.1	10.1	10.1	38.714	0	7.7079	9750100000	47	1	P04083	P04083	Annexin A1
309390	21327	252360	34322	111700	36397	86646	40864	393240	36017	338250	47328	149610	59195	112970	54489	263670	33455	248250	43030	119430	56446	79631	42099	212480	8588	172370	12388	63934	12372	46603	14797				13	13	11	3	3	2.5	515.6	0	38.03	180320000	24	1	P04114	P04114	Apolipoprotein B-100;Apolipoprotein B-48
12225	27375	13958	32074	27937	36858	34885	32031	6962.4	14343	8707	17234	21880	19299	19466	18493	8387.8	20665	9400.9	20423	20351	25921	21689	24787	0	0	0	0	0	0	0	0				1	1	1	4	4	4	27.661	0.00024108	2.6854	48481000	3	1	P04156	P04156	Major prion protein
321660	549040	232410	581340	438310	752600	644320	819580	134460	207690	96492	223710	180960	296480	226300	257760	246010	442920	201640	490230	371910	610300	568500	692390	184180	341930	175880	363320	266810	467540	371800	419750				4	4	4	17.6	17.6	17.6	19.73	0	57.929	3371100000	26	4	P04179-4;P04179-2;P04179;P04179-3	P04179-4;P04179-2;P04179;P04179-3	Superoxide dismutase [Mn], mitochondrial
172970	290160	156040	290570	247130	365960	280090	306470	569340	1086800	512290	934340	793370	1310800	930140	996870	21776	41096	22512	48279	50386	56483	56431	63302	120520	195230	111090	229200	223880	263650	279170	309430				4	4	4	12.3	12.3	12.3	48.534	0	9.2166	1039800000	22	2	P04181;P04181-2	P04181;P04181-2	Ornithine aminotransferase, mitochondrial;Ornithine aminotransferase, hepatic form;Ornithine aminotransferase, renal form
29184	45649	4620.3	42822	37438	59552	41216	59052	9203.7	89254	8968.1	149430	107690	188630	171770	230110	119330	235890	102260	307760	266420	356020	323780	436560	51699	121080	55085	128760	124010	165370	146770	173420				2	2	2	14.9	14.9	14.9	17.935	0	7.4656	1036100000	13	1	P04216	P04216	Thy-1 membrane glycoprotein
7255300	5763800	5965200	8830800	14924000	8231100	7964200	9289000	8294500	6882100	6617500	10378000	17516000	9418500	8812900	10842000	8996700	7314600	6640700	11310000	19447000	10683000	9486100	11841000	10993000	8389800	8534000	14956000	24548000	12946000	11256000	14737000			+	32	32	22	42.9	42.9	29.8	66.038	0	323.31	156170000000	411	2	P04264;CON__P04264	P04264;CON__P04264	Keratin, type II cytoskeletal 1
14723	12474	9681.6	15073	18006	19943	20166	19393	3122.9	2064.5	1917.1	1011.9	929.22	1010.3	1588.8	1887.2	7162.3	4306.6	4350.6	5305.1	5144.4	4636.7	5470.1	3913.2	15785	4335.9	8520.9	5054.1	5932.2	4683.5	6558.6	5855.7				4	4	4	1.8	1.8	1.8	309.26	0	8.3938	67689000	8	1	P04275	P04275	von Willebrand factor;von Willebrand antigen 2
175690	425080	135500	561680	403770	724690	598890	849850	126080	369930	95920	475430	324030	637790	481780	689710	224010	552100	190820	723150	486470	927320	764860	1168900	389710	813140	269290	1040300	787870	1420500	1180100	1648200				19	4	3	62.4	14.2	10.1	49.585	0	187.7	8763200000	67	1	P04350	P04350	Tubulin beta-4A chain
12521000	12642000	10293000	16239000	16128000	17295000	17549000	18298000	7707400	7123200	6010500	8971600	8653300	9187900	9106000	10008000	6125100	6051200	5056100	7366500	7361100	8038400	7985700	8875500	6395200	6034300	5303700	7940800	7296500	8086500	8053900	8782700				9	9	8	29	29	26.6	31.548	0	323.31	143520000000	546	2	P04406-2;P04406	P04406-2;P04406	Glyceraldehyde-3-phosphate dehydrogenase
46936	50796	43806	60047	91725	89213	71722	66406	84111	96679	71174	115150	146280	163250	127160	118060	71446	90551	63997	99264	143870	147850	127220	124940	153210	188170	158190	203740	313460	326920	266630	250600				6	6	6	15.9	15.9	15.9	51.657	0	40.047	335860000	27	3	P04424;P04424-3;P04424-2	P04424;P04424-3;P04424-2	Argininosuccinate lyase
340790	39775	75996	31280	88734	33659	115780	66025	265350	37071	82769	31514	79063	36983	80012	44965	478770	48615	102820	38676	109010	42014	164390	89292	456180	53144	79280	35536	92986	35681	161000	75190				2	2	2	7.3	7.3	7.3	41.464	0	32.754	887960000	22	42	P13746-2;P30443;P30455;P05534;P04439;P13746;P30447;P16188;P16189;Q09160;P30456;P18462;Q29960-2;P30450;P18464;P30459;P30512;P30504;P30508;P30510;Q29960;P30457;P10316;P30491;P30492;P30495;P18465;P10319;P01893;P30464;P30484;P30490;P30453;P10314;P30493;P30498;P30685;Q29940;P16190;P01892;P01891;Q95604	P13746-2;P30443;P30455;P05534;P04439;P13746;P30447;P16188;P16189;Q09160;P30456;P18462;Q29960-2;P30450;P18464;P30459;P30512;P30504;P30508;P30510;Q29960;P30457;P10316;P30491;P30492;P30495;P18465;P10319;P01893;P30464;P30484;P30490;P30453;P10314;P30493;P30498;P30685;Q29940;P16190;P01892;P01891;Q95604	HLA class I histocompatibility antigen, A-11 alpha chain;HLA class I histocompatibility antigen, A-1 alpha chain;HLA class I histocompatibility antigen, A-36 alpha chain;HLA class I histocompatibility antigen, A-24 alpha chain;HLA class I histocompatibility antigen, A-3 alpha chain;HLA class I histocompatibility antigen, A-23 alpha chain;HLA class I histocompatibility antigen, A-30 alpha chain;HL…
176870	83689	155620	112400	154720	92151	132530	124350	220950	92616	211560	140960	211450	163910	208300	118600	188250	90831	195970	124640	211060	129670	175010	139100	351210	177730	342240	208170	345060	218890	312010	250150				6	6	5	31	31	27.6	28.315	0	65.15	3095000000	23	2	P04632;Q96L46	P04632	Calpain small subunit 1
1991800	1347100	1833000	1734000	1577700	1399900	2155000	1733200	1182400	613610	1224200	912940	757180	701680	1211700	883660	1317700	785350	1195200	1003800	990320	879430	1309200	919920	1837500	1290300	1808800	1461900	1470600	1298300	2003900	1470800				3	3	3	10.2	10.2	10.2	22.782	0	3.6869	5371200000	27	1	P04792	P04792	Heat shock protein beta-1
0	0	0	0	0	0	0	0	0	0	0	0	0	0	0	0	0	0	0	0	0	0	0	0	4991.2	1402.4	2308.9	2041.2	1607.2	1854.9	1872.8	1986.4				1	1	1	6.1	6.1	6.1	26.14	0.005023	1.4416	0	1	3	P04818-3;P04818-2;P04818	P04818-3;P04818-2;P04818	Thymidylate synthase
2414300	1300900	1838400	1725200	2433400	1853800	1979700	1960200	2350700	1434100	1750800	1740000	2377100	1897900	1942000	1841600	2249900	1054100	1543300	1539000	2315100	1514900	1826900	1845700	2556000	1304800	1906500	1931500	2848400	2029600	2279800	2203300				15	15	15	30.3	30.3	30.3	68.569	0	258.76	4884900000	83	1	P04843	P04843	Dolichyl-diphosphooligosaccharide--protein glycosyltransferase subunit 1
455330	304180	363610	320150	383860	390010	355580	298990	477440	160120	184160	181920	217460	210640	205970	177800	474440	278910	379190	355490	398510	416780	361970	333560	546730	348160	431610	388700	466940	504700	437680	400470				5	5	5	11.2	11.2	11.2	67.723	0	230.96	8770400000	33	2	P04844-2;P04844	P04844-2;P04844	Dolichyl-diphosphooligosaccharide--protein glycosyltransferase subunit 2
622260	330770	641700	420710	1062400	498700	770610	681070	673440	351790	717210	488450	1100900	574420	809520	815200	872880	492360	1006600	681010	1450500	749840	1070700	975910	736320	341500	766760	491650	1277800	652490	852280	896330				14	10	8	49.9	37.2	29.3	40.45	0	179.69	7746200000	77	6	P04899;P04899-6;P04899-3;P04899-5;P04899-2;P04899-4	P04899;P04899-6;P04899-3;P04899-5;P04899-2;P04899-4	Guanine nucleotide-binding protein G(i) subunit alpha-2
0	0	0	0	0	0	0	0	55321	3387	13752	4722	5709.5	3116.3	5278.5	6054	169130	16107	47666	28916	31939	28506	33274	44456	0	0	0	0	0	0	0	0				2	1	1	2	1.1	1.1	135.6	0.0095046	1.1901	35730000	2	3	P04920-2;P04920-3;P04920	P04920-2;P04920-3;P04920	Anion exchange protein 2
2048400	2077700	1937600	2715300	3916700	3339200	3276800	4044300	1237500	1246600	1290200	1901300	2638300	2389700	2203700	2717100	2625200	2330700	2238900	3407500	3707200	4383100	3572400	4511500	1712400	2119300	1797300	2247600	2861700	3350900	2851900	3196900				32	18	18	39.4	22.1	22.1	109.55	0	323.31	30519000000	214	5	P05023-3;P05023-4;P05023;P05023-2;P20648	P05023-3;P05023-4;P05023;P05023-2	Sodium/potassium-transporting ATPase subunit alpha-1
437360	1511400	379050	1708400	1297800	2117100	1549600	2092400	104260	278300	72671	347960	231230	397240	314850	407950	285000	763370	247110	925200	607310	1079300	927680	1152400	144730	418460	124470	506860	343700	618830	511500	658590				3	3	3	6.3	6.3	6.3	34.893	0	17.656	6046200000	20	2	P05026-2;P05026	P05026-2;P05026	Sodium/potassium-transporting ATPase subunit beta-1
172070	87149	129500	117610	129870	132130	159390	146510	279060	169130	232160	222340	246810	254910	272570	248360	317400	208530	266750	266010	297180	309380	333420	288080	354200	231930	329070	305850	336620	379830	351410	316150				11	11	11	18.8	18.8	18.8	84.52	0	76.419	717980000	39	11	P05067-11;P05067-8;P05067;P05067-10;P05067-4;P05067-6;P05067-7;P05067-9;P05067-3;P05067-5;P05067-2	P05067-11;P05067-8;P05067;P05067-10;P05067-4;P05067-6;P05067-7;P05067-9;P05067-3;P05067-5	Amyloid beta A4 protein;N-APP;Soluble APP-alpha;Soluble APP-beta;C99;Beta-amyloid protein 42;Beta-amyloid protein 40;C83;P3(42);P3(40);C80;Gamma-secretase C-terminal fragment 59;Gamma-secretase C-terminal fragment 57;Gamma-secretase C-terminal fragment 50;C31
4182.8	5333.7	4019.7	4833.4	6606.6	6388.4	7738.4	7313.1	0	0	0	0	0	0	0	0	3216.5	4938.6	4696.2	6100.8	7459	7995.8	10194	5500.5	0	0	0	0	0	0	0	0				2	2	2	9	9	9	34.735	0	16.427	16210000	3	2	P05089;P05089-2	P05089;P05089-2	Arginase-1
593940	350010	607190	444280	628200	530900	559530	480920	1258600	905600	1374100	1108500	1510100	1262400	1383200	1279900	467970	241240	466820	290480	492630	341690	401240	342660	772470	642680	891310	716460	825590	902550	810600	870330				8	6	5	23	21.1	19.4	50.989	0	107.68	5334100000	65	3	P05091-2;P05091;P30837	P05091-2;P05091	Aldehyde dehydrogenase, mitochondrial
31107	17074	35763	26301	38234	26812	43481	32328	26692	12530	29571	17750	33121	16542	31018	23651	259200	49314	275780	69822	244940	66831	203290	70210	63381	18989	65265	31197	64761	30640	60511	31319				3	3	3	6.2	6.2	6.2	84.781	0	6.3423	145510000	13	1	P05107	P05107	Integrin beta-2
56195	313770	167870	79461	135040	92642	80635	74791	50438	425730	215430	87108	169480	89058	84757	87296	67262	424660	236450	104490	174980	104620	89381	114540	9296.5	58787	34778	4592.2	25481	7850.2	8232.7	7844.2				2	2	2	19.4	19.4	19.4	10.834	0.0056075	1.3878	143960000	9	1	P05109	P05109	Protein S100-A8;Protein S100-A8, N-terminally processed
0	0	0	0	0	0	0	0	0	0	0	0	0	0	0	0	13943	11989	9564.2	7963.8	18310	13989	9655.3	7661.3	0	0	0	0	0	0	0	0				1	1	1	11	11	11	10.659	0.00067325	2.0245	15531000	1	1	P05114	P05114	Non-histone chromosomal protein HMG-14
0	0	0	0	0	0	0	0	0	0	0	0	0	0	0	0	0	0	0	0	0	0	0	0	1426.4	3018.3	1355.2	2169.2	2508.4	5176.1	3292.4	3314.7				3	1	1	9.7	2.9	2.9	62.029	0.0052029	1.4081	2290700	1	2	P05129-2;P05129	P05129-2;P05129	Protein kinase C gamma type
375180	978410	383680	1149800	671510	1165600	1295000	1864100	307710	965760	334820	1011100	599450	1152300	1081600	1514800	255050	729100	289440	752080	486270	895860	864090	1190100	300280	893190	357920	999730	604510	1168800	1190800	1535500				15	7	5	46	25.2	16.4	32.852	0	143.19	19380000000	90	1	P05141	P05141	ADP/ATP translocase 2;ADP/ATP translocase 2, N-terminally processed
203790	176990	210040	233470	236020	271460	305880	311380	190220	209470	205590	255330	283210	307780	346720	327670	388470	336500	391520	410160	435930	456290	490080	516900	270840	208340	310100	301140	306940	313960	389270	382780				5	5	5	10.3	10.3	10.3	75.001	0	10.938	486290000	34	3	P05165-3;P05165-2;P05165	P05165-3;P05165-2;P05165	Propionyl-CoA carboxylase alpha chain, mitochondrial
77739	104640	65768	121060	104470	133590	129120	130560	131260	164500	109480	198410	158650	221880	203620	226330	113900	148250	100860	172160	166300	213630	184590	216760	127860	107930	93397	119810	134840	139190	141100	141150				9	9	9	21.5	21.5	21.5	58.215	0	46.792	378330000	40	2	P05166;P05166-2	P05166;P05166-2	Propionyl-CoA carboxylase beta chain, mitochondrial
55267	36991	74317	39750	63972	29675	57677	35001	35535	24293	56169	25585	49717	22388	48109	24553	40338	16110	49086	28741	47322	17116	37730	30289	23066	16176	35506	19122	26065	14380	27139	16558				4	4	4	12	12	12	57.304	0	80.51	164710000	16	3	P05186;P05186-3;P05186-2	P05186;P05186-3;P05186-2	Alkaline phosphatase, tissue-nonspecific isozyme
321150	264530	245990	274120	312500	345360	311420	280290	140480	85948	80553	115860	152280	137290	137990	131580	195190	127600	155440	157220	192010	198830	194850	162090	168960	120820	132460	150420	144860	150650	170580	163290				15	15	15	49.5	49.5	49.5	36.112	0	159.46	1737200000	55	1	P05198	P05198	Eukaryotic translation initiation factor 2 subunit 1
55464	34949	53063	35176	61976	35384	50408	34525	127450	57781	108620	63060	135200	83173	101430	70532	106370	52729	92320	57364	125460	66663	94125	63435	95437	49966	87380	48959	111680	72903	74120	70601				4	4	4	29.7	29.7	29.7	17.459	0	5.0945	973400000	15	2	P05230;P05230-2	P05230;P05230-2	Fibroblast growth factor 1
195220	193450	172230	221350	287990	209210	332260	271930	0	0	0	0	0	0	0	0	200740	191960	192540	238710	304430	216990	351250	321190	438750	529770	436790	558310	760710	694890	827960	618170				2	2	2	36.8	36.8	36.8	11.514	0	41.417	1446200000	9	1	P05386	P05386	60S acidic ribosomal protein P1
625190	431290	541480	512290	567190	521180	696300	605040	1288900	849190	1050900	1058300	1174300	1035000	1415200	1215800	816810	580070	720200	701370	707160	588660	973770	873700	1156100	786770	940490	951580	1036100	972210	1361700	1052900				7	7	7	60.9	60.9	60.9	11.665	0	85.956	8413100000	54	1	P05387	P05387	60S acidic ribosomal protein P2
1143000	793440	1027800	925640	1190500	1034300	1109100	986390	1083000	781100	931590	842690	1142200	1013800	1193600	976410	553910	398430	500940	444300	559630	513600	569780	500790	889480	646900	761180	690050	946860	875690	924220	793210				9	9	9	34.4	34.4	34.4	34.273	0	138.08	5869400000	68	3	P05388;P05388-2;Q8NHW5	P05388;P05388-2;Q8NHW5	60S acidic ribosomal protein P0;60S acidic ribosomal protein P0-like
295600	379570	208720	547190	342150	634940	543800	670080	148550	224240	109030	274730	173410	329640	297100	388840	180500	253170	135630	338530	196390	395870	321680	445620	195770	319950	157750	385890	257300	444600	384250	497360				4	4	4	22.6	22.6	22.6	14.858	0	9.1949	981700000	15	1	P05413	P05413	Fatty acid-binding protein, heart
1434300	924090	1159500	1038600	1419000	1346100	1316300	939610	891010	559880	714130	598860	908090	743870	896050	646570	1213100	754060	990210	872700	1147600	1020800	1199400	852370	657660	426250	553750	460970	803030	708390	633250	494630				9	9	8	19.4	19.4	17.2	46.836	0	25.81	4450700000	49	1	P05455	P05455	Lupus La protein
191960	92712	192580	153000	203030	147230	188810	159930	286410	149600	315450	241500	339520	266130	329510	266350	218010	131180	240220	199290	263910	203270	247480	208360	216350	139830	219050	199810	255520	213920	224410	217340				10	10	10	15.3	15.3	15.3	88.414	0	35.341	1266600000	39	5	P05556;P05556-2;P05556-5;P05556-4;P05556-3	P05556;P05556-2;P05556-5;P05556-4;P05556-3	Integrin beta-1
99330	124850	106070	162790	178170	193200	201390	170650	77805	90396	80211	114050	147310	145240	147330	135190	14186	20173	17769	17042	22197	21663	25749	20218	8215.3	9199.7	7361.4	7782	13528	10348	11825	9543.8				12	6	6	22.8	10.6	10.6	76.868	0	10.118	194110000	12	2	P05771;P05771-2	P05771;P05771-2	Protein kinase C beta type
596470	5758.7	24767	6282.5	7673.8	5393.8	7131.2	4918.9	1108100	12513	73442	16884	14020	20493	7831.6	13748	598320	19634	57401	17088	33438	23751	20928	14843	508770	22858	51925	20628	31161	29358	26032	21210				5	5	5	35.4	35.4	35.4	23.191	0	29.55	350830000	17	2	P05813-2;P05813	P05813-2;P05813	Beta-crystallin A3;Beta-crystallin A3, isoform A1, Delta4 form;Beta-crystallin A3, isoform A1, Delta7 form;Beta-crystallin A3, isoform A1, Delta8 form
288620	853860	425060	1031700	854440	998260	1416600	1246300	569580	1437100	667320	1680100	1362800	1730500	2392300	2080100	336660	782160	384750	902800	794950	931520	1159200	1127000	449680	1149200	495330	1394900	1131300	1294300	1760200	1600100				13	12	12	49.4	45.2	45.2	30.025	0	141.87	6620000000	63	2	P05937;P05937-2	P05937;P05937-2	Calbindin
4726.1	1516.9	2776.6	2133.2	3524.8	2320.2	3698.1	1190.6	5291.2	1034.7	3691.9	1091.3	2764.7	2455.3	2240.6	769.26	4761.4	1503.1	3467.1	1156.1	2450.2	2091.2	2938.6	1038.6	2437.4	0	1270.2	0	1985.4	0	1256.8	0				1	1	1	1.3	1.3	1.3	144.91	0	34.744	23546000	4	1	P05997	P05997	Collagen alpha-2(V) chain
15811	13045	12384	19246	17363	9430.1	22592	23418	26125	17583	30858	33501	38798	20993	45409	46501	3536	3082	3120	1523.2	4599.8	4446.4	3909.7	1414.3	72050	60070	76073	81032	102410	73418	99292	90774				4	4	4	12.8	12.8	12.8	40.786	0	61.822	284440000	17	1	P06132	P06132	Uroporphyrinogen decarboxylase
9728.2	12371	8451.9	15055	12271	13909	15024	15515	0	0	0	0	0	0	0	0	3167.3	3388.9	3592.5	4922.3	4123.9	6237	4880.5	4312.9	0	0	0	0	0	0	0	0				3	2	2	2.8	2.1	2.1	155.14	0	4.6668	18264000	3	2	P06213-2;P06213	P06213-2;P06213	Insulin receptor;Insulin receptor subunit alpha;Insulin receptor subunit beta
10037	10081	11088	13809	10410	14656	13489	11865	13057	9238.3	12572	12305	18950	18252	19200	18336	10041	11896	9753.1	12918	12847	12800	16153	15858	9359.3	8870.5	9199.8	11553	11459	13489	12601	12354				6	3	3	14.9	9.5	9.5	60.761	0	14.266	69394000	13	11	P06241;P06241-3;P06241-2;P07948-2;P08631-3;P08631-2;P06239;P07948;P08631-4;P08631;P06239-3	P06241;P06241-3;P06241-2	Tyrosine-protein kinase Fyn
176180	72300	164650	57989	296790	120610	137630	62595	185850	70183	165860	55352	299940	127850	134100	60274	241780	97352	209380	74317	412800	162470	187270	94080	198570	79379	163910	72249	317490	137290	161120	84061				5	5	5	9.1	9.1	9.1	68.417	0	12.53	423890000	22	1	P06276	P06276	Cholinesterase
102260	79566	80578	83998	85389	75851	127450	91701	77224	54680	59985	44748	64176	48661	97643	62917	37112	28595	39558	31597	38060	30347	39722	24767	21722	12065	19697	12204	21951	14830	23209	17365				2	2	2	6.8	6.8	6.8	48.766	0	8.9694	154780000	6	1	P06280	P06280	Alpha-galactosidase A
2511900	969620	3471800	1334700	3457600	1584200	2256300	1230200	3904000	1470000	5305700	2148900	5087400	2340600	3463200	1887700	3834300	1406400	5047000	1961000	4568000	2273400	3300600	1710700	2834800	1029200	3952700	1494400	3704300	1754100	2548000	1320500				14	14	5	32.7	32.7	11.9	80.64	0	323.31	16225000000	127	8	P06396-2;P06396-4;P06396-3;P06396;REV__Q6TDU7-4;REV__Q6TDU7-2;REV__Q6TDU7-3;REV__Q6TDU7	P06396-2;P06396-4;P06396-3;P06396	Gelsolin
400170	347060	343120	372210	407110	424620	438580	407960	1803900	1925300	1590700	2203500	2597100	2389900	2420900	2591900	301300	267270	260450	327190	260190	328800	349260	280050	3029000	2507300	2570400	2873300	2395300	2939400	3049600	2379200				4	4	4	28.2	28.2	28.2	12.074	0	123.84	31040000000	45	2	P06454-2;P06454	P06454-2;P06454	Prothymosin alpha;Prothymosin alpha, N-terminally processed;Thymosin alpha-1
7541100	15676000	6377400	18773000	13719000	21609000	18847000	24695000	6267300	13792000	5667900	15665000	12423000	18136000	15976000	21580000	11224000	24429000	9221100	27964000	20076000	32063000	27824000	36309000	7442800	15358000	5983700	18401000	13101000	20963000	18433000	24427000				25	25	25	68.1	68.1	68.1	56.559	0	323.31	291680000000	675	1	P06576	P06576	ATP synthase subunit beta, mitochondrial
55147	532120	363010	64116	180070	69660	46231	52801	43428	411310	260670	39133	146330	39044	48199	35939	88216	729490	475400	95275	265400	90782	83493	90559	50761	409790	256570	49184	146800	60907	56192	44059				5	5	5	44.7	44.7	44.7	13.242	0	33.769	730550000	15	1	P06702	P06702	Protein S100-A9
6124.5	1666.3	5763	2105.5	3075	1709.2	3433.1	2637.7	14108	3311.8	10838	4033.1	7924.2	5222	8492.2	6739.4	15376	0	20497	5686.9	10599	4632.8	10535	5575.2	3967.1	2114.8	5135.7	4097.3	3736.5	3349.7	2482.5	5595.2				1	1	1	2.3	2.3	2.3	45.398	0.0098315	1.1351	148720000	4	1	P06727	P06727	Apolipoprotein A-IV
552790	418890	472070	528310	697820	555510	633650	572890	415950	307290	362620	382830	546420	455760	470480	413510	786540	585660	728860	702500	946020	806830	857110	780800	491070	341540	425510	438740	575830	449030	539360	479720				5	5	5	26.7	26.7	26.7	25.097	0	28.887	1710100000	35	3	P06730;P06730-3;P06730-2	P06730;P06730-3;P06730-2	Eukaryotic translation initiation factor 4E
16078	32146	22302	44278	33416	31432	82826	31499	27987	36888	29390	59426	45678	41297	110220	33709	11794	22776	20644	45306	23288	24147	59139	21594	15154	22826	22008	38524	24840	30914	73106	27027				2	2	2	8.1	8.1	8.1	43.101	0	3.279	89500000	5	1	P06732	P06732	Creatine kinase M-type;Creatine kinase M-type, N-terminally processed
41410000	27458000	37089000	36946000	46513000	35920000	40000000	36939000	43428000	25839000	37597000	35371000	42705000	34919000	40492000	35978000	57414000	35216000	49726000	47599000	57795000	47406000	53830000	46407000	58907000	32021000	49857000	46683000	56869000	47332000	53002000	46566000				15	12	4	37.8	29.3	10.4	47.168	0	323.31	584210000000	814	1	P06733	P06733	Alpha-enolase
1370900	1037700	1398300	1225200	1920500	1565000	1449400	1589600	1366000	1034700	1440600	1313800	1844500	1703800	1554400	1534700	1895500	1390100	1874400	1723800	2756500	2222400	2082100	2311500	1580600	1217000	1677300	1489500	2195300	1978700	1720200	1850600				21	21	17	27.7	27.7	21.5	93.133	0	207.65	13239000000	139	2	P06737-2;P06737	P06737-2;P06737	Glycogen phosphorylase, liver form
956350	1061900	919360	1293800	1217300	1417000	1379100	1437500	715140	713430	556230	940710	784010	921000	1165800	1314600	1755300	1437400	1306700	2129900	1816200	2112600	2758200	2982000	1107200	1024300	912010	1485800	1320200	1399100	1671200	1853900				11	6	6	26.5	13.6	13.6	63.146	0	68.837	26051000000	141	2	P06744;P06744-2	P06744;P06744-2	Glucose-6-phosphate isomerase
99292	87912	75074	100190	115160	103500	122160	108100	168800	132000	137910	157430	178500	178580	192610	166150	74461	61316	68918	85388	92579	86777	98422	90274	157210	132030	128890	166980	160300	172540	199010	168370				7	7	7	23	23	23	38.177	0	8.5307	342790000	20	1	P06746	P06746	DNA polymerase beta
2100700	1663700	1837600	1856200	2290100	2155500	2449800	1997500	1874800	1402400	1490500	1653100	2126200	1914800	2097300	1810100	2233000	1615600	1748200	1994400	2257500	2128300	2403800	2201600	2033100	1507400	1631600	1891700	2163900	1980600	2272100	2005300				9	9	9	39.5	39.5	39.5	32.575	0	241.69	17541000000	130	3	P06748;P06748-2;P06748-3	P06748;P06748-2;P06748-3	Nucleophosmin
0	0	0	0	0	0	0	0	9063.1	13764	13180	15634	19417	19531	25342	23685	123110	53342	115750	54993	124980	69101	97046	66365	101120	44705	104460	60328	100040	65730	95127	65362				12	2	2	38.2	8.4	8.4	32.95	0	44.463	241110000	5	1	P06753	P06753	Tropomyosin alpha-3 chain
2488100	1207600	2646600	1394600	2489200	1700400	2163600	1564700	2014400	1014000	2239500	1248300	1960600	1363900	1841500	1410100	2846600	1371800	3092400	1624800	2780800	2207600	2484700	1551100	2141100	980980	2213500	1288400	2007500	1406600	1858000	1359100				14	14	2	45.6	45.6	8.1	28.87	0	167.85	10655000000	121	5	P06753-5;P06753-2;P06753-4;P06753-3;P06753-7	P06753-5;P06753-2;P06753-4;P06753-3;P06753-7	Tropomyosin alpha-3 chain
6812	2135.9	8339.2	1900	8233.9	2180.9	6223.4	2164.6	17192	17182	17920	15640	24785	20013	24495	15047	6179.9	5850.3	6493.5	6385.6	10233	8094.5	7461.3	6650.2	27527	30358	31353	30251	37483	43021	37531	31120				13	2	0	45.6	11.7	0	28.922	0	16.002	44413000	5	1	P06753-6	P06753-6	Tropomyosin alpha-3 chain
269740	300550	312050	331990	397950	419350	362940	348200	278720	267020	320080	337060	390390	385320	363400	331950	312150	299470	346840	355320	411470	452840	391740	360190	259770	248100	291600	305820	355420	352920	335450	315870				12	12	12	15.7	15.7	15.7	111.13	0	136.25	949660000	62	3	P06756-3;P06756;P06756-2	P06756-3;P06756;P06756-2	Integrin alpha-V;Integrin alpha-V heavy chain;Integrin alpha-V light chain
161900	24464	88063	22426	48610	31223	43558	23102	245700	38098	140280	45793	83148	50863	75587	38967	225030	35845	118410	35070	70146	40641	57103	35548	346710	46958	196630	50149	123080	74087	99537	54842				2	2	2	3.8	3.8	3.8	60.702	0	6.693	130870000	10	1	P06865	P06865	Beta-hexosaminidase subunit alpha
47785000	50303000	40210000	56644000	58585000	61149000	61679000	67460000	49159000	52609000	43342000	63547000	60937000	68792000	66069000	71370000	48627000	53453000	41491000	62186000	60102000	67860000	63462000	68243000	46038000	51161000	40636000	56122000	57935000	61387000	65032000	64503000				7	7	2	50	50	7.9	13.92	0	159.02	472280000000	641	7	Q16778;P33778;P23527;P06899;Q8N257;Q6DRA6;Q6DN03	Q16778;P33778;P23527;P06899;Q8N257	Histone H2B type 2-E;Histone H2B type 1-B;Histone H2B type 1-O;Histone H2B type 1-J;Histone H2B type 3-B
6636.7	3796.3	7761.7	5992.5	9913.8	5892.2	6407.4	7184.4	3252	5209.5	6226.1	4603.3	4633.2	7146.9	5443.2	3123.3	7305	6704.4	11235	9062.5	13699	7681.7	8128.4	8563.7	18204	14600	19568	15080	25491	18205	17428	12476				1	1	1	2.5	2.5	2.5	44	0.00067401	2.029	27329000	5	3	P07093-2;P07093;P07093-3	P07093-2;P07093;P07093-3	Glia-derived nexin
898810	514000	670870	619540	1176900	798590	761990	679310	333360	210810	254410	239480	502050	311450	285050	306310	253670	157960	211480	190600	402160	226490	218340	245750	612030	397010	491700	445260	760110	586230	469980	444410				4	4	4	19.3	19.3	19.3	52.948	0	78.464	4831500000	53	1	P07099	P07099	Epoxide hydrolase 1
7140000	11294000	6941700	12904000	11232000	14659000	14450000	16110000	2732800	4256600	2521700	4780000	4363600	4806100	4987100	6159200	8017700	12217000	7529100	14819000	12550000	14540000	16791000	18333000	3958600	5908800	3562000	6965500	5974500	6896100	7778200	9309300				11	11	10	40.4	40.4	36.8	36.638	0	181.36	103520000000	287	2	P07195;Q6ZMR3	P07195	L-lactate dehydrogenase B chain
426260	3137000	582360	2779500	2283000	5502800	2740500	4202000	298060	1624300	300400	1318400	1052500	2642000	1274100	1973400	346480	2078400	359910	1611500	1224800	3334900	1542100	2380300	374670	2087200	363010	1781600	1325300	3219900	1597000	2584200				18	17	16	39.2	37.6	35.5	61.516	0	323.31	20489000000	201	1	P07196	P07196	Neurofilament light polypeptide
330980	824300	331400	743020	787060	1381100	803210	1503600	109350	1068500	146690	922190	742970	1778200	917370	1732400	127560	1140200	131820	1025900	752290	1937500	954170	1858900	118160	760630	127590	724960	740020	1267300	785840	1775700				13	11	11	17.2	15.1	15.1	102.47	0	245.86	19761000000	112	2	P07197;P07197-2	P07197	Neurofilament medium polypeptide
205270	63446	160030	77751	184210	98079	136150	91359	269070	48664	220840	64636	230050	76182	139400	60414	410190	71191	314940	71032	321150	117160	174650	66626	146610	37316	126120	46252	130040	53787	95008	50999				5	5	5	32.5	32.5	32.5	22.088	0	64.588	929300000	22	2	P07203;P07203-2	P07203	Glutathione peroxidase 1
4438100	2370900	3432100	2754100	4117400	3527500	3407400	3044300	4497600	2421100	3508300	3016300	3828700	3387600	3742500	3316000	2672900	1656400	2271900	2002600	2573500	2440500	2397100	2192400	2947200	1518300	2251900	1899800	2679500	2273800	2315000	1986900				9	9	9	18.3	18.3	18.3	57.116	0	187.58	15517000000	83	1	P07237	P07237	Protein disulfide-isomerase
1644800	2011500	1468400	2499800	2124200	2641300	2603600	2982400	1493100	2007400	1367100	2351600	1860400	2604500	2509000	2691000	1891300	2366300	1641600	2904900	2389200	3075500	3068500	3235500	1794900	2257700	1608300	2765400	2244000	2929600	2958700	3149400				4	4	4	18.1	18.1	18.1	19.167	0	42.509	19135000000	77	2	P07305-2;P07305	P07305-2;P07305	Histone H1.0;Histone H1.0, N-terminally processed
98213	118110	81356	144940	127270	138310	151720	151020	151670	215920	156200	248930	192740	273650	229240	217450	83367	93542	83815	127450	109750	118500	124630	125280	160370	201670	145060	240440	218480	237170	265840	266030				3	3	3	26.3	26.3	26.3	11.261	0	4.3864	1905300000	12	2	P07311;P07311-2	P07311	Acylphosphatase-1
2323600	1003900	2291400	1172900	2021700	1174900	2171900	1641000	1932800	896350	1966200	1019900	1831800	1048000	1952300	1359300	2067200	914590	2097000	1050000	1816000	1086100	1979800	1453700	1984300	881060	1906300	1012900	1723200	1037500	1904400	1392200				5	5	5	13.8	13.8	13.8	44.552	0	24.821	15978000000	97	1	P07339	P07339	Cathepsin D;Cathepsin D light chain;Cathepsin D heavy chain
7888900	1056600	8742300	1683600	7635500	1789500	5294300	1768600	7286100	1046000	7663100	1629500	7113400	1786000	4945500	1978100	5064700	768870	5976100	1086200	4665800	1214900	3536800	1208400	5524800	711990	6121200	1107300	5282500	1230600	3815500	1357600				21	21	21	56.6	56.6	56.6	38.604	0	176.59	39565000000	215	3	P07355;P07355-2;A6NMY6	P07355;P07355-2;A6NMY6	Annexin A2;Putative annexin A2-like protein
181070	102880	162160	110010	227010	146990	148920	114670	93859	54138	84978	56633	115390	74243	77457	56051	281050	151030	262730	194620	355780	237980	287610	210810	215700	123810	215790	158120	296350	174320	236130	156670				9	9	9	15.5	15.5	15.5	81.889	0	52.033	895230000	40	1	P07384	P07384	Calpain-1 catalytic subunit
2081100	923390	1565700	1446800	2148600	1437900	2009800	1773300	2755800	1055000	2040000	1788300	3127000	1951900	2672500	2969500	2531000	1079200	2287000	1541100	2685700	1574900	2646700	2913700	2085200	1190000	1847800	1418500	2681300	1552600	2230200	2368500				21	5	5	58.8	16.2	16.2	49.67	0	202.53	71897000000	254	2	P07437;A6NNZ2	P07437	Tubulin beta chain
196150	151560	181860	143940	264920	223200	131110	117520	634670	407530	596940	480430	852440	552140	434430	370640	741480	536100	753080	613610	1171700	731670	561980	451340	640290	459700	613640	491850	956240	612460	438020	390940				2	2	2	8.1	8.1	8.1	29.557	0.0019793	1.8373	3401100000	13	1	P07451	P07451	Carbonic anhydrase 3
4093.2	2782.3	2124.3	3410.7	3602.1	3993.1	33350	6577.7	4766.5	4531.8	5111.1	5369.5	4450.2	7360.9	65251	10051	0	0	0	0	0	0	0	0	3698	2629.8	2280.2	3914.8	3928.1	3816.9	24162	5072.6				1	1	1	6.4	6.4	6.4	19.243	0.0011101	1.9271	22646000	3	2	P07585-4;P07585	P07585-4;P07585	Decorin
1039300	509710	806680	498970	884650	620430	1009300	695980	796770	399340	575640	401710	666050	424060	797180	591060	423780	182690	334930	199480	373960	225980	431130	299870	941180	489960	770610	575130	911340	630050	963870	688440				5	5	5	10.3	10.3	10.3	58.112	0	12.905	2249300000	36	3	P07602;P07602-2;P07602-3	P07602;P07602-2;P07602-3	Prosaposin;Saposin-A;Saposin-B-Val;Saposin-B;Saposin-C;Saposin-D
0	0	0	0	0	0	0	0	71463	5693.2	76448	6997.4	49698	11078	17680	12330	29348	2504.5	14310	4011.2	28778	6429	14878	11739	78966	6064.6	76245	13259	46687	12649	22332	16188				1	1	1	2.7	2.7	2.7	63.111	0.0098374	1.1412	41795000	3	1	P07686	P07686	Beta-hexosaminidase subunit beta;Beta-hexosaminidase subunit beta chain B;Beta-hexosaminidase subunit beta chain A
131070	43840	111450	54361	107380	43057	89980	53355	34886	10389	28118	13179	32212	13987	24017	17216	36376	12651	26294	14026	27703	13478	19012	10732	98873	34721	64273	27388	54186	35391	43838	29917				4	1	1	43.6	11.4	11.4	15.054	0	25.71	4071600000	15	1	P07737	P07737	Profilin-1
42484	30631	35100	29333	43674	32791	42435	32944	0	0	0	0	0	0	0	0	45445	28893	29724	32877	43968	34134	43982	45328	109820	61054	94603	60408	83232	68543	85011	79539				3	3	3	10.4	10.4	10.4	30.005	0.0050073	1.4263	124060000	6	1	P07738	P07738	Bisphosphoglycerate mutase
106770	59877	119230	61993	95189	57558	66710	48652	116690	88343	132330	78250	111190	77096	79682	57452	111860	68964	112570	89047	94835	64328	62895	41656	93302	65143	83919	59334	88889	53453	56839	53356				1	1	1	7.5	7.5	7.5	14.557	0.0028011	1.6478	246180000	8	2	P07741-2;P07741	P07741-2;P07741	Adenine phosphoribosyltransferase
1382900	1113400	1183600	1347700	1549900	1584200	1511900	1420100	1120900	859970	941390	1014000	1160400	1181700	1135200	1077600	891180	696650	756960	881750	959460	966960	968980	926150	953560	721900	740980	827980	939310	1006400	912270	849460				19	19	19	15.5	15.5	15.5	170.59	0	236.25	4314900000	121	1	P07814	P07814	Bifunctional glutamate/proline--tRNA ligase;Glutamate--tRNA ligase;Proline--tRNA ligase
154590	74732	145950	68756	170330	105770	118950	84968	208170	89540	193890	92528	230400	126670	152090	104830	206870	87608	187380	98738	220410	126220	144070	115360	136740	67715	118620	63112	144740	76740	100490	68970				1	1	1	3.2	3.2	3.2	37.821	0	3.3013	685670000	8	1	P07858	P07858	Cathepsin B;Cathepsin B light chain;Cathepsin B heavy chain
157610	112340	130220	154910	124010	140610	123170	157150	156380	83310	132890	124600	133960	114960	143310	140510	153810	99781	104340	148460	129980	132280	113440	161850	183870	121830	118710	177570	163940	226960	142840	244370				2	1	1	6.3	2.7	2.7	36.311	0.009885	1.166	2076500000	7	1	P07864	P07864	L-lactate dehydrogenase C chain
16406000	18438000	13574000	21212000	18864000	23924000	22189000	21984000	18214000	19685000	15335000	23665000	21104000	25169000	26660000	26493000	27073000	29798000	22206000	34375000	31767000	39322000	36168000	36126000	25598000	26550000	20112000	30837000	29764000	36890000	33821000	32035000				39	39	24	55.9	55.9	34.6	84.659	0	323.31	286130000000	980	5	P07900;P07900-2;Q14568;Q58FG0;Q58FG1	P07900;P07900-2	Heat shock protein HSP 90-alpha
14475	6659.5	11632	6954.1	17199	10556	11196	9724.9	18678	7224.5	11515	7900.5	34360	11970	16047	17232	43703	18739	33224	26000	55783	32599	33107	31846	9401.9	3414	6273.1	3379	12649	3917.1	7254.5	7744.1				2	2	2	7.4	7.4	7.4	43.363	0	32.227	139710000	10	2	P07902;P07902-2	P07902;P07902-2	Galactose-1-phosphate uridylyltransferase
2155700	1902200	1833900	2137500	2472100	2385100	2474400	2167000	2918800	2464200	2640400	2856800	3241900	3021600	3380500	2940300	3439200	3379500	3292700	3818400	4209500	4161500	4491900	3950000	3458700	3078300	3136500	3661100	3982200	3847700	4491500	3698900				8	8	3	26.3	26.3	15.4	32.337	0	265.22	8626400000	114	3	P07910-2;P07910;P07910-4	P07910-2;P07910;P07910-4	Heterogeneous nuclear ribonucleoproteins C1/C2
0	0	0	0	0	0	0	0	0	0	0	0	0	0	0	0	17622	10943	26774	10889	17722	13856	15539	9538.6	6193	2208.3	7346	2806.8	6360.6	2975	3831.3	2238.8				2	2	2	1.3	1.3	1.3	198.04	0.0011104	1.9287	15180000	3	1	P07942	P07942	Laminin subunit beta-1
81827	58703	76182	73501	106700	82781	104370	97193	70349	29532	53751	37678	56820	43284	49690	36426	32363	26746	48274	37292	75125	44787	57900	41451	38013	26325	45407	30286	56968	36668	54426	36438				10	6	6	23.9	16.2	16.2	60.801	0	49.475	169470000	19	1	P07947	P07947	Tyrosine-protein kinase Yes
124400	84958	139320	81590	100940	91508	125920	57209	50621	39474	42507	41496	42693	34068	38255	40201	26302	15109	29078	14529	18880	19909	24506	12077	31522	15120	32950	24537	22302	17950	28619	15854				13	1	0	36.6	3.2	0	32.85	0.002397	1.7526	271600000	5	1	P07951	P07951	Tropomyosin beta chain
492500	290180	579520	375520	566100	446040	537270	432000	671590	440340	942850	578390	717650	633810	867610	625680	654980	375120	805900	474880	663060	561960	757900	524800	752270	417540	956040	496860	726070	552050	831370	575920				13	9	0	37.7	28.2	0	32.989	0	210.74	2959800000	68	1	P07951-2	P07951-2	Tropomyosin beta chain
11302	11268	9152.8	13550	10387	15859	10281	10833	0	0	0	0	0	0	0	0	0	0	0	0	0	0	0	0	0	0	0	0	0	0	0	0	+			10	1	1	33.1	4	4	28.684	1	-2	7221300	1	1	P07951-3	P07951-3	Tropomyosin beta chain
904850	1439700	888140	1830200	1313900	1980800	1676600	1916900	939460	1785300	892900	2293600	1601400	2503500	2118300	2438600	992420	1819200	951710	2346900	1612000	2453000	2098400	2448900	1115000	2204700	1140900	2741600	1999700	2878500	2446300	2934500				13	13	13	45	45	45	50.212	0	227.25	9854000000	146	2	P07954-2;P07954	P07954-2;P07954	Fumarate hydratase, mitochondrial
126620	115840	137070	133080	127850	166410	148410	128040	49267	32317	57306	48982	49772	54118	47405	48163	33384	24671	35724	31536	46056	25911	37427	35689	67902	62404	80652	72891	66200	82256	82650	73595				6	6	1	8.4	8.4	1.1	120.15	0	125.66	387380000	22	2	P07996-2;P07996	P07996-2;P07996	Thrombospondin-1
15904	19762	14310	21032	21522	29265	22675	22157	44814	32577	36175	48559	52084	62325	48352	54258	36493	23970	29368	31211	39061	34145	36830	40185	65052	56266	71071	74344	92674	85022	77695	76575				6	6	5	5.3	5.3	4.6	154.79	0	7.4252	96478000	11	1	P08069	P08069	Insulin-like growth factor 1 receptor;Insulin-like growth factor 1 receptor alpha chain;Insulin-like growth factor 1 receptor beta chain
80505	674960	79850	618450	301180	639200	583230	708820	74008	656360	77920	678810	280210	647300	603410	741360	80025	383200	70154	508840	212360	440620	488630	819900	118660	1216200	125910	1201500	475230	1176500	1043100	1242800				2	2	2	6.6	6.6	6.6	38.892	0	11.828	4352000000	35	1	P08100	P08100	Rhodopsin
2292500	2116000	1972400	2335300	2613900	3005800	2275800	2123700	1210600	1080200	1126800	1229700	1456300	1493700	1304800	1220800	1944100	1856000	1797400	1944700	2214100	2457600	2035900	1924200	1626100	1495900	1503100	1679000	1904900	2076300	1885000	1747800				15	15	15	23.1	23.1	23.1	72.423	0	35.367	8012700000	74	2	P08133-2;P08133	P08133-2;P08133	Annexin A6
78738	42322	104380	49068	104540	75738	86166	77907	74537	37679	66144	41564	60381	50186	57082	43223	33325	14301	26776	16879	26317	27550	21229	21860	44033	54556	40434	54536	50450	68991	66264	40748				9	2	2	65.3	18.7	18.7	22.006	0	16.799	1376300000	12	1	P08134	P08134	Rho-related GTP-binding protein RhoC
54911	92511	96097	122070	111180	165580	154520	161180	31005	40136	61284	63392	76800	74487	77764	92599	30833	40800	52480	71800	66417	69520	72860	85750	35055	56070	66299	69281	66965	78704	84721	91809				8	8	8	45	45	45	35.766	0	185.26	1285700000	38	2	P08138-2;P08138	P08138-2;P08138	Tumor necrosis factor receptor superfamily member 16
24698	8171	23081	11317	20378	11495	19039	11778	27491	8694.2	29853	10585	25961	10426	25932	12993	43688	11738	37807	12270	40683	16436	31844	19600	16725	6877.6	13385	9133.1	16276	14412	14127	9466.8				5	5	5	5.1	5.1	5.1	134.03	0	7.1899	8725300	10	5	P08183-2;P08183;P21439-3;P21439-2;P21439	P08183-2;P08183	Multidrug resistance protein 1
71851	46927	61075	56265	96814	66432	65620	62640	84638	57203	80291	79712	126130	98925	102440	77417	106060	78697	96431	91088	156960	122030	100180	83067	138280	102270	142620	137360	198150	137020	168550	137930				2	2	2	4.2	4.2	4.2	57.944	0	19.772	773640000	15	4	P08195-2;P08195-3;P08195;P08195-4	P08195-2;P08195-3;P08195;P08195-4	4F2 cell-surface antigen heavy chain
1339200	1830500	1275000	2127800	1763500	2024400	2382500	2871000	1304400	2030200	1210600	2154700	1777400	2132400	2395700	2864600	1751300	2539700	1521300	2848700	2365600	2761000	3099400	3663200	1397600	2163400	1332500	2424600	2014900	2390800	2609600	3048500				21	21	20	39.9	39.9	38.7	81.775	0	323.31	32930000000	265	3	P08237-2;P08237;P08237-3	P08237-2;P08237;P08237-3	ATP-dependent 6-phosphofructokinase, muscle type
2694300	2186600	2108900	2687600	3016700	3009500	3030300	3091500	2218900	1787700	1720300	2304400	2455200	2468200	2718500	2605100	2929900	2204400	2086700	2824600	3077800	3073900	3393500	3285900	1831100	1486300	1309600	1747000	1967600	2015300	2101800	1981400				36	20	16	52.6	29.4	24.9	83.263	0	323.31	26404000000	194	2	P08238;Q58FF7	P08238	Heat shock protein HSP 90-beta
231700	187590	185550	214780	247370	265350	245690	240830	156070	99778	123960	114860	138870	133300	135340	123760	235370	149140	187940	191350	253310	208850	234600	226230	262280	174090	233510	243720	301650	236270	276840	273420				12	12	12	21.5	21.5	21.5	69.81	0	96.152	468350000	37	2	P08240;P08240-2	P08240;P08240-2	Signal recognition particle receptor subunit alpha
169790	86232	108610	85555	141530	106100	137270	103000	181340	86141	116630	92891	156850	119610	144570	96733	332080	146350	219540	172260	278390	197090	259590	183700	232850	112470	166810	126710	191080	144220	197550	128440				6	6	6	12.6	12.6	12.6	54.817	0	30.315	543710000	24	3	P08243-3;P08243-2;P08243	P08243-3;P08243-2;P08243	Asparagine synthetase [glutamine-hydrolyzing]
70034	39166	53324	62703	67817	58547	61361	72310	128610	133340	115820	122510	126050	154240	140660	118550	142550	244270	86521	285390	220830	308980	303490	337230	160810	208600	149110	227280	235930	265360	232320	235220				2	2	2	17.9	17.9	17.9	20.757	0	3.4783	1642000000	9	2	P08247-2;P08247	P08247-2;P08247	Synaptophysin
19021	13048	19842	21134	22544	20583	22992	21632	20128	18043	18166	20375	22340	19958	23251	17594	74800	45490	66589	54559	69171	58816	72154	58748	23468	17213	22067	18871	20450	19353	22082	17380				4	4	4	12.5	12.5	12.5	37.699	0	5.9588	202800000	10	4	P08397-2;P08397;P08397-4;P08397-3	P08397-2;P08397;P08397-4;P08397-3	Porphobilinogen deaminase
0	0	0	0	0	0	0	0	0	0	0	0	0	0	0	0	12326	2262.8	5941.3	2023.6	3166	1830.9	3147.1	2460.4	17955	42507	12979	40440	32473	53670	37071	46262				2	2	2	2.4	2.4	2.4	113.38	0.0075727	1.2662	116120000	2	3	P08514;P08514-3;P08514-2	P08514;P08514-3;P08514-2	Integrin alpha-IIb;Integrin alpha-IIb heavy chain;Integrin alpha-IIb light chain, form 1;Integrin alpha-IIb light chain, form 2
239040	544060	211950	562470	467280	670650	592820	665920	317260	697110	260040	675550	529450	822610	680130	855290	229410	554180	207230	521160	424690	631690	568570	672350	176880	431210	153930	421580	364860	551570	438360	553200				12	12	12	39.2	39.2	39.2	43.295	0	323.31	5338800000	92	5	P08559;P08559-4;P08559-3;P08559-2;P29803	P08559;P08559-4;P08559-3;P08559-2	Pyruvate dehydrogenase E1 component subunit alpha, somatic form, mitochondrial
2311.5	2078.2	2508.8	3294.3	2299.4	1532.1	2519.5	2681.5	9713.7	1754.4	4399.6	1379.8	4764.8	1804.6	2153.9	1816.2	0	0	0	0	0	0	0	0	5900.6	0	2632.7	1476.1	3551.8	1089.3	1663.2	1115.6				1	1	1	3.7	3.7	3.7	40.124	0	5.7173	15564000	3	1	P08567	P08567	Pleckstrin
17484	30953	21910	29439	31954	38398	39690	36638	9331.3	10266	8792.1	12090	12157	16973	11438	10478	0	0	0	0	0	0	0	0	44196	38176	48818	56794	54741	54470	61438	54953				3	3	3	2.4	2.4	2.4	167.55	0.00068275	2.1332	122250000	5	1	P08572	P08572	Collagen alpha-2(IV) chain;Canstatin
152490	227250	149230	279690	325550	304130	352390	537800	85547	179660	88531	221240	251250	230820	266280	460460	99829	153130	74574	197330	222900	172310	223800	430630	59485	104400	45466	132940	185690	153880	162880	334180				5	5	5	25.5	25.5	25.5	35.422	0	173.04	3035900000	65	1	P08574	P08574	Cytochrome c1, heme protein, mitochondrial
17344	4113.8	13001	4091.3	8892.3	4608.5	7642.7	5639.3	0	0	0	0	0	0	0	0	15235	2955.5	11529	4478.8	13431	3854.7	8225.4	4765.8	0	0	0	0	0	0	0	0				1	1	1	1	1	1	131.13	0.0098433	1.1489	28906000	2	8	P08575-4;P08575-9;P08575-10;P08575-8;P08575-7;P08575-5;P08575-6;P08575	P08575-4;P08575-9;P08575-10;P08575-8;P08575-7;P08575-5;P08575-6;P08575	Receptor-type tyrosine-protein phosphatase C
0	0	0	0	0	0	0	0	73087	68488	57341	87289	85287	79298	94468	88004	199270	184920	169570	212480	231460	212760	214390	224300	63467	67045	68872	93249	79708	96044	111930	86052				4	3	2	22.7	19.1	11.6	25.486	0	23.032	250370000	6	1	P08579	P08579	U2 small nuclear ribonucleoprotein B
690540	640460	599580	703910	781810	781190	811090	794820	902410	821770	804940	928750	1103200	1069900	1169000	1061200	692260	558000	540710	699230	777160	788000	843310	787960	613850	537940	548200	659380	710200	701910	765910	678750				5	5	5	34.3	34.3	34.3	19.79	0	13.168	1675500000	35	3	P08621-3;P08621-2;P08621	P08621-3;P08621-2;P08621	U1 small nuclear ribonucleoprotein 70 kDa
7495.3	10766	7856.3	9899.6	10291	8925.1	15605	12725	10461	12229	11754	12434	17115	13061	17876	13196	131110	69202	108780	95341	141100	120850	101080	100150	6717.9	9123.2	5384.8	9008	9278.2	9414.3	12156	9981.1				2	2	2	5.9	5.9	5.9	45.412	0	3.8994	59495000	4	6	P08651-4;P08651-5;P08651-3;P08651-6;P08651-2;P08651	P08651-4;P08651-5;P08651-3;P08651-6;P08651-2;P08651	Nuclear factor 1 C-type
179640000	22194000	153460000	32415000	133910000	29086000	98211000	38154000	102510000	11545000	83842000	16363000	75680000	17136000	49858000	17170000	136550000	15923000	112970000	21153000	94755000	20231000	68319000	23532000	144490000	17249000	120180000	24155000	104440000	23321000	71477000	28660000				31	31	24	53.4	53.4	42.7	53.651	0	323.31	1529700000000	2158	1	P08670	P08670	Vimentin
573230	365290	425430	426550	579950	502660	591390	514080	860150	618010	695270	747220	957430	856010	937340	800940	814760	598490	655230	797290	929910	769670	907610	852010	553880	406160	476860	463750	599080	512510	629960	570230				5	5	5	48.9	48.9	48.9	15.55	0	74.178	5655300000	48	1	P08708	P08708	40S ribosomal protein S17
26157	23643	57516	39690	58452	52242	43431	39645	11459	8334.6	15196	10054	16768	10433	11877	9793	15517	6010.8	15457	15146	21579	15048	19449	14558	11780	6982.5	16007	12952	19226	12937	13982	13347				7	2	2	28.2	11.3	11.3	40.532	0	32.518	298140000	17	1	P08754	P08754	Guanine nucleotide-binding protein G(k) subunit alpha
8171100	1325300	6701600	1269600	6013800	1849900	4023500	1270500	14504000	2033900	12637000	2829700	9939500	2569900	6434200	2764300	5139700	907740	4344200	931740	3308200	1000800	2604600	992170	11290000	1950500	10016000	1655900	6306900	2068900	5247400	2088300				13	13	13	50	50	50	35.936	0	323.31	71130000000	160	1	P08758	P08758	Annexin A5
1145500	867030	1110000	1063100	1294600	1128700	1403900	1226100	1323300	937640	1091400	1104200	1460400	1304600	1388000	1226700	652640	472250	536410	497600	774150	646510	600850	543310	1191600	809050	1046800	1008000	1314500	1166000	1250100	1127600				13	13	13	57.6	57.6	57.6	32.854	0	199.01	6924800000	101	1	P08865	P08865	40S ribosomal protein SA
92167	239330	99409	227470	111240	327280	212610	149980	218610	172680	201680	268980	256920	231830	324520	281510	247860	219040	217640	218940	261470	299230	287380	222830	246640	267480	273110	275050	292800	325540	324400	304910				5	5	4	23.4	23.4	20.6	31.279	0	14.288	1413200000	17	1	P09012	P09012	U1 small nuclear ribonucleoprotein A
14492	7243	7508.3	11652	11701	7744.5	11370	13660	23945	22220	17157	18630	28653	29634	30131	31822	22938	10658	11693	14948	13571	11180	15424	16178	27936	19841	22862	18279	21753	18344	24134	28278				2	2	2	13.5	13.5	13.5	17.254	0.00023419	2.417	45272000	5	4	P09038-2;P09038-3;P09038-1;P09038	P09038-2;P09038-3;P09038-1;P09038	Fibroblast growth factor 2
6139500	8830000	5513700	11386000	10060000	11544000	11332000	13211000	16371000	18632000	18066000	24829000	25964000	26902000	27429000	27463000	13689000	15103000	12479000	19096000	18767000	18985000	21357000	21325000	10757000	13427000	9737800	16165000	16377000	18472000	19205000	18493000				17	17	12	65.2	65.2	49.8	47.268	0	323.31	261160000000	1125	2	P09104;P09104-2	P09104;P09104-2	Gamma-enolase
104000	55461	81095	71344	86676	70634	99254	77759	357350	283720	332980	288850	462150	388280	440620	332630	36717	24700	39632	31534	45346	30604	43174	30399	5544	3993.8	4745.3	3642.2	8232.9	4631.9	6137.6	6572				5	5	5	18.7	18.7	18.7	34.664	0	16.169	274760000	12	2	P09110-2;P09110	P09110-2;P09110	3-ketoacyl-CoA thiolase, peroxisomal
6329.2	7752.1	5684.7	8816	11573	7020.3	10765	11712	4776.4	4958.4	5987.1	5875.5	8213.6	6900.3	7136.8	8062.8	7973.2	9867.4	8511	8681.8	12493	11434	13198	10881	2972	4111.4	4999.7	5414.4	6547.5	4984.4	7526	5264.8				2	2	2	18.1	18.1	18.1	16.156	0	21.715	21113000	5	2	P09132;P09132-2	P09132;P09132-2	Signal recognition particle 19 kDa protein
61044	52078	49437	66736	80104	69808	91962	94067	54812	49483	48139	53692	54236	62297	72368	66485	48860	41228	36379	49324	89133	61682	74957	96794	123510	114090	101100	136070	175040	145340	173000	195420				2	2	2	18.9	18.9	18.9	17.394	0	32.51	229590000	18	1	P09234	P09234	U1 small nuclear ribonucleoprotein C
1870800	1447500	1963900	1386200	3595600	1980200	2046500	2086800	816160	665220	748220	576380	1444500	827640	904320	759780	1342400	990820	1301000	1008800	2131100	1334400	1421800	1200200	384590	291920	378950	320520	722780	419520	432220	375480				3	3	2	28.1	28.1	14.8	14.716	0	6.1354	26899000000	27	1	P09382	P09382	Galectin-1
684790	615990	656240	785590	1096000	872630	1206000	1332200	509100	546010	512310	637180	843240	685450	905760	933400	781450	735530	888820	1000400	1408000	1032600	1399400	1453600	560110	590130	582280	729350	1011000	786880	1085700	1119700				7	7	6	41.4	41.4	33.6	25.789	0	151.47	3610800000	48	2	P09417;P09417-2	P09417;P09417-2	Dihydropteridine reductase
15641000	13194000	13265000	18582000	17623000	17550000	21181000	21103000	2972100	2695900	2473300	3394700	3727500	3568100	3480400	3381000	5659200	4884300	4429000	6274100	7368400	6652400	6150000	5959900	6588400	5806200	5999400	7619500	6913100	7796300	8712500	8756900				10	10	9	35.3	35.3	29.8	24.893	0	166.38	23275000000	133	2	P09429;B2RPK0	P09429;B2RPK0	High mobility group protein B1;Putative high mobility group protein B1-like 1
180680	265540	385630	386450	446280	386700	458600	457280	526720	840450	1105400	1429600	1385100	1205300	1468500	1450700	223010	327040	452090	540600	532310	487220	573710	579640	459150	596790	983770	1063700	1071400	972850	1169800	1129700				7	7	7	50.4	50.4	50.4	15.85	0	57.696	3011400000	70	3	P09455;P09455-2;P09455-3	P09455;P09455-2;P09455-3	Retinol-binding protein 1
2965.1	1895.6	4098.5	1954.9	9478.8	5255.1	4275	3582.8	0	0	0	0	0	0	0	0	5668.8	3211.7	5429.6	4746.4	11793	6590.7	9085.5	4360.2	6173.9	4567	6695.6	5490.3	14739	7165.3	9753.7	5762.4				1	1	1	6.2	6.2	6.2	36.842	0	186.93	29213000	3	1	P09467	P09467	Fructose-1,6-bisphosphatase 1
6961.4	27224	15105	29672	138160	44522	54590	188850	21302	22962	17112	32671	116200	38614	44337	140060	15959	34728	15089	45231	173710	45581	60979	257220	4841.7	32227	10658	44169	160520	35493	60199	203730				13	1	1	44.4	4.2	4.2	40.05	0	12.059	207250000	10	1	P09471	P09471	Guanine nucleotide-binding protein G(o) subunit alpha
844540	2008500	1030800	2670200	2299900	2949200	2864000	3244600	1902100	3394900	1814700	5226000	4979400	5096700	5852000	7108300	1256400	4706100	1792000	6798800	4080700	6921600	7880900	8396600	2127700	5109200	2262300	7350300	5945200	7316500	8472100	9699200				14	13	0	46.3	43.2	0	40.086	0	323.31	31904000000	168	1	P09471-2	P09471-2	Guanine nucleotide-binding protein G(o) subunit alpha
457420	224640	461770	203220	584880	338490	315030	246390	485520	221730	452390	213180	593590	361870	336990	246030	779750	438460	827920	382800	1041700	679950	624850	432970	648950	301870	660690	272900	1193300	504290	553670	405260				8	8	8	29	29	29	34.632	0	14.442	1182100000	27	1	P09486	P09486	SPARC
47427	31721	33612	28192	42324	28458	60021	47495	948330	687190	640050	685980	1007500	634370	1475900	1028000	88669	55065	55811	49082	84214	44700	112600	86678	500630	301760	401600	271000	511620	311910	729480	737310				4	4	3	23.2	23.2	13.8	21.252	0	136.77	2649700000	18	7	P09488-2;Q03013-2;Q03013;P09488;Q03013-3;P28161-2;P28161	P09488-2;Q03013-2;Q03013;P09488;Q03013-3;P28161-2;P28161	Glutathione S-transferase Mu 1;Glutathione S-transferase Mu 4;Glutathione S-transferase Mu 2
20955	30791	17247	26928	40389	30055	36641	41929	3843.1	3724.3	4723.8	2579.9	3876	4282.2	5273.7	3400.6	7023.2	4261.5	7373.1	4635.6	4980.4	4670.9	7584.1	5220.8	18651	12263	18839	18116	22560	18362	21060	21539				12	1	0	32.7	3.2	0	32.708	0.0083469	1.2344	164750000	4	1	P09493	P09493	Tropomyosin alpha-1 chain
722510	296670	902230	395460	579590	436410	632710	447150	609800	317040	820560	434060	547440	455360	596360	464320	614910	233920	756100	291410	483920	322790	512490	315140	259120	66920	317670	89786	196200	99026	182240	100560				12	7	1	32.4	21.1	5.6	32.865	0	40.333	1628000000	45	1	P09493-10	P09493-10	Tropomyosin alpha-1 chain
37601	63457	39400	70291	72306	99530	80211	89876	12405	27310	19388	30523	30974	46255	33287	40949	18308	36819	20937	41366	46432	67246	47241	52214	27047	51488	27321	55030	60470	85976	60999	71227				8	2	1	27.3	11.8	6.9	28.385	0	174.95	187510000	15	1	P09493-5	P09493-5	Tropomyosin alpha-1 chain
462740	267350	638770	286510	380910	332920	437370	324450	278370	138500	358010	188390	234700	200880	269430	171070	155900	82933	221790	103660	137850	113040	150360	103630	365820	205730	520840	263700	328100	274150	354740	212900				12	2	0	32.4	9.9	0	32.736	0.00023524	2.4551	493870000	9	1	P09493-9	P09493-9	Tropomyosin alpha-1 chain
1369200	1807500	1269400	2147700	2081900	2406200	2400200	2579300	495290	631220	431450	723090	650870	772780	801390	843180	719760	891910	643630	1147400	961010	1184600	1246800	1261000	883710	1155100	733800	1336500	1286600	1483300	1499700	1570000				5	5	5	16.5	16.5	16.5	25.676	0	4.243	5438800000	25	5	P09496-3;P09496;P09496-2;P09496-4;P09496-5	P09496-3;P09496;P09496-2;P09496-4;P09496-5	Clathrin light chain A
198270	400840	221700	607350	474320	656560	648840	623760	135630	369280	185420	519340	420630	539940	524230	527660	398160	849530	513940	1168600	888920	1243600	1326900	1209800	494410	1101400	588490	1443900	1195600	1586000	1620200	1577300				6	6	6	26.6	26.6	26.6	25.19	0	28.333	5970600000	37	2	P09497;P09497-2	P09497;P09497-2	Clathrin light chain B
281420	88223	225670	93743	226690	117730	182350	115130	84208	37078	75360	32195	74976	53924	55887	37372	126150	42896	116980	41496	113930	55999	93165	53308	183400	61915	143460	50263	141850	81117	101770	64662				7	7	7	28.2	28.2	28.2	35.882	0	48.775	519190000	26	2	P09525;P09525-2	P09525;P09525-2	Annexin A4
0	0	0	0	0	0	0	0	7539.6	8941.4	7303	8248.4	24134	13296	11480	39417	5567.3	6867.2	6235.4	6353.9	18131	10736	7980.9	25681	0	0	0	0	0	0	0	0				1	1	1	0.9	0.9	0.9	123.97	0.0030108	1.6401	18537000	2	1	P09619	P09619	Platelet-derived growth factor receptor beta
450730	948660	400500	1080000	847640	1281200	1191200	1399200	314780	778660	316490	931440	606700	1017300	944470	1084500	571990	1447900	527030	1749800	1233800	1921000	1748000	1933800	362370	739920	328930	850140	666280	945550	914350	1020300				8	8	8	21.6	21.6	21.6	54.177	0	157.83	7511800000	56	3	P09622;P09622-3;P09622-2	P09622;P09622-3;P09622-2	Dihydrolipoyl dehydrogenase, mitochondrial
979030	748150	840060	1055900	1773500	1013000	1463700	2089100	1041000	881260	909880	1153800	1513100	1166500	1449500	1679700	888940	746180	852470	982210	1305500	957530	1320100	1502900	944690	859500	902060	1127800	1402100	1137400	1531700	1688400				9	8	8	34.5	31.1	31.1	29.386	0	265.52	19385000000	163	4	P09651-3;P09651-2;P09651;Q32P51	P09651-3;P09651-2;P09651;Q32P51	Heterogeneous nuclear ribonucleoprotein A1;Heterogeneous nuclear ribonucleoprotein A1, N-terminally processed;Heterogeneous nuclear ribonucleoprotein A1-like 2
281650	239700	300560	336300	342360	362170	393200	375410	323090	262140	256820	311790	311820	332640	355540	340790	530410	539440	451140	555040	536130	615140	627350	600360	179720	150270	156310	171580	181870	194980	207450	196010				7	7	7	34.9	34.9	34.9	28.415	0	52.261	2010500000	41	1	P09661	P09661	U2 small nuclear ribonucleoprotein A
1734500	1291800	1627700	1693800	2563900	1811800	2288100	2501900	1537500	1380600	1472000	1669300	1969300	1768300	2067600	1906000	1546000	1343100	1483900	1601300	2078500	1785700	2083100	1992200	1614800	1378800	1534500	1687100	2089200	1908500	2135200	2035600				28	28	28	31.5	31.5	31.5	113.08	0	323.31	7675400000	160	1	P09874	P09874	Poly [ADP-ribose] polymerase 1
0	0	0	0	0	0	0	0	2430.3	1065.9	1569.3	0	0	0	2019.8	0	0	0	0	0	0	0	0	0	0	0	0	0	0	0	0	0				1	1	1	2.3	2.3	2.3	74.634	0.00069461	2.2773	0	1	2	P09917-3;P09917	P09917-3;P09917	Arachidonate 5-lipoxygenase
3278200	4987700	3263400	5380800	6191400	6775600	7373400	5643800	1595500	2252200	1547300	2475300	2722600	2817300	3591800	3212800	1732400	2187500	1517400	2499900	2834900	2858900	3377000	2931500	1110100	1406800	997470	1514900	1795700	1852700	2208100	1904600				7	7	7	38.1	38.1	38.1	24.824	0	90.595	21345000000	121	1	P09936	P09936	Ubiquitin carboxyl-terminal hydrolase isozyme L1
829830	684550	724830	784990	1003500	880320	950930	932080	1239900	963120	1079600	1212800	1418900	1262300	1464000	1404300	892890	684640	752630	809780	1108700	880420	968620	894800	1124700	600160	905310	872260	1369700	883720	1148600	1315400				12	12	12	26.6	26.6	26.6	66.851	0	61.853	2409500000	62	4	P09960-4;P09960;P09960-3;P09960-2	P09960-4;P09960;P09960-3;P09960-2	Leukotriene A-4 hydrolase
4903000	9893200	4886100	11482000	9804700	14534000	11130000	14579000	3715200	8206600	9958000	11117000	8081900	12976000	9870600	12832000	4245800	10761000	5155500	13790000	10567000	15857000	12500000	15574000	3992000	8932500	4328000	10728000	8450200	13250000	10026000	12893000				19	19	15	53.8	53.8	42	39.455	0	323.31	114230000000	482	2	P09972;P05062	P09972	Fructose-bisphosphate aldolase C
884800	65600	862050	104220	534370	104840	445080	87047	693080	44793	687570	79591	413530	81382	312390	68364	898400	70372	917030	90682	563130	127160	460300	89513	750570	68369	724450	100370	473330	104200	387860	92507				6	6	6	4.2	4.2	4.2	187.7	0	24.45	697880000	30	3	P0C0L4-2;P0C0L5;P0C0L4	P0C0L4-2;P0C0L5;P0C0L4	Complement C4-A;Complement C4 beta chain;Complement C4-A alpha chain;C4a anaphylatoxin;C4b-A;C4d-A;Complement C4 gamma chain;Complement C4-B;Complement C4 beta chain;Complement C4-B alpha chain;C4a anaphylatoxin;C4b-B;C4d-B;Complement C4 gamma chain
3429700	3322600	3013400	4938500	4097600	4090100	5244600	5369900	2693100	2900500	2452300	4398200	3119300	3239000	4548800	5130100	3660300	3392200	3655300	5661000	4327900	4105400	5754300	6628700	3757300	4303400	4051000	6336700	5321200	5029400	6271400	7615200				5	3	3	53.9	41.4	41.4	13.509	0	17.521	27104000000	56	6	Q71UI9;P0C0S5;Q71UI9-4;Q71UI9-2;Q71UI9-3;Q71UI9-5	Q71UI9;P0C0S5;Q71UI9-4;Q71UI9-2;Q71UI9-3	Histone H2A.V;Histone H2A.Z
4827600	4529000	4339200	5821900	5127000	5892700	5945200	5772700	7423600	7695300	7131400	9153100	8207000	9139000	9803900	9981800	3804500	4211600	3151200	4956700	4912900	4772400	5010200	5632900	6682600	7209300	5083800	8400700	7571000	7691800	7816700	9401400				6	6	0	58.6	58.6	0	13.936	0	106.5	405450000000	255	9	Q99878;Q96KK5;Q9BTM1;P20671;P0C0S8;Q93077;Q7L7L0;P04908;Q9BTM1-2	Q99878;Q96KK5;Q9BTM1;P20671;P0C0S8;Q93077;Q7L7L0;P04908;Q9BTM1-2	Histone H2A type 1-J;Histone H2A type 1-H;Histone H2A.J;Histone H2A type 1-D;Histone H2A type 1;Histone H2A type 1-C;Histone H2A type 3;Histone H2A type 1-B/E
0	0	0	0	0	0	0	0	0	0	0	0	0	0	0	0	3332.2	14248	4011.7	18374	12327	21675	17935	18753	5769.1	4251.9	3880.7	12086	12096	12225	12843	13292				1	1	1	1.5	1.5	1.5	89.686	0.00068104	2.1189	11006000	2	2	Q5R3F8;P0C7U0	Q5R3F8;P0C7U0	Protein phosphatase 1 regulatory subunit 29;Protein ELFN1
26760	26024	27585	27155	34560	28943	42960	36130	26727	30119	27108	33424	46475	38713	50116	40932	21332	24731	22505	22728	29086	27652	33143	24485	22747	22154	25065	26347	35637	30779	40278	34768				1	1	1	4.4	4.4	4.4	23.916	0.0028023	1.6521	112540000	4	4	Q9BTZ2-8;Q9BTZ2-4;Q9BTZ2;P0CG22	Q9BTZ2-8;Q9BTZ2-4;Q9BTZ2;P0CG22	Dehydrogenase/reductase SDR family member 4;Putative dehydrogenase/reductase SDR family member 4-like 1
3892300	2641700	3827200	4212200	4856000	4796000	5102100	4519100	3063900	2267500	2964300	3439300	3918800	3840700	4071700	3564500	3660300	2559900	3291700	4041900	4465400	4489800	4642600	4303200	2230400	1662500	2094300	2526300	2897600	2936500	3008800	2793400				22	19	11	46.5	42.3	23.9	70.051	0	260.62	38018000000	177	3	P0DMV8;P0DMV9;P0DMV8-2	P0DMV8;P0DMV9;P0DMV8-2	Heat shock 70 kDa protein 1A;Heat shock 70 kDa protein 1B
324410	399980	283300	343990	487950	408310	437790	409180	118040	99308	79855	108770	150150	113780	131230	132370	179810	117430	128990	136820	210690	130620	183880	199440	118650	102890	97957	112230	180050	115720	129750	139090				5	5	5	26.7	26.7	26.7	27.872	0	24.13	747700000	18	8	P0DN76;Q01081-2;Q01081;Q01081-3;Q8WU68-3;Q8WU68-2;Q8WU68;Q01081-4	P0DN76;Q01081-2;Q01081;Q01081-3;Q8WU68-3;Q8WU68-2;Q8WU68	Splicing factor U2AF 35 kDa subunit;Splicing factor U2AF 26 kDa subunit
3644400	4194900	3440400	5866100	6012000	6343900	6513200	6584100	3722900	4314800	3831800	6123100	5551400	6224100	6874200	7341200	3741800	4199800	4333300	6628000	6637100	6292700	7349400	7335800	2872300	2976200	2658500	4061900	4442800	4091700	4888700	4807100				9	9	8	86.6	86.6	86.6	16.837	0	323.31	92496000000	298	3	P0DP25;P0DP24;P0DP23	P0DP25;P0DP24;P0DP23
83004	87432	70199	74098	164250	114140	100900	80431	89768	83080	78555	95380	159330	120140	94846	80461	95033	101490	74551	82664	176030	143130	109710	82097	74222	69720	58924	67508	105070	89412	79036	71075				20	2	1	55.6	5.1	3.3	49.959	0	6.507	401420000	10	4	P0DPH8;P0DPH7;P0DPH7-2;Q6PEY2	P0DPH8;P0DPH7;P0DPH7-2;Q6PEY2	Tubulin alpha-3E chain
5583.8	6091.3	4787.3	6110.3	9112	9745.4	10352	10106	13827	20969	16243	23705	25959	27754	29046	31009	3680.4	4876.8	6048.5	5503.8	5432.3	8708.4	7705.7	6670.8	5216.5	5500.4	5133.9	6953.5	6747.8	11067	7721.5	8130.6				1	1	1	4.9	4.9	4.9	19.393	0.0079527	1.2412	49114000	6	1	P10109	P10109	Adrenodoxin, mitochondrial
181700	124410	207330	171670	245480	155500	258510	197910	240760	162790	258350	209610	285110	223160	257360	246870	287840	198680	257100	228550	324930	212840	315060	273130	138390	105470	139370	128530	189590	111710	194160	170270				8	8	8	20.6	20.6	20.6	60.67	0	89.898	1661200000	29	5	P10155;P10155-3;P10155-5;P10155-4;P10155-2	P10155;P10155-3;P10155-5;P10155-4	60 kDa SS-A/Ro ribonucleoprotein
31328	14958	25055	19186	30262	21143	26284	18965	25800	12893	23890	12335	27159	21269	24531	19170	20995	9033	16283	7036.4	17746	12421	13683	13052	7320.4	3499.8	6888.1	3862.2	4635.4	4253.1	6190.6	5601.6				3	1	1	17.9	5.5	5.5	23.48	0	9.9362	611910000	5	1	P10301	P10301	Ras-related protein R-Ras
15357000	16555000	13798000	20938000	16806000	19494000	22157000	24868000	24065000	28892000	23196000	37887000	27444000	36488000	36776000	42013000	14769000	18430000	14839000	23832000	16918000	21491000	23446000	26845000	10668000	12760000	9269700	16223000	12771000	16249000	14574000	17081000				10	10	1	35.2	35.2	7.3	21.865	0	76.429	157740000000	190	1	P10412	P10412	Histone H1.4
174910	419820	162080	465140	386790	521990	527280	650060	331480	435490	471880	512470	555230	557200	633150	662150	226860	545460	204510	584430	448010	637390	628150	774940	144900	278990	142870	328140	264260	358120	370500	442680				8	8	8	17.3	17.3	17.3	68.996	0	138.41	2901000000	66	1	P10515	P10515	Dihydrolipoyllysine-residue acetyltransferase component of pyruvate dehydrogenase complex, mitochondrial
1252000	1943400	915660	2004600	1539800	2124700	2034600	2422900	5841900	7683300	3842100	8660100	9919100	10549000	7810900	8751700	7081200	8360300	4199700	9418700	10833000	11981000	9217900	9831700	3980200	4896600	2538200	5485800	6188400	6850700	5307300	6159100				6	5	5	12.3	9.9	9.9	45.119	0	193.95	87057000000	50	1	P10523	P10523	S-arrestin
1802.9	2442.2	2478.4	1769.1	1495	3195.7	2279.4	3519.4	2801.2	782.94	3405.2	1009.8	2908.3	2173	1097.9	2768.3	4287.8	1710.2	4732.9	2620.1	3189	2607.8	1911.3	2343.5	0	0	0	0	0	0	0	0				4	1	1	3.2	0.9	0.9	211.68	0	10.653	20248000	3	2	P10586-2;P10586	P10586-2;P10586	Receptor-type tyrosine-protein phosphatase F
0	0	0	0	0	0	0	0	0	0	0	0	0	0	0	0	0	0	0	0	0	0	0	0	3029	2636.7	4101	3549.9	5469.6	5433.5	3809.7	2867.2				1	1	1	4.5	4.5	4.5	42.979	0.00023832	2.577	4536200	1	1	P10588	P10588	Nuclear receptor subfamily 2 group F member 6
9069.1	7270.2	8519.3	10225	12158	6257.1	11304	10557	0	0	0	0	0	0	0	0	0	0	0	0	0	0	0	0	9258.1	5203.1	7515.7	10902	11591	8643.7	11692	11914				1	1	1	3.4	3.4	3.4	29.162	0.00023878	2.5964	3418600	2	4	P24468-3;P24468-2;P24468;P10589	P24468-3;P24468-2;P24468;P10589	COUP transcription factor 2;COUP transcription factor 1
789960	381250	625540	416830	612360	489970	614360	458570	626030	297960	467320	335040	450290	366480	487990	317380	677040	287870	504710	399680	567210	387730	530230	390570	391090	204490	302920	216970	311460	227310	305520	227720				4	4	4	49.4	49.4	49.4	9.4519	0	6.4552	3146100000	34	2	P10599-2;P10599	P10599-2;P10599	Thioredoxin
12238	44254	21448	56497	32569	52391	64290	82135	1326.8	3240.7	911	3902.1	1902.3	3259.2	3223.6	5671.2	0	0	0	0	0	0	0	0	0	0	0	0	0	0	0	0				1	1	1	15.5	15.5	15.5	13.696	0.00023929	2.6297	110180000	2	1	P10606	P10606	Cytochrome c oxidase subunit 5B, mitochondrial
154930	29222	96150	31163	83141	36558	74767	59346	103910	26004	63669	34274	72656	32604	62426	48197	123430	30383	69676	26879	74181	31777	60889	42916	70602	17965	50168	23071	46433	16610	38888	29648				2	2	2	5.4	5.4	5.4	52.488	0	8.9118	242860000	9	2	P10619-2;P10619	P10619-2;P10619	Lysosomal protective protein;Lysosomal protective protein 32 kDa chain;Lysosomal protective protein 20 kDa chain
92351	41708	65042	44395	84649	67985	59497	55754	29112	16818	17461	12052	23791	22233	21160	17753	159730	59800	99998	81397	152730	113690	117280	75394	209600	100180	115320	93287	193060	126040	131010	102060				1	1	1	10.3	10.3	10.3	17.598	0	8.3583	451500000	4	1	P10620	P10620	Microsomal glutathione S-transferase 1
839070	1457700	893060	2138000	1973100	2244300	2363100	2705800	998450	1647500	1005200	2404700	2155600	2430300	2760200	3066300	1180500	2155500	1198000	2831800	2657700	3031400	3356900	3608900	1049400	1863600	1093500	2634500	2473900	2718400	3013000	3600200				6	6	2	16.7	16.7	7.6	40.006	0	10.678	4868100000	33	5	P10636-6;P10636-7;P10636-8;P10636;P10636-9	P10636-6;P10636-7;P10636-8;P10636;P10636-9	Microtubule-associated protein tau
258580	200550	222630	321280	325300	312420	281880	265470	93615	70734	82260	109080	98160	108410	104720	82032	367310	268990	302260	406810	418880	401700	394910	338390	146040	123910	152820	177300	176080	178770	161320	156540				5	1	1	14.9	3.8	3.8	32.944	0.00068823	2.2177	524180000	4	4	P10636-3;P10636-2;P10636-4;P10636-5	P10636-3;P10636-2;P10636-4;P10636-5	Microtubule-associated protein tau
221740	290510	213370	345120	387530	409670	352580	351730	280970	408920	280800	499490	571620	570250	521750	550330	254930	345320	254110	431570	479200	496510	438790	426570	286720	412260	296790	534840	497150	567410	529480	495500				13	13	10	34.4	34.4	29.9	42.981	0	171.97	2329000000	75	2	P10644;P10644-2	P10644;P10644-2	cAMP-dependent protein kinase type I-alpha regulatory subunit;cAMP-dependent protein kinase type I-alpha regulatory subunit, N-terminally processed
11311	11632	11472	14777	19822	16899	17778	20980	13047	15768	11523	15393	20786	20564	21299	18618	0	0	0	0	0	0	0	0	10936	7939.9	8739.6	11548	12508	13338	19295	13868				1	1	1	2.4	2.4	2.4	50.688	0	4.0241	18604000	3	1	P10645	P10645	Chromogranin-A;Vasostatin-1;Vasostatin-2;EA-92;ES-43;Pancreastatin;SS-18;WA-8;WE-14;LF-19;Catestatin;AL-11;GV-19;GR-44;ER-37;GE-25;Serpinin-RRG;Serpinin;p-Glu serpinin precursor
542220	4140400	546580	3781400	1347800	5208400	2718000	4812700	237170	2200800	224740	2182600	696360	3005700	1571400	2827400	330060	3345100	368000	3092300	1107200	4630000	2245200	4043700	367220	3120600	408530	3278200	1013800	4342400	2421500	4342000				7	7	7	5.9	5.9	5.9	135.36	0	30.725	11090000000	69	1	P10745	P10745	Retinol-binding protein 3
1004300	879920	969760	1062800	1411500	1136900	1479500	1339200	948140	833000	885880	989940	1355200	1053200	1344100	1263600	1486500	1251800	1471300	1496100	1985000	1695300	2004200	1918200	678090	599820	629100	710940	985890	799760	995530	877330				5	5	5	25.5	25.5	25.5	31.462	0	57.528	4800100000	37	1	P10768	P10768	S-formylglutathione hydrolase
7403200	10194000	5658300	11530000	10552000	14996000	11319000	12511000	3317300	4806000	2791700	5340300	4742300	6523300	5677800	5947700	6973500	9551300	5069700	10332000	9773500	13480000	10881000	11579000	3720800	4586700	3660000	5033300	4692900	6129200	5937800	6137900				26	26	26	58.1	58.1	58.1	61.054	0	323.31	68376000000	290	2	P10809;P10809-2	P10809	60 kDa heat shock protein, mitochondrial
7325300	4007100	5571000	5109100	6253400	5871900	6343700	5444200	7651600	4326200	6065800	5547900	6474300	6209900	7112700	6347500	9634400	5427300	7664800	6901100	8162000	7911100	8244600	6874000	8389000	4694000	6404200	6034200	6951800	6796500	7040100	6092800				28	26	26	43	41.9	41.9	72.332	0	323.31	53833000000	374	1	P11021	P11021	78 kDa glucose-regulated protein
458770	292930	459290	370060	486340	487380	426150	397190	336750	213960	353470	274530	353010	323370	362440	333660	235980	148770	238870	188800	239920	226850	226010	223330	287820	155750	320140	207370	236140	243400	246060	227410				18	18	18	14.2	14.2	14.2	177.6	0	290.1	1643800000	80	1	P11047	P11047	Laminin subunit gamma-1
0	0	0	0	0	0	0	0	3404.4	1527.7	4050.7	2313.5	3069.9	1747.8	3088	2157.3	8871.9	2445.8	7537.9	4990.4	6613	7407.1	9409.1	6554.2	0	0	0	0	0	0	0	0				1	1	1	2.6	2.6	2.6	48.344	0.0036147	1.5445	1510900	2	1	P11117	P11117	Lysosomal acid phosphatase
648740	981390	586930	1356200	1178900	1327600	1430700	1616200	628440	1040900	612280	1394800	1165800	1411300	1484500	1633100	1188400	1675700	1133900	2312500	2169000	2370400	2441100	2939400	880460	1431900	899740	1918600	1659400	1941300	2026000	2221400				20	20	10	16	16	8	199.52	0	273.46	8742300000	109	3	P11137;P11137-3;P11137-2	P11137;P11137-3;P11137-2	Microtubule-associated protein 2
0	0	0	0	0	0	0	0	0	0	0	0	0	0	0	0	0	0	0	0	0	0	0	0	62356	90082	76256	137860	112260	118570	129380	124710				11	1	1	27.7	1.6	1.6	58.953	0.009879	1.1651	176350000	1	1	P11137-4	P11137-4	Microtubule-associated protein 2
18636000	15936000	14354000	19763000	20653000	21640000	23273000	22968000	11100000	10610000	8648900	12320000	11450000	13324000	13767000	12761000	14665000	13069000	11199000	15694000	15809000	16793000	18290000	17740000	12397000	11064000	9768300	13039000	13865000	14122000	15372000	16175000				32	32	22	67.6	67.6	50.9	70.897	0	323.31	222020000000	665	2	P11142;P11142-2	P11142;P11142-2	Heat shock cognate 71 kDa protein
0	0	0	0	0	0	0	0	0	0	0	0	0	0	0	0	0	0	0	0	0	0	0	0	2233.7	3399.5	2618.6	4264	2235.1	2983.5	3032.8	1991.6				1	1	1	4.2	4.2	4.2	44.969	0.0040127	1.5007	8460000	1	1	P11161-2	P11161-2
947920	884550	851670	1559600	872250	1418800	1302500	1963100	1017900	983200	784880	1597900	1001100	1603600	1387500	1858100	693680	649670	564240	1019100	655780	1160600	930550	1217100	486160	424210	413780	627410	527490	705950	570710	720220				5	5	5	10.4	10.4	10.4	54.083	0	22.01	17295000000	43	1	P11166	P11166	Solute carrier family 2, facilitated glucose transporter member 1
714850	514900	486130	633380	596920	655790	703110	657280	701690	530550	533950	656820	687060	724830	786710	702300	643510	475080	341870	547040	524340	584490	592240	589680	676930	518860	483550	620670	646630	652600	730590	717890				13	11	11	18.1	15.3	15.3	93.237	0	50.801	1548700000	49	7	P11171-2;P11171;P11171-4;P11171-3;P11171-7;P11171-5;P11171-6	P11171-2;P11171;P11171-4;P11171-3;P11171-7;P11171-5;P11171-6	Protein 4.1
237810	106280	172700	128220	212160	132040	170460	139790	95400	76735	66566	80753	104520	107480	93121	83772	192480	88705	136570	106160	172690	106330	141020	111740	270450	134670	177490	168640	252930	174280	218960	179110				3	3	3	21.5	21.5	21.5	33.051	0	18.242	222840000	10	4	P11172-2;P11172-3;P11172;P11172-4	P11172-2;P11172-3;P11172	Uridine 5-monophosphate synthase;Orotate phosphoribosyltransferase;Orotidine 5-phosphate decarboxylase
396090	828960	323780	909600	636330	1055800	969520	1102400	267340	586850	229630	629760	450610	695400	663170	818280	308220	636170	244350	660940	517350	765160	720660	879030	212090	478080	193580	500020	369850	562270	537250	661600				7	7	7	22	22	22	37.514	0	135.58	4485800000	83	3	P11177-3;P11177-2;P11177	P11177-3;P11177-2;P11177	Pyruvate dehydrogenase E1 component subunit beta, mitochondrial
21911	25619	20559	28465	30848	33265	27779	32229	7716.4	7082.1	6186.9	8882.1	12811	10834	5828.8	8774.5	9817.7	8883.6	10091	11296	14617	11404	9793.9	9656.5	39761	41714	38069	54891	58495	65235	61354	57374				2	2	2	3.7	3.7	3.7	53.486	0.0019806	1.8437	90729000	7	1	P11182	P11182	Lipoamide acyltransferase component of branched-chain alpha-keto acid dehydrogenase complex, mitochondrial
559270	897400	611860	1063900	1159800	1379800	1207300	1311200	508360	790120	636590	1090000	1157700	1396400	1206900	1208900	542540	809750	679110	1069100	1172000	1385400	1187300	1287000	656820	914500	725280	1219300	1227800	1493600	1319100	1304500				20	16	16	30.1	24.2	24.2	96.695	0	83.444	4878300000	98	3	P11216;P11217;P11217-2	P11216	Glycogen phosphorylase, brain form
42931	42744	47545	57179	61241	77081	81486	67677	65211	65330	59589	72534	103500	96427	103640	92497	47218	63037	48955	54985	66512	64453	82010	74963	0	0	0	0	0	0	0	0				5	1	1	35	7.3	7.3	23.567	0.0050083	1.427	231580000	3	1	P11233	P11233	Ras-related protein Ral-A
428240	373240	508690	557430	447310	525450	677320	587680	506560	501260	549090	605570	706320	695080	739680	618370	845320	781890	981960	1037900	1040500	1132600	1399200	1168200	501380	463550	568370	628630	615440	690000	782700	680810				7	7	3	42.2	42.2	14.6	23.408	0	130.48	2009700000	33	3	P11234;P11234-2;P11234-3	P11234;P11234-2;P11234-3	Ras-related protein Ral-B
24714	18103	24291	21832	33195	24346	29532	24642	58699	46783	65763	57474	86149	64789	74155	60292	28881	24941	33790	33465	44372	31875	40128	30184	21019	12257	19548	18545	34308	19261	24737	24869				7	5	5	7.5	6.1	6.1	142.82	0	10.499	150450000	14	2	P11274;P11274-2	P11274;P11274-2	Breakpoint cluster region protein
509270	220950	210740	279080	210180	355750	277260	352150	578030	279070	277130	365730	261750	438640	359850	416880	842670	363420	316120	478000	316410	604400	432880	563850	670130	349440	267510	413800	297320	492500	399630	481450				29	26	26	15.9	14.6	14.6	267.82	0	206.92	1402900000	89	3	P11277-2;P11277;P11277-3	P11277-2;P11277;P11277-3	Spectrin beta chain, erythrocytic
70000	55362	78170	71431	70756	76692	79528	67073	116730	58543	91849	85121	118840	77874	82222	81850	74512	30261	60271	58436	61810	52542	54915	46957	42200	24728	37636	36424	30100	34725	32742	27925				3	3	3	10.7	10.7	10.7	46.588	0	8.9386	428300000	11	2	P11310;P11310-2	P11310;P11310-2	Medium-chain specific acyl-CoA dehydrogenase, mitochondrial
2678.9	2665.4	2596.2	2609.9	3499.6	3747.7	3552.7	2859.3	0	0	0	0	0	0	0	0	0	0	0	0	0	0	0	0	10840	3308.5	12327	5024.8	9681.4	6422.8	8287.2	5699.4				1	1	1	4.3	4.3	4.3	33.124	0.0073725	1.2759	3507400	2	19	P11362-18;P11362-4;P11362;P11362-19;P11362-7;P11362-2;P11362-20;P11362-3;P11362-14;P11362-8;P11362-16;P11362-5;P11362-6;P11362-9;P11362-10;P11362-11;P11362-12;P11362-13;P11362-21	P11362-18;P11362-4;P11362;P11362-19;P11362-7;P11362-2;P11362-20;P11362-3;P11362-14;P11362-8;P11362-16;P11362-5;P11362-6;P11362-9;P11362-10;P11362-11;P11362-12;P11362-13;P11362-21	Fibroblast growth factor receptor 1
445410	347410	371140	436230	456460	458580	486080	456680	453850	391800	400040	482470	483410	520530	507490	475930	433920	358490	375050	442910	446410	462930	475840	455850	439990	370450	379000	441890	472830	461510	524400	451190				12	12	12	16.2	16.2	16.2	90.725	0	76.939	1516900000	51	3	P11387;Q969P6-2;Q969P6	P11387	DNA topoisomerase 1
0	0	0	0	0	0	0	0	0	0	0	0	0	0	0	0	5097.7	0	5087	3833.5	4891.9	0	2933.1	2631.1	0	0	0	0	0	0	0	0	+			12	1	1	7.5	0.7	0.7	174.38	1	-2	0	1	4	P11388;P11388-2;P11388-3;P11388-4	P11388;P11388-2;P11388-3;P11388-4	DNA topoisomerase 2-alpha
739960	271560	457950	298840	541330	343300	466790	381610	753980	283770	493520	348620	550710	403810	534140	403210	1144100	381410	636900	460120	815170	471710	706570	552580	340560	158890	225480	152590	265960	212800	221010	172230				9	9	9	17.3	17.3	17.3	59.256	0	80.462	4541100000	42	3	P11413;P11413-3;P11413-2	P11413;P11413-3;P11413-2	Glucose-6-phosphate 1-dehydrogenase
1104700	3329900	854530	3690400	2426300	4139200	3762300	5613400	4012400	4552100	2319000	5354100	3305900	5838500	5044000	7011600	1190100	3881200	960600	4535700	2943600	4928900	4363500	6696600	1166600	3687500	1155500	4166800	2742400	4735300	4251900	5975000				14	14	11	51.7	51.7	40.6	40.04	0	323.31	42020000000	289	2	P11488;A8MTJ3	P11488	Guanine nucleotide-binding protein G(t) subunit alpha-1
1186300	1266400	1184400	1508500	1744100	1763600	1913500	1957400	889110	861540	871080	1061200	1210000	1199700	1302700	1280600	951490	961260	955420	1162100	1384200	1349000	1488100	1550500	690160	720390	699200	914280	1042800	1044800	1172500	1197700				21	21	21	25.4	25.4	25.4	129.63	0	277.67	3487700000	111	2	P11498;P11498-2	P11498	Pyruvate carboxylase, mitochondrial
112440	70841	93747	93621	118360	96150	105000	106220	188970	128920	169670	152740	187430	175140	186570	167520	188810	129390	182960	176970	203450	198600	211910	184140	197520	136850	179290	175070	204270	190760	216160	198910				13	13	4	7.3	7.3	2.1	271.04	0	232.79	506590000	50	11	P11532-3;P11532-2;P11532-4;P11532;P11532-8;P11532-7;P11532-10;P46939-3;Q13474-2;Q13474;P46939-4	P11532-3;P11532-2;P11532-4;P11532;P11532-8;P11532-7;P11532-10	Dystrophin
2597	1036.2	1761.9	3095.2	2287.6	2585.9	3125.8	2264.3	0	0	0	0	0	0	0	0	0	0	0	0	0	0	0	0	0	0	0	0	0	0	0	0				10	1	1	21.6	2.5	2.5	72.19	0	2.8238	1950100	1	3	P11532-6;P11532-5;P11532-9	P11532-6;P11532-5;P11532-9	Dystrophin
592890	285790	619880	361310	891970	594140	524840	365270	351970	170440	376420	235040	534520	336200	319890	226750	744450	373130	768210	482300	1070200	697090	736820	521940	421450	209550	439040	270560	610400	404100	363830	267350				13	13	13	17.4	17.4	17.4	101.56	0	89.271	1732600000	56	1	P11586	P11586	C-1-tetrahydrofolate synthase, cytoplasmic;Methylenetetrahydrofolate dehydrogenase;Methenyltetrahydrofolate cyclohydrolase;Formyltetrahydrofolate synthetase;C-1-tetrahydrofolate synthase, cytoplasmic, N-terminally processed
1128200	877050	1077700	966810	1424800	1185100	1218700	972290	1197600	899960	1219700	1122200	1523000	1258800	1280100	1105800	764800	512590	697220	608530	945660	728770	725930	609800	1610300	1170300	1502600	1387300	1960900	1582900	1651400	1392400				6	6	6	19.3	19.3	19.3	39.724	0	31.659	3952300000	55	1	P11766	P11766	Alcohol dehydrogenase class-3
217520	148660	191400	179050	237340	197620	227610	180090	240390	156250	229970	213940	267430	220990	246570	213000	443090	263970	496090	353950	454340	360120	456900	314730	220710	131940	203340	168820	242110	180580	211870	184270				11	6	5	49.1	26.1	22	34.769	0	157.02	834930000	35	2	P11908;P11908-2	P11908;P11908-2	Ribose-phosphate pyrophosphokinase 2
991550	712390	896160	926990	1093900	928320	1217300	1120600	770200	596330	695810	767270	899500	718780	992220	915680	931750	666260	886200	845450	1082200	915070	1105400	992840	949700	673930	883070	946440	1050800	903500	1143700	1100500				19	19	12	43.7	43.7	25	61.18	0	291.66	6933200000	100	7	P11940-2;P11940;Q9H361;Q4VXU2;Q4VXU2-2;Q96DU9-2;Q96DU9	P11940-2;P11940	Polyadenylate-binding protein 1
597090	318870	423310	374670	489330	394750	503730	412620	223380	140940	164420	159160	201430	164830	207710	175890	535540	313300	391450	365110	428800	386210	446190	344020	260220	151460	198160	187040	230080	184770	235810	204480				4	4	4	19.2	19.2	19.2	28.768	0	24.364	577340000	21	1	P12004	P12004	Proliferating cell nuclear antigen
118990	681040	150660	534300	580290	1034800	630890	918200	157400	678690	212820	622650	610340	1012000	638920	933710	47575	476310	80522	451400	424410	817340	480020	773550	184700	688470	203170	632240	624010	1142400	683100	997920				9	7	7	11.4	9.3	9.3	105.64	0	94.388	3191400000	55	2	P12036-2;P12036	P12036-2;P12036	Neurofilament heavy polypeptide
441920	255210	369380	292930	442720	359730	411820	335270	392810	222660	304470	285120	354050	304290	352410	276840	271010	172070	223730	190770	261640	228900	245990	205320	372620	257840	323990	298500	399200	331870	399060	334510				11	11	11	23.9	23.9	23.9	54.846	0	64.823	1279100000	51	6	P12081-4;P12081;P12081-3;P12081-2;P49590-2;P49590	P12081-4;P12081;P12081-3;P12081-2	Histidine--tRNA ligase, cytoplasmic
20838	1282.1	16478	4137.9	5272.5	2505.2	16546	3198.4	0	0	0	0	0	0	0	0	0	0	0	0	0	0	0	0	39732	5636.3	39176	8868.4	20729	8212.2	63345	11172				2	2	2	3.9	3.9	3.9	108.53	0	7.0092	22454000	3	1	P12109	P12109	Collagen alpha-1(VI) chain
0	0	0	0	0	0	0	0	0	0	0	0	0	0	0	0	11789	3134.8	11500	5872.4	10573	6077.8	39659	4807.9	0	0	0	0	0	0	0	0				1	1	1	1.9	1.9	1.9	87.279	0	3.2717	7503500	1	3	P12110-3;P12110-2;P12110	P12110-3;P12110-2;P12110	Collagen alpha-2(VI) chain
50318	225040	65007	271880	184790	318040	306440	399560	12199	44702	12743	52587	32332	64596	48423	64750	52316	195810	40764	236560	164840	275540	224680	299560	28152	66798	18772	87208	41203	96982	76869	118870				12	2	2	44.6	6	6	33.064	0.00068776	2.2092	1613200000	10	1	P12235	P12235	ADP/ATP translocase 1
3902600	11318000	3787700	12546000	10094000	15413000	13275000	18842000	1743000	4782500	1676300	5336700	3967800	6035300	5535900	7107500	2733700	6528000	2407800	7456000	8607700	8933200	8319200	16676000	1674200	4277600	1775400	4931800	3585600	5551100	5064600	6501000				17	17	4	56.4	56.4	14.8	32.866	0	177.47	101540000000	338	2	P12236;Q9H0C2	P12236	ADP/ATP translocase 3;ADP/ATP translocase 3, N-terminally processed
495830	424700	415310	471640	549950	513890	562970	537460	427470	321150	345190	364130	527640	404790	435650	464300	672280	508140	524770	543810	664970	656480	678750	590570	303890	203700	228070	261700	290520	280720	315120	276620				13	12	12	29.4	28	28	55.804	0	147.17	1273400000	53	1	P12268	P12268	Inosine-5-monophosphate dehydrogenase 2
619900	491210	567070	560750	689500	642200	656470	603610	1108600	989150	998420	1126700	1286200	1343500	1337300	1176500	1018700	858340	890010	1015000	1209300	1231600	1199100	1117600	1082300	891620	974870	1049800	1240000	1251800	1269400	1134500				43	43	43	19.8	19.8	19.8	267.29	0	323.31	3610700000	185	2	P12270;P12270-2	P12270	Nucleoprotein TPR
1516800	1669900	1386300	1887600	2382100	2357000	1968900	2254100	3665100	4202400	3197500	4209500	5967300	5311300	4823000	5506000	1479000	1879700	1306500	2203500	2561600	2403700	2034300	2357100	1096500	1195500	1047800	1337400	1701400	1672000	1563500	1772600				5	5	5	20.5	20.5	20.5	36.474	0	91.538	34461000000	74	1	P12271	P12271	Retinaldehyde-binding protein 1
13269000	16259000	11422000	19018000	19012000	21168000	21922000	22540000	20384000	24229000	14886000	24187000	29048000	31275000	31425000	31800000	23773000	29112000	17756000	31422000	31062000	35661000	37999000	39567000	11502000	14606000	9862500	15541000	16107000	18143000	18060000	19872000				10	10	10	40.9	40.9	40.9	42.644	0	323.31	690040000000	1221	1	P12277	P12277	Creatine kinase B-type
1547900	6260100	1807500	6383400	4106700	7486800	6567500	8908900	3077600	12035000	3260900	13252000	8004600	15603000	14840000	20120000	2236800	7120200	1510700	7393000	4188800	8431000	8091600	11035000	1780400	7855900	2209300	9245000	4835000	9854100	9654500	13415000				11	11	11	36.5	36.5	36.5	47.036	0	273.17	161770000000	294	3	P12532;P12532-2;P17540	P12532;P12532-2	Creatine kinase U-type, mitochondrial
20337	34737	19180	39065	30386	48798	40882	45626	17391	26644	19898	37004	35739	45984	45096	46755	18573	29890	19853	38286	32590	37552	33751	36705	25676	40025	27011	53757	50373	59794	58561	67643				2	2	2	8.5	8.5	8.5	50.47	0	17.531	114600000	6	2	P12694;P12694-2	P12694;P12694-2	2-oxoisovalerate dehydrogenase subunit alpha, mitochondrial
2117700	584020	1894800	732750	1540100	826350	1268800	763130	1070700	306950	942140	374140	763980	410530	649290	400410	1767500	512140	1544200	626880	1327800	701690	1049300	657590	1682900	488850	1527400	603690	1242900	622310	1025700	596180				39	24	1	51.7	33.6	2.5	103.06	0	285.71	4613300000	145	3	P12814;P35609-2;P35609	P12814	Alpha-actinin-1
0	0	0	0	0	0	0	0	0	0	0	0	0	0	0	0	0	0	0	0	0	0	0	0	12051	5084.8	11068	8735.3	8653.8	7681.4	14397	14456				39	1	1	49.9	1.9	1.9	105.57	0	4.5073	2665500	1	3	P12814-3;P12814-2;P12814-4	P12814-3;P12814-2;P12814-4	Alpha-actinin-1
13926	4585.2	19576	4774.9	5204.3	6240.6	6557.2	6223.5	5882.7	4148.8	5855	6746.2	7757.9	7801.6	8568.3	8447.6	8918.7	4895	12244	5392.1	7274.8	8718	7942.1	7321.9	0	0	0	0	0	0	0	0				1	1	1	6.6	6.6	6.6	21.564	0.0050178	1.435	20389000	3	1	P12829	P12829	Myosin light chain 4
197020	122790	216390	180530	261620	190520	242700	208990	246690	205800	261320	261240	333130	300460	330690	273030	230850	208960	264100	278590	333510	295950	347850	300220	130030	117320	154880	162870	200210	171520	200330	172960				12	12	8	30	30	22.2	59.834	0	148.15	892080000	52	2	P12931;P12931-2	P12931;P12931-2	Proto-oncogene tyrosine-protein kinase Src
50632	21204	32996	22089	35794	23779	30385	23148	119960	60195	96834	54893	98427	69750	96643	67952	48279	18578	36500	20038	33622	25366	31667	25152	149790	87213	115270	78891	137630	89381	119720	98416				3	3	3	8.2	8.2	8.2	47.261	0	50.28	693790000	11	3	P12955-3;P12955;P12955-2	P12955-3;P12955;P12955-2	Xaa-Pro dipeptidase
76212	46645	52249	45445	67692	63498	60357	51908	137320	92525	103230	101950	125440	126170	109440	97281	152240	97719	114230	96851	138690	132270	110080	85445	57671	39992	46634	35097	53502	51908	44438	34500				4	4	4	8.1	8.1	8.1	65.148	0	4.8603	314560000	16	2	P12956-2;P12956	P12956-2;P12956	X-ray repair cross-complementing protein 6
269200	213490	229500	201120	272650	272020	237690	199710	6760.3	3394.8	3733	5010.6	7192.6	4311.2	7141.2	4746.1	38980	21897	29444	23743	34515	27278	36182	28915	180840	149430	181820	164640	169370	209090	216790	135800				3	3	3	4.1	4.1	4.1	82.704	0.0021844	1.7697	586690000	8	1	P13010	P13010	X-ray repair cross-complementing protein 5
292570	696200	243470	772660	538460	867720	785070	964740	117820	256230	82344	292670	192750	355140	286620	341420	221870	472850	168350	540500	346510	635300	513920	662410	48650	115870	41151	136080	82019	158250	133120	172160				1	1	1	6.5	6.5	6.5	19.576	0	42.054	2681100000	27	1	P13073	P13073	Cytochrome c oxidase subunit 4 isoform 1, mitochondrial
104120	50796	71437	51512	69287	72281	70129	50990	268040	140630	181800	142220	201450	192870	155190	127630	153480	86999	97346	88636	105180	112000	101370	81485	168320	51035	101950	60417	91005	72416	90787	61876				2	2	2	4.4	4.4	4.4	44.96	0	6.6724	337050000	15	3	P13473;P13473-2;P13473-3	P13473;P13473-2;P13473-3	Lysosome-associated membrane glycoprotein 2
46962	70938	23961	72520	46454	64469	50810	49528	55919	79698	30048	89508	68535	86974	85207	70893	24987	22447	8303.5	21180	21051	20548	14868	17559	40801	38256	18723	45796	33053	42649	30885	23861				4	4	4	7.8	7.8	7.8	70.94	0	57.537	438740000	20	1	P13521	P13521	Secretogranin-2;Secretoneurin;Manserin
5316600	6691700	5068400	8615500	9302500	9683000	9246800	11018000	4207300	5775800	4253100	7291400	7894400	7772500	8224500	9623900	3486400	4230300	3378600	5682300	6738300	6135000	6652600	7463900	3835100	4962000	3901300	6862800	7492300	7460000	7678600	8638000				13	13	13	21.3	21.3	21.3	93.36	0	182.9	28058000000	177	6	P13591-1;P13591;P13591-4;P13591-3;P13591-5;P13591-6	P13591-1;P13591;P13591-4;P13591-3;P13591-5	Neural cell adhesion molecule 1
7436400	16372000	7574300	20446000	18974000	24530000	22251000	29837000	4793100	11561000	4440900	14662000	11866000	16888000	15157000	19631000	5468500	13113000	5005300	16303000	13429000	18878000	17176000	22259000	6160800	14466000	5857500	18855000	16143000	21698000	20119000	26233000				39	39	22	47.5	47.5	28.8	111.75	0	323.31	170610000000	911	5	P13637;P13637-2;P13637-3;P54707;P54707-2	P13637;P13637-2;P13637-3	Sodium/potassium-transporting ATPase subunit alpha-3
6924100	3895900	5877100	4528000	6874700	5285500	6325300	4881300	7571000	4043200	6418600	4497100	7468000	5808700	6580300	5423800	9225300	5151400	7782900	6131000	9506400	7036600	8690200	7063200	6755800	3508800	5529600	4166100	6624900	4802800	5732200	4683800				35	35	35	48.1	48.1	48.1	95.337	0	323.31	42550000000	270	1	P13639	P13639	Elongation factor 2
1053000	508380	863860	559260	1020100	794260	767290	544710	1055000	532910	874330	634100	1080700	830680	846150	598000	1354000	669440	1146900	752570	1338800	1007400	1001200	694020	1210600	631600	1090300	708700	1213000	909480	941090	648320				11	11	11	14.9	14.9	14.9	72.932	0	80.414	5522300000	87	1	P13667	P13667	Protein disulfide-isomerase A4
642340	299780	364010	325600	438980	524120	301780	280670	625480	316560	391430	377260	461060	523860	376130	383110	838740	505690	524000	524440	718430	787390	497590	492590	564020	287610	342870	320310	425660	480410	293920	265740				14	14	14	31.6	31.6	31.6	61.049	0	102.47	1840100000	53	3	P13674;P13674-2;P13674-3	P13674;P13674-2;P13674-3	Prolyl 4-hydroxylase subunit alpha-1
94668	7102.6	54050	8278.5	24383	8756.8	24471	8275.5	0	0	0	0	0	0	0	0	92204	4082.4	47807	4748.7	20390	5508.9	17669	7087.4	25251	3873.1	15629	5024.3	9514.3	4258.4	7364	4102.6				1	1	1	5.8	5.8	5.8	36.598	0	3.6365	112070000	4	1	P13686	P13686	Tartrate-resistant acid phosphatase type 5
1531700	861070	1132900	1113900	1386300	1208400	1431600	1217600	551430	298550	431690	403250	548360	441460	567770	455260	1332600	716370	1022400	934620	1133900	989010	1257600	991640	894670	484950	666190	645680	793290	704410	858400	733520				5	5	5	31.4	31.4	31.4	19.595	0	69.603	2422200000	43	3	P13693;P13693-2;Q56UQ5	P13693;P13693-2	Translationally-controlled tumor protein
141110	135600	115300	149820	210260	193970	175690	166720	112630	90362	89496	95693	148310	132320	128350	116440	103310	98253	99125	125870	149430	147580	122980	131330	104580	95049	87628	111130	144340	128090	117190	114620				5	5	5	17	17	17	36.294	0	7.3572	377780000	18	2	P13716;P13716-2	P13716;P13716-2	Delta-aminolevulinic acid dehydratase
1453400	130010	1017000	158980	807200	196900	560410	148640	1083000	257540	846500	328790	682190	311450	691960	363240	1766300	142320	1302800	152230	955230	185810	655110	145570	1751500	204840	1266800	216440	983300	303150	748950	250210				18	12	12	37.2	28.9	28.9	70.288	0	191.37	2437800000	74	2	P13796;P13796-2	P13796	Plastin-2
1358200	447720	1102800	568080	1027700	600490	857220	607200	1705900	500720	1381000	633060	1186500	686540	1028700	620710	839130	346940	652120	403460	565950	428810	526340	384760	1690800	477140	1337600	653130	1198800	678630	1005800	675270				28	28	21	54.3	54.3	46	70.81	0	244.07	3136300000	114	4	P13797;P13797-2;P13797-3;Q14651	P13797;P13797-2;P13797-3	Plastin-3
203930	122540	168200	139790	190970	158810	169320	161280	215430	121430	159340	145200	193230	178730	175960	164070	212240	124790	153050	143580	194910	169010	189460	157050	205300	104710	166360	142570	196110	147690	176190	152720				7	7	7	13.5	13.5	13.5	81.224	0	173.77	1424100000	39	1	P13798	P13798	Acylamino-acid-releasing enzyme
375360	693260	362990	758740	695330	912830	836380	1024000	434790	800630	400160	890810	832430	1126900	924060	1087200	468830	809340	431500	886810	844040	1141300	940280	1091700	340350	616620	351300	721220	598670	846120	767780	935940				7	7	7	30.6	30.6	30.6	35.079	0	158.45	7495100000	69	2	P13804;P13804-2	P13804;P13804-2	Electron transfer flavoprotein subunit alpha, mitochondrial
140110	69508	118990	83765	154500	96353	113150	98643	302650	195960	277970	202850	286030	236290	257980	223830	280480	182160	263590	201470	301260	229700	250580	222040	154050	87807	138130	100150	154170	118580	135660	122080				10	10	10	15.8	15.8	15.8	76.482	0	16.015	503390000	36	3	P13807-2;P13807;P54840	P13807-2;P13807	Glycogen [starch] synthase, muscle
1556100	1864100	1422600	1965600	1811300	2184100	2199100	2214700	2216100	2580600	1981200	2780400	2761000	3089400	3160400	2940300	2235500	2457300	1891600	2742100	2584800	2917400	2969800	3005900	1578600	1663800	1345600	1916400	1713800	2137000	2108800	2122500				14	14	13	43.5	43.5	39.5	43.066	0	313.01	15937000000	97	2	P13861-2;P13861	P13861-2;P13861	cAMP-dependent protein kinase type II-alpha regulatory subunit
13214000	6730700	10109000	10161000	11664000	9973400	10754000	9103100	6686200	3629300	5435400	5076100	6431600	5297300	5716200	5561400	6869000	3888100	5449100	5465300	6411700	5289200	5683500	5581800	8067900	4735300	6405000	6531000	7782600	6726200	7143700	6606200				11	6	6	33.2	17.7	17.7	46.986	0	219.13	188690000000	539	3	P13929;P13929-2;P13929-3	P13929;P13929-2;P13929-3	Beta-enolase
50353	30532	39026	37818	53746	45417	48503	45260	265130	156320	226310	189870	274140	215350	246880	210610	164790	89149	122180	120350	159730	131880	164180	135770	114900	70396	89636	94065	103500	91372	116640	103060				7	7	7	32.5	32.5	32.5	28.38	0	54.927	312790000	30	1	P13984	P13984	General transcription factor IIF subunit 2
27773000	9081900	22843000	9115100	34719000	12234000	21977000	9522600	17423000	6267400	14264000	6111100	22059000	8439400	14140000	6162600	40693000	14018000	33533000	13537000	48752000	18723000	32218000	13933000	35365000	12303000	29293000	11881000	43063000	15986000	28630000	12423000				15	14	14	29.2	27.5	27.5	49.88	0	115.67	269530000000	250	3	P14136;P14136-3;P14136-2	P14136;P14136-3;P14136-2	Glial fibrillary acidic protein
2366.7	1696	2275.6	3272.7	4138.9	3344.7	8529.5	3014.6	3571.1	4073.7	5960.5	4729	5985.5	5524.3	12836	5705.9	6557.5	6456.2	5519.2	7562.5	8796.4	7019	7939.3	6396.8	3675.8	5367.6	6023.9	4235.5	7271.4	7000.2	6429.3	4590.1				1	1	1	4.3	4.3	4.3	29.279	0.0036193	1.5511	23782000	4	1	P14207	P14207	Folate receptor beta
1163700	718740	967170	848540	1230300	1008100	987230	930020	1052100	806960	947240	888280	1166000	1047100	1013300	862870	1223400	834870	1072600	935470	1305800	1097500	1159100	1051900	677160	525650	594360	574790	790770	699360	634230	566430				7	7	7	11.2	11.2	11.2	59.177	0	18.263	2886800000	41	2	P14314-2;P14314	P14314-2;P14314	Glucosidase 2 subunit beta
147310	22160	117350	35267	133620	35605	69323	48568	108650	24445	80812	34452	102260	37120	69000	41101	83835	45964	65598	50364	91441	56850	73086	61108	145730	19655	109850	34786	127110	34537	80125	42374				3	3	3	8	8	8	54.013	0	7.3648	206440000	12	2	P14317;P14317-2	P14317	Hematopoietic lineage cell-specific protein
2933.2	11297	5135.1	10602	6849	12451	10079	8768.5	136630	208530	164180	210510	111760	237390	243090	188580	4229	16408	5595	11494	8899.8	14894	12270	9155.3	9059.5	17981	11584	19186	9334	20107	18390	10357				2	2	2	5.7	5.7	5.7	40.532	0	15.833	84128000	5	2	P14324-2;P14324	P14324-2;P14324	Farnesyl pyrophosphate synthase
678940	1565900	805550	1861600	1540300	1959500	2214600	2290600	907730	1535500	878220	1971800	1387000	2033000	2146800	2182500	890890	1438800	869920	1993100	1498900	1988900	2331200	2405300	649420	1798200	823520	2080700	1560100	2251700	2514800	2723300				8	8	8	24.8	24.8	24.8	33.367	0	59.435	14734000000	61	1	P14415	P14415	Sodium/potassium-transporting ATPase subunit beta-2
789180	546380	710500	550140	955230	595100	846640	669000	702440	497240	646980	542940	788310	552240	778180	630900	823440	614540	800170	623540	1159400	721510	1004100	830190	786170	519220	689220	589830	968890	611740	866330	728230				7	7	7	23.7	23.7	23.7	36.573	0	85.56	6519200000	56	1	P14550	P14550	Alcohol dehydrogenase [NADP(+)]
1963600	1586700	1698800	1930400	2048100	2122500	2094400	2225300	830530	688440	726030	906890	804200	855980	1054900	1225400	1652700	1396600	1412200	1708500	1570700	1751000	1801700	1970700	1594800	1278500	1364300	1695100	1585200	1650500	1705400	1890900				25	3	3	49.5	5.3	5.3	57.936	0	31.253	35709000000	330	4	P14618;P14618-3;P30613-2;P30613	P14618;P14618-3	Pyruvate kinase PKM
17870000	19076000	15946000	24885000	17741000	24701000	25226000	29940000	15057000	15879000	12748000	20644000	15737000	20351000	20117000	23909000	19543000	20368000	17102000	26119000	20195000	25243000	26142000	30565000	14998000	15609000	13189000	20791000	17534000	19522000	21786000	26598000				27	27	5	54.2	54.2	10	58.061	0	323.31	333770000000	1399	1	P14618-2	P14618-2	Pyruvate kinase PKM
107200	125830	126970	128910	194520	162730	157020	165980	36398	29785	29602	41081	44839	50952	54006	51149	81739	107430	77596	121510	116230	130140	122290	129270	101220	121460	112460	155840	162870	156490	138370	162910				2	2	2	17.2	17.2	17.2	11.139	0.0021954	1.8218	344600000	9	1	P14621	P14621	Acylphosphatase-2
5218800	3857100	4344900	4475100	6484200	5845800	5140400	4814500	4002100	2917000	3443900	3503800	5049300	4526600	4151600	3934800	4712100	3416700	3978500	4227900	5964700	5249700	4775700	4524800	3116600	2342000	2805500	2927800	4244300	3785400	3446200	3469800				37	37	36	46.1	46.1	44.6	92.468	0	323.31	44347000000	309	2	P14625;Q58FF3	P14625	Endoplasmin
227600	187050	185120	216830	249860	234290	259220	255220	331230	281710	312540	330320	377110	366910	410980	390370	303000	262230	244060	315240	362470	369530	381210	341720	265460	233350	224010	259950	293220	295600	328130	307790				4	4	4	18.6	18.6	18.6	23.656	0	80.568	2561100000	28	5	P14678-2;P63162;P14678;P63162-2;P14678-3	P14678-2;P63162;P14678;P63162-2;P14678-3	Small nuclear ribonucleoprotein-associated proteins B and B;Small nuclear ribonucleoprotein-associated protein N
605310	258990	342160	278990	388720	327510	309070	317280	290520	194840	223100	212740	287420	262580	264690	210620	299750	206180	211350	221330	306300	266250	254190	240360	252540	165520	182070	191120	277900	244890	218400	195370				13	13	13	13.8	13.8	13.8	117.97	0	51.277	777430000	47	2	P14735;P14735-2	P14735	Insulin-degrading enzyme
120700	454600	109620	444830	332110	536610	434010	505460	172740	646790	209040	669240	469280	752090	621440	741190	147140	456820	144250	416470	351980	475310	431750	460100	96546	308440	97731	281040	240100	317730	317080	322730				2	2	2	22.1	22.1	22.1	10.192	0	11.925	2129200000	15	1	P14854	P14854	Cytochrome c oxidase subunit 6B1
14830	20282	12379	16188	14679	24469	21247	19890	8667.3	8022.8	6768.5	9183.6	10744	8979.9	10618	10672	16194	16012	13185	15708	18387	15663	20509	17494	19187	16181	17113	17141	20222	20816	18898	20878				3	3	3	6.1	6.1	6.1	68.143	0.00024056	2.6625	53658000	8	14	P14859-4;P14859-5;P14859-3;P14859;P14859-2;P14859-6;P09086-4;Q9UKI9-3;Q9UKI9;Q9UKI9-2;P09086-3;P09086-2;P09086;P09086-5	P14859-4;P14859-5;P14859-3;P14859;P14859-2;P14859-6;P09086-4;Q9UKI9-3;Q9UKI9;Q9UKI9-2;P09086-3;P09086-2;P09086;P09086-5	POU domain, class 2, transcription factor 1;POU domain, class 2, transcription factor 2;POU domain, class 2, transcription factor 3
2080700	2059300	1886900	2549100	2780500	2729000	3015400	2860500	2309000	2465500	2095500	2922200	3328400	3245300	3384600	3229400	2265300	2362900	2064500	2745400	3135900	3196500	3384300	3210400	2267700	2369900	2196900	2969500	3340200	3238000	3585600	3350200				15	15	14	53.7	53.7	52.2	50.56	0	323.31	15973000000	175	2	P14866-2;P14866	P14866-2;P14866	Heterogeneous nuclear ribonucleoprotein L
25096	57622	22381	84354	53780	89031	80767	91544	10738	14611	7566.3	21303	15317	24561	24057	22987	8118.4	17871	7878.2	26685	19635	29947	23766	32042	21666	56425	24539	89965	45099	97144	74129	71659				4	4	2	8.3	8.3	3.9	51.801	0.00088988	1.9434	105940000	9	2	P14867;P31644	P14867	Gamma-aminobutyric acid receptor subunit alpha-1
1549500	1142100	1232700	1449000	1523700	1500900	1502400	1572900	1326500	999050	1350100	1386600	1473300	1398500	1559100	1456900	1599600	1377700	1461500	1765900	1847800	1822400	1847600	1793900	1572000	1252900	1426100	1774100	1834000	1757900	1759400	1759900				19	19	19	40.3	40.3	40.3	57.136	0	157.78	4760700000	94	2	P14868;P14868-2	P14868;P14868-2	Aspartate--tRNA ligase, cytoplasmic
234940	221190	185720	275920	341030	282580	473080	219840	137810	99762	106920	132090	209880	123790	232480	122490	152780	107270	126380	147380	216410	134340	264480	132700	154170	100120	112900	125680	212790	123520	309400	133150				17	12	12	27.9	20.5	20.5	81.744	0	86.497	579880000	43	1	P14923	P14923	Junction plakoglobin
63202	143580	59359	228670	132430	192270	215380	289790	40921	81771	46386	137150	94338	106220	143780	196750	3649.9	13027	4068.3	15815	8506.4	16013	16346	15309	43872	98107	36107	147960	95763	142930	149500	197250				3	3	3	18.9	18.9	18.9	13.53	0	8.6275	611050000	11	2	P14927;P14927-2	P14927;P14927-2	Cytochrome b-c1 complex subunit 7
108010	82396	92323	91581	114960	123980	107320	88979	156270	127320	134930	163830	185980	203160	175510	172620	121790	95806	114130	115070	136080	137230	138900	117810	165540	144080	136890	182930	201770	202490	197840	183750				5	5	5	8.1	8.1	8.1	84.436	0	8.3506	283100000	22	4	P15056;P04049;P04049-2;P10398	P15056	Serine/threonine-protein kinase B-raf
595720	4857300	1172600	6164100	4355900	6624100	5058800	12260000	485230	4729200	1169700	5471400	3906500	6262900	4469600	9487400	705780	4482200	1030200	5707000	4973300	6263100	4451500	10456000	454350	3656300	908500	5021000	3819100	5271700	3918100	9037500				9	9	9	30	30	30	42.064	0	323.31	109820000000	323	1	P15104	P15104	Glutamine synthetase
143230	112240	162220	106500	154680	123760	129810	141860	575150	281350	496760	354920	621750	396370	520050	450130	2142300	921880	1600400	1196200	1830300	1216700	1666300	1506000	13388	8343.7	1410.2	1664.9	17972	8771.8	9059.7	2100.2				3	3	3	22.2	22.2	22.2	35.853	0	5.3305	2333500000	14	1	P15121	P15121	Aldose reductase
199610	154690	145910	220990	313920	253060	246890	229140	167430	68895	114660	79336	179780	99860	121380	71179	364610	121980	297280	174020	347440	193680	262580	152760	126990	68321	91497	94223	164190	116940	126540	96127				3	3	3	2.1	2.1	2.1	109.54	0	6.4896	718850000	22	1	P15144	P15144	Aminopeptidase N
3813.5	0	2166.4	0	2843.4	0	1549.5	1086	0	0	0	0	0	0	0	0	2793.5	0	1066	0	1280.9	0	1296	0	4539.7	0	1376	0	2325.4	0	831.26	0				4	1	1	22.4	7.3	7.3	21.429	0	10.294	0	3	1	P15153	P15153	Ras-related C3 botulinum toxin substrate 2
1000600	487140	757710	633580	1036900	688980	847150	729590	1034400	530710	846580	688230	1104100	753270	943640	789930	1280700	676120	1002000	847270	1229800	953320	1113100	943480	635640	290620	515220	408320	671650	433020	555470	478780				12	12	12	26.9	26.9	26.9	55.755	0	121.2	1340800000	69	4	P15170;P15170-2;P15170-3;Q8IYD1	P15170;P15170-2;P15170-3;Q8IYD1	Eukaryotic peptide chain release factor GTP-binding subunit ERF3A;Eukaryotic peptide chain release factor GTP-binding subunit ERF3B
9273.6	17479	9032.4	15127	15604	16705	20060	17719	57642	89479	38975	66350	68593	81870	95143	88104	7130.3	14798	6053	15167	10949	16052	15780	13933	18990	32163	11970	25564	27326	29245	33768	28623				6	1	1	24.5	6.3	6.3	28.766	0	8.9932	58301000	6	1	P15259	P15259	Phosphoglycerate mutase 2
1207700	623880	1383200	844150	1334900	753570	1074800	721020	1230200	622970	1300700	846660	1392700	917740	1148100	825920	568490	305310	642240	391800	689820	435400	586060	368390	628800	281020	709760	388010	738150	418340	576220	413890				19	7	7	27.8	12.6	12.6	69.412	0	25.135	3828400000	32	1	P15311	P15311	Ezrin
30660	32873	37306	36774	60668	39275	60044	53091	45486	41438	54582	52694	53912	49860	72597	63091	34710	32969	30478	38141	61832	37761	47282	42237	31589	29388	33982	41507	56863	36894	49799	46117				4	4	4	30.4	30.4	30.4	26.182	0	43.932	633570000	11	1	P15374	P15374	Ubiquitin carboxyl-terminal hydrolase isozyme L3
0	0	0	0	0	0	0	0	278680	229410	202780	280880	617370	249800	405220	996610	127730	128460	80608	146710	406980	152700	235120	511810	488000	427390	377630	537750	1228700	597090	841230	1813900				7	1	1	46.7	9.2	9.2	17.149	0	2.9053	1936600000	8	2	P15531;P15531-2	P15531;P15531-2	Nucleoside diphosphate kinase A
1378800	114480	398010	145640	690350	195030	350430	361870	886660	82888	265230	117720	406480	140930	261760	246580	972050	182070	368300	237220	480670	281190	351590	369530	442540	30603	128460	37217	191310	44791	108240	116140				2	2	2	8.1	8.1	8.1	26.365	0.0023991	1.7624	502850000	8	3	P15559-3;P15559-2;P15559	P15559-3;P15559-2;P15559	NAD(P)H dehydrogenase [quinone] 1
83517	42482	69129	46415	80384	58892	71280	66269	84673	48949	69704	46877	86184	72237	77997	69590	71737	34537	63665	44739	56939	46631	62436	49988	79300	37481	69500	49572	57271	62998	67961	54218				4	4	4	8.6	8.6	8.6	59.988	0	18.148	405400000	21	2	P15586-2;P15586	P15586-2;P15586	N-acetylglucosamine-6-sulfatase
109060	69593	101870	87362	102480	96439	100560	79222	137310	72615	117670	89588	128410	107280	116190	80531	137370	59657	103970	81934	96102	80561	91346	71230	94790	57534	76843	64076	102180	81155	85596	70813				6	6	6	23.5	23.5	23.5	43.157	0	32.664	171660000	19	2	P15735-2;P15735	P15735-2;P15735	Phosphorylase b kinase gamma catalytic chain, liver/testis isoform
1945900	1513000	1617300	1630100	1985700	1838800	2223700	1865400	1246500	1007800	1156600	1221700	1539500	1315200	1558900	1394500	1692100	1139400	1467500	1640000	1834500	1631100	2102000	1901300	2563700	1705600	2209200	2206100	2878300	2370800	2961000	2496900				11	11	11	41	41	41	31.324	0	90.609	12293000000	99	1	P15880	P15880	40S ribosomal protein S2
49413	49248	50461	50030	64532	57026	68918	59111	33603	28483	33079	33108	48592	37622	44271	40021	61253	65233	73029	70973	88410	86947	97377	77106	76181	67670	73030	86695	99625	97468	108880	88266				6	6	6	17.6	17.6	17.6	53.172	0	21.688	153250000	21	3	P15882;P15882-3;P15882-2	P15882;P15882-3;P15882-2	N-chimaerin
18743	10329	15318	13726	21209	16462	17021	16456	17277	13079	14543	15042	17787	15565	17231	15492	28842	19309	23864	23254	33698	28157	33252	29125	0	0	0	0	0	0	0	0				1	1	1	2	2	2	48.157	0.0073907	1.2873	15800000	3	20	Q99081-4;P15884-16;Q99081;P15884-3;P15884;P15884-12;P15884-13;P15884-14;P15884-10;P15884-4;P15884-5;P15884-11;P15884-7;P15884-15;P15884-9;Q99081-2;P15884-2;P15884-6;P15884-8;Q99081-3	Q99081-4;P15884-16;Q99081;P15884-3;P15884;P15884-12;P15884-13;P15884-14;P15884-10;P15884-4;P15884-5;P15884-11;P15884-7;P15884-15;P15884-9;Q99081-2;P15884-2;P15884-6;P15884-8;Q99081-3	Transcription factor 12;Transcription factor 4
188880	182540	159570	235570	319880	228690	250080	213760	138830	137210	131610	183230	275590	173690	199800	176260	128190	127230	114320	162610	238720	147460	179610	146530	137330	142720	144090	181370	274450	172250	196180	159260				18	18	18	7.9	7.9	7.9	331.77	0	72.385	989220000	84	3	P15924;P15924-3;P15924-2	P15924;P15924-3;P15924-2	Desmoplakin
44910	39422	38905	46167	52336	42563	56802	50134	72420	57369	73291	77369	108410	79421	108680	94961	68820	63410	77977	83907	105320	97344	109220	92209	58983	78282	61615	98493	99772	101080	105000	92461				3	3	3	17.8	17.8	17.8	29.247	0	7.1217	444210000	10	3	P15927;P15927-2;P15927-3	P15927;P15927-2;P15927-3	Replication protein A 32 kDa subunit
52063	101040	24895	67267	39798	105290	96289	102330	39441	79774	18452	60052	40307	92187	78913	86876	55691	88022	12609	80884	33082	99525	88966	94182	58607	130880	25065	90030	57361	148480	128800	141060				1	1	1	14.3	14.3	14.3	7.2454	0.0098512	1.1544	330460000	6	1	P15954	P15954	Cytochrome c oxidase subunit 7C, mitochondrial
2653400	991240	2486800	1309400	2870500	1276500	2285700	1427400	2733000	1067900	2638200	1515000	3226700	1281300	2442600	1523500	2808400	1067900	2676000	1465200	3141000	1404800	2455300	1542600	1263400	462230	1139400	620210	1364300	565380	1031500	620590				3	3	3	3.5	3.5	3.5	81.537	0	2.7432	2705700000	18	18	P16070;P16070-16;P16070-5;P16070-7;P16070-3;P16070-6;P16070-4;P16070-17;P16070-8;P16070-10;P16070-11;P16070-13;P16070-14;P16070-12;P16070-18;P16070-15;P16070-9;P16070-19	P16070;P16070-16;P16070-5;P16070-7;P16070-3;P16070-6;P16070-4;P16070-17;P16070-8;P16070-10;P16070-11;P16070-13;P16070-14;P16070-12;P16070-18	CD44 antigen
0	0	0	222610	0	260530	219980	0	388460	464240	378680	611930	596320	652630	589600	673910	0	270500	0	0	501690	316770	299520	413720	1033600	1040300	662020	1091300	850490	1064900	969560	1322900				5	1	1	52.4	16.1	16.1	15.144	0	12.908	14291000000	6	3	P16104;Q8IUE6;Q96QV6	P16104;Q8IUE6;Q96QV6	Histone H2AX;Histone H2A type 2-B;Histone H2A type 1-A
0	0	0	0	0	0	0	0	22521	15930	17363	20812	23642	22593	21167	24628	33804	24855	26360	27426	34905	27181	38188	35601	0	0	0	0	0	0	0	0				1	1	1	1.3	1.3	1.3	106.78	0.0052072	1.4125	11770000	2	1	P16144-5	P16144-5
137070	141270	90686	136020	195520	179660	160730	174460	141720	150720	120990	155800	195030	200000	196260	171240	114150	129610	95300	119030	165790	169580	168060	184610	137850	145300	110210	112560	196040	176630	189170	184900				5	5	2	26.4	26.4	9.7	30.375	0	80.681	1569700000	38	1	P16152	P16152	Carbonyl reductase [NADPH] 1
258170	106580	128440	148360	129550	170720	181270	210600	570420	257490	229660	378950	256080	429400	356270	435960	405220	180830	190720	271560	178420	294080	253510	296060	537870	243690	222140	368160	246900	413870	375990	469590				20	17	17	20.6	18.7	18.7	166.48	0	78.535	897750000	55	17	P16157-2;P16157-8;P16157-12;P16157-21;P16157;P16157-3;P16157-16;P16157-5;P16157-15;P16157-11;P16157-10;P16157-13;P16157-4;P16157-7;P16157-6;P16157-9;P16157-14	P16157-2;P16157-8;P16157-12;P16157-21;P16157;P16157-3;P16157-16;P16157-5;P16157-15;P16157-11;P16157-10;P16157-13;P16157-4;P16157-7;P16157-6;P16157-9;P16157-14	Ankyrin-1
50319	48618	46764	40045	50314	53908	40059	40458	18531	20186	14557	17497	20312	25354	17948	20354	25886	31935	29936	25122	30187	32864	28370	29051	33100	39672	38657	22863	27699	39412	22126	29154				3	3	3	10.4	10.4	10.4	44.297	0	29.509	277140000	14	1	P16219	P16219	Short-chain specific acyl-CoA dehydrogenase, mitochondrial
39571	28428	30186	40931	46710	40039	42381	36920	48455	35107	40132	37386	48932	44949	50391	42931	9527	7210.2	8904.4	12341	10923	10926	10373	11406	43668	39368	41841	44815	57361	50195	51557	50352				4	4	4	18	18	18	35.136	0	24.182	176750000	13	14	P16220-2;P16220;P16220-3;Q03060-23;Q03060-9;Q03060-24;Q03060-8;Q03060-32;Q03060-26;Q03060-21;Q03060-31;Q03060-6;P18846-2;P18846	P16220-2;P16220;P16220-3;Q03060-23;Q03060-9;Q03060-24;Q03060-8;Q03060-32;Q03060-26;Q03060-21;Q03060-31;Q03060-6;P18846-2;P18846	Cyclic AMP-responsive element-binding protein 1;Cyclic AMP-dependent transcription factor ATF-1
19426	6764.4	21624	11418	13982	11317	14373	8310.4	47628	22206	42797	27977	39095	30292	39291	30227	25767	7194.8	19166	11874	17347	11669	15714	12687	15250	6821.3	17920	9962.7	14416	10664	9679.4	9106.3				1	1	1	2.6	2.6	2.6	60.535	0	4.1106	141480000	9	3	P16278-2;P16278-3;P16278	P16278-2;P16278-3;P16278	Beta-galactosidase
21041	33186	19789	37039	29315	41390	35577	49061	32356	67557	34886	71081	58009	89145	75524	74661	6123.9	11014	6120.3	9501	6330.9	11221	9023.6	10158	16025	27982	20289	38443	32868	41171	33704	39216				10	5	5	20.6	11.1	11.1	59.024	0	19.289	166380000	10	4	P16298;P16298-4;P16298-3;P16298-2	P16298;P16298-4;P16298-3;P16298-2	Serine/threonine-protein phosphatase 2B catalytic subunit beta isoform
39399	30965	36690	39599	41091	44114	45948	40886	62546	47215	59810	63698	75319	71970	84443	64698	24768	26224	36846	31025	22392	27482	84361	47728	25633	22308	29537	32356	42914	34305	41261	37502				5	5	4	14.3	14.3	12.2	42.864	0	74.72	142590000	14	2	P16333;P16333-2	P16333;P16333-2	Cytoplasmic protein NCK1
5289.4	15593	4502	17841	9171.5	23236	13905	16851	26994	55214	19886	74842	44155	99223	75189	95231	4745.1	12062	3671.3	18016	11616	23828	15821	20103	11356	18639	9189	28330	20214	33998	27898	32212				5	5	3	17.6	17.6	12.4	56.716	0	16.697	83786000	13	2	P16389;P16389-2	P16389;P16389-2	Potassium voltage-gated channel subfamily A member 2
1494800	1313700	1471700	1701100	1209900	1369200	1809700	1890900	1043000	914290	984750	1125000	776650	847910	1291400	1293600	1531100	1474100	1522500	1765000	1352100	1445100	1879600	1811100	1035800	939960	970760	1196800	752230	908540	1289200	1323900				7	5	5	24.3	15	15	22.58	0	36.237	15313000000	54	1	P16401	P16401	Histone H1.5
668670	743830	548110	892630	798740	1000600	782600	1042700	204210	176840	167170	253570	210210	257710	241110	281980	230780	206620	234580	294030	290720	283960	289520	313720	139450	107240	97488	132790	136700	134240	127220	160360				10	1	1	36.2	7.5	7.5	21.364	0	3.4072	27214000000	46	4	P16403;P16402;Q02539;P22492	P16403;P16402;Q02539	Histone H1.2;Histone H1.3;Histone H1.1
608230	343670	420250	413080	535440	495580	542210	445080	600410	364310	385610	441250	528330	502420	540390	431930	498990	307260	342420	367920	486420	435910	492010	394430	413050	234900	300580	292010	359480	357200	360710	303130				6	6	6	10.6	10.6	10.6	76.689	0	64.28	1105600000	38	1	P16435	P16435	NADPH--cytochrome P450 reductase
246830	483930	180450	384680	321600	320050	392430	531380	257760	473780	181950	392990	279240	306320	402270	510630	258110	475460	168620	359590	290100	305430	385960	492390	684460	1359700	448500	1119900	754450	821940	1187800	1562300				17	11	11	21.5	15.5	15.5	99.546	0	101.51	3418900000	57	1	P16499	P16499	Rod cGMP-specific 3,5-cyclic phosphodiesterase subunit alpha
916650	2436800	728060	2476200	1781000	2772100	2982500	3105700	606840	1541800	464700	1628200	1060100	1861800	1855000	1967100	296130	841620	245090	848940	591620	1039800	960590	1070800	588020	1760000	572840	1874800	1406900	1971600	2427200	2308300				7	6	6	39.7	36.8	36.8	37.221	0	154.9	5853300000	63	2	P16520;P16520-2	P16520;P16520-2	Guanine nucleotide-binding protein G(I)/G(S)/G(T) subunit beta-3
752950	763810	746970	934460	1072800	1043600	1078800	990010	1115300	1165000	1235600	1465200	1717600	1608800	1743500	1554100	1381200	1482000	1387200	1705600	1917600	1834700	2032700	1780200	1230000	1108500	1318700	1371900	1631800	1556300	1549300	1490200				30	30	14	34.7	34.7	18.1	114.76	0	323.31	8884700000	191	5	P16615;P16615-5;P16615-2;P16615-3;P16615-4	P16615;P16615-5;P16615-2;P16615-3;P16615-4	Sarcoplasmic/endoplasmic reticulum calcium ATPase 2
35071	39760	32171	53539	56896	64292	62740	78679	54486	52289	43722	76517	77294	90633	95387	100230	47914	49398	36606	73519	75509	72727	80981	90858	32740	31646	27005	46201	46841	49872	49356	60256				1	1	1	3.2	3.2	3.2	49.885	0	16.209	146160000	8	2	P16870-2;P16870	P16870-2;P16870	Carboxypeptidase E
0	0	0	0	0	0	0	0	5611.3	2798.3	4925.9	3425.6	4242.5	3310.4	5474.1	3532.8	9573.9	2845.5	9164.9	2594.6	7236.2	3255.3	5554.9	2656.7	2991.7	1809.9	2994.5	1313.8	4755.6	1150.1	2925.1	1610.5				2	2	2	2.1	2.1	2.1	147.87	0	6.6826	18297000	3	1	P16885	P16885	1-phosphatidylinositol 4,5-bisphosphate phosphodiesterase gamma-2
195050	69253	254170	143720	318280	188200	195070	113310	90525	29437	114700	62215	133040	84057	80454	50028	26874	10015	39032	20399	42689	25578	29659	16958	243760	69364	320190	179130	414920	230920	235440	140730				4	4	4	10.3	10.3	10.3	46.374	0	9.1139	241870000	10	2	P16930;P16930-2	P16930;P16930-2	Fumarylacetoacetase
586610	350630	671080	531710	606480	538110	715550	667670	384100	277430	456730	320290	463800	402390	436780	388770	650400	383310	676700	563140	598020	605080	702190	632150	763100	500300	887790	659550	962630	814550	892160	767460				5	5	4	29.5	29.5	23.5	17.302	0	11.951	6392900000	38	2	P16949;P16949-2	P16949;P16949-2	Stathmin
56824	41665	60917	41359	86226	59816	67877	80040	3548.3	2190.3	3106.7	3199.3	6695.4	5876.3	4350	4438.2	20137	12148	10193	14662	20573	21873	16621	23423	38543	36301	41862	39842	61038	52819	50642	46892				4	1	1	16.8	6.3	6.3	31.947	0	10.509	213880000	6	3	P16989-2;P16989-3;P16989	P16989-2;P16989-3;P16989	Y-box-binding protein 3
25019	17640	16334	16547	14265	17236	21214	19250	0	0	0	0	0	0	0	0	0	0	0	0	0	0	0	0	0	0	0	0	0	0	0	0				2	2	2	3.1	3.1	3.1	76.471	0.0017707	1.9087	0	2	1	P17020	P17020	Zinc finger protein 16
119040	48665	80267	69602	120100	62531	101050	116420	45250	31371	36307	43361	55257	43400	51382	57944	116350	73365	88397	111150	154380	104050	131520	143130	44352	43939	42191	60692	66404	58630	64690	70682				2	2	2	11.2	11.2	11.2	25.915	0	7.4736	176560000	11	1	P17026	P17026	Zinc finger protein 22
0	0	0	0	0	0	0	0	4562.7	4638.6	3214.1	5315.2	5521.3	4157.7	4164.3	4411.9	0	0	0	0	0	0	0	0	13506	12094	12507	15959	10525	18202	15474	12150				1	1	1	10.9	10.9	10.9	22.382	0	35.382	24133000	2	2	P17028-2;P17028	P17028-2;P17028	Zinc finger protein 24
0	0	0	0	0	0	0	0	27804	18282	20313	22704	28651	21549	23837	25001	56656	28860	23777	26648	32762	39498	34558	34116	0	0	0	0	0	0	0	0				2	2	2	4.1	4.1	4.1	63.629	0.0063891	1.3236	102580000	2	1	P17029	P17029	Zinc finger protein with KRAB and SCAN domains 1
140380	109810	183380	133570	253520	176120	188450	159680	134020	108840	158640	121870	221240	177940	184830	144160	124120	88397	136260	98437	183050	130400	139060	133620	89321	61422	110020	71639	134260	99769	111330	88431				2	2	2	5.6	5.6	5.6	46.564	0	5.0558	283100000	11	1	P17050	P17050	Alpha-N-acetylgalactosaminidase
299550	260610	245420	312760	311850	341740	326760	318680	402400	308110	296070	337660	390170	397840	385790	383090	540370	416690	408970	478820	540030	541380	522740	523580	478720	270650	403260	309550	380340	337430	348030	349280				7	1	1	11.5	1.7	1.7	71.027	0	22.687	4708100000	12	2	P17066;P48741	P17066;P48741	Heat shock 70 kDa protein 6;Putative heat shock 70 kDa protein 7
777290	688400	621260	708380	763400	818930	789780	772110	752480	557500	564350	584700	730340	686310	678150	612210	807080	681150	669550	728390	840550	818510	852300	793300	579090	460340	406280	475630	588570	581850	513870	491910				4	4	2	41.1	41.1	15	11.676	0	24.889	9927700000	38	2	P17096;P17096-3	P17096;P17096-3	High mobility group protein HMG-I/HMG-Y
0	0	0	0	0	0	0	0	26191	17794	16810	20864	29771	26450	21028	15774	25656	19792	17767	17885	27367	23035	18981	14491	0	0	0	0	0	0	0	0				3	1	1	33.3	13.5	13.5	10.679	0.0094892	1.1714	15619000	2	1	P17096-2	P17096-2	High mobility group protein HMG-I/HMG-Y
41859	83379	31819	91421	78111	115210	95476	96918	12817	27294	12139	28463	22329	31299	29058	30551	20771	30037	13263	36376	26180	41425	31284	40592	26576	61503	25617	59801	58891	85655	69494	72303				1	1	1	4.7	4.7	4.7	21.541	0.0073755	1.2786	144790000	6	1	P17152	P17152	Transmembrane protein 11, mitochondrial
849720	1066400	1327500	1615000	1429100	1452100	2266000	2506900	584310	877950	544590	1436200	1201500	1318400	1689800	2439600	472080	713350	472240	1176400	1061500	961440	1451800	2198500	735530	1434500	767210	1979000	1566300	1939600	2652100	3383900				8	8	8	23.5	23.5	23.5	46.247	0	163.8	13869000000	74	2	P17174;P17174-2	P17174;P17174-2	Aspartate aminotransferase, cytoplasmic
575370	614980	541120	839410	950370	840930	1173000	1080900	581480	634390	482500	814100	928180	823940	1130700	1067400	557730	610810	482760	768010	871730	826280	1002700	921580	569470	625570	524040	820110	909780	786590	1080200	968420				15	15	8	28.1	28.1	13.5	76.749	0	270.35	3263000000	98	1	P17252	P17252	Protein kinase C alpha type
93138	38662	62217	61427	91108	61148	59037	54511	46492	27424	47158	46515	49755	43940	40948	38836	50584	32363	46476	47637	53281	48983	39545	46117	62299	35333	58009	55564	67878	54511	52361	49801				5	5	5	5.8	5.8	5.8	129.29	0	47.149	171840000	16	1	P17301	P17301	Integrin alpha-2
0	0	0	0	0	0	0	0	0	0	0	0	0	0	0	0	0	0	0	0	0	0	0	0	0	0	0	0	0	0	0	0				1	1	1	4.2	4.2	4.2	43.008	0	12.337	4831800	1	1	P17302	P17302	Gap junction alpha-1 protein
383870	320280	342560	398760	483320	413810	444040	447960	314860	210760	263680	303690	405180	304510	346940	354940	242360	186510	237220	254420	311540	242680	305090	269480	177340	135320	165340	170180	221540	179760	207620	181350				13	13	13	20.8	20.8	20.8	89.405	0	70.633	1280000000	47	2	P17480;P17480-2	P17480;P17480-2	Nucleolar transcription factor 1
118760	319930	218360	385490	563590	357550	780720	597850	92291	240980	155020	302220	361440	290200	526220	432270	48722	102780	70378	134080	171610	132480	251740	180750	62545	145470	106230	194750	228870	169540	340450	284220				3	3	3	11.5	11.5	11.5	37.066	0	8.5503	799710000	20	5	P17516;P42330-2;Q04828;P42330;P52895	P17516;P42330-2;Q04828;P42330	Aldo-keto reductase family 1 member C4;Aldo-keto reductase family 1 member C3;Aldo-keto reductase family 1 member C1
23288	74667	26272	85425	63416	99500	89409	104150	21215	55510	21467	57534	54972	80914	68946	70194	14957	36930	15715	41804	30214	49130	44287	57502	10020	35430	13468	39611	27489	45992	41856	52581				2	2	2	8	8	8	16.402	0.00023849	2.5902	750140000	13	1	P17568	P17568	NADH dehydrogenase [ubiquinone] 1 beta subcomplex subunit 7
248230	1220700	255730	1693900	1143700	1895700	1579400	1979600	229800	1072600	266090	1514100	1089200	1784100	1477300	1830100	277800	1329400	330310	1850800	1289700	2107000	1811800	2105600	231310	913560	243750	1198400	883100	1537400	1196600	1441900				13	13	11	26.1	26.1	22.7	74.111	0	323.31	3888500000	87	2	P17600;P17600-2	P17600;P17600-2	Synapsin-1
5849.3	1348.8	2094.9	2877.9	14326	9585.4	10575	12030	42773	23987	27717	39063	65410	42562	53901	45094	857.1	0	1023.8	0	2851.7	1482.4	2314.9	3041.3	1663.2	1100.5	842.53	1028.2	4649.6	3017.8	3139.3	4879.6				7	2	2	28.3	8.5	8.5	39.821	0	40.103	99083000	6	2	P17612-2;P17612	P17612-2;P17612	cAMP-dependent protein kinase catalytic subunit alpha
471110	248680	496460	311070	494800	336000	494140	336670	586920	370700	635390	480840	604750	508900	660630	485940	551680	295200	528650	359280	569850	428390	529790	392420	403470	217330	423650	282380	396080	277900	434480	278560				15	15	15	22.6	22.6	22.6	79.994	0	52.619	2877500000	56	2	P17655;P17655-2	P17655;P17655-2	Calpain-2 catalytic subunit
8686.2	2100.2	15642	2721.3	15595	2324.3	15366	4925.3	121400	24191	132820	47565	120950	42431	99205	48125	230470	28916	129730	24869	199350	35196	78007	21978	237850	40385	171500	52403	213620	57792	124290	73762				11	7	7	22.8	16.4	16.4	53.535	0	10.908	7189200000	20	1	P17661	P17661	Desmin
180600	58390	146780	104010	187010	101010	89527	71376	186950	64085	139380	91095	178660	109960	88998	70329	178950	52897	134620	91046	173990	84235	84871	61803	154140	52812	101230	77427	151170	90680	82599	68364				1	1	1	5.3	5.3	5.3	27.613	0	32.704	492670000	8	3	P17693-4;P17693-5;P17693	P17693-4;P17693-5;P17693	HLA class I histocompatibility antigen, alpha chain G
7613	6628.3	6480.1	9098.6	9442.1	10107	8238.8	7743.8	16655	18847	16264	21735	25312	25290	25097	25647	29117	23632	25647	33411	36371	32831	34643	29005	9553	9455.8	9289.1	11076	14585	13814	9025.2	10684				4	4	4	7.1	7.1	7.1	66.69	0	29.712	59349000	8	2	P17812;P17812-2	P17812;P17812-2	CTP synthase 1
927400	547980	795560	640560	901640	724600	838220	660280	1369300	932220	1072300	1110400	1474400	1167400	1443900	1194500	1411400	875490	1153700	1010100	1385900	1142800	1343000	1126400	874290	621960	713020	713060	922960	748870	870250	794440				23	16	16	40.9	28.5	28.5	69.147	0	157.37	4725500000	88	2	P17844;P17844-2	P17844;P17844-2	Probable ATP-dependent RNA helicase DDX5
368870	394410	309370	397290	417780	420940	371990	433140	324250	289320	255820	348020	372860	359630	318640	341970	373820	347410	293440	447380	430160	428510	406260	441820	340350	322140	273680	384750	378300	382180	375580	361110				9	6	6	15.8	11.2	11.2	85.018	0	65.961	6399600000	58	2	P17858;P17858-2	P17858;P17858-2	ATP-dependent 6-phosphofructokinase, liver type
973480	83575	473660	74531	348960	107770	264110	108070	2379500	187030	1058600	158630	764310	214030	600030	233040	2193500	173360	1029400	135450	718940	175010	561930	186630	1804000	140020	842720	140220	600130	150660	408930	170780				4	4	4	20.4	20.4	20.4	26.152	0	41.484	3276600000	25	1	P17931	P17931	Galectin-3
1088200	760100	900170	947670	1129100	1074800	1180100	1018400	1289200	916340	1071100	1096600	1339700	1214800	1345500	1168100	1052500	746950	854140	885790	1097500	948600	1137600	990010	1473800	1016300	1252000	1268100	1514400	1421000	1528500	1293500				17	17	17	51.7	51.7	51.7	49.203	0	191.15	4739600000	105	1	P17980	P17980	26S protease regulatory subunit 6A
2675000	2643400	2302300	3107000	3084100	3265700	3590900	3495400	1819200	1623000	1573800	1902400	2112900	2173800	2215000	2192400	2082700	2106300	1849300	2515100	2567600	2669100	2896100	2941600	2651300	2215300	2160200	2529700	2707000	2821600	2772300	2835200				23	23	23	57.2	57.2	57.2	60.343	0	248.43	17271000000	186	1	P17987	P17987	T-complex protein 1 subunit alpha
22072	3880.2	13806	5755.6	15036	9700.5	12923	7225.2	82003	77499	73830	87935	98015	121850	96241	80603	35728	12051	27435	10715	20693	18143	21688	12978	0	0	0	0	0	0	0	0				4	4	4	9	9	9	49.966	0.00069284	2.2599	51846000	6	1	P18031	P18031	Tyrosine-protein phosphatase non-receptor type 1
0	0	0	0	0	0	0	0	1507.1	0	4830.8	1111.9	3217.9	845.03	1881.3	0	2636	0	7258.2	3348.7	3504.7	2623.8	4789.1	2729.9	1622.8	0	2736.7	0	2676.4	998.37	1361.2	1018.5				2	2	2	7.7	7.7	7.7	34.814	0	32.203	45103000	4	1	P18065	P18065	Insulin-like growth factor-binding protein 2
22514	21402	21748	27326	23834	30427	31992	27658	13073	8934.3	11174	12144	8874	12770	12071	14844	12671	12427	10779	11623	13200	14472	13510	15154	17946	13300	10261	16044	16718	15878	20859	18266				3	3	3	13.3	13.3	13.3	46.274	0	29.691	111500000	12	2	P18074-2;P18074	P18074-2;P18074	TFIIH basal transcription factor complex helicase XPD subunit
316090	217720	217290	228120	319430	274240	292000	260900	417760	295320	343330	319650	376270	398550	422000	369300	327710	274670	231500	341230	355960	381840	398680	333480	342970	431990	255140	410810	404940	516300	492030	491200				2	2	2	14.5	14.5	14.5	12.538	0	6.0022	2205100000	16	1	P18077	P18077	60S ribosomal protein L35a
64311	63517	67539	84178	102490	89699	98291	96457	22417	31286	31452	40820	42956	44689	41900	50104	82801	99316	111870	128640	154770	149470	146160	148090	67727	72562	73734	103630	109850	102330	106020	115520				6	6	6	13.5	13.5	13.5	88.053	0	19.339	510230000	24	1	P18084	P18084	Integrin beta-5
85277	58506	79211	63961	79869	67735	87366	66766	33105	17717	27116	16619	29703	18214	25843	23453	30184	10660	18075	16205	17602	18609	21452	14597	33880	29813	26459	35357	39506	38745	42636	46725				5	1	1	37.2	8.3	8.3	20.511	0	58.801	109820000	12	1	P18085	P18085	ADP-ribosylation factor 4
657840	480150	479240	542790	673870	626480	698460	686470	591250	370390	443870	462570	628510	615880	583770	561720	1043100	825420	856740	899860	1088300	947280	1165800	1059900	1487100	1054000	1077600	1245300	1674100	1575000	1520100	1678000				7	7	7	32.7	32.7	32.7	29.225	0	20.373	12575000000	47	1	P18124	P18124	60S ribosomal protein L7
3026500	1649400	2898600	2010900	2814400	2229500	2739200	1904300	2138100	1211600	2053400	1477200	1973900	1623600	1908100	1293000	2607300	1262200	2502600	1625100	2389200	1822600	2328600	1585200	2282300	1177900	2167400	1401800	2232500	1673900	1962500	1359900				43	43	43	48	48	48	123.8	0	323.31	11809000000	253	3	P18206;P18206-2;P18206-3	P18206;P18206-2	Vinculin
61073	43720	49911	50828	66662	62210	52098	57758	52822	43468	51498	54565	59915	60609	52025	62033	48686	28793	45227	39335	48054	44326	44935	39211	41993	32403	42664	45003	48441	45943	41110	51012				7	7	7	11.6	11.6	11.6	89.702	0	92.714	360110000	21	5	P18433-6;P18433;P23469-3;P23469-2;P23469	P18433-6;P18433	Receptor-type tyrosine-protein phosphatase alpha
19517	16205	17669	18800	19936	25121	26949	20181	48835	36492	36162	37702	46394	46410	42240	42572	41710	23562	23224	25754	34017	32586	29076	28573	112680	106430	116190	123470	146530	133650	155310	134560				6	6	6	3.4	3.4	3.4	232.3	0	31.429	478390000	18	10	P18583-2;P18583-10;P18583-4;P18583-7;P18583;P18583-5;P18583-9;P18583-3;P18583-6;P18583-8	P18583-2;P18583-10;P18583-4;P18583-7;P18583;P18583-5;P18583-9;P18583-3;P18583-6	Protein SON
8823.5	8217.9	6416.6	9985	8865.8	10904	8364.4	9690.7	0	0	0	0	0	0	0	0	0	0	0	0	0	0	0	0	65507	48859	63585	56052	90925	67415	81879	81809				4	4	4	15.8	15.8	15.8	43.239	0	4.8731	8181400	4	3	P18615;P18615-3;P18615-4	P18615;P18615-3;P18615-4	Negative elongation factor E
1235700	901020	1156100	1081600	1320200	1100400	1484800	1378700	1353600	934990	1198900	1211500	1417000	1240700	1555300	1397200	1544600	1036900	1377300	1388400	1583900	1347400	1819700	1733500	1476900	956770	1219000	1228700	1494400	1321700	1546700	1299200				6	6	6	30.3	30.3	30.3	26.372	0	131.13	5003400000	60	3	P18621-3;P18621;P18621-2	P18621-3;P18621;P18621-2	60S ribosomal protein L17
8214900	7332400	6812700	9943900	9572900	9935000	10649000	12008000	12839000	10413000	10626000	14721000	14056000	13503000	16011000	17777000	12238000	10228000	9227500	14212000	13852000	14232000	14846000	16972000	11893000	10475000	9633500	14514000	12373000	13416000	15160000	17563000				16	16	11	73.6	73.6	55.5	28.804	0	323.31	144550000000	442	2	P18669;Q8N0Y7	P18669	Phosphoglycerate mutase 1
26227	16323	26797	23985	31998	19034	37208	29345	20920	18220	19668	25984	29377	22385	26849	24355	13861	11319	11957	13021	19491	18263	16596	24840	30867	23100	26425	29823	42858	29400	40391	44273				5	5	5	20.4	20.4	20.4	44.969	0	113.73	310760000	21	2	P18754;P18754-2	P18754;P18754-2	Regulator of chromosome condensation
9714.8	9665.6	7567.7	8456	10423	9455.9	14268	11339	20527	20640	22074	30784	24794	18118	37583	36960	26346	25864	22914	27029	25274	21489	37954	37946	18672	18482	18588	22590	17156	16248	27319	30825				2	2	2	3.5	3.5	3.5	69.476	0	8.2014	41526000	7	1	P18887	P18887	DNA repair protein XRCC1
191260	37407	357030	31273	117680	23407	164490	57230	34749	46444	29662	49856	52103	53466	60649	82169	6218.3	5450	6540.3	7777.8	7993.9	4204.3	11939	19497	30327	47216	35976	58195	50336	55200	67763	82683				4	4	4	5.5	5.5	5.5	96.257	0.00023714	2.5286	5434300000	9	6	P19021-2;P19021-4;P19021-3;P19021-6;P19021;P19021-5	P19021-2;P19021-4;P19021-3;P19021-6;P19021;P19021-5	Peptidyl-glycine alpha-amidating monooxygenase;Peptidylglycine alpha-hydroxylating monooxygenase;Peptidyl-alpha-hydroxyglycine alpha-amidating lyase
1205100	571990	1150300	659110	1348800	809940	1047200	773790	941910	407770	894900	546000	961610	539320	806760	647160	1067400	435550	1009700	545830	1165400	663450	913210	704530	1468900	600680	1334700	731260	1728000	901980	1258000	1042400				13	13	11	25.7	25.7	23.9	97.039	0	155.13	5433900000	98	2	P19022-2;P19022	P19022-2;P19022	Cadherin-2
266610	477010	259710	619000	539260	656110	721120	865010	187140	324330	169100	426840	342730	444820	478190	590970	231990	391900	210410	509280	415400	537640	541890	697490	173430	298600	162610	368020	324990	411900	430040	511870				7	7	7	27.6	27.6	27.6	40.923	0	74.277	2517000000	38	1	P19086	P19086	Guanine nucleotide-binding protein G(z) subunit alpha
37237	154430	33342	159500	69675	167230	167260	188420	33246	142920	37113	155470	86276	154930	145430	161730	0	0	0	0	0	0	0	0	116930	359190	130380	404060	231220	425330	389400	400550	+			5	2	2	15.8	4.8	4.8	40.175	1	-2	393140000	6	1	P19087	P19087	Guanine nucleotide-binding protein G(t) subunit alpha-2
81688	41671	73320	55325	93697	72021	78180	60537	61941	49510	64340	62604	92349	75599	79206	56518	62890	54285	72540	74470	92624	89969	70290	74623	57007	44794	59511	51464	83193	69369	63731	48022				7	7	7	7.2	7.2	7.2	148.53	0	9.3244	162920000	21	2	P19174;P19174-2	P19174;P19174-2	1-phosphatidylinositol 4,5-bisphosphate phosphodiesterase gamma-1
1656700	1420500	1452200	1813400	1809900	1839700	1988200	1798500	1616300	1394700	1426600	1684100	1704800	1725700	1890200	1666400	1603400	1346600	1371400	1716700	1690800	1737300	1926800	1601300	1456300	1298000	1309900	1609100	1602200	1661600	1829200	1610400				11	11	11	14.9	14.9	14.9	76.613	0	175.67	21150000000	143	1	P19338	P19338	Nucleolin
2777100	6465200	2401900	7406100	4593500	7929000	7462100	8658400	2654300	6319100	2273300	6993800	4597000	7699200	7078100	8398700	2370800	5498200	2332700	6396000	4148600	6642600	7135400	8206600	3732700	8719900	3229800	9840300	6570500	10718000	9722400	12096000				21	21	16	24.9	24.9	19.9	101.08	0	299.52	58619000000	248	4	P19367-4;P19367-2;P19367;P19367-3	P19367-4;P19367-2;P19367;P19367-3	Hexokinase-1
67214	38767	35914	55157	101210	64193	67166	74918	44591	22024	33266	30279	50438	32884	41474	36778	29089	37547	30664	32696	40451	40605	39443	31614	47695	44999	46968	49447	62262	50262	65782	63826				5	5	5	29.1	29.1	29.1	31.441	0	82.268	413080000	25	1	P19387	P19387	DNA-directed RNA polymerase II subunit RPB3
33390	31877	27861	31356	35304	35100	42713	34601	16850	15054	14738	16219	21961	17442	20806	19879	37329	22478	43947	33174	30873	26761	46100	33284	33797	26779	37154	25963	36097	28169	40838	31576				4	4	4	31.9	31.9	31.9	24.551	0	30.074	129550000	9	1	P19388	P19388	DNA-directed RNA polymerases I, II, and III subunit RPABC1
126270	387290	128760	461830	277370	538280	484420	535200	469530	1331400	454780	1546800	1008300	1942400	1571300	1787600	378890	1158200	415260	1357300	869310	1576100	1391000	1484000	514750	1516500	529580	1668500	1102600	2016000	1738800	1808500				10	10	10	48.2	48.2	48.2	27.391	0	211.2	6375300000	76	1	P19404	P19404	NADH dehydrogenase [ubiquinone] flavoprotein 2, mitochondrial
52432	46131	44354	45635	60346	62536	56128	55127	7735.4	1801.6	6253.3	5193.2	4161.4	6290.2	5965.8	4904.1	8212.6	8125.5	7580.9	8604.3	11493	9176.2	11280	13184	0	0	0	0	0	0	0	0				3	3	3	5.6	5.6	5.6	89.277	0	7.4401	27763000	8	1	P19447	P19447	TFIIH basal transcription factor complex helicase XPB subunit
36581	14642	40092	26376	35147	22794	25567	16473	47786	15612	49121	29084	43398	27124	35502	31676	33752	12223	38192	17532	35622	17960	28028	18281	6044.4	2081.7	7895.3	3908.1	6891.2	5570.1	4322.1	3850.7				1	1	1	2.2	2.2	2.2	57.39	0	5.859	189660000	8	2	P19525-2;P19525	P19525-2;P19525	Interferon-induced, double-stranded RNA-activated protein kinase
45589	23413	40663	27912	53791	36242	44925	30872	72529	56485	65605	68490	98128	76162	81166	77457	57336	26811	52427	40611	68245	43438	57544	43164	51618	42211	49360	55900	68515	62042	64854	61922				5	5	5	18.9	18.9	18.9	33.824	0	5.4019	177260000	14	1	P19623	P19623	Spermidine synthase
60539	29827	55033	36223	46913	47651	48726	40840	27163	15297	17098	18837	26885	23432	22797	19024	44851	26685	25911	23949	24364	34295	27296	22081	35809	22250	24323	24141	31194	33053	28043	22165				4	4	4	6.3	6.3	6.3	90.762	0	7.9384	71017000	9	2	P19634;P19634-2	P19634	Sodium/hydrogen exchanger 1
203050	165700	190650	223520	259200	239890	268310	240100	252990	212760	232200	289930	345670	310860	322770	333140	250750	170520	189720	224530	271290	234810	271520	248320	287270	256070	260720	332750	392150	344300	371880	382830				10	10	10	40	40	40	41.213	0	86.28	1017600000	53	1	P19784	P19784	Casein kinase II subunit alpha
31242	12158	26690	18171	28445	19981	22286	19987	57772	26842	58922	31602	57874	35306	44064	32891	47230	18122	48894	28822	56688	29843	41046	32936	43198	22460	42777	24769	44402	27048	33123	24373				4	4	4	5.9	5.9	5.9	105.43	0	30.814	105380000	13	3	P19838-2;P19838;P19838-3	P19838-2;P19838	Nuclear factor NF-kappa-B p105 subunit;Nuclear factor NF-kappa-B p50 subunit
1250500	1858500	1232000	2373500	2297000	2733500	2676900	2884400	1651500	2574600	1460200	3318600	2936100	3798500	3760300	3991700	1784300	2299100	1691400	2908300	2922000	3458000	3303100	3491500	1347300	1975200	1169700	2506600	2199800	2800200	2853200	2997600				28	28	15	29.8	29.8	18.2	137.8	0	323.31	10339000000	198	6	P20020-4;P20020-1;P20020-6;P20020;P20020-5;P20020-2	P20020-4;P20020-1;P20020-6;P20020;P20020-5;P20020-2	Plasma membrane calcium-transporting ATPase 1
288730	196800	245230	223060	303670	247300	270310	213970	206960	138310	173400	166970	196090	191340	221200	161850	441490	284500	358340	344080	396560	357590	423640	320020	453400	256920	363030	325880	412320	368430	436720	342250				12	12	12	32.4	32.4	32.4	38.388	0	109.34	1449900000	44	1	P20042	P20042	Eukaryotic translation initiation factor 2 subunit 2
257960	93424	197160	112060	219080	141080	175830	126430	282440	107610	228430	106400	258630	145690	206360	141610	374150	140590	278840	158430	328760	191060	273720	171410	299830	119630	218610	138920	257180	155840	226040	150370				5	5	5	10.7	10.7	10.7	50.315	0	30.884	1239000000	28	2	P20073-2;P20073	P20073-2;P20073	Annexin A7
0	0	0	0	0	0	0	0	8413.4	17055	8919.6	22345	15862	25550	21417	22419	0	0	0	0	0	0	0	0	0	0	0	0	0	0	0	0				1	1	1	3.1	3.1	3.1	35.657	0.005204	1.4088	11066000	1	3	P20226-2;P20226;Q6SJ96	P20226-2;P20226;Q6SJ96	TATA-box-binding protein;TATA box-binding protein-like protein 2
156460	101920	109590	148130	153860	146750	180370	184840	14521	9918.8	13416	11436	13545	10367	11893	12781	90713	56181	73153	70978	84844	75693	93100	92554	125780	65378	81735	94154	81556	88839	131330	110860				6	6	6	64.8	64.8	64.8	17.699	0	71.03	781480000	27	2	P20290-2;P20290	P20290-2;P20290	Transcription factor BTF3
0	0	0	0	0	0	0	0	0	0	0	0	0	0	0	0	3712.4	2508	2808.3	2570.8	4580.8	3491	2669.7	761.33	0	0	0	0	0	0	0	0				1	1	1	6.8	6.8	6.8	18.157	0.004616	1.4606	3574300	1	1	P20292	P20292	Arachidonate 5-lipoxygenase-activating protein
606190	1501000	535280	1978300	1421200	2099000	1966400	2217100	836480	2091800	702960	2559500	1792800	2915400	2498000	3010500	708720	1724500	593840	2274100	1672000	2518400	2383700	2574200	866970	2220300	768250	2777600	2054900	2917400	2823500	3043800				6	6	4	39.1	39.1	26.8	24.984	0	278.35	18021000000	108	1	P20336	P20336	Ras-related protein Rab-3A
21892	22586	22288	25687	28234	23789	30545	32206	48943	47875	43793	64261	96291	65899	84337	101800	85692	80758	81786	107390	157930	118230	143590	155120	68669	73352	70365	89274	134130	93296	120920	147050				5	4	4	28.4	22	22	24.389	0	7.4536	158170000	15	1	P20338	P20338	Ras-related protein Rab-4A
714510	698040	676800	783090	888090	978520	885220	896340	683830	679220	668690	813580	875930	988050	887070	874010	596820	612340	570390	709740	768430	815820	787380	797050	557460	563040	552850	689220	726300	772510	720430	698400				9	9	6	66.5	66.5	51.6	23.658	0	124.32	4792500000	78	2	P20339;P20339-2	P20339;P20339-2	Ras-related protein Rab-5A
1179700	1251700	1015500	1508800	1532800	1663800	1751000	1689300	1184800	1384600	1010400	1644300	1534700	1769800	1805000	1737700	1191000	1314600	1089700	1577100	1553200	1746600	1735000	1668100	1185400	1355300	1140700	1553600	1759000	1766100	1796500	1742000				8	8	1	47.6	47.6	10.6	23.593	0	77.256	15621000000	72	2	P20340;P20340-3	P20340	Ras-related protein Rab-6A
0	0	0	0	0	0	0	0	0	0	0	0	0	0	0	0	0	0	0	0	0	0	0	0	22294	8899.2	16994	12363	18082	13921	16190	12163				8	1	0	47.6	10.6	0	23.548	0	3.6209	17350000	1	2	P20340-2;P20340-4	P20340-2;P20340-4	Ras-related protein Rab-6A
8724.7	8547.4	6295.6	10746	11110	16252	11280	14154	0	0	0	0	0	0	0	0	0	0	0	0	0	0	0	0	0	0	0	0	0	0	0	0				1	1	1	1.6	1.6	1.6	64.624	0	10.229	19478000	1	2	Q14995;P20393	Q14995;P20393	Nuclear receptor subfamily 1 group D member 2;Nuclear receptor subfamily 1 group D member 1
[truncated: 3,925 more rows]
[truncated: 2 more columns]
