# Supplementary material for: Proteome Analysis of Aflibercept Intervention in Experimental Central Retinal Vein Occlusion
Source: Molecules. 2022 May 24;27(11):3360. doi: 10.3390/molecules27113360 (PMC9182497; doi:10.3390/molecules27113360)
Supplement: Supplementary file 1 [file molecules-27-03360-s001.zip › Table S2 - data output from MaxQuant for test of the aflibercept intervention.xlsx]

## Sheet: Sheet1
2 Project8_Gr1	3 Project8_Gr1	4 Project8_Gr1	5 Project8_Gr1	6 Project8_Gr1	7 Project8_Gr1	8 Project8_Gr1	9 Project8_Gr1	2 Project8_Gr2	3 Project8_Gr2	4 Project8_Gr2	5 Project8_Gr2	6 Project8_Gr2	7 Project8_Gr2	8 Project8_Gr2	9 Project8_Gr2		N: Peptides	N: Razor + unique peptides	N: Unique peptides	N: Sequence coverage [%]	N: Unique + razor sequence coverage [%]	N: Unique sequence coverage [%]	N: Mol. weight [kDa]	N: Q-value	N: Score	N: Intensity	N: MS/MS count	T: Protein IDs	T: Majority protein IDs	T: Protein names	T: Gene names	T: id
15.726	15.6965	16.2037	16.4658	16.4243	16.4657	15.6696	15.832	15.7906	15.7588	15.7258	16.5416	15.8313	15.5027	15.5551	15.7016		3	3	2	26	26	21	20.434	0	23.985	337420000	7	A0A024RBG1;Q9NZJ9;Q9NZJ9-2;Q9NZJ9-3;Q8NFP7	A0A024RBG1;Q9NZJ9;Q9NZJ9-2	Diphosphoinositol polyphosphate phosphohydrolase 2	NUDT4	0
17.0535	16.3416	17.9826	18.2232	17.867	17.8047	15.9263	16.2321	15.5077	16.0983	15.131	15.6874	16.9704	15.8563	16.186	15.286		2	2	2	16.7	16.7	16.7	12.957	0	6.7403	1938000000	10	A0A075B6P5;A0A087WW87;P01615;P01614;A2NJV5;A0A0A0MRZ7;A0A075B6S6;A0A075B6S2;P06310	A0A075B6P5;A0A087WW87;P01615;P01614;A2NJV5;A0A0A0MRZ7;A0A075B6S6;A0A075B6S2;P06310	Ig kappa chain V-II region FR;Ig kappa chain V-II region Cum;Ig kappa chain V-II region RPMI 6410	IGKV2D-28;IGKV2-40;IGKV A18;IGKV2D-26;IGKV2D-30;IGKV2D-29	1
16.1076	16.3003	16.2104	15.9599	16.1543	16.2959	16.3519	16.3722	15.6284	15.8081	16.0786	16.5557	15.9902	15.7313	15.9203	16.0477		2	2	2	9.3	9.3	9.3	28.17	0	11.515	778150000	6	P0DPI2;A0A0B4J2D5;P0DPI2-2;A0A0B4J2D5-2	P0DPI2;A0A0B4J2D5;P0DPI2-2;A0A0B4J2D5-2			2
18.1575	18.1715	18.5756	17.7286	18.4175	18.56	18.148	18.3654	18.1431	18.1459	18.0243	18.4103	18.0301	17.9505	18.1017	18.1533		10	10	10	9.1	9.1	9.1	117.97	0	21.47	415770000	17	A0AVT1;A0AVT1-2;A0AVT1-4;A0AVT1-3	A0AVT1;A0AVT1-2	Ubiquitin-like modifier-activating enzyme 6	UBA6	4
17.4177	17.0821	17.2742	17.287	17.0397	17.3613	16.9167	16.9868	17.0285	17.0199	17.1037	17.2839	17.0886	16.7786	17.204	17.0871		4	4	2	6.2	6.2	2.8	98.9	0	11.646	199440000	9	A0FGR8-2;A0FGR8;A0FGR8-6;A0FGR8-5	A0FGR8-2;A0FGR8;A0FGR8-6	Extended synaptotagmin-2	ESYT2	5
16.4237	16.3106	16.9312	16.2302	16.9364	17.2448	16.6595	16.9459	16.8012	16.9473	16.8773	17.1114	16.7653	16.7164	16.6612	16.8562		3	3	3	4.6	4.6	4.6	79.862	0	6.1311	52282000	4	A0P8Z5;Q96RL1-3;Q96RL1	A0P8Z5			7
20.1678	20.1053	20.6723	20.2606	20.4137	20.5316	20.0239	20.2023	20.3982	20.3493	20.2445	20.502	20.1628	20.1566	20.294	20.1385		8	8	8	25.1	25.1	25.1	36.9	0	43.116	2128600000	30	A1E295;P07858	A1E295			8
17.4622	17.4267	17.7708	17.2116	17.6193	17.977	17.2406	17.725	17.4604	17.3677	17.3835	17.7133	17.3162	17.1189	17.4074	17.4232		3	3	3	8.5	8.5	8.5	67.867	0	62.071	178550000	11	A1L0T0	A1L0T0	Acetolactate synthase-like protein	ILVBL	9
16.6639	16.469	16.8049	16.0592	16.4161	16.9937	15.8989	16.0858	16.1869	16.0445	16.1256	16.5248	15.9616	15.6555	16.2012	16.2207		4	4	4	4.6	4.6	4.6	101.58	0	6.9378	96555000	5	A1X283	A1X283	SH3 and PX domain-containing protein 2B	SH3PXD2B	10
19.4505	19.6762	19.4802	19.1941	19.5574	19.3765	19.497	19.7997	19.6263	19.4845	19.9502	20.3276	19.4261	19.4444	19.5308	19.6534		5	5	5	50	50	50	13.322	0	7.3622	1388000000	10	A1XQR7	A1XQR7			12
17.5629	17.9711	18.1436	18.0936	17.9781	17.8562	17.7418	17.9819	17.7187	17.5841	17.7762	19.4093	17.8431	17.428	17.3675	17.5611		3	3	3	38	38	38	10.818	0	5.0899	444900000	8	A1XQR9;P62304	A1XQR9;P62304	Small nuclear ribonucleoprotein E	SNRPE	13
18.1284	18.631	18.6169	18.7072	18.6626	18.8518	19.1646	18.9333	18.6936	18.6205	18.7319	21.8757	18.9742	18.5589	18.5382	18.9194		3	3	3	40.8	40.8	40.8	8.8001	0	4.6515	1101700000	9	A1XQT2	A1XQT2			15
19.694	19.529	19.9375	19.6754	19.7872	19.9915	19.49	19.6768	19.5635	19.6118	19.4164	19.9127	19.5318	19.3768	19.6881	19.6599		7	7	7	27.1	27.1	27.1	29.98	0	20.443	1771000000	24	A1XQU1;Q99436;Q99436-2	A1XQU1;Q99436	Proteasome subunit beta type-7	PSMB7	16
19.019	19.1986	19.4313	19.0684	19.3631	19.5096	19.0518	19.2583	19.1375	19.1548	19.0755	19.5526	19.0139	19.0072	19.06	19.0548		5	5	5	26.8	26.8	26.8	23.33	0	84.612	1465100000	17	A1XQU3;P50914	A1XQU3;P50914	60S ribosomal protein L14	RPL14	17
18.3581	18.5282	18.6227	18.5696	18.6124	18.7915	18.4021	18.5883	18.3862	18.4746	18.329	18.7208	18.2854	18.2719	18.2772	18.3258		4	4	4	27.2	27.2	27.2	15.798	0	5.3154	1649800000	11	A1XQU5;P61353	A1XQU5;P61353	60S ribosomal protein L27	RPL27	18
21.2415	21.1834	21.8378	21.7213	21.7718	22.0499	21.4914	21.8351	21.6671	21.5473	21.4642	21.66	21.3807	21.3846	21.5667	21.5009		4	4	4	28.6	28.6	28.6	13.333	0	9.5519	2023100000	16	A1XQU9;P60866;P60866-2	A1XQU9;P60866;P60866-2	40S ribosomal protein S20	RPS20	19
12.8429	12.3241	12.4077	12.8117	12.8388	12.1332	12.2953	12.8854	12.4136	12.7771	12.4494	13.246	12.4868	13.0838	13.0209	12.8702		6	3	3	14.9	9.5	9.5	60.688	0	10.534	20082000	3	A1Y2K1;P06241;P06241-3;P06241-2	A1Y2K1;P06241;P06241-3;P06241-2	Tyrosine-protein kinase Fyn	FYN	20
17.8723	17.8634	18.1131	17.7935	17.9649	18.1375	17.8444	18.225	17.84	17.8308	17.9802	18.2777	17.9188	17.97	18.035	18.024		5	5	5	16.9	16.9	16.9	47.82	0	35.65	207610000	10	A1YIZ1;Q99611	A1YIZ1			21
16.3769	16.7383	16.9839	16.8331	16.569	17.0584	16.413	16.8061	16.7188	16.63	16.6097	16.9778	16.5224	16.5291	16.6584	16.688		3	3	3	16	16	16	17.843	0	7.7075	103890000	9	A1Z623;O60613;O60613-2	A1Z623;O60613;O60613-2	15 kDa selenoprotein	SEP15	22
17.6066	17.8437	17.9119	17.8924	17.896	18.0878	17.6878	17.9521	17.7376	17.7109	17.813	18.0629	17.7914	17.6032	17.6844	17.748		7	7	7	2.7	2.7	2.7	268.57	0	9.3799	107200000	11	A2RRP1;A2RRP1-2	A2RRP1;A2RRP1-2	Neuroblastoma-amplified sequence	NBAS	23
14.2257	13.6435	15.1709	15.2317	15.5103	15.1543	13.1475	13.376	13.6407	13.8031	13.5191	14.3661	13.7724	13.4556	13.7283	13.2982		3	3	3	11.8	11.8	11.8	39.208	0.0029755	1.996	437410000	3	A2RTY3-5;A2RTY3-4;A2RTY3-3;A2RTY3;A2RTY3-2	A2RTY3-5;A2RTY3-4;A2RTY3-3;A2RTY3	Protein HEATR9	HEATR9	25
17.395	17.5209	17.6032	17.4856	17.6237	17.6381	17.3296	17.6382	17.3435	17.3534	17.3417	17.5759	17.3674	17.3051	17.3479	17.4537		11	11	11	12.8	12.8	12.8	116.94	0	14.481	174810000	14	A3KMH1-2;A3KMH1-3;A3KMH1	A3KMH1-2;A3KMH1-3;A3KMH1	von Willebrand factor A domain-containing protein 8	VWA8	27
12.2731	11.9414	12.4319	11.2261	12.4661	12.5945	11.9573	12.8812	12.3267	12.3014	12.2409	12.6244	12.2266	12.308	12.4617	12.4233		3	3	3	2.8	2.8	2.8	154.06	0	15.67	28971000	4	A3KN83-3;A3KN83-2;A3KN83;A3KN83-4;Q9Y2G9-3;Q9Y2G9	A3KN83-3;A3KN83-2;A3KN83;A3KN83-4	Protein strawberry notch homolog 1	SBNO1	28
16.0836	16.1527	15.9073	17.396	16.2181	16.1207	16.1453	16.0252	16.0613	15.8839	15.8792	16.4167	16.0227	15.7774	15.8319	16.0878		2	2	2	5	5	5	44.389	0	2.8068	65569000	2	A4D126-2;A4D126	A4D126-2;A4D126	Isoprenoid synthase domain-containing protein	ISPD	30
17.1268	17.0449	17.3844	17.3636	17.1107	17.4509	16.9976	17.3748	16.9073	16.807	16.8823	17.3083	16.679	16.6249	16.952	17.0276		5	5	5	6.2	6.2	6.2	83.343	0	5.6253	133110000	12	A4D1P6;A4D1P6-2;A4D1P6-3	A4D1P6;A4D1P6-2	WD repeat-containing protein 91	WDR91	31
18.71	18.7489	18.6766	18.5064	18.6622	18.356	18.7101	18.9649	18.5674	18.4175	18.8154	18.8744	18.7042	18.883	18.5754	18.7183		8	7	7	24.7	21.7	21.7	50.098	0	18.779	162710000	13	A4Z6H0;Q8N142;Q8N142-2	A4Z6H0;Q8N142;Q8N142-2	Adenylosuccinate synthetase isozyme 1	ADSSL1	33
18.5411	18.5731	18.7102	18.4946	18.6549	18.6939	18.3582	18.4716	18.6584	18.5834	18.4305	18.9129	18.6616	18.3956	18.4858	18.5692		9	9	8	25.7	25.7	22.6	50.14	0	32.593	180950000	14	A4Z6H1;P30520	A4Z6H1;P30520	Adenylosuccinate synthetase isozyme 2	ADSS	34
20.608	20.6713	20.8539	20.4145	20.8179	20.6796	20.7266	21.0627	20.8246	20.6365	20.6818	21.0063	20.6933	20.7076	20.6808	20.8544		10	10	9	49.7	49.7	43.8	35.624	0	62.052	4067400000	38	A5A761;Q9H9B4	A5A761;Q9H9B4	Sideroflexin-1	SFXN1	35
16.9455	16.996	16.9397	16.6748	17.0478	16.8751	16.9651	17.2297	17.1531	17.0557	16.8812	17.5293	17.0969	16.8059	16.8285	17.0549		11	11	11	22.2	22.2	22.2	64.901	0	27.923	207580000	21	A5A779;Q92696	A5A779;Q92696	Geranylgeranyl transferase type-2 subunit alpha	RABGGTA	36
19.1615	19.2514	19.2572	19.1403	19.3592	19.4055	19.1225	19.4032	19.1611	19.0284	19.172	19.7083	19.3514	19.1295	19.172	19.4227		13	13	12	16.9	16.9	14.8	113.29	0	59.763	692340000	27	A5D9M6-2;A5D9M6;P46379-4;P46379-5;P46379-2;P46379;P46379-3	A5D9M6-2;A5D9M6;P46379-4;P46379-5;P46379-2;P46379;P46379-3	Large proline-rich protein BAG6	BAG6	37
18.2637	18.2449	18.5054	17.916	18.4606	18.601	18.2965	18.5641	18.2886	18.223	18.1425	18.6678	18.2845	18.1114	18.3	18.3289		7	7	7	28	28	28	41.025	0	55.472	447640000	18	A5GFN6;P78406	A5GFN6;P78406	mRNA export factor	RAE1	38
21.2034	21.2653	21.5769	21.3241	21.4742	21.4184	21.3696	21.5249	21.3016	21.1922	21.3543	21.6669	21.2048	21.1837	21.2146	21.3413		8	8	7	37.4	37.4	37.4	27.053	0	34.511	4574200000	33	A5GFS8;O95292;O95292-2	A5GFS8;O95292	Vesicle-associated membrane protein-associated protein B/C	VAPB	41
15.7368	15.8129	15.8956	16.1467	16.026	16.1675	15.5118	15.9374	15.7642	15.6663	15.7469	16.1393	15.7217	15.4798	15.6068	15.7416		4	4	4	7.8	7.8	7.8	66.217	0	17.333	63222000	6	A5GFY4;Q8IXH7-4;Q8IXH7;Q8IXH7-3	A5GFY4;Q8IXH7-4;Q8IXH7	Negative elongation factor C/D	NELFCD	43
22.0288	22.0823	21.9816	21.5375	22.0818	22.2661	22.1221	22.3584	22.2657	22.0927	21.7115	22.1659	22.1359	22.2523	22.4242	22.3888		20	20	20	42	42	42	56.809	0	124.4	10577000000	86	A5GFY8;O43175	A5GFY8;O43175	D-3-phosphoglycerate dehydrogenase	PHGDH	44
17.8625	17.9257	18.0081	17.9107	17.9231	17.9321	17.7778	18.1083	17.8607	17.8029	17.9393	18.2033	17.7922	17.6523	17.8867	17.9162		4	4	4	18.5	18.5	18.5	29.471	0	8.8355	274890000	10	A5GFZ5;O60762	A5GFZ5;O60762	Dolichol-phosphate mannosyltransferase subunit 1	DPM1	45
14.7542	14.7922	14.7766	14.8869	14.5236	14.9905	14.6448	14.6963	14.6659	14.656	14.5132	14.7643	14.1762	13.9993	14.5146	14.6038		2	2	2	2	2	2	109.54	0	2.8684	55008000	3	A5PKW4;A5PKW4-2	A5PKW4;A5PKW4-2	PH and SEC7 domain-containing protein 1	PSD	48
18.8944	18.8059	19.0561	19.0639	19.04	19.2511	18.9464	19.1841	18.9399	18.8803	18.904	19.3655	18.8467	18.7213	18.8721	18.9343		26	26	26	13	13	13	266.94	0	105.41	545160000	39	A5YKK6;A5YKK6-2;A5YKK6-3;A5YKK6-4	A5YKK6;A5YKK6-2;A5YKK6-3;A5YKK6-4	CCR4-NOT transcription complex subunit 1	CNOT1	50
20.7453	20.7662	20.6805	20.6064	20.6142	20.8864	20.5728	20.7835	20.5549	20.4534	20.5276	20.9197	20.4566	20.4238	20.4237	20.5022		18	15	15	50.6	44.8	44.8	46.84	0	78.896	3798000000	46	A6M931;P38919	A6M931;P38919	Eukaryotic initiation factor 4A-III;Eukaryotic initiation factor 4A-III, N-terminally processed	EIF4A3	51
15.789	16.1471	16.1189	15.7475	16.2811	16.2139	16.1983	16.4182	15.8818	15.995	16.0151	16.3884	15.8019	15.9213	15.987	16.2615		3	3	3	12.5	12.5	12.5	34.006	0	6.996	278610000	9	A6NDG6	A6NDG6	Phosphoglycolate phosphatase	PGP	54
16.2186	16.4436	16.5975	16.3548	16.293	16.617	16.3039	16.5727	16.2029	15.9904	16.3442	16.7497	16.2571	16.0842	16.3927	16.4223		2	2	2	6.9	6.9	6.9	30.204	0	5.5969	55266000	5	A6NDR6;O14770-6;Q99687-3;Q99687;O14770-7;O14770-8;O00470;O14770-3;O14770-2;Q99687-2;O00470-2;O14770-4;O14770;O14770-5;A8K0S8	A6NDR6;O14770-6;Q99687-3;Q99687;O14770-7;O14770-8;O00470;O14770-3;O14770-2;Q99687-2;O00470-2;O14770-4;O14770;O14770-5;A8K0S8	Putative homeobox protein Meis3-like 1;Homeobox protein Meis2;Homeobox protein Meis3;Homeobox protein Meis1;Putative homeobox protein Meis3-like 2	MEIS3P1;MEIS2;MEIS3;MEIS1;MEIS3P2	55
16.1114	15.9643	16.705	16.3534	16.378	16.7829	15.9651	16.342	16.4027	16.1523	16.3952	16.4484	16.2979	15.7275	16.2467	15.961		3	3	3	9.8	9.8	9.8	52.47	0	12.962	179600000	4	A6NE02	A6NE02	BTB/POZ domain-containing protein 17	BTBD17	57
15.3663	15.3266	15.8127	15.6187	15.4112	15.6257	15.2898	15.6351	15.2542	15.6158	15.3781	16.0828	15.4221	15.2234	15.5166	15.8685		2	2	2	4.8	4.8	4.8	40.078	0.0025264	2.0248	70099000	3	A6NED2	A6NED2	RCC1 domain-containing protein 1	RCCD1	58
16.377	16.6054	16.2068	15.9814	16.1343	15.6083	15.8969	16.2725	16.2818	16.0695	15.9643	16.4832	16.078	16.1674	16.0828	16.3009		3	3	3	13.7	13.7	13.7	36.794	0	12.806	230540000	9	A6NGN9	A6NGN9	IgLON family member 5	IGLON5	62
17.8992	17.8047	18.1698	18.259	18.0907	18.2915	18.2224	18.1403	18.3093	18.1131	18.3011	18.6373	18.0966	18.0516	18.0441	18.1234		6	5	5	24.9	21.6	21.6	34.803	0	6.818	306340000	8	A6NHQ2	A6NHQ2	rRNA/tRNA 2-O-methyltransferase fibrillarin-like protein 1	FBLL1	64
18.3698	18.2513	18.4797	18.4025	18.3636	18.6492	18.2236	18.4007	18.3145	18.264	18.326	18.772	18.3676	18.0866	18.1675	18.359		14	14	14	8.6	8.6	8.6	226.37	0	29.181	212750000	24	A6NHR9;A6NHR9-2;A6NHR9-3	A6NHR9;A6NHR9-2;A6NHR9-3	Structural maintenance of chromosomes flexible hinge domain-containing protein 1	SMCHD1	65
14.7505	14.7106	14.8093	14.8508	15.1411	15.1329	14.5979	15.0985	14.628	14.6256	14.7048	14.983	14.7715	14.4431	14.6001	14.9997		3	2	2	14.7	11.2	11.2	28.136	0.00072869	2.526	74855000	5	A6NIH7	A6NIH7	Protein unc-119 homolog B	UNC119B	66
17.8966	17.7699	17.9698	17.8307	17.9958	18.066	17.831	18.0732	18.0254	17.8409	17.9426	18.2185	17.9906	17.7285	17.9046	18.0048		9	9	9	5.3	5.3	5.3	230.53	0	25.888	348480000	17	A7KAX9;A7KAX9-2;A7KAX9-3;O14559-10;O14559-11;O14559	A7KAX9;A7KAX9-2	Rho GTPase-activating protein 32	ARHGAP32	69
19.1657	19.1412	19.5781	18.5559	19.4533	19.6218	19.2536	19.4298	19.0851	19.1213	19.2359	19.5169	19.2024	19.1486	19.1995	19.2415		10	10	10	44.9	44.9	44.9	35.865	0	42.251	617850000	19	A7TX81;Q7L5N1	A7TX81;Q7L5N1	COP9 signalosome complex subunit 6	COPS6	70
18.2802	17.7562	18.5242	18.6691	18.1537	18.1265	18.513	18.6511	18.4582	18.4204	18.1419	18.9155	18.1754	17.8657	17.9733	18.1922		15	13	11	23.8	21.1	19	80.327	0	20.499	205320000	20	A7VK00	A7VK00			71
18.9123	18.8799	19.2076	18.9279	19.3511	19.0989	19.0912	19.1753	18.9021	18.7431	18.7398	20.529	18.9631	18.7034	18.3848	18.5224		12	12	12	42.6	42.6	42.6	46.268	0	124.25	602910000	32	A7Y521;Q9BT78;Q9BT78-2	A7Y521;Q9BT78;Q9BT78-2	COP9 signalosome complex subunit 4	COPS4	73
16.1742	16.2042	16.3184	16.2711	16.1864	16.3191	16.0765	16.3522	16.3965	16.0002	16.1196	16.6497	16.2334	16.0668	16.0731	16.1939		5	5	5	7.9	7.9	7.9	87.434	0	13.44	107520000	6	A8MVW0	A8MVW0	Protein FAM171A2	FAM171A2	75
16.415	16.6393	16.9894	16.6324	16.6907	16.9775	16.7546	16.7598	17.0063	16.6205	16.7262	17.5418	16.5873	16.5952	16.4962	16.565		2	2	2	17.1	17.1	17.1	8.496	0	4.0571	293120000	9	P62308;A8MWD9	P62308;A8MWD9	Small nuclear ribonucleoprotein G;Putative small nuclear ribonucleoprotein G-like protein 15	SNRPG;SNRPGP15	76
14.5461	14.8391	14.6969	14.202	14.8579	14.3524	14.5672	15.0257	14.8647	14.5724	14.7684	15.0867	15.0724	14.455	14.834	14.9577		4	4	4	9.6	9.6	9.6	87.062	0	18.991	17900000	4	A8MWY0-2;A8MWY0-3;A8MWY0	A8MWY0-2;A8MWY0-3;A8MWY0	UPF0577 protein KIAA1324-like	KIAA1324L	77
18.173	18.1503	18.567	18.2725	18.1258	18.212	18.4634	18.6985	18.5251	18.2727	18.3592	18.7661	18.2634	18.266	18.3099	18.3229		2	2	2	10.9	10.9	10.9	21.547	0	5.2325	158840000	6	A9CQL8;Q8TBF2;Q8TBF2-3	A9CQL8;Q8TBF2;Q8TBF2-3	Prostamide/prostaglandin F synthase	FAM213B	79
20.2948	20.3419	20.4609	19.9884	20.336	20.5204	20.3426	20.5554	20.3912	20.4039	20.3599	20.7218	20.3469	20.3417	20.4094	20.5714		14	14	14	47	47	47	37.35	0	79.178	1863500000	40	A9YUB1;Q9UHD1-2;Q9UHD1	A9YUB1;Q9UHD1-2;Q9UHD1	Cysteine and histidine-rich domain-containing protein 1	CHORDC1	80
17.7185	17.7408	17.7488	17.4868	17.5852	17.9428	17.5453	17.7549	17.6611	17.4594	17.3958	17.7387	17.5195	17.3446	17.4565	17.5174		3	3	3	31.4	31.4	31.4	11.775	0	10.788	397340000	10	B0FWK4	B0FWK4			81
18.5223	18.4469	19.0294	18.7418	19.0784	19.2211	18.6562	18.964	18.869	18.6805	18.8411	19.2161	18.8996	18.729	18.7807	18.8949		15	15	15	28.3	28.3	28.3	83.989	0	46.081	836270000	37	B0KYV5;B0KYV5-2;Q9UHB6;Q9UHB6-4;Q9UHB6-2;Q9UHB6-5;Q9UHB6-3	B0KYV5;B0KYV5-2			82
16.1613	16.1	16.3883	16.1815	16.5986	16.6348	16.1532	16.5212	15.8328	15.5213	15.4339	16.1854	16.2537	16.2182	16.296	16.288		3	3	3	4.9	4.9	4.9	91.732	0	7.9626	248800000	12	B1AK53;B1AK53-2	B1AK53	Espin	ESPN	83
12.6036	12.5591	13.4998	13.4606	12.587	13.1377	12.7118	12.3473	12.9294	13.2506	12.5314	13.495	12.4474	12.6505	13.1402	12.876		2	2	2	2.5	2.5	2.5	108.48	0	5.4054	26098000	2	B2DCZ9	B2DCZ9			85
20.984	20.9741	21.3378	21.1411	21.2101	21.4236	20.9894	21.3349	21.1109	20.9419	21.0076	21.3212	20.967	20.8719	21.1065	21.1761		15	15	15	16.2	16.2	16.2	104.1	0	45.217	1635000000	32	Q99613-2;Q99613;B5ME19	Q99613-2;Q99613;B5ME19	Eukaryotic translation initiation factor 3 subunit C;Eukaryotic translation initiation factor 3 subunit C-like protein	EIF3C;EIF3CL	87
18.9776	18.9696	19.1474	18.8553	18.9786	18.9023	18.9364	19.0406	19.0223	18.8782	19.0679	19.4393	18.9339	18.8361	18.754	18.9737		9	9	9	23.3	23.3	23.3	54.28	0	23.885	624070000	17	B6CVD7;Q96HE7;Q86YB8	B6CVD7;Q96HE7	ERO1-like protein alpha	ERO1L	88
21.0922	20.9987	21.4157	21.377	21.5481	21.749	21.3381	21.6273	21.4865	21.5665	21.4719	21.9629	21.3238	21.3434	21.4907	21.4394		4	3	3	10.9	6.4	6.4	41.544	0	4.6499	1275400000	6	Q5R372-7;Q5R372-8;Q5R372-6;Q5R372-5;B7ZAP0	Q5R372-7;Q5R372-8;Q5R372-6;Q5R372-5;B7ZAP0	Rab GTPase-activating protein 1-like, isoform 10	RABGAP1L	89
15.5582	15.571	15.7146	15.3894	15.7327	15.7588	15.5044	15.5897	15.5491	15.385	15.5276	15.7694	15.4059	15.2714	15.5834	15.5732		2	2	2	7.5	7.5	7.5	38.484	0	3.4356	52705000	4	B7ZAQ6-2;B7ZAQ6-3;P0CG08;B7ZAQ6	B7ZAQ6-2;B7ZAQ6-3;P0CG08;B7ZAQ6	Golgi pH regulator A;Golgi pH regulator B	GPR89A;GPR89B	90
16.4349	16.7968	16.1135	12.8921	16.2975	16.4006	16.4505	16.64	16.175	16.1026	16.2598	16.4779	16.0715	16.0657	16.2173	16.3437		2	2	2	12.4	12.4	12.4	18.518	0	3.8549	201390000	4	D0VWV4	D0VWV4			147
21.4331	21.5158	21.6248	21.3271	21.553	21.7816	21.336	21.5474	21.2995	21.306	21.3633	21.6904	21.37	21.1383	21.3578	21.42		30	30	2	37.7	37.7	4.3	107.12	0	177.92	3708200000	83	D2SW95	D2SW95			148
20.6493	20.8741	20.9498	20.6762	20.8927	20.7884	20.9635	21.1215	20.9386	20.8232	20.6664	21.1446	20.7227	20.5525	21.0096	21.1517		34	19	7	41	22.7	9.4	112.21	0	76.34	3493300000	44	D2WKD8	D2WKD8			149
16.7792	16.7197	16.998	16.8104	16.9281	17.1096	16.553	16.8739	16.5306	16.4384	16.4147	16.9706	16.4495	16.4385	16.6213	16.5098		7	7	7	7.1	7.1	7.1	138.54	0	10.986	72801000	13	D7PF45;O15357;O15357-2;Q92835-3;Q92835-2;Q92835	D7PF45;O15357;O15357-2	Phosphatidylinositol 3,4,5-trisphosphate 5-phosphatase 2	INPPL1	150
20.7326	20.6582	20.9299	20.4998	20.8036	21.0801	20.5681	20.8138	20.6176	20.5292	20.545	20.8238	20.4633	20.3915	20.594	20.6016		5	5	5	3.3	3.3	3.3	205.42	0	29.138	2781400000	25	E9PAV3;Q13765;E9PAV3-2;Q9BZK3	E9PAV3;Q13765;E9PAV3-2	Nascent polypeptide-associated complex subunit alpha, muscle-specific form;Nascent polypeptide-associated complex subunit alpha	NACA	151
20.5758	20.6	20.748	20.6028	20.6039	20.8635	20.469	20.6479	20.3793	20.3525	20.0952	20.4197	20.2844	20.2022	20.4307	20.4211		20	20	20	49.9	49.9	49.9	59.234	0	155.81	6459400000	56	F1RKQ4;Q3LXA3-2;Q3LXA3	F1RKQ4			152
20.4061	20.2708	20.7639	20.6908	20.6923	20.937	20.3415	20.6718	20.4548	20.4621	20.4185	20.7879	20.4308	20.2589	20.4856	20.4745		12	12	12	26.6	26.6	26.6	59.474	0	75.105	2251200000	36	F1RQM2;O95394;O95394-3;O95394-4	F1RQM2			153
19.8069	19.976	19.8906	17.3003	20.011	19.9429	19.8619	20.136	19.778	19.6166	19.7275	20.3234	19.7445	19.6137	19.8492	19.9713		6	6	4	11.8	11.8	8.4	80.237	0	23.774	609360000	16	F1S584;Q8IWA5-3;Q8IWA5	F1S584			154
21.357	21.3568	21.5327	21.0588	21.4769	21.4474	21.2523	21.5162	21.4102	21.3026	21.413	21.777	21.3265	21.2462	21.3709	21.5244		30	30	30	49	49	49	104.31	0	250.93	3984100000	102	F1SPM8;Q2M2I8;Q2M2I8-2	F1SPM8;Q2M2I8;Q2M2I8-2	AP2-associated protein kinase 1	AAK1	155
15.1682	15.3793	15.1509	15.0241	15.1145	15.1559	15.209	15.3975	15.0057	15.1289	15.3745	15.9829	15.1206	15.1366	14.9105	15.1291		2	2	2	15.7	15.7	15.7	16.415	0	3.9433	20827000	6	F1SRI0	F1SRI0			156
15.5007	15.5216	15.6994	15.603	15.6646	15.814	15.4145	15.576	15.3793	15.2866	15.3538	16.0248	15.4313	15.2014	15.4579	15.3766		8	8	8	14.3	14.3	14.3	79.791	0	16.924	87705000	9	I3L5V6;Q6SZW1-2;Q6SZW1	I3L5V6;Q6SZW1-2;Q6SZW1	Sterile alpha and TIR motif-containing protein 1	SARM1	158
15.6304	15.534	16.179	16.1188	15.9132	16.3193	15.805	15.9535	15.5982	15.7528	15.439	16.0094	15.5947	15.5412	15.8902	15.8987		4	4	4	12.6	12.6	12.6	46.173	0	9.001	50132000	7	I3LUP1;Q96IJ6;Q96IJ6-2	I3LUP1;Q96IJ6;Q96IJ6-2	Mannose-1-phosphate guanyltransferase alpha	GMPPA	160
19.2691	19.3297	19.2196	19.369	19.3869	19.4993	19.3118	19.4973	19.2156	19.3189	19.339	19.8709	19.4465	19.09	19.3331	19.3745		20	20	17	16.8	16.8	14.1	160.75	0	49.679	740750000	38	M3TYT0;O75116	M3TYT0;O75116	Rho-associated protein kinase 2	ROCK2	162
19.1539	19.2027	18.4872	18.311	18.4216	18.4219	18.5219	18.7905	18.6831	18.6013	18.7244	19.1159	18.6662	18.5745	18.6293	18.8453		15	15	15	26.8	26.8	26.8	75.042	0	67.313	469440000	27	O00139-2;O00139-1;O00139-5;O00139;O00139-4;Q8N4N8	O00139-2;O00139-1;O00139-5;O00139;O00139-4	Kinesin-like protein KIF2A	KIF2A	164
19.55	19.5629	19.5121	19.5949	19.5744	19.3073	19.607	19.8515	19.5215	19.4723	19.5808	19.9317	19.4947	19.4321	19.4394	19.6149		6	6	6	33.3	33.3	33.3	27.041	0	23.902	1913000000	33	O00154-2;O00154-3;O00154-6;O00154-4;O00154-7;O00154;O00154-5	O00154-2;O00154-3;O00154-6;O00154-4;O00154-7;O00154;O00154-5	Cytosolic acyl coenzyme A thioester hydrolase	ACOT7	167
17.3806	17.3517	17.7008	17.7537	17.7281	17.7654	17.5504	17.6884	17.4596	17.2867	17.4223	17.7615	17.3838	17.2598	17.4596	17.4434		9	9	9	11.9	11.9	11.9	117.91	0	15.227	159630000	16	O00159-2;O00159-3;O00159	O00159-2;O00159-3;O00159	Unconventional myosin-Ic	MYO1C	168
17.6921	17.6874	17.8441	17.6632	17.6615	17.9244	17.6444	17.9313	17.566	17.4837	17.4736	17.7936	17.4409	17.3394	17.5219	17.5528		8	8	8	15.5	15.5	15.5	72.453	0	17.793	591740000	17	O00178	O00178	GTP-binding protein 1	GTPBP1	171
17.2162	17.1963	17.4558	17.3287	17.4198	17.4173	17.3023	17.4486	17.0985	17.349	17.0035	17.6303	17.1236	17.0937	17.2534	17.2908		5	5	5	9.1	9.1	9.1	67.764	0	11.036	185910000	8	O00186	O00186	Syntaxin-binding protein 3	STXBP3	172
17.3332	17.1893	17.5516	17.4984	17.4675	17.6999	17.1052	17.3197	17.059	16.8646	16.902	17.4414	17.1559	16.8212	17.1337	17.1426		7	7	7	9.6	9.6	9.6	97.684	0	17.92	362390000	16	O00192-2;O00192	O00192-2;O00192	Armadillo repeat protein deleted in velo-cardio-facial syndrome	ARVCF	173
17.8718	17.8496	18.942	18.6731	18.7791	18.6896	18.233	18.4862	18.0257	17.8318	18.2286	18.3981	17.8201	17.8604	17.7774	17.8664		4	4	4	25.1	25.1	25.1	20.332	0	33.407	655010000	12	O00193	O00193	Small acidic protein	SMAP	174
16.7055	16.6269	17.1524	17.2241	16.9531	17.3025	16.653	16.9264	16.6557	16.6395	16.2996	16.8987	16.7153	16.1326	16.8103	16.6991		12	9	9	13.6	9.8	9.8	116.19	0	11.538	96889000	10	O00203-3;O00203	O00203-3;O00203	AP-3 complex subunit beta-1	AP3B1	176
19.8211	19.7214	20.2044	19.6636	20.1926	20.1494	19.7246	19.9218	19.8594	19.7168	19.8724	20.8473	19.8389	19.6276	19.6263	19.7128		13	13	13	35.5	35.5	35.5	47.463	0	35.961	7578100000	38	O00231;O00231-2	O00231;O00231-2	26S proteasome non-ATPase regulatory subunit 11	PSMD11	178
18.7949	18.8559	18.8133	18.0333	18.6235	18.8588	18.515	18.7479	18.653	18.5585	18.6881	19.8573	18.7361	18.5705	18.264	18.6539		9	9	9	21.5	21.5	21.5	52.904	0	46.706	516570000	26	O00232;O00232-2	O00232;O00232-2	26S proteasome non-ATPase regulatory subunit 12	PSMD12	179
15.8131	15.9905	16.1424	15.5826	15.8431	15.7331	15.2353	15.7245	15.4246	15.3504	15.4556	16.2916	15.574	15.2502	15.0948	15.2899		3	3	3	15.2	15.2	15.2	24.682	0	4.5569	117990000	5	O00233;O00233-2;O00233-3	O00233;O00233-2	26S proteasome non-ATPase regulatory subunit 9	PSMD9	180
18.5191	18.5796	19.1357	18.9239	19.0773	19.3114	18.8096	19.1164	18.8544	18.8647	18.8649	19.2403	18.7688	18.6763	18.8533	18.9333		16	16	16	23.2	23.2	23.2	120.5	0	126.08	448650000	28	O00267-2;O00267	O00267-2;O00267	Transcription elongation factor SPT5	SUPT5H	184
17.4127	17.3298	17.6187	17.5115	17.6564	17.7275	17.3808	17.5039	17.259	17.1802	17.4815	17.8616	17.4273	17.0682	17.4114	17.4707		7	6	6	6.7	5.7	5.7	110.66	0	21.081	169460000	12	O00291-3;O00291-4;O00291	O00291-3;O00291-4;O00291	Huntingtin-interacting protein 1	HIP1	185
17.8384	18.1016	18.2131	17.9521	17.7891	18.1207	18.1181	18.2754	18.1334	18.0606	18.0395	18.5951	18.164	18.0992	18.1681	18.2853		4	2	2	7.8	6.1	6.1	54.666	0	10.27	266390000	5	O00294-2;O00294	O00294-2;O00294	Tubby-related protein 1	TULP1	186
19.4468	19.4854	19.8349	17.471	19.3581	19.897	19.1146	19.2583	19.2036	19.271	18.9756	19.6379	19.1965	18.923	18.9677	18.8056		7	7	7	46.9	46.9	46.9	26.922	0	105.98	1687600000	17	O00299;Q29238	O00299	Chloride intracellular channel protein 1	CLIC1	187
18.8068	18.8459	18.846	18.8434	18.6903	18.8882	18.5689	18.7198	18.7212	18.5874	18.621	19.1261	18.634	18.4787	18.5458	18.6325		7	7	7	24.1	24.1	24.1	37.563	0	38.105	446240000	18	O00303	O00303	Eukaryotic translation initiation factor 3 subunit F	EIF3F	188
19.5763	19.7191	19.5989	19.3166	19.6737	19.5357	19.5674	19.7788	19.7281	19.6344	19.8068	20.1673	19.5538	19.5097	19.3874	19.764		5	5	5	12	12	12	54.122	0	15.803	1239400000	13	O00330;O00330-3;O00330-2	O00330;O00330-3;O00330-2	Pyruvate dehydrogenase protein X component, mitochondrial	PDHX	190
16.4579	16.5055	16.8577	16.6092	16.672	16.7753	16.5609	16.6855	16.4825	16.3975	16.5534	16.8708	16.4936	16.4618	16.6504	16.75		3	3	3	21.6	21.6	21.6	20.747	0	14.084	153410000	5	O00399	O00399	Dynactin subunit 6	DCTN6	191
17.2935	17.3297	17.4731	17.1318	17.5758	17.4515	17.3744	17.5823	17.2143	17.1435	17.2884	17.5768	17.1819	17.0634	17.2223	17.2164		5	5	5	10.5	10.5	10.5	54.826	0	9.6334	245110000	9	O00401	O00401	Neural Wiskott-Aldrich syndrome protein	WASL	193
21.3974	21.4206	21.5743	21.426	21.5055	21.7627	21.1675	21.2406	21.308	21.3023	21.1003	21.6855	21.1683	21.0146	21.1159	21.1061		26	26	24	31.7	31.7	31.1	125.54	0	141.73	2513700000	66	O00410-3;O00410;O00410-2	O00410-3;O00410;O00410-2	Importin-5	IPO5	195
20.393	20.3423	20.7545	20.7012	20.7129	20.8733	20.4449	20.8585	20.4856	20.3988	20.4679	20.8025	20.3975	20.3273	20.4121	20.4524		3	3	3	17.6	17.6	17.6	17.561	0	7.0907	1278100000	17	O00422;O00422-2	O00422;O00422-2	Histone deacetylase complex subunit SAP18	SAP18	196
17.6263	17.7313	17.824	17.5913	17.5799	17.694	17.7747	17.8896	17.4627	17.4761	17.5613	18.0137	17.7751	17.6009	17.4148	17.5694		6	6	6	6.7	6.7	6.7	89.86	0	11.483	177000000	11	O00423;O00423-3	O00423;O00423-3	Echinoderm microtubule-associated protein-like 1	EML1	197
21.0518	21.1075	21.1001	20.9033	21.1967	21.0321	21.037	21.2485	21.0928	20.9082	21.0769	21.6334	21.0058	20.9159	20.8675	21.0885		25	25	24	44.7	44.7	43.3	80.535	0	144.25	3866000000	61	O00429-2;O00429;O00429-8;O00429-6;O00429-4;O00429-5;O00429-3;O00429-9;O00429-7	O00429-2;O00429;O00429-8;O00429-6;O00429-4;O00429-5;O00429-3;O00429-9;O00429-7	Dynamin-1-like protein	DNM1L	198
20.0938	20.1275	19.9665	20.1533	19.8837	20.201	19.811	20.0227	19.7001	19.8184	19.7563	20.1808	19.9913	19.9413	19.6574	19.7677		3	3	3	11.7	11.7	11.7	39.336	0	7.6718	343640000	13	O00442;O00442-2	O00442;O00442-2	RNA 3-terminal phosphate cyclase	RTCA	199
18.5435	18.4539	17.315	16.7223	18.2948	18.5443	18.4128	18.5975	18.6384	18.654	18.386	18.824	18.3595	18.2853	18.5448	18.5717		2	2	2	1.4	1.4	1.4	205.52	0	8.2921	79033000	5	O00468-2;O00468-6;O00468-3;O00468-5;O00468-4;O00468-7;O00468	O00468-2;O00468-6;O00468-3;O00468-5;O00468-4;O00468-7;O00468	Agrin;Agrin N-terminal 110 kDa subunit;Agrin C-terminal 110 kDa subunit;Agrin C-terminal 90 kDa fragment;Agrin C-terminal 22 kDa fragment	AGRN	202
15.4428	15.3335	15.8862	15.9418	15.956	16.0914	15.5768	16.1322	15.9194	15.7927	15.7131	16.3859	15.6961	15.6393	15.9582	16.005		2	2	2	3.6	3.6	3.6	87.097	0	22.441	107990000	7	O00469-2;O00469;O00469-3	O00469-2;O00469;O00469-3	Procollagen-lysine,2-oxoglutarate 5-dioxygenase 2	PLOD2	203
16.124	16.3155	16.4985	16.526	16.3188	16.2948	16.212	16.1449	16.3864	16.2443	16.2309	16.8624	16.3242	15.9766	16.0583	16.0326		8	8	8	11.4	11.4	11.4	81.852	0	14.578	118870000	12	O00471	O00471	Exocyst complex component 5	EXOC5	204
17.9522	18.0582	17.8044	16.2765	17.8222	17.5378	17.6718	17.8994	17.8927	17.6579	18.1596	18.9422	17.6942	17.442	17.3181	17.5264		3	3	3	34.6	34.6	34.6	9.3697	0	7.4152	1520100000	8	O00483	O00483	Cytochrome c oxidase subunit NDUFA4	NDUFA4	205
19.0103	18.9577	19.369	19.4375	19.1223	19.5189	19.0391	19.33	19.2481	19.0621	19.1886	19.4212	19.1042	18.9384	19.0868	19.1343		8	8	8	42.9	42.9	42.9	34.577	0	54.512	1640800000	16	O00487	O00487	26S proteasome non-ATPase regulatory subunit 14	PSMD14	206
20.6451	20.7324	20.8372	20.5483	20.737	20.7993	20.698	20.7996	20.6955	20.5648	20.5746	21.0724	20.6716	20.6707	20.53	20.628		14	14	14	38.9	38.9	38.9	55.174	0	133.5	4302400000	45	O00499-3;O00499-5;O00499;O00499-9;O00499-10;O00499-7;O00499-8;O00499-4;O00499-6;O00499-11;O00499-2	O00499-3;O00499-5;O00499;O00499-9;O00499-10;O00499-7;O00499-8;O00499-4;O00499-6;O00499-11;O00499-2	Myc box-dependent-interacting protein 1	BIN1	208
18.1839	18.0563	18.4071	18.1545	18.1282	18.6823	18.0004	18.1641	17.9797	17.886	17.891	18.3702	18.1316	17.8437	18.0999	18.0589		6	4	4	19.8	14.2	14.2	57.81	0	19.348	389330000	9	O00505	O00505	Importin subunit alpha-4	KPNA3	210
20.1835	20.1977	20.0227	19.8369	19.9281	20.022	19.8719	20.1474	20.0391	20.0362	19.7344	20.1478	19.9483	19.8819	20.0033	19.8147		8	8	8	7	7	7	135.07	0	23.078	1594000000	27	O00533;O00533-2	O00533;O00533-2	Neural cell adhesion molecule L1-like protein;Processed neural cell adhesion molecule L1-like protein	CHL1	211
18.7375	18.8509	18.8244	18.3736	18.9392	18.9643	18.737	19.1103	18.9944	18.8332	18.7129	18.8021	18.7363	18.8356	18.7783	18.7474		9	9	9	8.6	8.6	8.6	134.77	0	17.564	808350000	21	O00562-2;O00562	O00562-2;O00562	Membrane-associated phosphatidylinositol transfer protein 1	PITPNM1	212
20.035	20.0144	20.1806	19.3668	20.0501	20.2825	20.0603	20.3287	19.9221	19.8441	20.0195	20.3303	19.8097	19.7061	19.873	19.8709		10	10	10	20.4	20.4	20.4	66.049	0	25.814	1287000000	29	O00567	O00567	Nucleolar protein 56	NOP56	213
20.0773	20.1317	20.3702	20.1603	20.111	20.3186	20.047	20.2261	20.0832	19.9759	20.0484	20.4864	20.0248	19.9389	20.0547	20.1679		19	18	7	38.7	37	16.8	73.243	0	104.72	2467600000	44	O00571;O00571-2;O15523-3;Q6GWX0;Q9NQI0-3;Q9NQI0-2;Q9NQI0-4;Q9NQI0	O00571;O00571-2	ATP-dependent RNA helicase DDX3X	DDX3X	214
18.0819	18.006	18.4536	18.0467	18.3775	18.1188	18.0793	18.2939	18.2929	18.2064	18.1017	18.3913	18.0598	18.0672	18.1692	18.3112		7	7	5	25.9	25.9	20.3	57.886	0	70.762	672170000	18	O00629	O00629	Importin subunit alpha-3	KPNA4	215
18.8033	18.65	19.4036	19.112	19.4123	19.4238	19.0518	19.3748	19.3913	19.2691	19.3908	19.6921	19.3094	19.3433	19.3277	19.5357		9	9	9	36.4	36.4	36.4	35.144	0	38.688	404550000	17	O00743;O00743-2;O00743-3	O00743;O00743-2;O00743-3	Serine/threonine-protein phosphatase 6 catalytic subunit;Serine/threonine-protein phosphatase 6 catalytic subunit, N-terminally processed	PPP6C	216
20.047	19.2339	19.4842	20.0381	20.563	20.4825	18.5719	19.1813	17.9614	18.8959	17.6924	18.3498	20.0514	19.0723	18.6881	17.8175		10	10	10	12.4	12.4	12.4	104.62	0	31.252	743780000	20	O02668;CON__Q9TRI1;P19823	O02668			219
24.7807	24.947	25.3565	25.1293	25.2328	25.4128	25.2748	25.4897	25.193	25.1834	25.173	25.5459	25.1008	25.1966	25.2633	25.3307		47	47	32	62.9	62.9	41.3	84.774	0	323.31	179240000000	481	O02705;P07900;P07900-2;Q14568;Q58FG0	O02705;P07900;P07900-2	Heat shock protein HSP 90-alpha	HSP90AA1	220
20.3239	20.4653	20.2414	20.1319	20.5565	19.9902	20.6102	20.898	20.5498	20.6214	20.5736	20.8045	20.4206	20.4498	20.5171	20.5272		6	6	6	34.6	34.6	34.6	14.749	0	13.578	2499700000	18	O02772;P05413	O02772;P05413	Fatty acid-binding protein, heart	FABP3	221
18.902	18.7082	18.9238	18.6302	18.743	18.939	18.6227	18.9565	18.8768	18.7091	18.355	18.8878	18.5751	18.1892	18.4655	18.4661		10	10	10	16.8	16.8	16.8	99.059	0	31.73	345850000	24	O02799	O02799			222
14.5736	14.516	15.107	14.88	14.9411	14.9869	15.0947	14.9478	14.6694	14.7286	14.5382	14.9631	14.6567	14.5453	14.7366	14.7073		8	5	4	26.6	18.2	14.8	45.855	0	12.869	53486000	4	O13010;P48426;P48426-2	O13010;P48426;P48426-2	Phosphatidylinositol 5-phosphate 4-kinase type-2 alpha	PIP4K2A	223
14.6643	14.3543	14.6227	14.539	14.7051	14.2677	14.9058	14.9281	15.5509	15.2557	15.1535	15.4123	15.1024	15.0128	15.1984	15.1018		3	3	3	4.1	4.1	4.1	103.58	0	5.7441	10051000	3	O14490-7;O14490;O14490-3;O14490-5;O14490-2;O14490-4;O14490-6	O14490-7;O14490;O14490-3;O14490-5;O14490-2;O14490-4;O14490-6	Disks large-associated protein 1	DLGAP1	224
18.9181	18.8616	19.0429	18.8487	18.9633	19.1878	18.7872	19.3024	19.0145	18.7828	19.0456	19.4557	19.0232	18.7125	19.047	18.9948		15	15	14	9.6	9.6	8.8	242.04	0	59.485	446090000	29	O14497;O14497-2;O14497-3	O14497;O14497-2;O14497-3	AT-rich interactive domain-containing protein 1A	ARID1A	226
17.0892	17.1266	17.4523	17.1798	17.1661	17.4857	17.2216	17.4486	17.2442	17.1412	17.2393	17.4708	17.3034	17.385	17.3358	17.3231		3	3	3	6.8	6.8	6.8	76.18	0	16.728	225450000	11	O14523;O14523-2	O14523;O14523-2	C2 domain-containing protein 2-like	C2CD2L	227
14.8969	14.4932	14.5947	14.1914	14.6288	14.7763	14.4387	14.9476	14.8328	14.0322	14.4387	15.0256	14.4895	14.5908	14.537	14.7071		2	2	2	2.1	2.1	2.1	135.08	0	4.4727	24425000	3	O14525-3;O14525-2;O14525	O14525-3;O14525-2;O14525	Astrotactin-1	ASTN1	228
20.2979	20.285	20.3766	20.1029	20.3497	20.1387	20.5341	20.7617	20.5332	20.3659	20.3594	20.6566	20.3411	20.2933	20.4443	20.5296		8	8	8	15	15	15	61.877	0	25.456	5223800000	43	O14531	O14531	Dihydropyrimidinase-related protein 4	DPYSL4	229
15.9062	16.3049	16.114	16.06	16.2145	16.0166	16.0315	16.0019	15.95	16.6537	16.3136	19.6739	16.4897	15.9194	15.5448	16.5313		2	2	2	15.4	15.4	15.4	17.417	0	4.1169	139540000	2	O14561	O14561	Acyl carrier protein, mitochondrial	NDUFAB1	231
18.6375	18.5539	18.6766	18.5799	18.6175	18.6283	18.4437	18.4783	18.4328	18.3779	18.5366	18.9418	18.3353	18.2548	18.3252	18.2967		2	2	2	7.1	7.1	7.1	33.382	0	6.3515	166890000	6	O14562	O14562	Ubiquitin domain-containing protein UBFD1	UBFD1	232
16.7224	17.0677	17.7423	17.4947	17.8226	17.5417	17.4956	17.7624	17.455	17.3929	17.4572	17.6638	17.4617	17.2283	17.332	17.4661		8	8	8	20.1	20.1	20.1	70.789	0	93.585	745940000	25	O14576-2;O14576;O14576-4;O14576-3;O14576-5	O14576-2;O14576;O14576-4;O14576-3;O14576-5	Cytoplasmic dynein 1 intermediate chain 1	DYNC1I1	233
16.6021	16.8729	17.1819	16.6968	16.9957	17.0251	16.9284	16.9052	16.6611	16.5991	16.6137	17.5377	16.6203	16.3916	15.9542	16.2529		4	4	4	19.8	19.8	19.8	34.482	0	9.855	179180000	7	O14579;O14579-2;O14579-3	O14579;O14579-2;O14579-3	Coatomer subunit epsilon	COPE	234
20.7194	20.75	20.6556	20.4281	20.6491	20.7182	20.5662	20.7706	20.4329	20.4407	20.6221	21.0539	20.6449	20.3588	20.6064	20.7409		19	19	19	21.2	21.2	21.2	130.16	0	70.388	1842800000	43	O14617;O14617-5;O14617-4;O14617-2;O14617-3	O14617;O14617-5;O14617-4;O14617-2;O14617-3	AP-3 complex subunit delta-1	AP3D1	235
17.6772	17.8773	17.6184	16.7801	17.4467	17.6095	17.4658	17.5764	17.4882	17.4604	17.5704	17.9738	17.6254	17.3854	17.3793	17.7221		8	8	8	12	12	12	81.12	0	11.75	306950000	14	O14639-2;O14639-6;O14639;O14639-4;O14639-3;O14639-5	O14639-2;O14639-6;O14639;O14639-4;O14639-3;O14639-5	Actin-binding LIM protein 1	ABLIM1	236
12.0017	12.6037	12.913	12.0738	12.3799	12.6728	12.7904	13.0855	12.6346	12.8029	12.8469	13.2855	12.7211	12.7927	12.8546	12.7603		4	2	2	2	1.1	1.1	196.59	0.0029721	1.9909	6894600	3	O14646-2;O14646	O14646-2;O14646	Chromodomain-helicase-DNA-binding protein 1	CHD1	237
16.2434	16.3011	16.482	15.1945	16.474	16.6214	16.1153	16.4619	16.2096	16.1913	16.2075	16.5346	16.2677	16.0665	16.1334	16.2487		10	10	8	7.5	7.5	6.6	211.34	0	20.315	124700000	11	O14647;O14647-2;O14647-3	O14647;O14647-2	Chromodomain-helicase-DNA-binding protein 2	CHD2	238
17.0779	17.1107	17.3149	16.9625	17.0431	17.1645	17.2064	17.3095	16.8002	16.7985	17.0661	17.3606	16.8174	16.8394	17.3268	17.0151		3	3	3	4.9	4.9	4.9	84.382	0	7.3532	201980000	11	O77633;O14672;O14672-2	O77633;O14672;O14672-2	Disintegrin and metalloproteinase domain-containing protein 10	ADAM10	241
15.5694	16.1444	16.8523	16.7983	17.0615	17.0147	16.6183	16.8516	16.2486	16.2367	16.324	16.809	16.2318	16.2548	16.3603	16.5211		2	2	2	13.2	13.2	13.2	21.054	0	11.532	87075000	4	O14683	O14683	Tumor protein p53-inducible protein 11	TP53I11	242
16.3219	16.5481	16.4674	16.3649	15.8237	15.8426	15.8517	16.4533	16.474	15.9247	16.3558	16.9307	16.5686	16.0914	16.4523	16.4489		3	3	3	20.8	20.8	20.8	18.624	0	7.0529	868340000	7	O14735-3;O14735;O14735-2	O14735-3;O14735	CDP-diacylglycerol--inositol 3-phosphatidyltransferase	CDIPT	244
12.7771	12.8101	14.0257	14.4652	13.9781	13.8873	13.5559	13.4531	13.2369	13.2951	13.3152	14.5846	13.108	13.2661	13.3346	13.2429		2	2	2	19.2	19.2	19.2	14.285	0	3.474	24724000	3	O14737;O14737-2	O14737;O14737-2	Programmed cell death protein 5	PDCD5	245
19.6397	19.5446	19.5902	19.0373	19.5537	19.7668	19.3156	19.589	19.4447	19.4819	19.4677	19.9079	19.4929	19.3784	19.546	19.5655		10	10	10	21.4	21.4	21.4	72.683	0	38.753	789060000	25	O14744;O14744-5;O14744-2;O14744-3;O14744-4	O14744;O14744-5;O14744-2;O14744-3;O14744-4	Protein arginine N-methyltransferase 5;Protein arginine N-methyltransferase 5, N-terminally processed	PRMT5	246
18.9894	19.1132	18.9878	18.8237	18.7702	18.9783	18.6078	18.7381	18.5178	18.596	18.8057	19.4237	18.589	18.5344	18.7185	18.8293		5	5	5	9.2	9.2	9.2	38.868	0	5.3955	501500000	12	O14745;O14745-2	O14745;O14745-2	Na(+)/H(+) exchange regulatory cofactor NHE-RF1	SLC9A3R1	247
19.0984	19.1813	18.9692	18.5106	19.0206	18.773	19.0226	19.3022	19.1374	19.0595	19.1459	19.3827	18.9493	18.9925	19.0072	19.1409		12	12	12	37	37	37	43.566	0	216.18	1247500000	32	O14775;O14775-2;O14775-3	O14775;O14775-2;O14775-3	Guanine nucleotide-binding protein subunit beta-5	GNB5	248
19.6758	19.5931	19.9295	19.8544	19.9699	20.041	19.7292	19.8983	19.6503	19.6036	19.7566	20.0426	19.6374	19.5944	19.6401	19.7241		14	14	14	12.3	12.3	12.3	123.9	0	23.839	1104000000	24	O14776;O14776-2;Q5VWI1	O14776;O14776-2	Transcription elongation regulator 1	TCERG1	249
16.7833	16.9116	16.7695	15.3446	16.5223	16.7513	16.5283	16.6614	16.2749	16.1966	16.2602	16.9716	16.5144	16.2964	16.5369	16.5232		9	5	5	14.1	9.5	9.5	100.41	0	13.849	224870000	10	O14787-2;O14787	O14787-2;O14787	Transportin-2	TNPO2	250
13.6643	13.8036	14.0166	14.0579	13.9235	14.0365	13.68	13.8441	14.0625	13.9423	13.7216	14.2599	13.7898	13.9527	13.743	13.7888		2	2	2	2.3	2.3	2.3	155.64	0	3.0012	32098000	5	O14802	O14802	DNA-directed RNA polymerase III subunit RPC1	POLR3A	251
17.6051	17.628	17.4048	17.4401	17.6239	17.7338	17.4882	17.6926	17.702	17.6757	17.374	17.959	17.48	17.4073	17.4514	17.68		5	5	5	27.4	27.4	27.4	23.846	0	8.3926	140250000	9	O14807;O14807-2	O14807	Ras-related protein M-Ras	MRAS	252
21.2822	21.2613	21.4024	21.2687	21.2015	21.3676	21.1108	21.1746	21.1872	21.0924	21.1579	21.6037	21.1609	20.959	20.9437	21.002		9	9	9	46.8	46.8	46.8	27.887	0	63.888	3392200000	33	O14818;O14818-4;O14818-2;Q8TAA3-2;Q8TAA3-5;Q8TAA3	O14818;O14818-4;O14818-2	Proteasome subunit alpha type-7	PSMA7	254
18.0796	18.05	18.2543	18.1108	18.1406	18.1781	17.8213	18.2888	17.8716	17.8155	17.9588	18.2663	17.8361	17.6521	17.9883	17.9763		3	3	3	16.2	16.2	16.2	35.201	0	10.86	243580000	8	O14828-2;O14828	O14828-2;O14828	Secretory carrier-associated membrane protein 3	SCAMP3	256
17.6908	17.7937	17.9424	17.5552	17.7881	17.8006	17.4983	17.7039	17.7881	17.6709	17.7114	18.2022	17.6669	17.5624	17.7487	17.7958		11	11	11	12.5	12.5	12.5	137.46	0	55.079	290820000	23	O14841	O14841	5-oxoprolinase	OPLAH	257
15.0028	15.0828	15.1446	14.7103	15.0175	15.1071	15.0047	15.2996	15.2683	15.2979	15.3918	15.6127	15.3255	15.3712	15.2672	15.4192		4	4	4	20.6	20.6	20.6	37.767	0	34.337	146600000	8	O14874-2;O14874-3;O14874	O14874-2;O14874-3;O14874	[3-methyl-2-oxobutanoate dehydrogenase [lipoamide]] kinase, mitochondrial	BCKDK	258
17.6621	18.0699	17.1	16.6604	17.0839	16.8149	17.3601	17.5504	17.7467	17.3587	17.4367	17.5063	17.2413	17.2279	17.5196	17.3988		2	2	2	9.9	9.9	9.9	16.516	0	10.905	273600000	7	O14880	O14880	Microsomal glutathione S-transferase 3	MGST3	259
18.3736	18.3292	18.4648	18.5404	18.3067	18.5444	18.4575	18.5688	18.1339	18.1096	18.2149	18.8563	18.498	18.1603	17.8737	18.3079		5	5	5	13.2	13.2	13.2	36.049	0	13.309	165440000	7	O14908;O14908-2	O14908	PDZ domain-containing protein GIPC1	GIPC1	261
18.3853	18.6804	18.4777	18.3666	18.4983	18.2993	18.4237	18.5893	18.463	18.3513	18.4913	19.7946	18.5519	18.2866	18.2239	18.502		5	5	4	21.9	21.9	18.9	25.996	0	9.4771	1088000000	16	O14910	O14910	Protein lin-7 homolog A	LIN7A	262
18.1017	18.1535	18.0072	17.8816	18.2357	18.2679	18.1242	18.4472	18.3577	18.1789	18.245	18.3999	17.9532	18.014	17.9672	18.0366		3	3	3	21.5	21.5	21.5	21.943	0	24.768	146460000	14	O14925;Q5SRD1-2;Q5SRD1	O14925;Q5SRD1-2;Q5SRD1	Mitochondrial import inner membrane translocase subunit Tim23;Putative mitochondrial import inner membrane translocase subunit Tim23B	TIMM23;TIMM23B	263
17.6458	17.7059	17.6533	17.1477	17.3907	17.5232	17.4237	17.5867	17.6717	17.5402	17.7413	18.0274	17.7618	17.6955	17.7468	18.0112		3	3	3	5.9	5.9	5.9	55.056	0.00049044	2.6273	423180000	7	O14926;O14926-2	O14926;O14926-2	Fascin-2	FSCN2	264
14.3967	14.3945	14.103	14.3012	13.8732	14.3912	14.111	14.2478	13.9912	14.0549	13.8458	14.3215	13.7023	13.614	13.8802	13.8654		4	4	4	14.3	14.3	14.3	49.512	0	33.272	86767000	7	O14929;O14929-2	O14929;O14929-2	Histone acetyltransferase type B catalytic subunit	HAT1	265
19.1966	19.2543	19.1739	18.9949	19.2314	19.1277	19.0737	19.2808	19.2541	19.1596	19.1879	19.4966	19.1698	19.0405	19.2242	19.2371		17	17	17	22.3	22.3	22.3	102.11	0	40.528	699000000	31	O14936-3;O14936-4;O14936-6;O14936-2;O14936;O14936-5	O14936-3;O14936-4;O14936-6;O14936-2;O14936;O14936-5	Peripheral plasma membrane protein CASK	CASK	266
18.1482	18.6272	18.2205	18.1885	18.5633	18.1738	18.3361	18.5591	18.3479	18.5075	18.3701	20.2229	18.3413	17.9219	18.3247	18.515		2	2	2	20.7	20.7	20.7	9.9062	0.0013899	2.0993	408670000	6	O14949	O14949	Cytochrome b-c1 complex subunit 8	UQCRQ	267
17.9604	17.9342	18.4011	18.6124	18.4336	18.2165	18.2285	18.3015	18.1613	18.158	18.1115	19.4057	18.2505	17.9428	17.9497	18.1097		8	8	4	56.1	56.1	29.2	19.794	0	52.856	1559500000	21	P19105;O14950	P19105;O14950	Myosin regulatory light chain 12A;Myosin regulatory light chain 12B	MYL12A;MYL12B	268
17.7445	17.7657	17.7933	17.7058	18.0271	17.8163	17.7293	17.7275	17.7641	17.6766	17.6293	18.3387	17.7037	17.611	17.7018	17.7505		6	6	6	7	7	7	76.375	0	12.055	526690000	14	O14964-2;O14964	O14964-2;O14964	Hepatocyte growth factor-regulated tyrosine kinase substrate	HGS	269
18.0641	18.2339	17.727	17.7414	17.2978	17.931	17.2075	17.3175	17.4373	17.3757	16.9784	17.4152	16.9528	16.5729	17.1824	17.2838		2	2	2	3	3	3	70.038	0	2.9247	76023000	5	O14967	O14967	Calmegin	CLGN	270
17.0501	16.8317	17.3219	13.593	17.2084	17.4267	16.9311	17.3217	16.8129	16.7769	16.757	17.0444	16.9535	16.6382	16.8443	16.9256		2	2	2	9.8	9.8	9.8	33.01	0	17.781	85199000	4	O14972;O14972-2	O14972;O14972-2	Down syndrome critical region protein 3	DSCR3	271
17.635	17.528	17.6212	17.2724	17.5999	17.7494	17.3498	17.5928	17.3187	17.2649	17.4372	17.7186	17.2563	16.9977	17.1901	17.1755		7	7	7	9.7	9.7	9.7	109.1	0	25.516	215480000	11	O14974-4;O14974-3;O14974;O14974-5;O14974-2	O14974-4;O14974-3;O14974;O14974-5;O14974-2	Protein phosphatase 1 regulatory subunit 12A	PPP1R12A	272
15.8848	15.8683	16.3767	15.8178	16.3504	16.2651	16.1229	16.3292	16.1248	16.0159	15.8922	16.2853	16.0188	15.9119	16.0264	16.0914		5	5	5	4.1	4.1	4.1	143.19	0	9.93	92603000	7	O14976;O14976-2	O14976;O14976-2	Cyclin-G-associated kinase	GAK	273
20.1856	20.0513	20.545	19.6405	20.4146	20.5562	20.1388	20.3994	20.1903	20.1409	20.187	20.4933	19.916	19.993	20.0327	20.0593		12	11	11	39.8	36.5	36.5	27.191	0	80.323	3406800000	30	O14979-3;O14979-2;O14979	O14979-3;O14979-2;O14979	Heterogeneous nuclear ribonucleoprotein D-like	HNRNPDL	274
22.4877	22.5998	22.6545	22.5367	22.6091	22.8153	22.4638	22.6664	22.5276	22.5552	22.5382	23.067	22.4318	22.3628	22.3793	22.5268		29	29	29	33.3	33.3	33.3	123.38	0	86.706	6124000000	78	O14980	O14980	Exportin-1	XPO1	275
16.1805	15.9208	16.117	16.017	16.35	16.2665	15.8883	16.2208	16.2115	16.0566	16.0788	16.356	16.0758	15.9722	15.9508	16.2269		6	6	6	4.3	4.3	4.3	206.89	0	12.145	70640000	9	O14981;O14981-2	O14981	TATA-binding protein-associated factor 172	BTAF1	276
18.1358	18.1478	17.5908	17.4122	17.6238	17.3743	17.7431	18.1131	17.515	17.591	17.5934	17.9178	17.4549	17.4389	17.77	17.6838		5	3	3	9.1	6.4	6.4	63.302	0	18.095	345620000	9	O14994	O14994	Synapsin-3	SYN3	278
17.0258	17.2018	16.9029	17.0124	17.402	17.0023	17.2193	17.2321	17.0455	17.1225	17.1711	17.4801	17.1926	16.9185	17.0429	17.3423		21	13	13	10.2	7.4	7.4	268.31	0	37.951	260290000	15	O15020-2;O15020	O15020-2;O15020	Spectrin beta chain, non-erythrocytic 2	SPTBN2	280
17.48	17.5367	16.952	16.8817	16.7667	17.2435	16.7192	16.9399	16.6684	16.8446	16.974	17.5949	16.7603	16.5378	16.9562	17.0616		4	4	4	1.5	1.5	1.5	247.24	0	3.309	137330000	6	O15027-2;O15027-4;O15027-3;O15027;O15027-5	O15027-2;O15027-4;O15027-3;O15027;O15027-5	Protein transport protein Sec16A	SEC16A	281
18.4181	18.3373	18.7744	18.3846	18.5918	18.8525	18.2407	18.4149	18.236	18.3871	18.2747	18.7141	18.3735	17.9727	18.3245	18.279		7	7	7	4.3	4.3	4.3	205.12	0	15.127	286110000	13	O15031	O15031	Plexin-B2	PLXNB2	282
18.3401	18.1439	18.7202	18.055	18.7512	18.8666	18.5096	18.6853	18.334	18.3112	18.4243	18.7988	18.3007	18.231	18.3592	18.3238		10	10	10	12.3	12.3	12.3	118.29	0	28.266	453080000	16	O15042;O15042-2;O15042-3	O15042;O15042-2;O15042-3	U2 snRNP-associated SURP motif-containing protein	U2SURP	285
18.2645	18.336	18.5216	18.463	18.5028	18.6519	18.3211	18.5318	18.2548	18.1492	18.2522	18.7355	18.4006	18.1984	18.4176	18.4155		7	7	7	10.8	10.8	10.8	85.124	0	13.283	210100000	10	O15066;O15066-2;O14782	O15066;O15066-2	Kinesin-like protein KIF3B;Kinesin-like protein KIF3B, N-terminally processed	KIF3B	286
20.2135	20.0991	20.3705	20.2883	20.1065	20.2595	19.901	20.0544	20.0425	20.0286	19.84	20.1645	19.8586	19.6454	20.0187	20.0155		13	13	12	24.3	24.3	22.8	82.223	0	53.96	2917600000	37	O15075;O15075-2;O15075-4;O15075-3	O15075;O15075-2	Serine/threonine-protein kinase DCLK1	DCLK1	287
14.8866	14.8658	15.1978	14.842	14.935	15.1498	14.8066	15.1694	15.2868	14.14	14.8123	15.1984	15.0561	14.6801	14.6883	15.0252		3	2	2	4	3	3	96.16	0	13.618	47316000	3	O15084-2;O15084;O15084-4;O15084-1	O15084-2;O15084;O15084-4;O15084-1	Serine/threonine-protein phosphatase 6 regulatory ankyrin repeat subunit A	ANKRD28	289
16.8011	16.7458	17.1325	16.7894	16.9619	16.9622	16.4984	16.8413	16.6446	16.5494	16.7906	17.0136	16.8436	16.5081	16.7427	16.6886		2	2	2	9.7	9.7	9.7	36.648	0	24.752	227990000	10	O15127	O15127	Secretory carrier-associated membrane protein 2	SCAMP2	291
16.2438	16.3012	16.8446	16.9309	16.4668	16.7027	16.191	16.3617	15.9158	15.9687	15.66	16.176	16.3161	15.4615	16.1601	15.8523		6	5	5	22.3	16.1	16.1	40.949	0	21.718	82973000	6	O15143	O15143	Actin-related protein 2/3 complex subunit 1B	ARPC1B	293
19.7732	19.562	20.3997	20.4749	20.4928	20.4024	19.9286	20.4293	20.0286	19.9941	19.8603	20.2923	19.9836	19.8426	19.9952	20.0248		11	11	11	33.7	33.7	33.7	34.333	0	16.406	2083600000	31	O15144	O15144	Actin-related protein 2/3 complex subunit 2	ARPC2	294
13.9741	13.9573	14.8483	14.2072	14.4708	14.6434	14.1577	14.7013	14.6249	14.0234	14.6385	16.7921	14.3073	14.5826	14.6406	14.5251		2	2	2	10.1	10.1	10.1	20.546	0	2.7643	62881000	4	O15145	O15145	Actin-related protein 2/3 complex subunit 3	ARPC3	295
16.504	16.5604	16.8307	16.6756	16.8591	16.832	16.4464	16.6657	16.8597	16.1802	16.5403	17.3053	16.4043	15.6428	15.8826	16.4528		2	2	2	7	7	7	38.646	0	3.5627	25135000	4	O15160-2;O15160	O15160-2;O15160	DNA-directed RNA polymerases I and III subunit RPAC1	POLR1C	296
11.9848	11.9669	11.6457	11.2276	12.2193	12.0163	11.6111	12.3196	12.4081	12.4756	12.4951	12.6705	12.0817	11.8655	11.8731	12.0501		2	2	2	2.1	2.1	2.1	113.02	0.00049068	2.6346	4998600	2	O15164-2;O15164	O15164-2;O15164	Transcription intermediary factor 1-alpha	TRIM24	297
18.4378	18.2415	18.5214	18.6458	18.8302	18.7663	18.5445	18.879	17.7562	17.7182	17.895	18.0996	17.7152	17.3014	17.6471	17.5138		5	4	4	27.8	23.8	23.8	23.818	0	12.359	462430000	8	O15173;O15173-2	O15173;O15173-2	Membrane-associated progesterone receptor component 2	PGRMC2	298
17.2471	17.1522	17.1569	17.2472	17.1509	17.1375	16.9929	16.9972	16.9302	16.6948	16.6468	17.4504	16.8622	16.6221	16.4367	16.7014		4	4	4	19.8	19.8	19.8	25.704	0	25.241	541920000	9	O15217;O15217-2	O15217;O15217-2	Glutathione S-transferase A4	GSTA4	299
17.9597	18.1341	17.9309	17.8794	17.8456	18.0977	17.8409	18.1641	17.8902	17.9505	17.9024	18.1822	17.7967	17.8784	18.0037	18.1147		2	2	2	13.3	13.3	13.3	22.958	0	11.399	318370000	7	O15258	O15258	Protein RER1	RER1	302
16.3901	17.1085	17.1184	16.2319	16.7108	17.3518	16.7259	17.1854	16.7721	16.8785	16.6347	17.4521	16.9414	16.8745	16.8939	17.2582		4	4	4	18.6	18.6	18.6	30.394	0	16.273	525890000	6	O15260;O15260-2;O15260-3	O15260;O15260-2;O15260-3	Surfeit locus protein 4	SURF4	303
14.7298	14.6684	14.5858	12.8051	14.4781	14.2979	14.5853	14.8029	14.9842	14.7852	14.8012	15.3732	14.8363	14.8548	14.8172	15.1289		6	6	6	9.9	9.9	9.9	95.467	0	17.5	83537000	8	O15303	O15303	Metabotropic glutamate receptor 6	GRM6	306
17.2118	17.1464	17.6731	17.5236	17.3073	17.9428	17.1432	17.1934	17.1815	17.1684	16.7496	17.2008	17.2474	17.0023	17.0542	17.0356		4	4	3	20.7	20.7	12.6	28.082	0	19.152	467810000	8	O15305;O15305-2	O15305;O15305-2	Phosphomannomutase 2	PMM2	307
17.0312	16.8495	17.5642	17.3667	17.2922	17.7227	16.9449	17.2037	16.8389	16.8305	16.9961	17.2582	16.9385	16.8191	16.9322	16.8637		3	3	3	13.5	13.5	13.5	22.98	0	9.3082	201430000	11	O15347	O15347	High mobility group protein B3	HMGB3	309
16.4677	16.5741	15.6223	14.2777	15.9128	15.7094	16.1969	16.2469	16.1236	16.1679	16.4175	16.6595	16.3969	16.3556	16.421	16.7095		2	2	2	5.7	5.7	5.7	67.113	0	21.993	292880000	9	O15354	O15354	Prosaposin receptor GPR37	GPR37	310
18.9586	18.9129	19.2782	19.12	19.1172	19.2201	18.9651	19.1835	18.9894	18.9639	18.9977	19.355	18.9599	18.9087	18.9988	19.0413		4	4	4	8.1	8.1	8.1	59.271	0	6.6906	413410000	13	O15355	O15355	Protein phosphatase 1G	PPM1G	311
20.2868	20.1996	20.4234	20.013	20.2934	20.5017	20.1245	20.4317	20.1826	20.0957	20.2031	20.5246	20.2408	20.0785	20.1947	20.3047		15	15	15	44.3	44.3	44.3	58.14	0	146.41	1762300000	49	O15371-2;O15371-3;O15371	O15371-2;O15371-3;O15371	Eukaryotic translation initiation factor 3 subunit D	EIF3D	312
17.7513	17.6489	18.2504	18.0973	18.0026	18.2535	17.886	18.126	17.8805	17.7769	17.8649	18.3447	18.2179	17.8493	17.926	18.0064		7	7	7	24.1	24.1	24.1	39.93	0	34.913	574370000	21	O15372	O15372	Eukaryotic translation initiation factor 3 subunit H	EIF3H	313
15.4221	15.3007	15.7641	15.2758	15.7047	15.8111	15.4873	15.9955	15.906	15.76	15.6282	16.1067	15.9167	15.7605	15.7249	15.8548		4	3	3	12.1	10.3	10.3	48.847	0	12.965	40408000	5	O15379;O15379-2	O15379;O15379-2	Histone deacetylase 3	HDAC3	314
20.0655	20.2367	20.1885	19.8289	20.1889	20.0674	20.4405	20.6424	20.4383	20.2394	20.2735	20.7426	20.3094	20.3696	20.4529	20.6355		12	12	12	19.1	19.1	19.1	93.045	0	35.378	1408800000	30	O15394;O15394-2	O15394	Neural cell adhesion molecule 2	NCAM2	317
15.4237	15.3601	15.2991	15.426	15.181	15.5819	15.1702	15.4829	15.134	15.1299	15.0572	15.512	15.0953	15.1061	15.3369	15.255		4	4	4	6.4	6.4	6.4	96.035	0	5.9111	26338000	4	O15397-2;O15397	O15397-2;O15397	Importin-8	IPO8	318
16.0699	16.3164	16.0325	16.3847	16.5261	16.0578	16.3955	16.2612	16.3713	16.1874	16.2068	17.8955	16.1488	15.9296	16.0014	16.2871		5	5	5	30.1	30.1	30.1	27.4	0	49.651	378460000	13	O15400-2;O15400	O15400-2;O15400	Syntaxin-7	STX7	319
15.5262	15.5666	15.4671	15.8438	15.5151	15.6899	15.2825	15.8562	15.3406	15.2619	15.3458	15.9847	15.5293	15.2693	15.5969	15.7134		4	4	4	3.7	3.7	3.7	144.2	0	11.007	71717000	5	O15439-2;O15439;O15439-4;O15439-3	O15439-2;O15439;O15439-4;O15439-3	Multidrug resistance-associated protein 4	ABCC4	321
15.1638	15.0294	15.5082	15.3615	15.4115	15.65	15.1298	15.5144	15.2398	15.2027	14.9793	15.3424	15.0387	14.8734	15.3739	15.3338		2	2	2	3.6	3.6	3.6	73.168	0.00072904	2.5278	33712000	3	O15484	O15484	Calpain-5	CAPN5	322
16.7369	16.6811	17.9872	17.8801	18.0704	17.5138	17.4145	17.8962	17.3769	17.5039	17.4502	18.0011	17.4762	17.0898	17.2959	17.4632		5	5	5	23.7	23.7	23.7	22.417	0	5.3258	492540000	8	O15498;O15498-2	O15498;O15498-2	Synaptobrevin homolog YKT6	YKT6	323
17.7798	17.8689	18.2338	18.2504	18.0768	18.2575	17.8338	17.9217	17.8596	17.5693	17.7014	18.8785	17.7741	17.3957	17.5031	17.4095		4	4	4	33.8	33.8	33.8	16.32	0	29.004	458090000	9	O15511;O15511-2	O15511;O15511-2	Actin-related protein 2/3 complex subunit 5	ARPC5	324
17.1065	17.2327	17.0865	17.2004	17.1933	17.1064	16.9025	17.2868	17.1093	16.8781	17.0357	17.2831	17.0054	17.0321	17.0327	17.1516		5	5	5	15.4	15.4	15.4	44.765	0	13.42	139800000	9	Q6A1A2;O15530-5;O15530-2;O15530;O15530-3;O15530-4	Q6A1A2;O15530-5;O15530-2;O15530;O15530-3;O15530-4	Putative 3-phosphoinositide-dependent protein kinase 2;3-phosphoinositide-dependent protein kinase 1	PDPK2P;PDPK1	327
20.919	21.1578	20.5553	19.4993	20.6908	20.6881	20.8565	21.0457	20.8749	20.8975	21.0062	21.4456	20.6414	20.7645	20.7748	20.8952		7	7	7	34.8	34.8	34.8	25.592	0	18.268	5713200000	26	O15537	O15537	Retinoschisin	RS1	328
19.3302	19.239	19.3229	19.3229	19.2973	19.4697	19.176	19.3477	18.9957	19.1149	19.059	19.6504	19.0047	18.8089	19.1933	19.2426		5	5	5	37.1	37.1	37.1	14.889	0	41.13	3381900000	21	O15540;O15540-2	O15540;O15540-2	Fatty acid-binding protein, brain	FABP7	329
23.0514	23.2651	23.5841	21.8714	23.2693	23.3369	22.854	23.4763	23.4604	22.999	23.2788	23.7568	23.3653	23.6438	23.3219	23.5266		7	7	7	21.6	21.6	21.6	39.026	0	60.146	36873000000	60	O18766;P08100	O18766			331
12.7454	12.4969	12.0751	12.3595	12.5084	12.2254	12.9453	13.1504	13.0795	12.5752	12.3055	13.2157	12.6914	12.3748	12.8274	12.5849		2	2	2	2.6	2.6	2.6	129	0.0011721	2.2209	6629000	2	O18866;Q12791-5;Q12791-4;Q12791-2;Q12791;Q12791-7;Q12791-3	O18866;Q12791-5;Q12791-4;Q12791-2;Q12791;Q12791-7;Q12791-3	Calcium-activated potassium channel subunit alpha-1	KCNMA1	332
17.1738	17.2365	17.1845	16.9696	17.0123	17.0767	17.0242	17.3433	17.2343	16.8755	17.1439	17.4622	16.9791	17.0899	17.2318	17.1395		8	8	7	15	15	14	96.117	0	16.67	313190000	11	O18868;Q14721	O18868;Q14721	Potassium voltage-gated channel subfamily B member 1	KCNB1	333
21.1097	21.2053	21.3979	21.0126	21.4191	21.4102	21.3181	21.5899	21.4998	20.9841	21.6096	21.7125	21.1964	21.3122	21.4131	21.4904		7	7	7	32.9	32.9	32.9	36.116	0	68.709	4456000000	32	O19069;O19069-1;P53597	O19069;O19069-1			335
20.5668	20.675	20.6463	20.3365	20.4576	20.9539	20.4991	20.634	20.4306	20.3483	20.3911	20.7779	20.4079	20.3504	20.3788	20.4865		21	21	20	31.4	31.4	30.3	90.932	0	72.065	3309100000	54	O43143	O43143	Pre-mRNA-splicing factor ATP-dependent RNA helicase DHX15	DHX15	338
18.2552	18.3071	18.3952	17.2737	18.2635	18.4108	18.2316	18.4689	18.2678	18.1606	18.1502	18.545	18.0341	17.9378	18.2336	18.0922		7	7	7	18.7	18.7	18.7	54.843	0	36.038	307710000	18	O43148;O43148-2	O43148;O43148-2	mRNA cap guanine-N7 methyltransferase	RNMT	339
16.0787	16.0116	16.3222	16.1722	16.1558	16.0794	16.0892	16.1562	16.312	16.0901	16.1305	16.6009	16.2821	16.1241	16.069	16.225		5	4	4	6.1	5.1	5.1	106.98	0	7.9466	91984000	6	O43150-2;O43150	O43150-2;O43150	Arf-GAP with SH3 domain, ANK repeat and PH domain-containing protein 2	ASAP2	340
14.8121	14.6822	14.5988	14.773	14.4469	14.9298	14.4821	14.6728	14.5087	14.3116	14.6981	14.9313	14.695	14.5318	14.4928	14.8249		5	5	5	3.4	3.4	3.4	197.41	0	4.7688	26795000	5	O43166-3;O43166-2;O43166	O43166-3;O43166-2;O43166	Signal-induced proliferation-associated 1-like protein 1	SIPA1L1	342
18.3613	18.457	18.5895	18.3933	18.5251	18.8817	18.3998	18.662	18.383	18.4267	18.4745	18.8342	18.307	18.1581	18.3275	18.5622		11	11	11	27.3	27.3	27.3	58.32	0	46.721	354260000	16	O43172-2;O43172	O43172-2;O43172	U4/U6 small nuclear ribonucleoprotein Prp4	PRPF4	344
17.8777	18.284	17.5549	16.7944	17.0346	17.4229	17.4454	17.4483	17.2359	17.3747	17.8752	18.4008	17.5359	17.0662	17.3676	17.6473		2	2	2	14.3	14.3	14.3	20.108	0	9.5204	860400000	10	O43181	O43181	NADH dehydrogenase [ubiquinone] iron-sulfur protein 4, mitochondrial	NDUFS4	345
13.414	13.6467	13.9552	13.4817	13.8379	13.7744	13.8232	13.9979	13.8425	13.8288	13.9528	14.5406	13.7627	13.7134	13.5653	13.668		4	4	4	9	9	9	62.105	0	12.87	180990000	4	O43189;O43189-2	O43189;O43189-2	PHD finger protein 1	PHF1	347
19.0529	19.165	18.6249	18.3737	18.4908	18.4664	18.5512	18.8194	18.5504	18.5049	18.6866	19.0815	18.6259	18.5419	18.6454	18.7673		7	6	6	18.3	14.6	14.6	53.041	0	42.798	685980000	17	O43236-2;O43236-3;O43236;O43236-4;O43236-5;O43236-6	O43236-2;O43236-3;O43236;O43236-4;O43236-5	Septin-4	SEPT4	348
16.0546	16.0795	16.3664	16.0809	15.9734	16.2291	15.9248	16.0589	15.9761	15.9392	15.9805	16.2758	16.0046	15.9309	15.9321	15.9635		4	4	4	11.3	11.3	11.3	45.004	0	6.7517	371180000	10	O43237-2;O43237	O43237-2;O43237	Cytoplasmic dynein 1 light intermediate chain 2	DYNC1LI2	349
20.7828	20.8448	20.9051	20.8574	20.8232	20.9822	20.7205	20.9087	20.6978	20.7091	20.6792	21.2382	20.6779	20.4986	20.5347	20.5902		17	17	17	30.1	30.1	30.1	60.977	0	48.042	2872100000	47	O43242;O43242-2	O43242;O43242-2	26S proteasome non-ATPase regulatory subunit 3	PSMD3	350
18.0331	17.8952	18.3868	18.261	18.1941	18.3983	17.9847	18.1861	18.2587	18.1457	18.0444	18.445	17.9992	17.8582	18.0909	18.1115		7	7	6	15.2	15.2	13	70.832	0	26.373	321870000	14	O43252	O43252	Bifunctional 3-phosphoadenosine 5-phosphosulfate synthase 1;Sulfate adenylyltransferase;Adenylyl-sulfate kinase	PAPSS1	352
18.643	18.799	18.7392	18.409	18.526	18.7449	18.5408	18.6827	18.591	18.4462	18.593	19.0471	18.627	18.5363	18.5614	18.7002		12	12	12	18.4	18.4	18.4	90.254	0	92.808	442300000	23	O43290	O43290	U4/U6.U5 tri-snRNP-associated protein 1	SART1	354
17.9246	17.9306	18.0025	17.8725	18.028	18.181	17.9245	18.2586	17.8572	17.8635	17.9179	18.1908	17.9076	17.7679	18.0102	18.0384		4	4	4	7.3	7.3	7.3	61.097	0	7.1525	157040000	8	O43292-2;O43292	O43292-2;O43292	Glycosylphosphatidylinositol anchor attachment 1 protein	GPAA1	355
17.4468	17.4102	17.7234	17.7731	17.4656	17.5173	17.2219	17.4631	17.2203	17.2314	17.201	17.5374	17.2962	17.1761	17.2632	17.4062		11	11	10	12	12	11.2	124.5	0	32.31	199440000	15	O43295;O43295-2;O43295-3	O43295;O43295-2;O43295-3	SLIT-ROBO Rho GTPase-activating protein 3	SRGAP3	356
21.8131	22.0328	21.7275	21.2477	21.7235	20.8853	21.8201	22.092	21.9916	21.9249	21.8647	22.1952	21.8446	21.7807	21.7932	22.0515		17	17	17	29.2	29.2	29.2	74.977	0	73.694	4516000000	54	O43301;Q96MM6	O43301	Heat shock 70 kDa protein 12A	HSPA12A	357
14.5858	14.6486	15.1462	14.695	14.7895	14.7802	14.8416	15.1164	15.0297	14.7372	14.852	15.0854	14.6241	14.7088	14.8435	15.125		2	2	2	2.7	2.7	2.7	67.586	0.0011826	2.2919	22542000	3	O43310;O43310-2	O43310;O43310-2	CBP80/20-dependent translation initiation factor	CTIF	358
15.1627	15.3736	14.9511	15.0489	14.875	15.0264	14.8764	15.0393	15.0357	14.9412	14.9679	16.0839	15.0311	14.8989	14.5647	14.8555		2	2	2	10.9	10.9	10.9	19.81	0	2.85	26897000	3	O43324;O43324-2	O43324;O43324-2	Eukaryotic translation elongation factor 1 epsilon-1	EEF1E1	359
20.7142	20.7828	21.0204	20.4057	20.8492	21.273	20.6703	20.9516	20.7665	20.6461	20.8006	21.0903	20.568	20.5425	20.7559	20.7863		13	13	11	53.6	53.6	48.1	39.124	0	86.651	3498900000	70	O43347	O43347	RNA-binding protein Musashi homolog 1	MSI1	360
12.2966	12.4029	12.5475	11.1272	12.1471	12.6275	11.853	12.2115	12.3837	12.4919	12.3329	12.5806	12.4365	12.2638	12.2963	12.267		2	2	2	5.7	5.7	5.7	45.581	0	4.4135	11488000	3	O43353-2;O43353	O43353-2;O43353	Receptor-interacting serine/threonine-protein kinase 2	RIPK2	361
22.951	22.9493	23.2523	22.6072	23.1593	23.4636	23.0449	23.2996	23.0054	22.9187	22.981	23.2723	22.9186	22.8179	22.9226	22.9525		24	24	3	40.1	40.1	3	70.942	0	177.81	19351000000	112	O43390;O43390-3	O43390;O43390-3	Heterogeneous nuclear ribonucleoprotein R	HNRNPR	362
18.1023	18.0443	18.3458	18.3857	18.4217	18.5926	18.0931	18.422	18.2149	18.0962	18.2124	18.6156	18.1868	18.0551	18.1841	18.267		11	11	11	23.3	23.3	23.3	77.528	0	24.184	501480000	19	O43395;O43395-3	O43395	U4/U6 small nuclear ribonucleoprotein Prp3	PRPF3	364
20.0896	20.1926	20.2758	20.0498	20.0975	20.3447	20.0563	20.2248	20.0033	20.0143	19.9899	20.2868	20.0093	19.9039	20.0094	20.0281		10	10	10	56.1	56.1	56.1	32.251	0	144.15	2842000000	40	O43396	O43396	Thioredoxin-like protein 1	TXNL1	365
16.0381	16.0986	16.0233	15.9789	15.8611	15.971	15.6637	15.64	15.6367	15.5836	15.6504	16.7286	15.6843	15.3948	15.4838	15.6082		3	3	3	15.5	15.5	15.5	22.237	0	12.04	117980000	6	O43399;O43399-5;O43399-7;O43399-2;O43399-4;O43399-3;O43399-6	O43399;O43399-5;O43399-7;O43399-2;O43399-4;O43399-3	Tumor protein D54	TPD52L2	366
18.917	18.9991	19.7701	19.6008	19.7792	19.7135	19.5794	19.7047	19.5469	19.5072	19.4959	20.0346	19.5628	19.3203	19.2589	19.5166		6	6	6	34.3	34.3	34.3	23.773	0	30.763	452410000	17	O43402;O43402-2	O43402	ER membrane protein complex subunit 8	EMC8	367
18.787	18.9605	18.7855	18.1429	18.7489	18.849	18.7539	18.8582	18.8017	18.7448	18.6611	19.0542	18.7181	18.6261	18.7371	18.7655		3	3	3	21.9	21.9	21.9	14.542	0	5.2987	319710000	10	O43414-3;O43414-2;O43414	O43414-3;O43414-2;O43414	ERI1 exoribonuclease 3	ERI3	368
16.5055	16.2812	16.2903	16.3566	16.5464	16.5079	16.2373	16.5652	16.4615	16.4678	16.4547	16.6936	16.3306	16.2075	16.4177	16.5048		7	7	7	8.9	8.9	8.9	113.35	0	21.086	126040000	10	O43424;O43424-2	O43424;O43424-2	Glutamate receptor ionotropic, delta-2	GRID2	369
20.2864	20.3473	20.3344	20.0671	20.2884	20.1173	20.1678	20.4527	20.2911	20.2953	20.4873	20.7881	20.1692	20.0269	20.2641	20.2518		20	20	20	16.1	16.1	16.1	143.25	0	195.31	2715000000	51	O43426-4;O43426-2;O43426;O43426-5	O43426-4;O43426-2;O43426	Synaptojanin-1	SYNJ1	370
15.6277	15.7067	15.8773	15.8182	15.6561	15.6827	15.658	15.7642	15.7125	15.6382	15.5949	16.2901	15.6768	15.5612	15.3238	15.6115		3	3	3	9.8	9.8	9.8	41.21	0	3.0033	24738000	5	O43427-2;O43427	O43427-2;O43427	Acidic fibroblast growth factor intracellular-binding protein	FIBP	371
20.1533	20.0638	20.082	19.924	20.12	20.1375	20.015	20.1857	19.8692	19.872	20.082	20.5103	19.9647	19.7354	19.9326	20.0191		19	19	15	14.3	14.3	11.5	146.87	0	33.018	885550000	33	O43432-4;O43432;O43432-3;O43432-2	O43432-4;O43432;O43432-3	Eukaryotic translation initiation factor 4 gamma 3	EIF4G3	372
18.3821	18.4158	18.6163	17.9423	18.5532	18.6879	18.3469	18.5011	18.4137	18.2983	18.3128	18.62	18.3713	18.2228	18.2207	18.2892		6	6	6	29.9	29.9	29.9	19.208	0	9.7115	407790000	16	O43447;O43447-2	O43447;O43447-2	Peptidyl-prolyl cis-trans isomerase H	PPIH	373
16.5998	16.7039	16.7495	16.616	16.7305	16.7012	16.5354	16.7942	16.6265	16.5338	16.5795	16.8849	16.5547	16.5212	16.5827	16.6519		2	2	2	6.9	6.9	6.9	38.493	0	6.2008	124070000	9	O43464-2;O43464-3;O43464;P83110-2;O43464-4;P83110	O43464-2;O43464-3;O43464;P83110-2;O43464-4;P83110	Serine protease HTRA2, mitochondrial;Serine protease HTRA3	HTRA2;HTRA3	374
21.5434	21.4925	21.7345	21.3629	21.7757	22.1949	21.6468	21.7935	21.6071	21.504	21.5992	21.863	21.5944	21.5842	21.6918	21.699		19	15	15	21.6	18	18	112.59	0	177.57	20504000000	94	O43491;O43491-3;O43491-4;O43491-2	O43491;O43491-3;O43491-4;O43491-2	Band 4.1-like protein 2	EPB41L2	376
15.0795	15.1821	14.9052	15.0126	14.9552	14.776	14.7056	15.0422	14.3414	14.4925	14.5843	14.2672	14.5441	14.2935	14.791	15.2145		2	2	2	26.4	26.4	26.4	9.6138	0	5.3795	42442000	4	Q66X52;O43504	Q66X52;O43504	Ragulator complex protein LAMTOR5	LAMTOR5	377
14.9901	15.1599	15.3882	13.6798	15.9506	15.1979	15.5263	15.593	15.2903	15.4282	15.1161	15.4895	15.2494	15.2548	15.2966	15.2031		2	2	2	5.8	5.8	5.8	47.119	0	6.4975	128540000	5	O43505	O43505	Beta-1,4-glucuronyltransferase 1	B4GAT1	378
13.6621	13.8184	13.8708	14.2561	14.3529	13.6981	13.4427	14.0303	13.5663	13.6797	13.498	14.0522	13.7326	13.2894	13.3828	13.6413		3	3	3	6.7	6.7	6.7	71.276	0	5.5053	37465000	5	O43524;O43524-2;A0A2Z4LIS9	O43524;O43524-2	Forkhead box protein O3	FOXO3	379
18.4683	18.5349	17.8562	17.5742	18.1207	17.5909	18.0285	18.2046	18.3669	18.2941	17.9899	18.2828	18.1056	18.0459	18.2931	18.4082		4	4	4	11.9	11.9	11.9	45.501	0	9.968	107790000	8	O43581;O43581-6;O43581-2;O43581-5;O43581-4;O43581-3	O43581;O43581-6;O43581-2;O43581-5;O43581-4;O43581-3	Synaptotagmin-7	SYT7	380
17.1961	17.3962	16.8033	16.4023	16.7584	17.3659	17.0133	16.8027	14.4415	14.6281	14.6772	16.7697	16.9585	16.0108	16.0886	16.6602		3	3	3	23.2	23.2	23.2	22.092	0	21.678	164800000	7	O43583	O43583	Density-regulated protein	DENR	381
16.9095	16.9389	17.1656	16.9887	16.9429	17.2597	16.9584	16.9784	16.6894	16.7988	16.8144	17.1024	16.9483	16.6513	16.8536	17.009		7	7	7	8.8	8.8	8.8	109.96	0	10.939	76198000	9	O43592	O43592	Exportin-T	XPOT	382
15.9873	15.8534	15.7628	15.6237	15.3995	15.7881	15.6493	15.8212	15.0779	15.2566	15.3559	15.7042	15.3639	15.3607	14.8977	15.6163		4	4	4	9.5	9.5	9.5	51.355	0	6.8722	364620000	5	O43615	O43615	Mitochondrial import inner membrane translocase subunit TIM44	TIMM44	383
16.251	16.587	16.4022	16.3167	16.5734	16.4174	16.3865	16.4366	16.3711	16.2605	16.1749	17.7894	16.3567	16.3	15.9902	16.2102		3	3	3	21.6	21.6	21.6	15.005	0	9.7459	238730000	10	O43617-2;O43617	O43617-2;O43617	Trafficking protein particle complex subunit 3	TRAPPC3	384
16.6108	16.6111	16.7315	15.9299	16.7588	16.9936	16.7032	16.9781	16.6379	16.709	16.7857	17.0417	16.6082	16.6892	16.6603	16.8595		5	5	5	11.5	11.5	11.5	56.289	0	7.678	126730000	10	O43660-2;O43660	O43660-2;O43660	Pleiotropic regulator 1	PLRG1	387
18.6981	18.7292	18.8849	18.5081	18.7667	19.0578	18.6779	18.8979	18.5413	18.181	18.8375	19.2905	17.8817	17.9689	18.5671	18.5971		4	4	4	13.6	13.6	13.6	49.692	0	20.021	781490000	18	O43670-2;O43670;O43670-4;O43670-3	O43670-2;O43670;O43670-4	BUB3-interacting and GLEBS motif-containing protein ZNF207	ZNF207	388
20.2384	20.063	20.2736	19.6585	20.1427	20.3327	20.0817	20.1831	20.1599	19.9938	20.0544	20.4445	19.9841	20.039	20.0864	20.1227		12	12	12	54	54	54	38.792	0	55.803	2879300000	26	O43681	O43681	ATPase ASNA1	ASNA1	389
19.7913	19.8281	20.0205	19.0079	20.0591	20.2372	19.759	20.1417	19.9353	19.9691	19.9416	20.2563	19.7905	19.8273	19.9062	19.9823		11	11	11	45.1	45.1	45.1	36.954	0	63.697	1976600000	32	O43684-2;O43684	O43684-2;O43684	Mitotic checkpoint protein BUB3	BUB3	390
22.407	22.3363	22.8091	22.7787	22.6406	23.0066	22.31	22.4635	22.3136	22.243	22.2553	22.7277	22.3665	22.1899	22.3941	22.3479		38	38	22	46.7	46.7	27.3	104.85	0	187.51	15563000000	141	O43707;O43707-2;O43707-3	O43707;O43707-2	Alpha-actinin-4	ACTN4	391
17.1244	17.3129	17.2026	16.7999	17.1499	17.3896	17.0599	17.4264	17.3001	17.1928	17.1292	17.6089	17.0144	16.9735	17.154	17.1229		6	6	6	8.9	8.9	8.9	85.852	0	15.637	312170000	11	O43719	O43719	HIV Tat-specific factor 1	HTATSF1	393
19.8728	19.957	19.9376	19.1646	19.736	19.9673	19.6931	19.9071	19.7636	19.7319	19.7685	20.1407	19.7122	19.6724	19.7158	19.7977		16	16	16	21.7	21.7	21.7	91.35	0	88.973	1629700000	39	O43747;O43747-2	O43747;O43747-2	AP-1 complex subunit gamma-1	AP1G1	395
18.3212	18.3024	19.0492	18.3045	18.8956	18.806	18.7092	18.9025	18.7489	18.7431	18.767	19.5246	18.7132	18.6046	18.6759	18.6848		5	5	5	15.7	15.7	15.7	34.063	0	12.546	636360000	12	O43765	O43765	Small glutamine-rich tetratricopeptide repeat-containing protein alpha	SGTA	398
20.3622	20.5703	20.14	19.8201	19.9468	20.0507	19.9129	20.0325	19.8713	19.9583	19.8949	20.3396	19.9191	19.7507	19.9927	20.0023		11	11	11	24.5	24.5	24.5	62.942	0	78.404	1848400000	37	O43776;O43776-2	O43776	Asparagine--tRNA ligase, cytoplasmic	NARS	401
18.3111	18.4191	18.3593	18.3124	18.1878	18.2301	18.1685	18.4024	18.2214	18.1733	18.3613	18.5112	18.1889	18.0882	18.4223	18.3668		10	10	10	10.2	10.2	10.2	131.98	0	25.972	231270000	18	O43795;O43795-2;Q9UBC5	O43795;O43795-2	Unconventional myosin-Ib	MYO1B	402
18.8358	19.1673	19.0727	18.7717	19.0511	18.8907	18.7599	19.0098	18.8849	18.6025	18.8031	20.0385	18.6235	18.5605	18.4738	18.5331		8	8	8	43.2	43.2	43.2	26.227	0	31.495	1188500000	17	O43809	O43809	Cleavage and polyadenylation specificity factor subunit 5	NUDT21	403
12.7657	12.6891	13.2668	11.9734	13.3264	12.8657	12.8456	12.7505	13.3115	13.4343	13.2332	14.128	13.3112	13.1443	13.2996	13.2545		2	2	2	4	4	4	45.283	0.001168	2.1844	242140000	4	O43813	O43813	LanC-like protein 1	LANCL1	404
18.0625	18.1869	18.294	18.1981	18.3972	18.5563	18.1864	18.4782	18.1661	18.1005	18.1536	18.571	18.171	18.0317	18.217	18.3369		12	12	11	25.5	25.5	24.6	86.131	0	53.265	383730000	23	O43815;O43815-2	O43815;O43815-2	Striatin	STRN	405
11.9944	11.2478	12.0271	11.8952	12.0072	11.3096	11.9524	11.6411	11.7188	11.6504	11.7905	11.888	11.657	11.5503	11.7283	11.7183		3	3	3	4.3	4.3	4.3	76.107	0	4.4329	14387000	3	O43823	O43823	A-kinase anchor protein 8	AKAP8	406
15.8779	16.179	15.4565	15.5037	15.5681	15.6883	15.8362	16.134	15.781	15.4493	15.768	15.7293	15.3191	15.6129	15.5616	15.6707		2	2	2	10.3	10.3	10.3	46.36	0	13.276	91383000	6	O43826;O43826-2	O43826;O43826-2	Glucose-6-phosphate translocase	SLC37A4	407
20.6121	20.8158	20.4154	19.7417	20.2816	20.3587	20.4473	20.6566	20.5106	20.3983	20.5651	20.8186	20.3471	20.4859	20.4156	20.5053		12	12	11	33.8	33.8	28.8	42.183	0	25.982	6473800000	47	O43837;O43837-2;O43837-3	O43837;O43837-2	Isocitrate dehydrogenase [NAD] subunit beta, mitochondrial	IDH3B	408
18.1309	18.1201	18.2806	18.0031	18.1797	18.403	18.1018	18.3254	18.1676	17.9155	18.1733	18.4634	18.05	17.9319	18.2296	18.2312		8	8	8	7.6	7.6	7.6	131.7	0	17.917	202800000	14	O43847;O43847-2	O43847;O43847-2	Nardilysin	NRD1	409
22.2849	22.2497	22.0703	22.1453	21.9182	22.5638	21.3227	21.6756	21.4953	21.5773	21.4458	22.1117	21.4726	21.2248	21.6144	21.514		16	16	4	61	61	13.7	37.106	0	68.689	8552900000	55	O43852;O43852-3;O43852-6;O43852-5;O43852-10;O43852-15;O43852-9;O43852-13;O43852-14;O43852-11;O43852-12	O43852;O43852-3;O43852-6;O43852-5;O43852-10;O43852-15;O43852-9	Calumenin	CALU	410
18.5006	18.3556	17.72	17.8052	17.4067	18.287	17.3039	17.5052	17.4987	17.782	17.3804	18.3784	17.4922	17.2544	17.4161	17.6875		14	2	2	54.3	7	7	37.134	0	6.1485	368140000	6	O43852-2;O43852-4;O43852-8;O43852-7	O43852-2;O43852-4;O43852-8	Calumenin	CALU	411
13.8596	14.0807	13.9739	13.4674	14.2578	13.8324	14.4192	14.4814	14.1029	14.0467	14.6676	14.1869	13.7099	13.4559	14.4793	14.0421		2	2	2	6	6	6	52.747	0	4.4945	21762000	3	O43854-2;O43854	O43854-2;O43854	EGF-like repeat and discoidin I-like domain-containing protein 3	EDIL3	412
19.7747	19.8635	20.2024	19.7994	20.1187	20.241	19.8036	20.1083	19.8215	19.7895	19.8783	20.0614	19.7354	19.6416	19.866	19.8006		21	9	8	37.9	18.5	18.5	58.951	0	30.989	1254600000	23	O43865;O43865-2	O43865;O43865-2	Putative adenosylhomocysteinase 2	AHCYL1	414
18.6331	18.4865	18.5294	18.5098	18.6386	18.8179	18.5834	18.8945	18.9168	18.6287	18.772	19.3135	18.5755	18.33	18.8355	18.7718		3	3	3	25.3	25.3	25.3	17.42	0	17.17	1160600000	15	O43924	O43924	Retinal rod rhodopsin-sensitive cGMP 3,5-cyclic phosphodiesterase subunit delta	PDE6D	416
15.4718	15.5838	15.9102	15.8373	15.7039	15.4577	15.5673	15.618	15.3637	15.2371	15.4155	15.7325	15.4841	15.2255	15.5418	15.5124		3	3	3	7.8	7.8	7.8	56.866	0	6.2989	54472000	6	O46420;Q16850;Q16850-2	O46420;Q16850	Lanosterol 14-alpha demethylase	CYP51A1	418
20.439	20.6057	20.3953	20.2967	20.3792	20.2704	20.6393	20.7389	20.3424	20.3106	20.4968	20.979	20.278	20.2208	20.3478	20.439		7	7	7	37.3	37.3	37.3	35.613	0	37.525	3871400000	18	O46560	O46560			419
18.7026	18.9782	19.1082	18.8036	19.1544	19.3608	18.8892	19.1553	18.9502	18.8591	19.0126	19.5109	18.6051	18.5889	19.3164	19.1203		11	11	11	24.1	24.1	24.1	71.689	0	36.642	521140000	22	O60216;Q9H4I0-2;Q9H4I0	O60216	Double-strand-break repair protein rad21 homolog	RAD21	420
12.5823	12.7601	12.7934	12.6313	12.6624	12.9825	12.485	12.7407	12.1672	12.3436	12.5717	12.9307	12.1654	12.1395	12.6385	12.5025		2	2	2	2.1	2.1	2.1	160.6	0	6.3076	16445000	2	O60244	O60244	Mediator of RNA polymerase II transcription subunit 14	MED14	424
19.1595	19.1248	18.9792	18.9234	19.0297	19.2378	18.7974	19.2364	18.9715	18.7288	18.9947	19.1122	18.7417	18.7967	18.8439	18.9026		7	6	6	26.9	22.5	22.5	35.547	0	11.47	613000000	14	O60256-3;O60256;O60256-4;O60256-2	O60256-3;O60256;O60256-4;O60256-2	Phosphoribosyl pyrophosphate synthase-associated protein 2	PRPSAP2	426
20.1863	20.2193	20.5123	20.2938	20.5067	20.6525	20.3562	20.5959	20.3692	20.2679	20.2955	20.8105	20.2901	20.1969	20.3346	20.3903		25	25	17	24.4	24.4	16.8	121.9	0	76.17	2427800000	46	O60264	O60264	SWI/SNF-related matrix-associated actin-dependent regulator of chromatin subfamily A member 5	SMARCA5	427
19.2392	19.1824	19.3584	18.8685	19.4422	18.9395	19.3606	19.4763	19.0923	19.0404	19.28	19.3942	19.2479	19.0665	19.0509	19.1827		7	7	7	14.6	14.6	14.6	46.638	0	27.917	841300000	18	O60268;O60268-3;O60268-2	O60268;O60268-3;O60268-2	Uncharacterized protein KIAA0513	KIAA0513	428
18.3655	18.2932	18.7489	18.4705	18.7063	18.8737	18.5901	18.8993	18.6269	18.3888	18.5645	18.9826	18.6438	18.4983	18.719	18.8985		15	15	14	14.8	14.8	14	144.68	0	66.484	600520000	31	O60271-4;O60271-2;O60271;O60271-5;O60271-3;O60271-9	O60271-4;O60271-2;O60271;O60271-5;O60271-3;O60271-9	C-Jun-amino-terminal kinase-interacting protein 4	SPAG9	429
19.3399	19.3739	19.6788	19.4373	19.7388	19.4294	19.5711	19.8262	19.4988	19.3978	19.3889	19.7507	19.5421	19.4124	19.4379	19.5451		27	19	17	34.2	24.9	22.6	109.49	0	101.85	1572600000	36	O60282;O60282-2;Q969V6	O60282;O60282-2	Kinesin heavy chain isoform 5C	KIF5C	430
16.1064	16.1311	15.7481	15.342	15.5032	15.6445	15.6378	16.0916	15.7722	15.7358	15.8336	15.9901	15.6733	15.6343	15.7146	15.818		5	5	5	3.5	3.5	3.5	194.61	0	8.3842	52486000	6	O60292	O60292	Signal-induced proliferation-associated 1-like protein 3	SIPA1L3	431
16.0092	16.1971	16.7387	16.6081	16.5578	16.676	16.3865	16.5982	16.2086	16.1508	16.2643	16.464	16.1454	16.1423	16.3914	16.4311		9	9	9	7.5	7.5	7.5	171.29	0	26.654	143620000	11	O60306	O60306	Intron-binding protein aquarius	AQR	432
20.5762	20.6828	20.5837	20.2851	20.6179	20.5747	20.5002	20.8031	20.6869	20.6579	20.6231	20.8727	20.485	20.5224	20.5639	20.6356		24	24	24	33.1	33.1	33.1	107.57	0	89.107	2482400000	59	O60313-13;O60313;O60313-9;O60313-11;O60313-2;O60313-10	O60313-13;O60313;O60313-9;O60313-11;O60313-2;O60313-10	Dynamin-like 120 kDa protein, mitochondrial;Dynamin-like 120 kDa protein, form S1	OPA1	433
13.2961	13.2952	13.7189	13.3035	13.8289	13.356	13.3115	13.5232	13.542	13.3073	13.1954	13.8169	13.4722	13.0199	13.2643	13.422		2	2	2	2.1	2.1	2.1	133.81	0	4.3747	13265000	3	O60315-2;O60315	O60315-2;O60315	Zinc finger E-box-binding homeobox 2	ZEB2	434
18.3169	18.2552	18.6887	18.046	18.748	18.7052	18.4479	18.755	18.7293	18.5953	18.3748	18.7475	18.4983	18.3941	18.513	18.5766		7	7	4	12.2	12.2	7.7	70.213	0	29.948	548160000	15	O60331-4;O60331;O60331-2;O60331-3;Q99755-2;Q99755-4;Q99755-3;Q99755	O60331-4;O60331;O60331-2;O60331-3	Phosphatidylinositol 4-phosphate 5-kinase type-1 gamma	PIP5K1C	435
16.8265	16.8347	16.7881	16.3985	16.7691	16.9745	16.6403	16.7536	16.7159	16.7056	16.7942	17.0269	16.5889	16.2742	16.7082	16.71		12	5	5	8.4	3.7	3.7	204.47	0	10.446	80884000	6	O60333;O60333-4;O60333-2;O60333-3;O43896	O60333;O60333-4;O60333-2;O60333-3	Kinesin-like protein KIF1B	KIF1B	436
19.0326	19.0023	19.2856	18.7651	19.3078	19.4931	19.1048	19.3732	19.2283	19.1509	19.1053	19.5356	19.1217	18.9993	19.1919	19.1194		13	13	13	21.9	21.9	21.9	92.902	0	71.371	551200000	36	O60341;O60341-2	O60341;O60341-2	Lysine-specific histone demethylase 1A	KDM1A	437
15.0047	14.9621	15.5794	14.8684	15.2997	15.1305	15.0915	15.3937	15.4095	15.2184	15.2673	15.4897	15.1339	14.8899	15.0164	15.3607		6	4	4	11.5	7.2	7.2	74.435	0	3.9902	49502000	5	O60488-2;O60488	O60488-2;O60488	Long-chain-fatty-acid--CoA ligase 4	ACSL4	439
18.5932	18.4455	18.8943	18.4726	18.7626	18.7307	18.5601	18.5198	18.5527	18.4224	18.5198	19.1392	18.3868	18.2679	18.1361	18.2721		8	8	7	61.1	61.1	56.8	18.762	0	23.159	793680000	14	O60493;O60493-2;O60493-4;O60493-3	O60493;O60493-2;O60493-4	Sorting nexin-3	SNX3	440
18.9442	18.9138	18.9986	19.5586	18.9187	18.9961	18.4768	18.8843	18.5714	18.6632	18.7005	19.0754	18.6356	18.4523	18.6449	18.7925		8	8	8	13.6	13.6	13.6	102.91	0	55.439	563680000	16	O60502;O60502-2;O60502-4;O60502-3	O60502;O60502-2;O60502-4;O60502-3	Protein O-GlcNAcase	MGEA5	442
15.2575	15.238	15.8568	15.5709	15.7399	15.8877	15.5628	15.7639	15.4992	15.3711	15.5223	15.7865	15.5627	15.4303	15.4336	15.4179		3	3	3	7.1	7.1	7.1	65.521	0	12.154	31552000	6	O60508	O60508	Pre-mRNA-processing factor 17	CDC40	444
16.3957	16.5767	16.3528	16.5706	16.3025	16.3495	16.304	16.5331	16.3294	16.3303	16.3568	16.8452	16.3417	16.2951	16.3664	16.4912		8	6	6	8.7	7	7	124.71	0	18.28	49918000	7	O60518	O60518	Ran-binding protein 6	RANBP6	445
17.0461	16.8363	17.0141	16.8617	17.1784	17.0504	16.9489	17.2824	16.7739	16.7923	16.9504	17.3476	16.7986	16.6008	16.73	16.8965		6	6	6	6.4	6.4	6.4	118.02	0	7.1623	94939000	9	O60524-4;O60524-5;O60524-3;O60524;O60524-2	O60524-4;O60524-5;O60524-3;O60524	Nuclear export mediator factor NEMF	NEMF	446
15.5082	15.3303	15.827	14.618	15.6691	15.8708	15.5389	15.8038	15.4483	15.4587	15.5058	15.7591	15.4288	15.2571	15.4847	15.4439		4	4	3	17	17	12.3	39.053	0	10.492	41834000	4	O60547-2;O60547	O60547-2;O60547	GDP-mannose 4,6 dehydratase	GMDS	447
16.2093	16.3471	16.2989	16.2378	16.5591	16.7766	16.3582	16.5288	16.3875	16.4439	16.2496	16.747	16.3241	16.1656	16.434	16.4987		4	4	4	4.2	4.2	4.2	138.91	0	13.419	132320000	6	O60610-2;O60610-3;O60610	O60610-2;O60610-3;O60610	Protein diaphanous homolog 1	DIAPH1	450
21.2412	21.413	20.9465	20.6019	20.9185	20.7615	20.9168	21.1052	21.1094	20.8143	21.1823	21.5662	20.7218	20.7833	20.8889	21.0464		16	16	14	19.8	19.8	17.6	92.501	0	89.92	5437700000	58	O60641;O60641-4;O60641-3;O60641-2	O60641;O60641-4;O60641-3	Clathrin coat assembly protein AP180	SNAP91	451
15.1334	15.0724	14.7654	14.957	14.7297	15.1217	14.7478	14.9427	15.145	14.9124	14.6922	15.17	14.641	14.3186	14.5203	14.5574		3	3	3	5.2	5.2	5.2	85.566	0	17.432	50729000	3	O60645	O60645	Exocyst complex component 3	EXOC3	452
18.2688	18.2402	18.0748	17.2229	17.8733	18.149	17.9339	17.9527	18.0359	17.859	17.7461	18.2892	17.8681	17.7606	17.724	17.9414		9	9	2	17.2	17.2	3.7	60.029	0	151.12	456770000	18	O60684	O60684	Importin subunit alpha-7	KPNA6	453
12.3601	12.5927	12.9103	12.7248	12.5993	13.1297	12.7605	12.4548	12.4346	12.432	12.4766	12.7474	12.5916	12.2808	12.5835	12.5769		3	3	3	8.8	8.8	8.8	44.414	0	19.378	48175000	6	O60701-3;O60701-2;O60701	O60701-3;O60701-2;O60701	UDP-glucose 6-dehydrogenase	UGDH	454
18.9921	18.9698	19.1792	18.7295	19.1064	19.3918	18.7306	18.9424	18.8439	18.6341	18.7097	19.0783	18.8303	18.5032	18.7135	18.6758		16	16	15	19.5	19.5	17.8	108.17	0	85.058	810330000	31	O60716;O60716-2;O60716-4;O60716-6;O60716-3;O60716-5;O60716-7;O60716-8;O60716-13;O60716-9;O60716-10;O60716-12;O60716-14;O60716-11;O60716-15;O60716-16;O60716-18;O60716-19;O60716-24;O60716-21;O60716-23;O60716-22;O60716-20;O60716-17;O60716-31;O60716-25;O60716-26;O60716-28;O60716-30;O60716-27;O60716-29;O60716-32	O60716;O60716-2;O60716-4;O60716-6;O60716-3;O60716-5;O60716-7;O60716-8;O60716-13;O60716-9;O60716-10;O60716-12;O60716-14;O60716-11;O60716-15;O60716-16;O60716-18;O60716-19;O60716-24;O60716-21;O60716-23;O60716-22;O60716-20;O60716-17;O60716-31;O60716-25;O60716-26;O60716-28;O60716-30;O60716-27;O60716-29;O60716-32	Catenin delta-1	CTNND1	455
15.1331	15.0594	15.1845	15.0464	15.2215	15.2021	15.1649	15.5078	15.2643	15.158	15.096	15.7276	15.1984	14.9838	15.3428	15.3349		3	3	3	5.7	5.7	5.7	84.092	0	10.306	78711000	5	O60733-2;O60733	O60733-2;O60733	85/88 kDa calcium-independent phospholipase A2	PLA2G6	456
18.0953	18.1551	18.0077	17.8901	18.2795	18.3639	18.1075	18.4032	18.0332	18.0087	18.0614	18.5282	17.9495	18.041	18.1478	18.2798		8	8	6	13.5	13.5	9.9	98.795	0	23.066	490390000	12	O60741;Q9Y3Q4	O60741	Potassium/sodium hyperpolarization-activated cyclic nucleotide-gated channel 1	HCN1	457
18.8463	18.5446	19.011	18.9133	18.9435	19.0842	18.7048	18.878	18.6656	18.5978	18.6617	19.0295	18.6563	18.4606	18.6176	18.6176		15	15	13	36.8	36.8	31.6	46.097	0	40.027	844090000	25	O60749-2;O60749	O60749-2;O60749	Sorting nexin-2	SNX2	458
20.8014	20.8607	20.7327	20.7273	20.6823	20.9373	20.6854	20.8738	20.5324	20.6473	20.646	21.1567	20.5718	20.5227	20.6644	20.7294		22	22	22	28.3	28.3	28.3	107.89	0	149.92	3205500000	71	O60763;O60763-2;REV__Q5VZ89-5;REV__Q5VZ89-3;REV__Q5VZ89;REV__Q5VZ89-7	O60763;O60763-2	General vesicular transport factor p115	USO1	459
16.7337	16.4066	17.3174	17.3931	16.8376	17.3789	16.6787	16.5625	16.2519	16.0072	16.7403	17.4625	16.5917	16.2598	16.0877	16.3401		2	2	2	6.9	6.9	6.9	48.672	0	15.606	241010000	4	O60784-3;O60784;O60784-4;O60784-2	O60784-3;O60784;O60784-4;O60784-2	Target of Myb protein 1	TOM1	460
22.8394	22.9255	23.1905	23.2831	23.218	23.4789	23.216	23.4392	23.244	23.2538	23.2387	23.7995	23.2005	23.2782	22.8847	23.1073		6	2	2	38.1	7.9	7.9	13.952	0	5.7665	53190000000	57	Q99880;Q99879;Q99877;Q93079;Q5QNW6;P62807;P58876;P57053;O60814;Q5QNW6-2;Q96A08;A0A2R8Y619	Q99880;Q99879;Q99877;Q93079;Q5QNW6;P62807;P58876;P57053;O60814;Q5QNW6-2;Q96A08	Histone H2B type 1-L;Histone H2B type 1-M;Histone H2B type 1-N;Histone H2B type 1-H;Histone H2B type 2-F;Histone H2B type 1-C/E/F/G/I;Histone H2B type 1-D;Histone H2B type F-S;Histone H2B type 1-K;Histone H2B type 1-A	HIST1H2BL;HIST1H2BM;HIST1H2BN;HIST1H2BH;HIST2H2BF;HIST1H2BC;HIST1H2BD;H2BFS;HIST1H2BK;HIST1H2BA	461
11.3567	12.0592	12.6427	12.131	11.8031	11.4791	11.9067	12.2245	12.1186	12.0247	11.9312	12.5855	12.0817	11.8853	11.9305	11.8486		4	4	4	8.1	8.1	8.1	70.755	0	17.46	24955000	4	O60826	O60826	Coiled-coil domain-containing protein 22	CCDC22	463
16.4375	16.5423	16.814	16.7644	16.8263	16.946	16.4977	16.914	16.653	16.4806	16.697	16.8961	16.4966	16.5155	16.6095	16.7136		5	5	5	52.7	52.7	52.7	18.706	0	39.169	273680000	9	O60828-5;O60828-2;O60828;O60828-4;O60828-3;O60828-10;O60828-9;O60828-8;O60828-7;O60828-6	O60828-5;O60828-2;O60828;O60828-4	Polyglutamine-binding protein 1	PQBP1	464
17.6553	17.8292	17.5894	17.7688	17.571	17.6337	17.6205	17.8429	17.5975	17.7075	17.7494	18.0472	17.5888	17.5682	17.7255	17.7394		3	3	3	20.2	20.2	20.2	19.258	0	6.0919	996430000	8	O60831	O60831	PRA1 family protein 2	PRAF2	465
14.8816	14.691	15.0149	13.9635	15.0419	15.1255	14.7534	14.9616	14.9472	14.8359	14.9141	15.1815	14.844	14.7915	14.9097	14.9832		4	4	4	13.3	13.3	13.3	47.602	0	20.345	151850000	8	O60832-2;O60832	O60832-2;O60832	H/ACA ribonucleoprotein complex subunit 4	DKC1	466
18.2888	18.3853	18.4706	18.3988	18.4299	18.5707	18.1584	18.5545	18.2201	18.1214	18.1195	18.4943	18.0901	18.0207	18.2281	18.2029		12	12	12	12.9	12.9	12.9	138.83	0	28.323	323200000	17	O60841	O60841	Eukaryotic translation initiation factor 5B	EIF5B	467
16.6301	16.8454	16.7448	16.8331	16.6145	16.6882	16.7095	16.9417	16.7155	16.4545	16.6994	17.0787	16.6749	16.2737	16.3067	16.627		2	2	2	6.5	6.5	6.5	39.205	0.00096386	2.4388	109030000	3	O60861-2;O60861-1;O60861-4;O60861	O60861-2;O60861-1;O60861-4;O60861	Growth arrest-specific protein 7	GAS7	468
17.0918	17.7442	17.946	17.9644	17.8648	17.6295	17.6354	17.905	17.4658	17.4262	17.6164	18.6803	17.4463	17.2853	16.9547	17.3109		3	3	3	26.6	26.6	26.6	15.48	0	8.5309	319590000	7	O60869-2;O60869-3;O60869	O60869-2;O60869-3;O60869	Endothelial differentiation-related factor 1	EDF1	469
21.7168	21.8612	21.6755	21.619	21.5989	21.7674	21.5688	21.8553	21.462	21.5557	21.6145	22.1005	21.5646	21.4794	21.6443	21.7469		11	11	11	27.4	27.4	27.4	45.745	0	52.264	2322300000	32	O60884	O60884	DnaJ homolog subfamily A member 2	DNAJA2	471
17.2432	17.1829	17.5036	17.5888	17.5905	17.7758	17.4378	17.6486	17.2813	17.1873	17.1848	17.6321	17.1947	17.1258	17.3232	17.4764		7	5	4	6.8	5.5	4.6	152.22	0	14.306	55857000	7	O60885;O60885-2;O60885-3	O60885;O60885-2;O60885-3	Bromodomain-containing protein 4	BRD4	472
15.0028	15.1385	15.0417	15.0019	15.0122	15.3683	14.7466	14.9378	15.423	15.2137	15.1808	15.5059	15.165	15.0154	15.6615	15.5781		2	2	2	4.7	4.7	4.7	47.645	0.0080628	1.49	24013000	2	O60906	O60906	Sphingomyelin phosphodiesterase 2	SMPD2	474
16.9079	17.1279	17.0206	17.2702	17.2378	17.1152	16.9342	17.4484	16.6178	16.7048	16.6216	17.3704	16.7578	16.3564	16.6736	16.9389		7	3	3	18.2	9.4	9.4	62.495	0	6.1626	60058000	4	O60907;O60907-2;Q9BQ87	O60907;O60907-2;Q9BQ87	F-box-like/WD repeat-containing protein TBL1X;F-box-like/WD repeat-containing protein TBL1Y	TBL1X;TBL1Y	475
18.825	18.9454	18.8078	18.7417	18.7614	18.5977	18.6382	18.7841	18.8016	18.6143	18.7247	19.0232	18.6579	18.5328	18.636	18.7099		4	4	4	7.9	7.9	7.9	53.962	0	35.579	1703300000	16	O62787	O62787			480
18.4483	18.3111	18.6577	19.1592	18.3515	18.7143	17.929	18.1556	18.1521	18.1187	18.0419	18.394	18.1716	17.9702	18.2433	18.1228		9	9	8	22.2	22.2	20.3	59.771	0	52.278	508220000	21	O62839	O62839			481
16.9458	17.0648	17.0108	16.7008	16.8777	16.8802	16.8659	17.1299	16.8878	16.7246	17.0106	17.2663	16.9535	16.7713	17.0549	17.2278		5	5	5	7.6	7.6	7.6	82.768	0	20.314	160870000	10	O75027-2;O75027;O75027-3	O75027-2;O75027;O75027-3	ATP-binding cassette sub-family B member 7, mitochondrial	ABCB7	483
17.7507	17.6797	18.1694	17.6345	18.0447	18.1599	17.9858	18.3168	18.2021	18.0154	18.1904	18.4408	17.7658	17.7172	18.1901	18.1808		7	7	5	7.5	7.5	5.9	124.3	0	29.389	320910000	16	O75038-2;O75038-4;O75038-3;O75038;O75038-5	O75038-2;O75038-4;O75038-3;O75038	1-phosphatidylinositol 4,5-bisphosphate phosphodiesterase eta-2	PLCH2	484
17.7459	17.7459	17.7957	17.3781	17.8018	17.8057	17.5396	17.3919	17.6902	17.6216	17.5586	17.926	17.647	17.4547	17.6121	17.7524		9	9	8	12	12	10.9	120.87	0	32.239	187740000	15	O75044;P0DMP2;P0DJJ0	O75044	SLIT-ROBO Rho GTPase-activating protein 2	SRGAP2	485
16.3956	16.4489	16.5413	16.4759	16.551	16.4962	16.4957	16.7431	16.3357	16.3521	16.6755	17.1757	16.4844	16.0499	16.5003	16.676		8	5	4	4.6	3.3	2.6	211.1	0	10.486	43596000	6	O75051;O75051-2	O75051	Plexin-A2	PLXNA2	486
16.6141	16.5547	16.8025	15.233	16.5148	16.9048	16.5015	16.6306	16.3334	16.0859	16.2906	16.364	16.2441	16.0506	16.172	16.008		2	2	2	4.4	4.4	4.4	55.568	0.0050527	1.7253	23855000	3	O75052-3;O75052	O75052-3;O75052	Carboxyl-terminal PDZ ligand of neuronal nitric oxide synthase protein	NOS1AP	487
19.8532	19.929	19.772	19.4673	19.8259	19.671	19.8491	19.9951	19.7669	19.6403	19.8048	20.2077	19.608	19.5548	19.7008	19.7933		12	12	12	14.9	14.9	14.9	99.995	0	49.536	1216100000	38	O75061;O75061-4;O75061-2;O75061-3	O75061;O75061-4;O75061-2	Putative tyrosine-protein phosphatase auxilin	DNAJC6	488
12.7079	12.9702	12.612	11.4229	12.2496	12.7002	12.9351	13.0886	12.2821	12.3448	12.2941	13.0654	12.1259	12.1779	12.1958	12.3449		4	4	3	10.7	10.7	8.7	51.658	0	13.446	65278000	5	O75069-3;O75069-5;O75069-2;O75069	O75069-3;O75069-5;O75069-2;O75069	Transmembrane and coiled-coil domains protein 2	TMCC2	489
21.2623	21.4432	21.549	20.6505	21.4057	21.6787	21.3196	21.4836	21.3112	21.2938	21.1117	21.4773	21.1547	20.9545	21.1652	21.2068		15	15	15	29.4	29.4	29.4	66.193	0	223.38	5326900000	64	O75083;O75083-3	O75083	WD repeat-containing protein 1	WDR1	490
16.5061	16.5467	16.5905	16.3971	16.5729	16.5131	16.5167	16.8452	16.7423	16.6266	16.6509	17.0046	16.7738	16.6425	16.6117	16.8349		7	7	6	11	11	9.8	105.13	0	13.979	68693000	9	O75110-2;O75110	O75110-2;O75110	Probable phospholipid-transporting ATPase IIA	ATP9A	491
18.862	18.8955	19.3251	18.8233	19.1142	19.442	18.7278	18.9945	18.9305	18.7572	18.5034	19.0129	18.9266	18.6395	18.9263	18.7566		7	6	6	16.8	15.1	15.1	60.13	0	26.421	316540000	13	O75131	O75131	Copine-3	CPNE3	493
15.2353	15.4116	15.1617	15.0175	15.0569	14.6417	15.0769	15.3909	15.0873	14.9642	14.9585	15.5398	15.1199	15.0334	14.9439	15.2096		9	6	6	9.1	6.1	6.1	132.36	0	9.6423	123750000	9	O75145-2;O75145	O75145-2;O75145	Liprin-alpha-3	PPFIA3	495
17.03	17.0958	17.9593	18.2306	18.0796	18.0802	17.8998	18.0536	17.7563	17.7131	17.7842	18.2315	17.8987	17.7232	17.7379	17.8355		10	10	9	10.3	10.3	9.4	119.39	0	28.668	214390000	18	O75146;O75146-2	O75146;O75146-2	Huntingtin-interacting protein 1-related protein	HIP1R	496
15.3321	14.8934	14.6486	14.7471	13.5278	13.2852	14.6835	15.3643	15.5783	15.1701	14.8331	15.0701	14.9931	15.4221	15.5744	14.6884		2	2	2	1.4	1.4	1.4	206.94	0	4.7092	3046000	2	O75147;O75147-2;O75147-1;O75147-4	O75147;O75147-2;O75147-1;O75147-4	Obscurin-like protein 1	OBSL1	497
17.2304	17.0874	17.2419	17.301	17.1921	17.4263	17.1828	17.2831	17.0362	17.0391	17.0583	17.4806	17.2001	16.8894	16.8038	17.1329		8	8	7	9.5	9.5	8.1	113.68	0	30.466	259040000	13	O75150;O75150-4;O75150-3	O75150;O75150-4;O75150-3	E3 ubiquitin-protein ligase BRE1B	RNF40	498
15.3916	15.454	15.7986	15.6745	15.6623	16.0039	15.5297	15.6606	15.6422	15.4555	15.6875	15.9668	15.5448	15.3822	15.7555	15.815		2	2	2	2.1	2.1	2.1	120.77	0.0086571	1.4665	68932000	3	O75151;Q9UPP1-5;Q9UPP1-4;Q9UPP1-3;Q9UPP1-2;Q9UPP1	O75151;Q9UPP1-5;Q9UPP1-4;Q9UPP1-3;Q9UPP1-2;Q9UPP1	Lysine-specific demethylase PHF2;Histone lysine demethylase PHF8	PHF2;PHF8	499
13.0684	13.2438	13.4383	13.2751	13.2237	13.9782	13.3021	13.594	13.4773	13.4992	13.2529	13.6881	13.4032	13.3043	13.4843	13.576		3	3	3	4.4	4.4	4.4	89.13	0	6.6605	26915000	3	O75152	O75152	Zinc finger CCCH domain-containing protein 11A	ZC3H11A	500
11.1239	11.1609	12.0784	11.365	11.6719	11.9741	11.8049	12.1421	11.7625	11.9096	11.4802	12.1582	11.3553	11.6075	11.9536	11.8733		2	2	2	2.7	2.7	2.7	146.67	0	6.784	17659000	2	O75153	O75153	Clustered mitochondria protein homolog	CLUH	501
17.7215	17.7058	17.809	17.414	17.7787	17.7412	17.6429	17.7402	17.6188	17.7025	17.7171	18.2305	17.6484	17.4004	17.5833	17.72		8	6	6	7	5.6	5.6	135.25	0	9.44	249440000	13	O75155;O75155-2	O75155;O75155-2	Cullin-associated NEDD8-dissociated protein 2	CAND2	502
18.6296	18.6164	18.4519	18.4055	18.4901	18.7195	18.4017	18.7145	18.6024	18.5215	18.4432	18.7876	18.4336	18.2623	18.545	18.4932		13	13	13	6.9	6.9	6.9	254.41	0	41.336	276610000	20	O75165	O75165	DnaJ homolog subfamily C member 13	DNAJC13	504
16.5715	16.6765	16.7251	16.9236	16.9079	16.9738	16.5813	16.7671	16.6996	16.6802	16.5416	17.2429	16.6916	16.382	16.5579	16.6589		4	4	4	5.6	5.6	5.6	81.871	0	9.1846	182080000	7	O75175	O75175	CCR4-NOT transcription complex subunit 3	CNOT3	505
17.3393	17.0817	17.2215	16.3837	17.4616	17.5174	16.9166	17.3929	16.9801	17.0699	17.1378	17.4477	17.0444	16.9437	16.8777	17.228		10	10	6	5.8	5.8	3.6	246.75	0	19.094	162640000	12	O75179-6;O75179-7;O75179-2;O75179;O75179-4;O75179-5;O75179-3	O75179-6;O75179-7;O75179-2;O75179	Ankyrin repeat domain-containing protein 17	ANKRD17	507
17.8688	18.2604	17.3461	17.3697	17.1636	17.835	17.7773	17.5487	17.325	17.2848	17.5702	18.1266	17.6899	17.3111	17.4825	17.6873		4	4	3	14.9	14.9	10.8	26.899	0	11.218	670110000	12	O75190-2;O75190-3;O75190;Q8WWF6;Q8NHS0;O75190-4	O75190-2;O75190-3;O75190;Q8WWF6	DnaJ homolog subfamily B member 6;DnaJ homolog subfamily B member 3	DNAJB6;DNAJB3	508
14.7088	14.9326	14.9674	14.6699	15.0828	14.895	14.9777	15.0816	15.1326	15.0932	14.5109	15.843	14.6418	14.6084	14.5385	14.8566		2	2	2	6.3	6.3	6.3	35.509	0	3.565	45271000	4	O75208	O75208	Ubiquinone biosynthesis protein COQ9, mitochondrial	COQ9	509
16.0646	15.7137	15.8685	16.1563	15.501	16.2252	15.8149	15.7788	16.0509	16.2396	16.0626	16.635	15.9941	16.084	15.8772	16.0858		2	2	2	10.1	10.1	10.1	21.007	0	3.2214	472330000	4	O75223;O75223-3;O75223-2;O75223-4	O75223;O75223-3;O75223-2;O75223-4	Gamma-glutamylcyclotransferase	GGCT	510
19.207	19.3495	19.651	19.2821	19.6018	19.4817	19.3952	19.7368	19.7388	19.6654	19.7848	20.0565	19.5032	19.5559	19.6675	19.6373		3	3	3	16	16	16	22.202	0	6.4696	1304000000	13	O75251-2;O75251	O75251-2;O75251	NADH dehydrogenase [ubiquinone] iron-sulfur protein 7, mitochondrial	NDUFS7	511
20.0651	20.3215	20.3364	19.9586	20.3337	20.164	20.1746	20.3608	20.4404	20.2761	20.4168	20.6907	20.1491	20.1242	20.1004	20.318		9	9	9	23.9	23.9	23.9	51.851	0	32.375	2572000000	52	O75306-2;O75306	O75306-2;O75306	NADH dehydrogenase [ubiquinone] iron-sulfur protein 2, mitochondrial	NDUFS2	512
17.6705	17.9058	17.8858	17.291	18.0826	17.8221	17.7146	18.0232	18.0134	17.9029	17.9169	18.5596	17.8901	17.8449	17.583	17.878		5	4	4	22	19.2	19.2	33.742	0	20.784	481340000	15	O75323;O75323-2	O75323	Protein NipSnap homolog 2	GBAS	514
18.0025	17.958	18.1875	18.1387	18.0556	18.2436	17.8312	17.8222	17.7723	17.7048	17.6768	18.3285	17.7663	17.4871	17.6154	17.6577		4	4	4	22.2	22.2	22.2	21.664	0	7.8041	284350000	12	O75340-2;O75340	O75340-2;O75340	Programmed cell death protein 6	PDCD6	515
17.2172	17.2438	17.6841	17.2587	17.4477	17.7661	17.0765	17.2042	17.4267	17.1778	17.086	17.7119	17.3453	16.9836	17.1689	17.0404		5	3	3	15.1	10.6	10.6	49.301	0	23.151	134540000	10	O75351	O75351	Vacuolar protein sorting-associated protein 4B	VPS4B	517
22.5887	22.7219	22.8735	22.2999	22.803	23.0177	22.7004	22.8595	22.7469	22.6546	22.6673	23.1102	22.6399	22.6809	22.6118	22.7109		19	19	17	50.5	50.5	43.5	39.617	0	235.67	20476000000	98	O75367;O75367-3;O75367-2	O75367;O75367-3;O75367-2	Core histone macro-H2A.1	H2AFY	518
17.8462	17.9222	18.4102	18.3923	18.1853	18.4502	17.8688	17.9729	17.5859	17.7523	17.7369	19.243	17.8701	17.3484	17.3654	17.5606		4	4	4	31.6	31.6	31.6	12.774	0	13.506	367660000	13	O75368	O75368	SH3 domain-binding glutamic acid-rich-like protein	SH3BGRL	519
20.4662	20.291	20.6063	20.4961	20.5913	20.8522	19.8708	20.1766	20.1398	20.1653	19.897	20.3199	19.9032	19.6101	20.0761	20.0209		35	29	29	18.5	16.8	16.8	275.66	0	130.53	913610000	50	O75369-2;O75369-9;O75369;O75369-8;O75369-6;O75369-3;O75369-7;O75369-5;O75369-4	O75369-2;O75369-9;O75369;O75369-8;O75369-6;O75369-3;O75369-7;O75369-5;O75369-4	Filamin-B	FLNB	520
16.7912	16.7893	16.9544	16.5289	16.9016	16.9341	16.8328	17.0644	16.6938	16.5934	16.7974	17.1097	16.7788	16.5252	16.6275	16.9495		5	5	5	3.3	3.3	3.3	258.6	0	11.117	63622000	7	O75376-2;O75376;O75376-3;Q9H4R4	O75376-2;O75376;O75376-3	Nuclear receptor corepressor 1	NCOR1	521
16.7762	17.0631	16.3686	15.8152	15.8764	15.965	15.8754	16.165	16.2976	16.2715	16.3494	16.5176	15.8943	16.0928	16.1954	16.0746		3	3	3	17.7	17.7	17.7	13.711	0	5.2726	544630000	5	O75380	O75380	NADH dehydrogenase [ubiquinone] iron-sulfur protein 6, mitochondrial	NDUFS6	523
16.4463	16.49	16.685	16.5762	16.4635	16.41	16.5826	16.7245	16.3839	16.2199	16.2469	16.598	16.3876	16.3585	16.2772	16.456		8	7	7	12.8	11.3	11.3	79.609	0	19.629	140430000	15	O75382-2;O75382;O75382-3;O75382-4	O75382-2;O75382;O75382-3;O75382-4	Tripartite motif-containing protein 3	TRIM3	524
16.3116	16.5177	15.9981	16.3312	16.0625	16.2183	16.1435	16.0707	15.6686	15.8662	15.9768	16.8102	16.0071	15.7629	15.4811	15.7696		5	5	5	29.1	29.1	29.1	26.034	0	19.328	131290000	10	O75391	O75391	Sperm-associated antigen 7	SPAG7	525
19.8181	19.9428	19.9395	19.9462	20.1192	19.9631	19.6875	19.9556	19.8334	19.7778	19.9522	21.1963	19.9524	19.6875	19.5218	19.6927		7	7	7	38.1	38.1	38.1	24.593	0	56.317	1573600000	30	O75396	O75396	Vesicle-trafficking protein SEC22b	SEC22B	526
20.4562	20.5014	20.3644	20.4723	20.3016	20.4082	20.2205	20.5005	20.2335	20.2941	20.3286	20.8199	20.1796	20.0453	20.2217	20.3548		13	13	13	52.6	52.6	52.6	38.169	0	51.192	879260000	31	O75436;O75436-2	O75436;O75436-2	Vacuolar protein sorting-associated protein 26A	VPS26A	530
16.3519	16.2682	16.5205	16.0798	16.4253	16.5993	16.4785	16.5748	16.5198	16.595	16.4613	16.8146	16.5005	16.4979	16.3986	16.5761		8	8	8	18.6	18.6	18.6	54.366	0	20.261	1725100000	18	O75439	O75439	Mitochondrial-processing peptidase subunit beta	PMPCB	531
22.484	22.568	22.6949	22.4826	22.553	22.6649	22.5541	22.7519	22.4745	22.5257	22.6635	22.9655	22.4923	22.3836	22.5545	22.6505		13	13	13	24.2	24.2	24.2	60.103	0	70.703	8729600000	57	O75475;O75475-3;O75475-2	O75475;O75475-3;O75475-2	PC4 and SFRS1-interacting protein	PSIP1	533
15.7386	15.6452	16.3315	16.4506	16.4945	16.4734	15.9879	16.1376	16.1684	15.3128	16.169	16.6189	15.7167	15.7121	15.3586	15.764		5	3	3	15.5	8.6	8.6	39.171	0	3.5134	59366000	3	O75477	O75477	Erlin-1	ERLIN1	534
18.4523	18.5549	18.5718	18.2571	18.6573	18.3682	18.453	18.5751	18.7433	18.4745	18.5442	19.3071	18.5207	18.3922	18.282	18.5571		6	6	6	21.2	21.2	21.2	30.241	0	13.775	1686600000	16	O75489	O75489	NADH dehydrogenase [ubiquinone] iron-sulfur protein 3, mitochondrial	NDUFS3	535
17.5303	16.7169	18.1274	17.6536	17.7667	18.0062	17.8452	18.1525	17.68	17.8623	17.6826	18.3713	17.808	17.6474	17.9055	17.9438		6	6	3	30.9	30.9	17	20.117	0	11.458	704380000	12	O75494-5;O75494-4;O75494-6;O75494-3;O75494-2;O75494	O75494-5;O75494-4;O75494-6;O75494-3;O75494-2;O75494	Serine/arginine-rich splicing factor 10	SRSF10	536
14.2494	13.8642	14.5103	14.3502	14.1078	14.2942	13.8155	13.7718	13.6474	13.6353	13.6964	13.9335	13.6165	13.4535	13.545	13.8416		2	2	2	5	5	5	41.496	0.001179	2.2708	41443000	3	O75503	O75503	Ceroid-lipofuscinosis neuronal protein 5	CLN5	537
17.6487	17.8631	16.7001	16.3798	16.0971	16.8616	16.6017	16.3806	16.4814	16.5181	16.6979	17.4035	16.599	16.4328	16.447	16.6644		5	5	4	16.2	16.2	12.9	30.249	0	8.0233	1016900000	14	O75525-2;O75525	O75525-2;O75525	KH domain-containing, RNA-binding, signal transduction-associated protein 3	KHDRBS3	538
21.5073	21.5376	21.5915	21.6257	21.5924	21.8573	21.5355	21.6929	21.5515	21.4902	21.5208	21.8491	21.4658	21.4507	21.5281	21.5836		39	39	39	40.3	40.3	40.3	145.83	0	308.04	4535000000	98	O75533;O75533-2	O75533	Splicing factor 3B subunit 1	SF3B1	539
19.226	19.3284	18.8559	18.5302	18.6391	18.6836	18.7922	18.9468	18.5825	18.5237	18.7772	19.1958	18.6722	18.4787	18.6066	18.7451		13	13	13	18.4	18.4	18.4	85.746	0	69.489	765200000	26	O75534-2;O75534;O75534-3;O75534-4	O75534-2;O75534;O75534-3;O75534-4	Cold shock domain-containing protein E1	CSDE1	540
18.3349	18.464	18.8349	18.1152	18.4556	18.5394	18.3774	18.6163	18.4573	18.1731	18.3676	18.7232	18.3195	18.2493	18.2909	18.3303		8	8	8	32.6	32.6	32.6	31.635	0	50.63	922320000	19	O75569-3;O75569-2;O75569	O75569-3;O75569-2;O75569	Interferon-inducible double-stranded RNA-dependent protein kinase activator A	PRKRA	541
19.1147	18.9904	19.401	18.6586	19.2651	19.3142	19.2038	19.3131	19.1572	19.0465	19.0631	19.3398	19.1956	19.1129	19.1684	19.3125		11	11	11	16.2	16.2	16.2	89.864	0	29.498	913450000	29	O75582;O75582-3;O75582-2;O75676-2;O75676	O75582;O75582-3;O75582-2	Ribosomal protein S6 kinase alpha-5	RPS6KA5	542
15.4222	15.5265	15.4237	15.3079	15.4822	15.6634	15.3827	15.5513	15.3928	15.2283	15.4979	15.6888	15.4924	15.2344	15.1775	15.3704		5	5	5	1.3	1.3	1.3	513.25	0	7.3612	43259000	5	O75592-2;O75592	O75592-2;O75592	E3 ubiquitin-protein ligase MYCBP2	MYCBP2	543
18.4256	18.5025	18.5346	18.3131	18.2064	18.7057	18.1241	18.3461	18.4636	18.4948	18.3697	18.8369	18.3616	18.0239	18.4263	18.4614		2	2	2	8.9	8.9	8.9	22.875	0	4.2343	1134300000	6	O75608-2;O75608	O75608-2;O75608	Acyl-protein thioesterase 1	LYPLA1	545
22.3692	22.436	22.4337	22.1806	22.3242	22.5452	22.2325	22.4891	22.2785	22.2271	22.2803	22.654	22.1846	22.1605	22.2811	22.3333		53	53	53	27.5	27.5	27.5	244.5	0	182.55	4798900000	144	O75643;O75643-2	O75643	U5 small nuclear ribonucleoprotein 200 kDa helicase	SNRNP200	546
19.6073	19.5815	19.6695	19.4623	19.5348	19.6551	19.4191	19.6403	19.4258	19.251	19.3861	19.7762	19.3536	18.9552	19.2996	19.4418		5	5	5	32	32	32	20.214	0	22.147	616270000	14	O75663-2;O75663	O75663-2;O75663	TIP41-like protein	TIPRL	547
19.8076	19.8929	20.1021	19.8065	20.0712	20.0591	19.7907	20.1871	19.9464	19.7282	19.7959	20.1958	19.8305	19.8449	19.7776	19.926		11	9	9	27.8	23.2	23.2	52.642	0	17.679	954900000	22	O75688;O75688-4;O75688-2;O75688-5;O75688-3	O75688;O75688-4;O75688-2;O75688-5	Protein phosphatase 1B	PPM1B	548
17.4687	17.2582	17.6183	17.0433	17.5618	17.7199	17.2909	17.6433	17.2189	17.2443	17.2184	17.71	17.1839	17.017	17.2298	17.2625		9	9	9	10.6	10.6	10.6	149.01	0	27.788	179700000	19	O75694-2;O75694	O75694-2;O75694	Nuclear pore complex protein Nup155	NUP155	549
17.4937	17.4753	17.5192	17.398	17.7011	17.7047	17.5168	17.6452	17.5962	17.4271	17.3622	17.6943	17.4541	17.3439	17.5171	17.5294		5	5	5	8.3	8.3	8.3	39.641	0	5.2078	133290000	9	O75695	O75695	Protein XRP2	RP2	550
21.2728	21.2971	21.2998	20.98	21.2417	21.3136	21.2563	21.5129	21.4063	21.2797	21.3356	21.5677	21.1224	21.2247	21.2725	21.374		25	25	18	43.7	43.7	34.7	74.761	0	96.42	10225000000	80	O75746;O75746-2	O75746;O75746-2	Calcium-binding mitochondrial carrier protein Aralar1	SLC25A12	551
18.6288	18.7487	18.6456	18.5734	18.5191	18.8069	18.4049	18.6912	18.259	18.4431	18.5212	18.9446	18.5487	18.2364	18.5163	18.5755		7	7	7	31.6	31.6	31.6	35.611	0	46.771	532790000	19	O75821	O75821	Eukaryotic translation initiation factor 3 subunit G	EIF3G	554
18.5135	18.8958	18.9786	18.6319	18.9416	19.0135	18.9247	18.8048	18.7968	18.9394	18.7637	19.3007	18.8421	18.6884	18.5682	18.7001		9	9	9	36.4	36.4	36.4	29.062	0	21.666	1109600000	17	O75822;O75822-3;O75822-2	O75822;O75822-3;O75822-2	Eukaryotic translation initiation factor 3 subunit J	EIF3J	555
17.7664	18.0216	17.848	17.7828	17.635	17.8898	17.6486	17.8728	17.6769	17.7318	17.7695	18.2188	17.7295	17.593	17.5808	17.764		4	2	2	19.5	9	9	30.85	0	6.2479	568100000	4	O75828	O75828	Carbonyl reductase [NADPH] 3	CBR3	556
17.9807	17.9412	17.9222	18.0577	17.972	18.2833	17.6863	18.0758	17.9828	17.9434	17.9585	18.089	17.8692	17.772	17.8826	17.8491		6	6	6	13.5	13.5	13.5	54.812	0	6.4743	671040000	10	O75844	O75844	CAAX prenyl protease 1 homolog	ZMPSTE24	558
21.1759	21.1197	21.383	21.0208	21.2686	21.7161	21.1747	21.3521	21.1667	21.1623	21.0968	21.3706	20.9746	20.9464	21.0615	21.0794		13	12	12	32.1	30	30	46.659	0	72.264	4801100000	53	O75874	O75874	Isocitrate dehydrogenase [NADP] cytoplasmic	IDH1	559
13.8588	14.2476	14.7038	12.9936	14.51	14.5972	14.4651	14.5382	14.8763	14.7763	14.5002	14.7125	14.3932	14.8214	14.8819	14.7341		2	2	2	2.1	2.1	2.1	158.54	0	4.6367	20431000	3	O75882;O75882-3;O75882-2	O75882;O75882-3;O75882-2	Attractin	ATRN	560
15.709	15.7825	15.916	15.421	15.9555	15.3056	15.7439	15.8671	15.6115	15.4302	15.6808	15.9173	15.7158	15.5738	15.6879	15.7429		3	3	3	3.7	3.7	3.7	105.82	0	4.6348	54585000	5	O75899	O75899	Gamma-aminobutyric acid type B receptor subunit 2	GABBR2	563
15.6361	15.6539	15.5432	15.9165	15.8907	15.6371	15.7011	15.9462	15.703	16.2535	16.1585	16.7818	16.7833	15.2403	15.4731	15.8929		3	3	3	3.8	3.8	3.8	117	0	3.7428	16353000	3	O75912;Q13574-6;Q13574;Q13574-4;Q13574-7;Q13574-5;Q13574-3;Q13574-1	O75912	Diacylglycerol kinase iota	DGKI	567
19.2814	19.3437	19.6099	19.2871	19.5145	19.2995	19.5548	19.659	19.5387	19.4285	19.2469	19.7056	19.3468	19.2316	19.4438	19.5253		11	6	4	23.3	11.9	7.9	60.692	0	14.902	698160000	15	O75914-2;O75914;O75914-4;O75914-3	O75914-2;O75914;O75914-4;O75914-3	Serine/threonine-protein kinase PAK 3	PAK3	568
19.0365	18.9446	19.1909	18.8022	19.1318	19.247	18.3202	18.654	19.0694	18.9071	19.2053	19.5736	19.0358	18.9782	19.0052	19.1859		6	6	6	11.2	11.2	11.2	56.776	0	12.681	808280000	12	O75916-3;O75916-2;O75916-5;O75916;O75916-4	O75916-3;O75916-2;O75916-5;O75916;O75916-4	Regulator of G-protein signaling 9	RGS9	569
18.9561	19.0819	19.0705	19.2619	19.3001	19.2471	18.9567	19.2355	19.0219	19.2315	18.7431	19.764	19.1748	19.0876	18.4583	18.7758		4	4	4	12.6	12.6	12.6	29.841	0	4.8492	1810200000	10	O75937	O75937	DnaJ homolog subfamily C member 8	DNAJC8	572
17.5254	17.4943	17.8917	17.534	17.5933	17.9792	17.5272	17.7785	17.6402	17.4158	17.6161	17.9995	17.4807	17.324	17.418	17.4373		4	4	4	29.4	29.4	29.4	26.711	0	18.153	198650000	14	O75940	O75940	Survival of motor neuron-related-splicing factor 30	SMNDC1	573
17.9708	18.5076	17.8531	18.0017	17.9537	18.1415	18.0463	17.7786	18.1607	18.2034	18.137	20.529	18.2896	18.044	17.555	17.8681		2	2	2	7.3	7.3	7.3	15.773	0.0011905	2.3565	1214800000	6	O75947-2;O75947	O75947-2;O75947	ATP synthase subunit d, mitochondrial	ATP5H	574
13.3014	13.039	13.6018	13.314	13.956	13.3673	13.5258	13.687	13.792	13.6624	13.6977	13.7296	13.6399	14.031	13.8828	14.0826		2	2	2	11.2	11.2	11.2	39.133	0.000959	2.4071	4664300	2	O75953;O75953-4;O75953-5	O75953;O75953-4;O75953-5	DnaJ homolog subfamily B member 5	DNAJB5	575
16.1783	16.3223	16.1954	16.1419	16.2218	16.0861	16.0326	16.2933	16.1644	16.1946	16.2259	16.5717	16.1652	16.0456	16.209	16.1608		9	9	8	4.3	4.3	3.9	287.37	0	16.084	297910000	12	O75962-5;O75962-2;O75962-4;O75962	O75962-5;O75962-2;O75962-4;O75962	Triple functional domain protein	TRIO	576
16.6019	16.6787	16.6261	16.472	16.4997	16.142	16.553	16.3279	16.5291	16.5465	16.6539	18.6358	16.6108	16.5454	16.0626	16.2767		2	2	2	11.7	11.7	11.7	11.428	0	5.762	839240000	8	O75964	O75964	ATP synthase subunit g, mitochondrial	ATP5L	577
17.0323	17.0115	17.0838	17.0636	17.2328	17.2687	16.9886	17.2957	17.0651	17.014	17.1964	17.4529	17.2462	16.8448	17.17	17.2516		7	7	7	4.8	4.8	4.8	214.8	0	16.821	114350000	11	O75970-5;O75970-3;O75970-2;O75970;Q8NI35-5;Q8NI35-4;Q8NI35-3;Q8NI35-2;Q8NI35	O75970-5;O75970-3;O75970-2;O75970	Multiple PDZ domain protein	MPDZ	578
15.7685	15.9918	15.6022	11.4363	15.8363	15.5218	15.6264	15.9645	15.7183	15.7442	15.8395	16.1704	15.7678	15.5275	15.74	15.9607		3	3	2	12	12	7	26.452	0	4.7639	49841000	5	O75973	O75973	C1q-related factor	C1QL1	579
16.2257	16.3484	16.4342	16.251	16.3616	16.4765	16.1797	16.4918	16.4442	16.346	16.2758	16.5897	16.3294	16.1251	16.4087	16.369		5	5	5	4.5	4.5	4.5	126.49	0	6.4849	109310000	8	O75976-2;O75976	O75976-2;O75976	Carboxypeptidase D	CPD	580
20.3405	20.1597	20.137	19.8512	19.8046	20.1293	19.9171	19.9682	19.9269	19.9785	19.9472	20.4501	20.0206	19.7832	19.8821	19.9826		5	5	5	17.6	17.6	17.6	37.432	0	9.9296	697100000	14	O76003	O76003	Glutaredoxin-3	GLRX3	581
18.2188	18.1847	18.391	18.2411	18.3221	18.3403	18.1734	18.4017	18.1064	18.133	18.2064	18.4102	18.1203	17.9954	18.1399	18.2618		10	10	10	18	18	18	69.223	0	14.362	182920000	13	O76031	O76031	ATP-dependent Clp protease ATP-binding subunit clpX-like, mitochondrial	CLPX	582
18.3643	18.037	18.5228	18.3094	18.5047	18.0361	18.2213	18.3487	18.3174	17.968	18.3215	18.6726	18.0207	17.96	17.9542	18.0856		7	7	7	31.5	31.5	31.5	31.196	0	38.194	456870000	20	O76041-2;O76041	O76041-2;O76041	Nebulette	NEBL	583
16.5352	16.4565	16.9353	15.7193	16.4395	17.0195	16.5552	16.756	16.5893	16.1712	16.3683	16.8002	16.4333	16.4303	16.3744	16.4921		3	3	3	14.4	14.4	14.4	36.636	0	14.161	97800000	9	O76054-5;O76054;O76054-4;Q9UDX4-3;Q9UDX4-2;Q9UDX4	O76054-5;O76054;O76054-4	SEC14-like protein 2	SEC14L2	584
18.9113	19.3483	19.3259	18.8335	19.2695	18.5821	19.2644	19.252	19.4445	19.3227	19.0714	20.2398	19.2422	18.9779	18.7761	18.9291		4	4	4	28.3	28.3	28.3	13.331	0	18.589	1994200000	15	O76070	O76070	Gamma-synuclein	SNCG	585
19.053	19.1814	19.3872	19.273	19.4392	19.4363	19.0651	19.3477	19.1431	19.0386	19.0743	19.621	19.0065	18.8608	19.0302	19.1734		10	10	10	20.9	20.9	20.9	74.605	0	33.832	657460000	20	O76094;O76094-2	O76094;O76094-2	Signal recognition particle subunit SRP72	SRP72	588
18.0205	17.8133	18.6893	18.6882	18.1785	18.5527	17.9865	18.2625	18.1188	18.311	17.7898	18.2849	18.3477	17.7331	18.4732	17.9555		11	11	11	18.9	18.9	18.9	84.523	0	43.053	515020000	21	O77564;Q04609-10;Q04609-6;Q04609-9;Q04609-8;Q04609-7;Q04609;Q9HBA9	O77564			589
20.1376	20.2849	20.3368	19.8553	20.2053	20.3758	19.8327	20.0607	20.017	20.0071	19.9322	20.3136	19.9328	19.807	19.8856	19.8718		11	11	11	39.4	39.4	39.4	30.132	0	43.74	2935000000	31	O77591;P29218-2;P29218;P29218-3	O77591			590
16.8363	16.8266	16.9091	16.8723	16.7253	16.9171	16.9552	16.9131	17.4986	17.007	17.1679	17.9078	16.7603	16.5218	17.5372	17.4614		2	2	2	3.7	3.7	3.7	62.778	0.0013918	2.1185	33149000	2	O77666	O77666			591
20.421	20.5271	20.5851	20.3396	20.3662	20.497	20.3226	20.5791	20.4352	20.3885	20.5142	20.8267	20.4494	20.3786	20.4836	20.5006		7	7	7	34.6	34.6	34.6	37.919	0	51.495	3001500000	41	O77735;O15126;O15126-2	O77735;O15126;O15126-2	Secretory carrier-associated membrane protein 1	SCAMP1	592
17.7787	18.0328	17.4635	17.0689	17.2378	17.4046	17.4397	17.6575	17.7791	17.5342	17.8256	18.1706	17.4441	17.6155	17.5049	17.8325		3	3	3	11.9	11.9	11.9	35.647	0	14.964	193770000	6	O79874;P03886	O79874			593
16.476	16.627	16.25	14.1499	15.8038	16.245	16.087	16.6434	16.4702	15.9937	16.2192	16.634	16.1727	16.32	16.2487	16.5782		2	2	2	9.3	9.3	9.3	56.958	0	30.329	404840000	13	O79876	O79876			595
15.7291	16.0117	16.0636	15.6154	16.0003	15.7105	15.8315	16.3817	16.1909	16.0673	16.1962	16.5428	15.9824	15.8409	16.1241	16.3711		3	3	3	8.5	8.5	8.5	51.824	0	4.6802	232600000	6	O79881;P03905	O79881			597
19.0135	19.0304	18.6174	18.3708	18.3807	18.3633	18.1825	18.5766	18.4446	18.4045	18.4927	18.807	18.3264	18.2334	18.2528	18.2938		4	3	3	22	17.6	17.6	20.189	0	6.2105	915880000	12	O94760-2;O94760	O94760-2;O94760	N(G),N(G)-dimethylarginine dimethylaminohydrolase 1	DDAH1	598
14.4107	14.1348	14.9952	14.6484	14.5435	14.7492	14.3381	14.7641	14.4655	15.0112	14.5805	14.9021	14.1111	14.3667	14.5722	14.7689		2	2	2	7.6	7.6	7.6	34.624	0	4.2535	30964000	3	O94766-2;O94766	O94766-2;O94766	Galactosylgalactosylxylosylprotein 3-beta-glucuronosyltransferase 3	B3GAT3	599
18.0497	18.0487	18.6356	18.5668	18.551	18.7152	18.338	18.645	18.5883	18.4893	18.5854	18.9647	18.4691	18.3351	18.5199	18.6025		13	13	11	21.4	21.4	18.9	75.022	0	38.073	888340000	17	O94776;O94776-2	O94776;O94776-2	Metastasis-associated protein MTA2	MTA2	601
13.221	12.8209	13.8273	13.9978	13.7766	14.3861	13.0409	13.2799	13.6733	13.2348	12.7975	13.4061	13.1973	13.0162	13.1339	13.1703		5	2	2	10.9	6.9	6.9	46.136	0	9.3408	15538000	3	O94788-4;O94788-3;O94788;O94788-2;P47895	O94788-4;O94788-3;O94788;O94788-2;P47895	Retinal dehydrogenase 2;Aldehyde dehydrogenase family 1 member A3	ALDH1A2;ALDH1A3	602
14.6861	14.6047	14.8022	14.3782	14.6302	14.65	14.6251	15.1426	14.8871	14.6168	15.0364	15.3338	14.8157	14.5496	14.7983	15.1478		3	2	2	8.9	6.1	6.1	46.877	0	5.4265	26578000	5	O94805	O94805	Actin-like protein 6B	ACTL6B	603
18.022	18.126	18.1948	17.8758	17.9993	17.6019	18.1319	18.2065	18.1289	18.0234	17.9725	18.5913	18.0809	18.1753	17.7376	17.7817		3	3	3	17.8	17.8	17.8	23.693	0	6.7765	516780000	6	O94811	O94811	Tubulin polymerization-promoting protein	TPPP	604
14.8936	14.9219	14.7308	14.5323	14.6589	14.4642	14.3209	14.6426	14.5674	14.468	14.6023	15.0376	14.3209	14.4124	14.2331	14.6905		2	2	2	1.1	1.1	1.1	200.55	0.0050627	1.737	19813000	3	O94822;O94822-3	O94822;O94822-3	E3 ubiquitin-protein ligase listerin	LTN1	606
20.3423	20.5751	20.4941	20.023	20.6315	20.3428	20.4228	20.6687	20.4904	20.4809	20.5118	21.2499	20.3928	20.4029	20.2027	20.4302		22	22	22	47	47	47	67.454	0	85.689	4798800000	57	O94826	O94826	Mitochondrial import receptor subunit TOM70	TOMM70A	607
17.722	17.5008	17.8644	17.5361	17.5733	17.9236	17.3146	17.5623	17.5519	17.3845	17.4796	17.8565	17.3022	17.3368	17.5311	17.5076		4	4	4	6.7	6.7	6.7	108.19	0	13.389	74507000	7	O94829	O94829	Importin-13	IPO13	608
12.7794	13.8171	13.8139	15.0298	13.8133	13.9067	13.7096	13.8579	13.7847	13.7914	13.7147	13.8981	13.6394	13.6919	13.7862	13.8505		2	2	2	3.4	3.4	3.4	81.031	0.0031753	1.9449	20775000	2	O94830;O94830-2	O94830;O94830-2	Phospholipase DDHD2	DDHD2	609
15.449	15.4128	15.3286	15.3214	15.2522	15.4061	15.0697	15.1605	14.9492	14.9968	15.0686	15.4764	15.1288	14.9727	15.1656	15.0821		4	4	4	9.9	9.9	9.9	63.594	0	37.229	85694000	9	O94842-3;O94842-2;O94842;O15405-2;O15405;Q96NM4-3;Q96NM4;Q96NM4-4;Q96NM4-2;O94900	O94842-3;O94842-2;O94842;O15405-2;O15405	TOX high mobility group box family member 4;TOX high mobility group box family member 3	TOX4;TOX3	610
16.0619	15.8865	16.1507	15.6296	16.0724	16.1171	15.6955	15.8383	14.9942	15.5123	15.432	15.5071	15.7289	15.4246	15.6477	15.6998		3	3	3	3.4	3.4	3.4	113.01	0	3.8076	39806000	3	O94855;O94855-2	O94855;O94855-2	Protein transport protein Sec24D	SEC24D	611
19.5424	19.4773	19.5994	19.0348	19.6478	19.5185	19.6907	19.9065	19.7567	19.6127	19.6708	19.92	19.6842	19.6788	19.7255	19.8123		20	20	20	23.6	23.6	23.6	137.61	0	133.86	2034500000	51	O94856-9;O94856-4;O94856-12;O94856-6;O94856-13;O94856;O94856-11;O94856-7;O94856-5;O94856-10;O94856-3;O94856-8;O94856-2	O94856-9;O94856-4;O94856-12;O94856-6;O94856-13;O94856;O94856-11;O94856-7;O94856-5;O94856-10;O94856-3;O94856-8;O94856-2	Neurofascin	NFASC	612
18.7238	18.8105	18.5981	18.4088	18.5146	18.6548	18.3496	18.6265	18.5114	18.4287	18.5395	18.834	18.4825	18.3285	18.458	18.4334		11	11	10	15.2	15.2	14.4	89.594	0	31.618	561500000	23	O94874;O94874-3;O94874-2;Q92845-4	O94874;O94874-3;O94874-2	E3 UFM1-protein ligase 1	UFL1	614
20.0194	19.9001	20.2567	20.1732	20.2414	20.5447	19.838	20.1164	19.9904	19.8902	20.0227	20.4612	19.7781	19.6931	19.9628	19.9477		13	13	2	20	20	4.2	74.777	0	50.506	1632100000	43	O94875-2	O94875-2	Sorbin and SH3 domain-containing protein 2	SORBS2	616
15.6562	15.5049	15.9562	16.5638	16.3227	16.1988	15.7384	16.1061	15.4871	15.3457	15.283	16.0234	15.5621	15.4884	15.7903	15.9174		3	2	2	6.8	4.9	4.9	53.003	0	3.8301	22264000	4	O94876-2;O94876	O94876-2;O94876	Transmembrane and coiled-coil domains protein 1	TMCC1	617
15.7839	15.5978	15.784	13.7183	15.7178	15.7188	15.5397	15.7358	15.1973	15.1286	15.4048	15.9829	15.4747	15.0898	15.4695	15.4225		4	4	4	7.5	7.5	7.5	100.05	0	20.149	43228000	4	O94880;O94880-2	O94880;O94880-2	PHD finger protein 14	PHF14	618
17.5932	17.5983	17.7891	17.4388	17.7003	17.6711	17.3393	17.6158	17.3947	17.247	17.4511	17.744	17.3118	17.21	17.3269	17.3666		7	7	7	16.6	16.6	16.6	54.862	0	15.381	272670000	16	O94888	O94888	UBX domain-containing protein 7	UBXN7	620
16.5254	17.0718	16.9511	16.9716	16.7471	16.9348	16.7189	16.8995	17.0272	16.3927	17.0736	17.3645	16.5558	16.4813	16.595	16.9385		2	2	2	6.5	6.5	6.5	30.344	0.0011868	2.3347	147540000	5	O94903	O94903	Proline synthase co-transcribed bacterial homolog protein	PROSC	621
19.9721	19.8631	20.1387	19.8393	20.0734	20.1858	19.8485	20.1724	19.9346	19.9382	19.9325	20.2645	19.7904	19.7811	19.947	19.8724		13	13	11	39.2	39.2	35.7	37.839	0	60.858	3412400000	43	O94905;O94905-2;O94905-3	O94905	Erlin-2	ERLIN2	622
16.6659	16.8021	17.0217	16.8918	16.973	17.0245	16.7177	17.1032	16.7455	16.7194	16.6846	17.1995	16.7389	16.6441	16.6979	16.839		7	7	7	9.3	9.3	9.3	102.43	0	10.745	259650000	11	O94906-2;O94906	O94906-2;O94906	Pre-mRNA-processing factor 6	PRPF6	623
16.4398	16.4606	16.307	16.2581	16.4238	16.225	16.3566	16.5439	16.4763	16.3658	16.4145	16.9267	16.2953	16.1959	16.5368	16.5567		6	6	6	5.3	5.3	5.3	162.71	0	23.606	75572000	9	O94910;O94910-2	O94910;O94910-2	Latrophilin-1	LPHN1	624
17.0698	16.9803	17.395	18.139	17.1991	17.3591	16.9977	17.6725	17.5804	17.5666	17.8272	17.9963	17.3689	17.1636	17.6294	17.6283		9	7	7	3.6	3.1	3.1	339.59	0	11.712	138490000	11	O94915;O94915-2	O94915	Protein furry homolog-like	FRYL	626
15.3647	15.4488	15.4006	15.2473	15.2697	15.139	15.279	15.6357	15.5456	15.3575	15.2567	15.3923	15.3807	15.1678	15.1788	15.4005		3	3	3	9.5	9.5	9.5	47.759	0	12.582	87701000	7	O94921-3;O94921-2;O94921;Q96Q40-6;Q96Q40-4;Q96Q40-3;Q96Q40-5;Q96Q40	O94921-3;O94921-2;O94921	Cyclin-dependent kinase 14	CDK14	627
20.1132	20.2812	20.0368	18.4376	19.8253	19.8736	20.15	20.3015	20.4056	20.1337	20.2633	20.484	20.0575	20.1627	20.3054	20.4045		17	3	3	28.1	5.1	5.1	73.46	0	7.8852	1587000000	15	O94925;O94925-2	O94925	Glutaminase kidney isoform, mitochondrial	GLS	629
20.3778	20.5964	20.1471	19.4362	20.173	19.9324	20.2298	20.5131	20.3016	20.1536	20.3064	20.5642	20.0663	20.155	20.2731	20.4947		17	17	3	31.6	31.6	5.9	65.459	0	177.35	2816700000	50	O94925-3	O94925-3	Glutaminase kidney isoform, mitochondrial	GLS	630
16.765	16.7669	17.0094	16.8483	16.9874	16.8638	16.8623	17.0161	16.8406	16.6702	16.7104	17.1033	16.7212	16.6709	16.534	16.939		4	4	4	10	10	10	71.478	0	26.85	111800000	8	O94952-1;O94952	O94952-1;O94952	F-box only protein 21	FBXO21	631
12.4026	12.1406	11.7739	11.9166	12.3506	12.5368	12.2628	12.7505	12.3739	12.1618	12.1877	12.7318	12.1953	12.2809	12.0747	12.3417		2	2	2	1.9	1.9	1.9	121.9	0	4.0649	5081600	2	O94953;O94953-2	O94953;O94953-2	Lysine-specific demethylase 4B	KDM4B	632
14.958	15.0351	15.553	14.2599	15.0168	15.3723	15.0248	15.1831	15.4417	14.7704	14.6183	15.5228	14.8442	15.0267	15.2341	15.4499		4	4	4	3.8	3.8	3.8	140.02	0	10.554	18822000	4	O94966-4;O94966-3;O94966;O94966-7;O94966-6;O94966-5	O94966-4;O94966-3;O94966;O94966-7;O94966-6;O94966-5	Ubiquitin carboxyl-terminal hydrolase 19	USP19	633
16.7412	16.8693	16.6131	16.4913	16.5582	16.7676	16.5286	16.6315	16.9512	16.6665	16.8415	17.2788	16.8492	16.8277	16.8569	17.006		5	5	5	8.2	8.2	8.2	98.515	0	32.676	175290000	9	O94967-2;O94967;O94967-3;O94967-4	O94967-2;O94967;O94967-3;O94967-4	WD repeat-containing protein 47	WDR47	634
19.8266	19.6858	20.0738	19.9762	19.9406	20.0679	19.7069	19.9759	19.9375	19.7188	19.9628	20.2978	19.9637	19.7425	19.9702	19.966		13	13	13	12.4	12.4	12.4	117.67	0	35.681	1539700000	30	O94979-6;O94979-3;O94979-10;O94979-4;O94979-9;O94979-2;O94979;O94979-8;O94979-7;O94979-5	O94979-6;O94979-3;O94979-10;O94979-4;O94979-9;O94979-2;O94979;O94979-8;O94979-7;O94979-5	Protein transport protein Sec31A	SEC31A	637
18.3136	18.1999	18.2912	17.9295	18.2336	18.4264	18.2054	18.6598	18.0501	18.2726	18.1957	18.3721	18.0996	18.1999	18.0958	18.1911		6	6	6	7	7	7	108.64	0	19.547	380060000	12	O94985-2;O94985	O94985-2;O94985	Calsyntenin-1;Soluble Alc-alpha;CTF1-alpha	CLSTN1	638
14.9419	15.1313	15.4707	15.527	15.4576	15.769	15.1089	15.2827	15.0515	14.9737	15.2394	15.798	14.9558	15.082	15.2418	14.8628		2	2	2	8.9	8.9	8.9	40.623	0	10.838	114960000	4	O94992	O94992	Protein HEXIM1	HEXIM1	639
18.3129	18.4285	18.1573	17.7031	18.1454	17.6919	18.4525	18.6658	18.414	18.26	18.2844	18.4958	18.2252	18.2488	18.2099	18.4565		5	4	4	28.3	23.7	23.7	22.329	0	8.797	498690000	10	O95057	O95057	GTP-binding protein Di-Ras1	DIRAS1	640
16.0215	15.9456	16.341	16.3412	16.3207	16.1883	16.0158	16.3492	16.085	15.9345	15.9499	16.367	15.9949	15.8067	15.9933	16.0181		6	6	6	2.6	2.6	2.6	309.22	0	13.105	50330000	10	O95071-2;O95071	O95071-2;O95071	E3 ubiquitin-protein ligase UBR5	UBR5	642
13.5501	13.2748	14.5339	14.4975	14.6189	14.356	14.2646	14.6634	13.6536	15.2372	14.1309	15.3136	14.6891	14.5821	14.2797	14.9466		2	2	2	6.2	6.2	6.2	48.962	0	27.349	28203000	2	O95081;O95081-2	O95081;O95081-2	Arf-GAP domain and FG repeat-containing protein 2	AGFG2	643
16.6689	16.7776	17.0245	16.9009	17.018	16.9995	16.9569	16.9692	16.7941	16.4952	16.7028	17.042	16.5046	16.5813	16.7699	16.8351		7	7	4	8.1	8.1	5.8	125.87	0	13.242	201840000	10	O95104;O95104-3;O95104-2	O95104;O95104-3;O95104-2	Splicing factor, arginine/serine-rich 15	SCAF4	645
18.9909	19.0234	19.1304	18.4632	19.2569	18.975	19.0002	19.4759	18.905	18.9498	18.9774	19.4713	19.0997	18.8733	19.0442	19.1873		11	11	11	16	16	16	86.401	0	63.047	642390000	32	O95140;O95140-2	O95140	Mitofusin-2	MFN2	646
17.4047	17.323	17.4439	17.4797	17.4686	17.5485	17.3265	17.5744	17.4014	17.5542	17.4169	17.9286	17.4768	17.2685	17.5442	17.6956		12	12	12	14.1	14.1	14.1	133.27	0	41.477	127960000	15	O95155-2;O95155;O95155-4;O95155-3	O95155-2;O95155;O95155-4;O95155-3	Ubiquitin conjugation factor E4 B	UBE4B	647
15.5904	15.697	15.6274	14.9142	15.6122	15.6684	15.3199	15.6785	15.554	15.4901	15.343	15.7156	15.4663	15.1649	15.4128	15.589		3	3	3	2.6	2.6	2.6	150.25	0	19.819	81333000	8	O95163	O95163	Elongator complex protein 1	IKBKAP	649
17.6793	18.0268	17.7101	17.4969	17.6538	17.5795	17.5984	17.6806	17.8618	17.7726	18.0946	19.1702	17.6247	17.5439	17.2383	17.607		2	2	2	20.4	20.4	20.4	12.551	0.0029789	2.0045	246560000	5	O95182	O95182	NADH dehydrogenase [ubiquinone] 1 alpha subcomplex subunit 7	NDUFA7	653
16.4107	16.613	16.439	13.4597	16.3853	16.5445	16.6547	16.9133	16.5098	16.407	16.6133	16.8543	16.6915	16.6883	16.5149	16.7921		2	2	2	7	7	7	43.621	0	7.7471	85870000	4	O95196-3;O95196-2;O95196	O95196-3;O95196-2;O95196	Chondroitin sulfate proteoglycan 5	CSPG5	654
19.4762	19.6279	19.467	19.5344	19.6838	19.6554	19.5496	19.6451	19.5477	19.4665	19.3328	20.0085	19.427	19.3707	19.4938	19.5327		2	2	2	5.5	5.5	5.5	25.609	0	5.1763	2200300000	10	O95197-3;O95197-4;O95197-7;O95197-2;O95197	O95197-3;O95197-4;O95197-7;O95197-2;O95197	Reticulon-3	RTN3	655
15.9759	16.3481	16.1782	16.4178	16.5159	16.5432	16.1752	16.4139	16.0527	16.3943	15.7291	17.1824	15.987	15.7129	15.6353	15.9196		3	3	3	5.5	5.5	5.5	83.353	0	7.1768	76524000	6	O95202	O95202	LETM1 and EF-hand domain-containing protein 1, mitochondrial	LETM1	656
18.0757	18.1136	18.1573	17.2876	17.8025	18.1115	17.8107	18.0271	17.4684	17.5356	17.9036	18.3548	17.7256	17.2866	17.7572	17.967		7	7	7	25.3	25.3	25.3	37.111	0	29.166	388410000	10	Q19QU3;O95218-2;O95218	Q19QU3;O95218-2;O95218	Zinc finger Ran-binding domain-containing protein 2	ZRANB2	657
18.5559	18.4888	18.97	18.7929	18.8617	19.029	18.5354	18.8317	18.7302	18.6683	18.7431	19.2754	18.5749	18.5109	18.8075	18.752		7	7	7	16.4	16.4	16.4	51.466	0	36.222	675670000	19	O95232	O95232	Luc7-like protein 3	LUC7L3	658
17.4129	17.4787	17.7257	17.554	17.6252	17.6002	17.5138	17.7474	17.5127	17.4956	17.4736	17.818	17.4688	17.2588	17.5167	17.5812		12	12	12	9.6	9.6	9.6	208.44	0	45.327	245630000	18	O95248;O95248-5;O95248-4	O95248;O95248-5;O95248-4	Myotubularin-related protein 5	SBF1	659
16.2872	16.4688	16.3544	16.4435	16.323	16.7193	16.3001	16.4966	16.2731	15.9498	16.0141	16.5931	15.8984	15.9308	16.152	16.4632		4	4	4	10.8	10.8	10.8	59.031	0	27.403	71125000	10	O95260-2;O95260	O95260-2;O95260	Arginyl-tRNA--protein transferase 1	ATE1	662
20.1719	20.3876	20.3872	20.1772	20.3378	20.2138	20.2751	20.4196	20.2948	20.3946	20.495	20.9021	20.1949	20.22	20.1263	20.3376		3	3	3	5.4	5.4	5.4	40.75	0	4.3972	1838500000	11	O95299;O95299-2	O95299;O95299-2	NADH dehydrogenase [ubiquinone] 1 alpha subcomplex subunit 10, mitochondrial	NDUFA10	663
17.7041	17.7996	18.4454	18.3114	18.3485	18.52	17.6494	18.2225	17.8621	17.9547	17.7069	18.1484	17.945	17.8596	17.9846	17.9028		4	4	4	8.4	8.4	8.4	63.083	0	11.391	298430000	10	O95302;O95302-3	O95302;O95302-3	Peptidyl-prolyl cis-trans isomerase FKBP9	FKBP9	664
17.3932	17.3977	17.4849	17.1057	17.4722	17.513	17.2615	17.4982	17.246	17.1043	17.2628	17.7412	17.2508	17.1964	17.1413	17.0888		5	5	4	12.7	12.7	10.7	52.054	0	16.853	270690000	16	O95319-5;O95319-2;O95319;O95319-4;O95319-3	O95319-5;O95319-2;O95319;O95319-4;O95319-3	CUGBP Elav-like family member 2	CELF2	665
18.0963	18.2403	18.283	17.7174	18.6214	18.5353	18.1482	18.2895	17.9032	17.8525	18.12	19.5861	18.0717	17.8296	17.5421	17.8772		5	5	5	21.3	21.3	21.3	27.547	0	9.4212	443090000	13	O95336	O95336	6-phosphogluconolactonase	PGLS	666
15.898	15.7311	15.8145	15.7837	15.8866	15.9856	15.7058	16.0799	15.889	15.8963	15.8616	16.2235	15.737	15.6515	15.7931	15.8476		3	3	3	15.9	15.9	15.9	27.687	0	35.536	108530000	6	O95475;O95343	O95475;O95343	Homeobox protein SIX6;Homeobox protein SIX3	SIX6;SIX3	669
13.6258	13.8882	14.0729	13.583	14.3641	13.975	14.1494	14.2243	13.8508	13.6988	13.8249	14.2436	13.8311	13.7611	13.9246	14.0753		3	3	3	9.2	9.2	9.2	61.438	0	26.877	63348000	5	O95365	O95365	Zinc finger and BTB domain-containing protein 7A	ZBTB7A	671
16.2994	16.6926	16.6044	13.5855	16.5468	16.5042	16.238	16.4612	16.2469	16.0434	16.063	17.1123	16.2298	15.8137	15.8381	16.0794		3	3	3	19	19	19	24.737	0	18.951	158580000	4	O95372	O95372	Acyl-protein thioesterase 2	LYPLA2	672
20.063	20.15	20.1182	19.7253	20.0675	20.2887	19.9843	20.1894	19.998	20.0502	20.0255	20.345	19.9843	19.9205	20.0838	20.0827		21	21	21	23.8	23.8	23.8	119.52	0	109.23	2645100000	55	O95373	O95373	Importin-7	IPO7	673
15.2174	15.0506	14.9316	13.3497	15.0899	15.254	14.7099	14.6818	14.8666	14.9203	14.5868	15.1374	14.7744	14.5959	14.7557	14.8615		6	6	6	16.4	16.4	16.4	57.818	0	33.805	82610000	7	O95376	O95376	E3 ubiquitin-protein ligase ARIH2	ARIH2	674
17.1256	17.1439	17.9913	17.8414	17.6923	17.8102	17.5571	17.9123	17.8047	17.5141	17.5287	17.7729	17.5785	17.2122	17.5967	17.5109		3	3	3	10.3	10.3	10.3	37.646	0	5.7572	153540000	7	O95400	O95400	CD2 antigen cytoplasmic tail-binding protein 2	CD2BP2	675
18.303	18.6699	17.5705	17.4368	17.3031	17.5488	17.4994	17.6105	17.7996	17.6533	17.8232	18.3244	17.5297	17.8277	17.7131	17.7481		3	3	3	12.2	12.2	12.2	32.339	0	9.0278	701830000	11	O95433-2;O95433	O95433-2;O95433	Activator of 90 kDa heat shock protein ATPase homolog 1	AHSA1	677
17.3583	17.1548	17.8704	17.8955	17.6171	17.8173	16.8681	17.2423	17.396	17.2893	17.5756	17.8689	17.022	16.8155	17.174	17.3733		3	3	3	4.4	4.4	4.4	63.523	0	2.993	152500000	5	O95470	O95470	Sphingosine-1-phosphate lyase 1	SGPL1	678
16.6461	16.5736	16.8245	16.7163	16.9191	17.0156	16.6814	16.8392	16.8067	16.6401	16.5266	17.0152	16.6314	16.4998	16.5533	16.6589		5	5	5	5.9	5.9	5.9	119.75	0	7.0703	99607000	6	O95486;O95486-2	O95486	Protein transport protein Sec24A	SEC24A	679
17.6186	17.5424	17.7492	17.6405	17.7146	17.7819	17.4796	17.8335	17.6913	17.4713	17.4455	17.8915	17.6105	17.3942	17.6969	17.763		5	5	5	5.3	5.3	5.3	133.63	0	13.672	150710000	12	O95487-2;O95487;O95487-3	O95487-2;O95487;O95487-3	Protein transport protein Sec24B	SEC24B	680
16.664	16.537	16.7805	15.0975	16.8591	17.101	16.6861	16.955	16.721	16.7134	16.3889	16.8402	16.3891	16.5075	16.688	16.8483		3	3	3	15.4	15.4	15.4	27.873	0	7.8347	613460000	9	O95571	O95571	Persulfide dioxygenase ETHE1, mitochondrial	ETHE1	682
17.6831	17.8528	17.9871	17.5659	17.8173	17.7856	17.6798	18.0419	17.7621	17.6031	17.7467	18.2329	17.5966	17.5116	17.6588	17.7771		7	7	5	12.2	12.2	8.2	80.419	0	49.225	398820000	15	O95573	O95573	Long-chain-fatty-acid--CoA ligase 3	ACSL3	683
11.4963	11.2754	11.7821	12.2402	11.5073	11.3382	10.8913	11.6793	10.9191	11.2917	11.0674	11.4054	11.2381	10.8679	11.1101	11.1291		2	2	2	1.5	1.5	1.5	194.81	0.0011759	2.2459	3923800	2	O95602	O95602	DNA-directed RNA polymerase I subunit RPA1	POLR1A	684
13.7215	13.9044	13.4752	13.8096	13.349	13.4428	13.4201	13.823	13.7519	13.3987	13.7688	14.1595	13.6437	13.4204	13.8061	13.7365		2	2	2	9.3	9.3	9.3	26.499	0	4.2825	20641000	2	O95619	O95619	YEATS domain-containing protein 4	YEATS4	685
15.3251	15.2997	15.763	13.8427	15.8296	15.8055	15.4307	15.507	15.4992	15.3289	15.474	16.2057	15.6066	15.5079	15.6342	15.4873		2	2	2	7.5	7.5	7.5	39.596	0	7.9063	64872000	4	O95630-2;O95630	O95630-2;O95630	STAM-binding protein	STAMBP	689
14.074	13.8576	14.4464	14.2206	14.1916	14.4431	13.9421	14.3493	13.6733	13.7164	13.7311	14.1077	14.4917	13.8686	14.07	13.9179		2	2	2	13.6	13.6	13.6	27.419	0	11.241	25381000	6	O95639-3;O95639-2;O95639	O95639-3;O95639-2;O95639	Cleavage and polyadenylation specificity factor subunit 4	CPSF4	690
15.0726	15.1977	14.998	14.9121	14.9302	15.0049	14.9048	15.1451	15.1183	14.973	15.0587	15.3492	15.0556	14.9477	15.0103	15.0777		4	4	4	0.8	0.8	0.8	527.22	0	5.2166	31181000	6	O95714;Q9BVR0	O95714	E3 ubiquitin-protein ligase HERC2	HERC2	693
14.2305	14.1524	14.7185	14.2726	15.372	15.7317	14.238	14.6854	14.1068	14.1939	14.7639	14.8514	14.3713	14.4211	14.2596	14.4933		3	3	2	11.1	11.1	6.5	48.053	0	34.272	55734000	5	O95718;O95718-2;O95718-1	O95718;O95718-2;O95718-1	Steroid hormone receptor ERR2	ESRRB	695
18.4878	18.5275	17.988	16.7534	18.0999	17.8445	18.3021	18.5713	18.4723	18.3703	18.1818	18.5407	18.1515	18.0482	18.0995	18.2315		12	12	11	25.9	25.9	24.2	61.99	0	67.613	844380000	26	O95741;O95741-2;Q86YQ8-2;Q9HCH3-2;Q8IYJ1;Q9UBL6-2;Q86YQ8;Q9UBL6	O95741;O95741-2	Copine-6	CPNE6	696
21.7666	21.9316	21.942	21.3994	21.9014	22.0548	21.839	22.0964	22.0116	21.8779	21.9594	22.3706	21.9181	21.891	21.921	22.0269		22	20	19	35.9	32.3	30.6	94.511	0	109.18	11436000000	85	O95757	O95757	Heat shock 70 kDa protein 4L	HSPA4L	698
16.7386	16.7803	16.4829	16.3547	16.2487	16.5544	16.4562	16.5504	16.3176	16.1217	16.0059	17.542	16.1819	16.0371	16.3628	16.2399		3	3	3	52.1	52.1	52.1	10.403	0	50.363	505980000	11	O95777	O95777	U6 snRNA-associated Sm-like protein LSm8	LSM8	700
21.7248	21.7672	21.8232	21.1682	21.7573	21.6829	21.7499	21.987	21.7251	21.6377	21.6827	22.0864	21.7099	21.5828	21.6612	21.7764		32	32	24	41.5	41.5	32.5	105.36	0	185	9216200000	105	O95782-2;O95782	O95782-2;O95782	AP-2 complex subunit alpha-1	AP2A1	701
16.8861	16.8908	17.1868	16.983	17.0202	17.28	16.7091	16.9374	16.821	16.7972	16.8198	17.2495	16.7891	16.5123	16.6469	16.7984		6	4	4	12.9	9.9	9.9	54.933	0	19.255	151130000	9	O95793-2;O95793-3;O95793	O95793-2;O95793-3;O95793	Double-stranded RNA-binding protein Staufen homolog 1	STAU1	702
15.9519	15.9516	16.1571	16.1318	16.3551	16.3069	15.5682	16.093	15.6987	16.0071	16.0099	16.1757	15.8777	15.5913	15.8671	15.9951		3	3	3	7.3	7.3	7.3	47.173	0	3.5221	396180000	4	O95810	O95810	Serum deprivation-response protein	SDPR	703
15.2163	15.5185	15.4865	15.2292	15.6703	15.3092	15.5022	15.5875	15.9961	15.3867	15.698	15.8881	15.2417	15.4229	15.8023	14.9163		3	3	3	16.6	16.6	16.6	23.772	0	5.1691	37289000	5	O95816;O95816-2	O95816;O95816-2	BAG family molecular chaperone regulator 2	BAG2	704
14.7556	15.0542	15.1984	14.9877	14.7839	14.5773	14.7537	14.6224	14.7257	14.3474	14.3321	15.9449	15.0592	14.0994	14.0416	14.2467		2	2	2	3.5	3.5	3.5	61.594	0.0077005	1.5422	33720000	3	O95817	O95817	BAG family molecular chaperone regulator 3	BAG3	705
17.0703	17.1927	17.2404	17.2908	17.147	17.3825	17.1091	17.0933	16.8271	16.8354	16.8009	17.23	16.9177	16.6772	17.0236	17.027		8	8	3	7.9	7.9	3.3	133.4	0	17.02	257000000	11	O95819-4;O95819-2;O95819;O95819-5;O95819-6;O95819-3;Q8N4C8-5;Q8N4C8-2;Q8N4C8-4;Q8N4C8	O95819-4;O95819-2;O95819;O95819-5;O95819-6;O95819-3;Q8N4C8-5;Q8N4C8-2;Q8N4C8-4;Q8N4C8	Mitogen-activated protein kinase kinase kinase kinase 4;Misshapen-like kinase 1	MAP4K4;MINK1	706
16.2725	16.371	16.373	16.1257	16.2942	16.4037	16.2294	16.4011	16.0255	16.176	16.0542	16.4728	16.3659	15.9211	15.8457	15.9264		4	4	4	9.9	9.9	9.9	50.945	0	9.0167	139650000	9	O95822-2;O95822	O95822-2;O95822	Malonyl-CoA decarboxylase, mitochondrial	MLYCD	707
16.8544	17.1791	16.9789	16.9836	16.9737	16.9517	16.6813	16.7865	16.9631	17.0535	16.8272	17.7128	17.1013	16.8798	16.7643	16.8366		3	3	3	12.9	12.9	12.9	38.696	0	16.56	320300000	5	O95825;O95825-2	O95825;O95825-2	Quinone oxidoreductase-like protein 1	CRYZL1	708
21.5903	21.666	21.7629	21.3808	21.7415	21.9715	21.4772	21.8889	21.7586	21.7316	21.7144	21.9347	21.4521	21.464	21.6927	21.752		10	10	10	23.5	23.5	23.5	66.294	0	41.145	7003600000	59	O95831-3;O95831;O95831-2;O95831-6;O95831-5;O95831-4	O95831-3;O95831;O95831-2	Apoptosis-inducing factor 1, mitochondrial	AIFM1	709
19.8848	19.823	20.0247	19.5145	19.8899	20.3005	19.6805	19.9809	19.8907	19.8529	19.8769	20.1745	19.8132	19.7352	19.9731	19.9217		8	8	8	11.2	11.2	11.2	92.069	0	61.994	2848200000	25	O95834-3;O95834-2;O95834	O95834-3;O95834-2;O95834	Echinoderm microtubule-associated protein-like 2	EML2	710
19.7435	19.6669	19.996	18.5477	19.9631	20.0551	19.7803	20.0163	19.9599	19.9419	19.8899	20.2245	19.7209	19.6851	19.7475	19.7284		9	9	9	37.3	37.3	37.3	33.392	0	51.175	1114000000	21	O95861;O95861-2;O95861-4;O95861-3	O95861;O95861-2;O95861-4;O95861-3	3(2),5-bisphosphate nucleotidase 1	BPNT1	712
21.0157	21.0763	21.1844	20.514	20.9661	21.271	20.9886	21.0497	20.9793	20.9384	20.9564	21.3729	20.9694	20.9176	21.01	21.0414		9	9	8	46	46	43.2	29.644	0	29.413	7206300000	32	O95865	O95865	N(G),N(G)-dimethylarginine dimethylaminohydrolase 2	DDAH2	714
16.294	16.3053	16.3586	16.1099	16.3428	16.2577	16.2695	16.505	16.4384	16.2804	16.4568	16.912	16.3991	16.1861	16.4113	16.5373		7	7	7	15.2	15.2	15.2	63.243	0	13.817	140130000	12	O95870;O95870-2	O95870;O95870-2	Abhydrolase domain-containing protein 16A	ABHD16A	715
13.5708	13.5735	13.7281	9.84373	13.7053	13.4402	13.2797	13.4717	13.7306	13.3564	13.2681	14.2272	13.9394	13.2839	13.6195	14.0066		2	2	2	2	2	2	106.46	0	3.9297	8551300	2	O95980	O95980	Reversion-inducing cysteine-rich protein with Kazal motifs	RECK	718
13.5051	13.9272	14.164	14.1596	13.8993	14.0951	14.0474	14.2771	14.4473	14.1879	14.0513	14.5846	14.4732	14.1988	14.3987	14.4009		2	2	2	3.7	3.7	3.7	79.838	0	4.9976	14024000	3	O95985-3;O95985-2;O95985	O95985-3;O95985-2;O95985	DNA topoisomerase 3-beta-1	TOP3B	719
17.529	17.4979	17.8383	17.9051	18.0362	18.1395	17.9009	17.9871	17.63	17.413	17.4513	17.9069	17.4831	17.4701	17.4995	17.5334		3	3	3	23.8	23.8	23.8	19.471	0	10.357	372630000	6	O95989	O95989	Diphosphoinositol polyphosphate phosphohydrolase 1	NUDT3	720
16.747	16.9315	16.7866	16.5571	16.5419	16.9058	16.3441	16.7993	16.2326	16.5083	16.5958	16.8996	16.4024	16.0729	16.326	16.5501		4	4	3	8.7	8.7	7.2	75.177	0	6.6654	105190000	4	O96005-4;O96005-3;O96005	O96005-4;O96005-3;O96005	Cleft lip and palate transmembrane protein 1	CLPTM1	721
20.0158	20.1146	19.9197	19.7093	19.9927	19.9933	19.9492	20.385	20.1755	19.997	20.0342	20.392	19.8132	19.8628	19.9582	20.1263		6	6	6	21.3	21.3	21.3	37.893	0	29.528	958280000	26	O96008;O96008-2	O96008;O96008-2	Mitochondrial import receptor subunit TOM40 homolog	TOMM40	722
13.737	13.761	14.0728	14.119	14.1316	14.0684	13.6808	13.7689	13.8406	13.7939	13.6081	13.9846	13.7133	13.7247	13.8527	13.8391		3	3	3	9.4	9.4	9.4	47.924	0.00096688	2.4663	17535000	3	O96013-2;O96013-3;O96013-4;O96013;Q9P286	O96013-2;O96013-3;O96013-4;O96013	Serine/threonine-protein kinase PAK 4	PAK4	723
17.5662	17.7846	17.0082	16.5172	16.8086	17.0189	16.8088	17.0635	16.8908	16.8074	17.1555	17.411	16.898	16.5946	16.822	17.0948		5	5	4	20.7	20.7	17.6	43.236	0	8.7268	186820000	7	O96019-2;O96019	O96019-2;O96019	Actin-like protein 6A	ACTL6A	724
21.609	21.8431	21.6206	20.959	21.6888	21.6588	21.6539	21.9241	21.791	21.7028	21.9054	22.118	21.4852	21.6137	21.6636	21.7752		20	20	6	53.6	53.6	22.4	46.258	0	115.39	16872000000	97	O97580	O97580			726
17.6052	17.2852	17.8506	17.1592	17.8342	18.1566	17.0383	17.4134	16.9228	17.0402	16.7671	17.1538	17.2603	16.8366	17.0103	16.8561		4	4	4	27.5	27.5	27.5	16.288	0	19.84	161240000	12	O97763;P61916-2;P61916	O97763			727
20.3548	20.3904	20.759	20.8045	20.8764	21.2037	20.551	20.7702	20.2578	20.1342	20.1264	20.2333	20.2206	19.9364	20.4011	20.2057		5	5	5	65.3	65.3	65.3	11.153	0	51.146	3303500000	21	P00172-2;P00172;P00167-2;P00167-3;P00167	P00172-2;P00172;P00167-2;P00167-3;P00167	Cytochrome b5	CYB5A	728
25.6997	25.7863	25.85	25.6107	25.7902	25.9597	25.7695	25.9496	25.8432	25.8501	25.9172	26.2349	25.7205	25.7026	25.8386	25.9761		19	18	18	62.3	58.7	58.7	36.612	0	194.13	151180000000	185	P00336;P07195	P00336;P07195	L-lactate dehydrogenase B chain	LDHB	730
24.9317	24.8471	25.3317	25.0929	25.051	24.7831	25.0707	25.3798	25.344	25.0668	25.1797	25.6116	24.9628	25.0961	25.0979	25.2532		22	22	19	63.6	63.6	56.3	36.618	0	82.263	45605000000	97	P00339;P00338-4;P00338;P00338-3;P00338-5;P00338-2;Q9TSX5;Q6ZMR3;P07864	P00339			731
23.892	23.8877	24.0955	23.3294	24.2304	24.1029	24.0321	24.4361	24.2152	24.1419	24.2896	24.5137	23.9433	23.9415	24.0599	24.2063		19	19	19	62.4	62.4	62.4	35.484	0	174.36	111160000000	188	P00346;P40926;P40926-2	P00346			732
19.0475	19.0489	19.3281	19.123	19.1431	19.5333	19.212	19.1486	19.1309	19.0116	19.0481	19.4987	18.9216	18.9222	18.987	19.0714		7	7	7	29.6	29.6	29.6	34.161	0	40.338	1008600000	14	P00348;Q16836;Q16836-3;Q16836-2	P00348;Q16836;Q16836-3;Q16836-2	Hydroxyacyl-coenzyme A dehydrogenase, mitochondrial	HADH	733
19.2538	19.3284	19.0372	18.6634	18.8498	18.5139	18.76	19.1128	18.5993	18.8194	19.2247	19.2957	18.9687	18.6193	18.8242	18.9547		11	9	9	22.6	20.8	20.8	54.861	0	32.878	1219000000	34	P00352	P00352	Retinal dehydrogenase 1	ALDH1A1	734
25.3547	25.3687	25.5812	25.3532	25.6147	25.5642	25.4422	25.7263	25.6199	25.4401	25.5593	25.7989	25.5584	25.5172	25.5785	25.616		20	20	14	77.2	77.2	58.9	35.836	0	323.31	350950000000	614	P00355	P00355			735
16.9917	17.2702	16.6636	16.3499	16.3006	16.6978	16.3154	16.4995	16.444	16.3651	16.2346	16.4668	16.3463	16.2585	16.3902	16.306		6	6	6	37.1	37.1	37.1	21.455	0	8.2091	224550000	7	P00377;P00374-2;P00374	P00377			736
14.808	14.5997	14.8579	13.9454	15.1089	15.054	14.3436	14.6105	14.6017	14.7051	14.4505	14.7432	14.3675	14.4213	14.4141	14.359		2	2	2	5.7	5.7	5.7	47.267	0	4.815	264780000	4	P00390-5;P00390-4;P00390-2;P00390-3;P00390	P00390-5;P00390-4;P00390-2;P00390-3;P00390	Glutathione reductase, mitochondrial	GSR	737
19.6797	19.8034	19.8738	19.5738	19.7385	19.9032	19.649	19.9133	19.7393	19.7089	19.7343	20.0959	19.7704	19.6943	19.6276	19.8018		4	4	4	20.8	20.8	20.8	32.118	0	19.281	1853500000	35	P00491	P00491	Purine nucleoside phosphorylase	PNP	739
22.792	22.998	22.876	22.5295	22.9974	22.9627	22.9043	23.1297	22.9188	22.9091	22.905	23.1794	22.9646	23.0786	22.9768	23.1008		20	20	20	60.3	60.3	60.3	46.474	0	95.124	30696000000	92	P00503;P17174;P17174-2	P00503			740
24.9232	24.9539	25.2132	24.7114	25.088	25.1115	24.9961	25.5181	25.4595	25.3603	25.567	25.6679	24.9933	25.1615	25.1298	25.3426		26	26	26	67.7	67.7	67.7	47.436	0	292.92	188670000000	253	P00506;P00505;P00505-2	P00506			741
20.0348	20.2805	20.543	20.2709	20.4106	20.6609	20.4174	20.6621	20.4007	20.2924	20.3679	20.6546	20.2941	20.2272	20.3863	20.4335		13	13	13	65.5	65.5	65.5	21.639	0	129.25	4903000000	43	P00571;P00568;Q9Y6K8-2;Q9Y6K8-3;Q9Y6K8	P00571;P00568	Adenylate kinase isoenzyme 1	AK1	742
14.1818	14.468	14.6659	14.3274	14.6466	14.2798	14.543	14.7506	14.0595	13.9741	13.6037	14.185	13.9465	13.7113	13.9987	13.9578		4	4	4	12.4	12.4	12.4	36.779	0	9.2671	74846000	6	P00636	P00636			743
22.6029	22.5061	23.0572	22.4422	22.8655	23.0115	22.4604	22.8271	22.6164	22.537	22.6319	22.9076	22.7247	22.5318	22.5585	22.4456		10	10	6	35.7	35.7	22	37.294	0	68.096	19150000000	82	P00795	P00795			745
18.0525	18.3305	18.3832	18.073	18.3725	18.2244	17.9149	18.0652	18.1759	18.0817	17.8008	18.2455	17.9206	17.8075	17.9119	17.9327		3	3	3	30.3	30.3	30.3	11.206	0	5.2513	399000000	7	P00819;P14621	P00819;P14621	Acylphosphatase-2	ACYP2	746
21.9093	22.1325	22.0202	21.4109	22.0417	21.9405	21.9941	22.1267	22.0009	21.9085	22.1828	22.7047	21.8629	21.8012	21.6074	22.0294		17	17	17	46.6	46.6	46.6	51.629	0	100.51	19604000000	79	P00889;O75390	P00889;O75390	Citrate synthase, mitochondrial	CS	747
22.0388	22.3055	22.2142	22.0873	22.197	22.5961	22.5098	22.761	22.5777	21.9456	22.3284	22.5534	22.146	22.476	22.4305	22.5696		2	2	2	5.4	5.4	5.4	29.246	0	4.2789	8097600000	15	P00918	P00918	Carbonic anhydrase 2	CA2	748
15.5209	15.5473	16.1625	16.0528	16.6327	16.4431	16.2782	16.51	15.5311	15.4455	16.2807	16.4648	16.0789	15.8525	15.9327	16.1975		2	2	2	5.1	5.1	5.1	46.53	0.0011743	2.2377	41075000	4	P00966	P00966	Argininosuccinate synthase	ASS1	749
17.8934	17.5776	17.6182	16.644	17.862	17.9037	16.9679	17.3207	16.6567	17.0974	16.5915	17.1418	17.49	16.788	16.5981	16.7095		2	2	2	4.5	4.5	4.5	47.65	0.0044375	1.7967	155440000	4	P01011;P01011-2	P01011;P01011-2	Alpha-1-antichymotrypsin;Alpha-1-antichymotrypsin His-Pro-less	SERPINA3	751
18.386	17.8714	19.5732	20.3995	19.4916	19.8167	18.0011	18.073	17.391	17.6765	16.6652	17.798	17.8377	17.2011	18.0679	16.8125		5	5	2	3.7	3.7	1.7	163.29	0	11.02	1319200000	19	P01023;P20742-2;P20742	P01023	Alpha-2-macroglobulin	A2M	752
22.0606	21.5931	22.3169	21.967	22.3328	22.1044	21.3726	21.9752	20.4949	21.3287	20.4568	21.0041	22.218	21.5412	21.1389	20.8176		41	41	28	27.6	27.6	19.6	186.8	0	129.92	3982300000	109	P01025	P01025			754
19.2866	19.2899	19.5695	19.1827	19.439	19.5196	19.481	19.6178	19.504	19.46	19.3957	19.8668	19.4249	19.36	19.4373	19.5173		8	8	2	62.2	62.2	14.4	21.424	0	52.744	1441900000	31	P01116-2;P01116	P01116-2;P01116	GTPase KRas;GTPase KRas, N-terminally processed	KRAS	757
24.6545	23.6003	24.8541	24.9514	25.643	25.5205	23.3077	23.9491	23.1453	23.7176	22.259	22.9708	24.5215	23.481	23.5875	22.6405		6	6	6	89.5	89.5	89.5	11.003	0	102.72	31432000000	98	P01846	P01846			760
22.4297	18.4685	22.3661	18.0148	22.0279	18.1732	22.7584	17.6598	21.1157	18.0624	22.3613	17.867	22.546	17.4297	21.5546	17.5614		9	9	9	27.2	27.2	27.2	49.328	0	71.728	12451000000	61	P0DOX5;P01857;P01860;P01859;P01861	P0DOX5;P01857	Ig gamma-1 chain C region	IGHG1	761
21.7961	22.0817	21.6248	22.5622	21.5884	21.2959	21.6252	21.5173	21.6746	21.7217	21.43	23.6703	21.9638	21.5365	21.514	21.3722		8	8	8	83.7	83.7	83.7	15.039	0	22.388	15396000000	30	P01965;CON__P01966;P69905	P01965			762
23.198	23.2338	22.8974	23.4516	22.8674	22.6305	22.9055	22.7257	22.4903	22.8062	22.5764	24.4605	23.2035	22.6728	22.6907	22.4479		9	9	6	63.3	63.3	46.9	16.165	0	80.828	97429000000	129	P02067;P68871;P04246;P02101;P69892;P69891;P02100	P02067			764
15.6262	20.849	16.8159	16.5796	15.6551	16.2077	15.343	19.915	14.2759	15.0809	15.5564	19.9727	14.6528	14.6056	14.6445	14.5392		3	3	3	17.9	17.9	17.9	19.746	0	5.3829	250530000	5	P02475	P02475			766
19.2785	18.9143	19.1169	19.3111	18.5395	19.5895	17.46	17.418	17.099	17.1209	17.0477	18.2226	17.9447	16.8882	17.3751	16.8506		7	4	4	12.5	7.9	7.9	53.628	0	10.797	486060000	9	P02540;P17661	P02540;P17661	Desmin	DES	767
25.8578	25.1846	26.5346	26.6312	25.9822	26.715	24.7798	24.6919	24.9791	24.7976	24.5752	25.4235	25.2697	24.2978	24.794	24.2957		41	41	35	77.3	77.3	66.5	53.667	0	323.31	356290000000	611	P02543;P08670	P02543;P08670	Vimentin	VIM	768
21.4998	22.102	21.9482	21.5971	21.9535	21.2122	22.0606	21.9691	22.2128	21.9498	21.5345	22.189	22.3385	22.1685	21.6395	22.0645		20	18	4	39.5	37.5	6.6	62.071	0	310.03	12674000000	100	P02547	P02547			769
17.3708	17.1054	17.6566	18.9825	17.6382	18.6051	16.5947	17.1528	15.8003	16.3784	16.0893	16.4383	17.2191	16.4371	16.2162	15.8888		3	3	3	6.4	6.4	6.4	49.496	0	11.551	327610000	7	P02679-2;P02679	P02679-2;P02679	Fibrinogen gamma chain	FGG	774
19.8703	19.251	20.1413	20.9109	19.4887	20.647	18.8229	18.9696	18.4641	18.5975	18.1072	18.5927	19.1746	18.4147	18.5168	18.4678		13	13	13	7.2	7.2	7.2	272.32	0	46.452	653850000	25	P02751;P02751-7;P02751-1;P02751-6;P02751-5;P02751-11;P02751-3;P02751-17;P02751-4;P02751-8;P02751-14;P02751-13;P02751-9;P02751-10;P02751-12;P02751-16;P02751-2	P02751;P02751-7;P02751-1;P02751-6;P02751-5;P02751-11;P02751-3;P02751-17;P02751-4;P02751-8;P02751-14;P02751-13;P02751-9;P02751-10;P02751-12	Fibronectin;Anastellin;Ugl-Y1;Ugl-Y2;Ugl-Y3	FN1	775
19.6008	18.9539	20.3256	20.6308	19.8116	20.3099	18.5291	18.5648	18.6555	18.9572	18.2582	19.7655	19.3581	18.0275	19.3394	17.9242		2	2	2	9.8	9.8	9.8	21.225	0	3.1858	1592700000	9	P02794	P02794	Ferritin heavy chain;Ferritin heavy chain, N-terminally processed	FTH1	777
19.8577	20.2248	19.8392	18.4285	19.7493	19.7943	19.7451	20.1118	20.0569	19.9553	20.0851	20.1258	19.724	20.0321	19.6664	19.8926		2	2	2	4.4	4.4	4.4	40.584	0.0011767	2.2529	2338400000	6	P0DN78;P0DN77;P04001;P04000	P0DN78;P0DN77;P04001;P04000	Medium-wave-sensitive opsin 1;Long-wave-sensitive opsin 1	OPN1MW;OPN1LW	781
15.9519	15.7054	16.6135	16.9618	16.138	16.2281	15.7768	16.0903	15.8889	15.8751	15.6479	15.9303	15.7629	15.5791	16.0251	15.6823		3	2	2	5.7	3.8	3.8	59.755	0.0011876	2.3376	226270000	4	P04040	P04040	Catalase	CAT	782
18.1065	17.7846	18.0282	17.7709	18.1148	18.3121	17.6848	18.1132	18.058	17.8957	17.7881	17.883	17.8706	17.9062	17.9742	17.833		4	4	4	10.7	10.7	10.7	53.688	0	6.6011	412130000	9	P04066	P04066	Tissue alpha-L-fucosidase	FUCA1	784
23.1137	23.2215	23.3408	23.0899	23.2907	23.0525	23.1146	23.434	23.3133	23.2363	23.2261	23.5644	23.1887	23.2186	23.1427	23.2469		12	10	10	44.8	40.7	40.7	39.42	0	74.96	45940000000	80	P04075;P04075-2	P04075;P04075-2	Fructose-bisphosphate aldolase A	ALDOA	785
19.8222	19.7819	20.2697	20.0743	20.1448	20.0735	20.0485	20.2793	20.0853	20.0597	20.0069	20.3015	19.8967	19.9855	20.0556	20.0996		16	16	16	28.3	28.3	28.3	76.832	0	66.646	1055400000	39	P04175;P16435	P04175			787
24.786	24.9232	25.0249	24.8667	25.0531	25.0431	24.9581	25.152	24.9342	24.9104	24.8748	25.273	24.8428	24.7848	24.9241	25.0198		7	7	7	55.6	55.6	55.6	15.892	0	81.303	43830000000	87	P04178	P04178			788
18.6453	18.7581	18.8399	18.6239	18.5728	18.5351	19.126	19.16	18.711	18.5873	18.8715	19.3086	18.558	18.7003	18.1003	18.7276		4	2	2	17.6	12.5	12.5	19.73	0	9.8368	1720700000	3	P04179-4;P04179-2;P04179;P04179-3	P04179-4;P04179-2;P04179;P04179-3	Superoxide dismutase [Mn], mitochondrial	SOD2	789
18.6953	18.8282	18.7572	17.8259	18.602	18.6832	18.5403	18.7569	18.7052	18.5928	18.7018	18.8775	18.6084	18.5548	18.4572	18.6278		3	3	3	8.9	8.9	8.9	48.534	0	10.552	754980000	13	P04181;P04181-2	P04181	Ornithine aminotransferase, mitochondrial;Ornithine aminotransferase, hepatic form;Ornithine aminotransferase, renal form	OAT	790
17.0868	17.2566	17.229	16.293	16.9809	16.9868	17.2914	17.4214	17.3839	17.4241	17.2915	17.5896	17.291	17.2968	17.2268	17.4529		2	2	2	14.9	14.9	14.9	17.935	0	7.492	754590000	11	P04216	P04216	Thy-1 membrane glycoprotein	THY1	791
20.4859	20.6133	20.4098	20.0331	20.3542	19.873	20.4843	20.8269	20.377	20.1559	20.1949	20.4541	20.1258	20.2515	20.0542	20.3513		22	5	3	64.4	16	10.1	49.585	0	42.629	5869400000	26	P04350	P04350	Tubulin beta-4A chain	TUBB4A	793
14.7221	14.2234	14.8981	13.1441	15.3036	15.317	14.2827	14.5776	13.3066	13.9577	12.673	13.6694	15.0244	14.2125	13.552	13.2926		3	3	3	13.6	13.6	13.6	37.69	0	21.741	62762000	6	P04366	P04366			794
19.2833	19.3203	19.3923	19.2463	19.0609	19.28	19.4433	19.6227	19.8103	19.816	19.1249	19.753	19.526	19.2202	19.4874	19.4975		8	8	8	19.4	19.4	19.4	51.657	0	15.116	431980000	15	P04424;P04424-3;P04424-2	P04424;P04424-3;P04424-2	Argininosuccinate lyase	ASL	796
16.0449	15.5023	14.9179	14.659	17.0296	17.1889	16.0548	16.399	16.4993	16.3878	16.2334	16.9314	15.1822	14.9005	15.9053	15.7815		2	2	2	7.3	7.3	7.3	41.394	0	11.101	184680000	12	P04439-2;P04439;P01893	P04439-2;P04439;P01893	HLA class I histocompatibility antigen, A-3 alpha chain;Putative HLA class I histocompatibility antigen, alpha chain H	HLA-A;HLA-H	797
19.1578	18.9354	19.0897	19.1234	18.8437	19.3142	18.6166	18.7167	18.6126	18.345	18.212	18.7768	18.6447	18.4128	18.6081	18.5522		6	6	6	51.1	51.1	51.1	28.068	0	125.55	2084500000	21	P04574;P04632;Q96L46	P04574;P04632	Calpain small subunit 1	CAPNS1	798
14.4606	14.2897	16.9479	16.989	17.2588	16.5869	15.3066	16.1924	15.8447	16.31	15.354	15.8728	15.7383	15.602	15.9018	15.6167		3	3	2	3.3	3.3	1.9	134.85	0	3.2611	79435000	4	P04626-5;P04626-3;P04626-2;P04626-6;P04626-4;P04626;P00533;Q15303-4;Q15303-3;Q15303-2;Q15303	P04626-5;P04626-3;P04626-2;P04626-6;P04626-4;P04626	Receptor tyrosine-protein kinase erbB-2	ERBB2	799
20.0591	20.1661	20.3551	19.5935	20.0254	20.3511	19.9033	20.022	19.7452	19.729	19.7476	20.2811	19.9002	19.6752	19.9158	19.8511		14	11	9	46.5	37.5	29.6	40.45	0	81.739	3893600000	50	P04899;P04899-6;P04899-3;P04899-5;P04899-2;P04899-4	P04899;P04899-6;P04899-3;P04899-5;P04899-2;P04899-4	Guanine nucleotide-binding protein G(i) subunit alpha-2	GNAI2	801
20.9553	21.1762	20.9694	19.9399	20.9229	20.5256	21.1441	21.3982	21.3112	21.1424	21.201	21.4111	21.0353	21.086	21.0654	21.2706		14	14	14	42.6	42.6	42.6	35.158	0	85.822	18113000000	72	P05027;P05026-2;P05026	P05027			804
18.4975	18.6637	18.4132	18.3431	18.6299	18.537	18.5873	18.9618	18.4499	18.8932	18.6202	18.9517	18.6669	18.7558	18.5484	18.6376		9	9	9	13.5	13.5	13.5	86.97	0	21.428	257150000	14	Q5IS80;P79307;P05067-11;P05067-8;P05067;P05067-10;P05067-4;P05067-6;P05067-7;P05067-9;P05067-3;P05067-5;P05067-2	Q5IS80;P79307;P05067-11;P05067-8;P05067;P05067-10;P05067-4;P05067-6;P05067-7;P05067-9;P05067-3;P05067-5	Amyloid beta A4 protein;N-APP;Soluble APP-alpha;Soluble APP-beta;C99;Beta-amyloid protein 42;Beta-amyloid protein 40;C83;P3(42);P3(40);C80;Gamma-secretase C-terminal fragment 59;Gamma-secretase C-terminal fragment 57;Gamma-secretase C-terminal fragment 50;C31	APP	805
16.6839	15.8037	17.7743	15.9281	16.0857	16.9816	17.2059	15.6619	15.7038	16.1944	18.6897	17.345	15.3525	19.434	15.2941	15.8668		2	2	2	19.4	19.4	19.4	10.834	0.0011913	2.3669	130020000	5	P05109	P05109	Protein S100-A8;Protein S100-A8, N-terminally processed	S100A8	808
14.3616	12.7255	16.5153	16.6413	16.9403	16.4704	16.0568	16.614	16.2768	16.297	16.0042	16.4858	16.0554	16.1277	16.0439	16.1093		2	2	2	14	14	14	10.659	0.00072657	2.482	6287800000	4	P05114	P05114	Non-histone chromosomal protein HMG-14	HMGN1	809
22.03	22.1073	22.3668	20.9641	22.329	22.3536	22.1507	22.4331	22.3925	22.2516	22.3706	22.6785	22.2477	22.3032	22.1888	22.3634		17	7	6	49.3	22.1	19.5	32.852	0	83.141	27536000000	50	P05141	P05141	ADP/ATP translocase 2;ADP/ATP translocase 2, N-terminally processed	SLC25A5	811
16.0212	15.4909	16.3261	15.0377	16.9289	17.1655	15.93	16.1454	16.7908	16.6592	16.0962	16.2393	16.6123	16.2016	16.6587	16.3789		4	4	4	10.5	10.5	10.5	57.304	0	28.785	151910000	9	P05186;P05186-3;P05186-2	P05186;P05186-3;P05186-2	Alkaline phosphatase, tissue-nonspecific isozyme	ALPL	813
19.9956	20.1052	20.164	20.0144	20.1752	20.2726	20.0379	20.1711	20.0279	20.0126	20.0692	20.5985	20.0163	19.7517	19.6842	19.9222		11	11	11	35.2	35.2	35.2	36.112	0	27.707	811120000	22	P05198;P20460	P05198	Eukaryotic translation initiation factor 2 subunit 1	EIF2S1	814
17.5196	17.5491	17.7281	17.674	17.7396	17.8512	17.4498	17.6925	17.6839	17.6017	17.711	18.0072	17.4618	17.4091	17.6221	17.7313		10	3	3	30.5	7.4	7.4	40.593	0	21.794	682830000	14	P05383;P22694-10;P22694-4;P22694-3;P22694;P22694-5;P22694-7;P22694-6;P22694-9;P22694-2;P22694-8	P05383;P22694-10;P22694-4;P22694-3;P22694;P22694-5;P22694-7;P22694-6;P22694-9;P22694-2	cAMP-dependent protein kinase catalytic subunit beta	PRKACB	815
20.4396	20.5889	20.5357	20.4842	20.4929	20.5275	20.1897	20.2377	20.0084	20.1592	20.0254	22.1996	20.2146	19.9358	20.0116	20.1051		5	5	5	53.9	53.9	53.9	11.665	0	37.896	3129700000	23	P05387;Q29315	P05387	60S acidic ribosomal protein P2	RPLP2	817
20.2241	20.4851	19.977	20.0355	19.9781	20.3397	19.8135	20.0084	20.0024	20.0036	19.795	20.6553	20.0765	20.0437	19.5846	19.8124		8	8	8	14.2	14.2	14.2	46.836	0	21.827	1617600000	22	P05455	P05455	Lupus La protein	SSB	818
17.3504	17.4298	17.293	17.1491	17.3232	17.3889	17.226	17.5035	17.061	17.066	17.1343	17.3932	17.073	16.9998	17.2187	17.2337		11	5	5	17.7	6.3	6.3	76.868	0	7.2669	184670000	8	P05771;P05771-2	P05771;P05771-2	Protein kinase C beta type	PRKCB	819
18.8038	19.1637	18.9468	18.4796	18.7311	18.5419	18.8041	18.9192	18.4809	18.3558	18.7765	19.9391	18.6184	18.4112	18.0545	18.5177		7	6	6	33.7	29.5	29.5	30.025	0	21.506	1212000000	23	P05937;P05937-2	P05937;P05937-2	Calbindin	CALB1	821
15.8377	15.7656	16.3588	15.3855	16.254	16.6024	15.9816	16.2904	16.0648	15.9567	16.1974	16.31	15.8699	15.853	16.0403	15.9605		3	3	3	9	9	9	40.786	0	23.018	260910000	11	P06132	P06132	Uroporphyrinogen decarboxylase	UROD	822
17.7255	17.5012	17.453	17.3488	16.7582	17.4547	16.474	16.7677	16.2316	16.339	16.2352	16.7682	16.631	16.5806	16.6045	16.5016		5	5	5	9.1	9.1	9.1	68.417	0	11.717	133640000	7	P06276;P32752	P06276	Cholinesterase	BCHE	824
14.4722	14.2899	14.9338	15.0473	15.3569	14.8785	14.6347	15.1078	14.6243	14.563	14.5962	15.7347	14.4846	14.4649	14.7235	14.3745		3	3	3	28.2	28.2	28.2	12.074	0	14.161	3151700000	5	P06454-2;P06454	P06454-2;P06454	Prothymosin alpha;Prothymosin alpha, N-terminally processed;Thymosin alpha-1	PTMA	828
24.5527	24.7144	24.6764	24.4133	24.5863	24.6033	24.6361	24.9405	24.787	24.6167	24.7542	25.0665	24.6579	24.6647	24.6721	24.8272		28	28	28	69.8	69.8	69.8	56.559	0	323.31	145100000000	405	P06576	P06576	ATP synthase subunit beta, mitochondrial	ATP5B	829
18.1753	17.9136	19.2413	17.7539	18.167	18.3942	19.0176	17.4172	17.4962	17.9083	20.5481	18.9562	17.4034	20.4164	17.0378	17.531		4	4	4	31.6	31.6	31.6	13.242	0	10.803	257160000	9	P06702	P06702	Protein S100-A9	S100A9	831
19.1501	19.3211	19.4084	19.1771	19.3798	19.5131	19.106	19.4205	19.2998	19.2005	19.1872	19.9491	19.0862	19.0655	19.1343	19.3226		4	4	4	19.8	19.8	19.8	25.097	0	13.318	645240000	14	P06730;P06730-3;P06730-2	P06730;P06730-3;P06730-2	Eukaryotic translation initiation factor 4E	EIF4E	832
26.1166	26.0816	26.4729	26.2752	26.4011	26.5068	25.9312	26.3676	26.068	26.0053	26.0333	26.4325	26.1523	26.0264	26.2164	26.2133		23	23	6	57.4	57.4	11.3	47.168	0	281.9	453440000000	574	P06733	P06733	Alpha-enolase	ENO1	833
21.1627	21.2721	21.3372	21.4305	21.2001	21.5055	21.0863	21.2848	21.1913	21.077	20.9817	21.4077	21.0132	20.9721	21.1754	21.2234		23	23	20	30.3	30.3	25.1	93.133	0	114.11	9117200000	75	P06737-2;P06737	P06737-2;P06737	Glycogen phosphorylase, liver form	PYGL	835
18.0582	18.0573	18.2341	17.8991	18.1924	18.4346	18.3333	18.5852	18.056	17.8894	18.0174	18.457	17.943	17.8761	18.0412	17.9855		5	5	5	17	17	17	38.177	0	14.404	189630000	9	P06746	P06746	DNA polymerase beta	POLB	837
20.9352	20.9866	21.2167	21.1177	21.0843	21.3275	20.9379	21.2299	20.8013	20.7773	20.7916	21.1547	20.7439	20.698	20.7271	20.7092		9	9	9	37.4	37.4	37.4	32.575	0	75.066	9447500000	48	P06748;P06748-2;P06748-3	P06748;P06748-2;P06748-3	Nucleophosmin	NPM1	838
19.2507	19.0013	19.8857	19.4017	19.7909	19.7177	19.387	19.9275	19.6176	19.6186	19.7401	20.0165	19.623	19.4503	19.7945	19.7893		12	12	12	13.5	13.5	13.5	111.13	0	41.211	902370000	29	P06756-3;P06756-2;P06756	P06756-3;P06756-2;P06756	Integrin alpha-V;Integrin alpha-V heavy chain;Integrin alpha-V light chain	ITGAV	841
19.2101	18.3916	19.105	19.1493	19.4638	19.7524	17.8591	18.2093	18.2466	18.5834	17.6059	18.1416	18.5395	17.6918	17.9842	17.6799		12	12	11	18.2	18.2	17.3	90.614	0	55.074	703410000	25	P06867;CON__P06868;Q15195	P06867			843
26.2403	26.3344	26.5519	26.7516	26.7723	26.7174	26.5153	26.8311	26.5376	26.5294	26.3415	27.2339	26.4861	26.4885	26.0955	26.3235		6	6	2	38.1	38.1	7.9	13.908	0	85.472	209490000000	133	Q8N257;Q16778;P33778;P23527;P06899;Q6DRA6;Q6DN03	Q8N257;Q16778;P33778;P23527;P06899	Histone H2B type 3-B;Histone H2B type 2-E;Histone H2B type 1-B;Histone H2B type 1-O;Histone H2B type 1-J	HIST3H2BB;HIST2H2BE;HIST1H2BB;HIST1H2BO;HIST1H2BJ	844
16.5329	17.1687	16.7936	16.3674	16.5601	15.7769	16.9263	16.6122	16.9006	16.5355	16.2846	16.9578	17.2106	17.0956	16.3763	16.7355		19	3	3	43.1	9.8	9.8	61.516	0	20.306	1916600000	16	P07196	P07196	Neurofilament light polypeptide	NEFL	845
21.9372	22.4664	21.9016	21.4119	21.9006	20.8481	22.1094	22.0559	22.3548	22.3327	21.7152	22.2879	22.4999	22.4229	21.9972	22.1763		21	20	5	23.3	22.3	6.3	102.47	0	112.65	16347000000	76	P07197;P07197-2	P07197	Neurofilament medium polypeptide	NEFM	846
21.1788	21.2809	21.7051	21.5526	21.5542	21.7929	21.2654	21.5029	21.2662	21.2994	21.3363	21.565	21.1572	21.1676	21.4042	21.325		9	9	9	19.3	19.3	19.3	57.116	0	61.867	8911500000	46	P07237	P07237	Protein disulfide-isomerase	P4HB	849
22.3342	22.4318	22.5612	22.3358	22.3056	22.5911	22.4805	22.6915	22.4173	22.3214	22.3115	22.6914	22.2917	22.5018	22.1932	22.2837		3	3	3	13	13	13	19.167	0	9.7994	13478000000	45	P07305-2;P07305	P07305-2;P07305	Histone H1.0;Histone H1.0, N-terminally processed	H1F0	850
22.7312	22.597	23.0081	23	22.7483	23.0237	22.503	23.0674	22.8504	22.651	22.7144	22.8825	22.5909	22.6244	22.5167	22.7397		23	4	4	59	16	16	49.67	0	34.389	19168000000	38	Q767L7;P07437	Q767L7;P07437	Tubulin beta chain	TUBB	852
19.1596	18.9991	19.1575	18.5972	19.0314	19.1708	18.6819	18.7918	18.7003	18.7272	18.6618	19.7499	18.8291	18.504	18.593	18.6496		5	5	5	10.3	10.3	10.3	58.112	0	8.7509	359840000	13	P07602;P07602-2;P07602-3	P07602;P07602-2;P07602-3	Prosaposin;Saposin-A;Saposin-B-Val;Saposin-B;Saposin-C;Saposin-D	PSAP	853
21.2496	21.4638	21.8359	21.9056	21.3793	21.9807	21.1365	21.3173	21.3805	21.2753	21.0316	21.5983	21.3175	21.0563	21.2754	21.3349		5	2	2	45	12.9	12.9	15.054	0	7.4131	2114500000	4	P07737	P07737	Profilin-1	PFN1	854
19.5983	19.5219	19.6857	19.4053	19.784	19.7273	19.5798	19.7269	19.6983	19.7205	19.7645	20.1182	19.4291	19.3934	19.582	19.663		11	11	8	26.8	26.8	22.4	42.921	0	32.082	1664900000	27	P07802;P10644;P10644-2	P07802;P10644;P10644-2	cAMP-dependent protein kinase type I-alpha regulatory subunit;cAMP-dependent protein kinase type I-alpha regulatory subunit, N-terminally processed	PRKAR1A	856
20.7774	20.9152	20.6054	20.1989	20.5296	20.7632	20.4025	20.7367	20.545	20.5189	20.5367	20.8307	20.4791	20.4566	20.5468	20.6156		17	17	17	12.2	12.2	12.2	170.59	0	46.697	2227900000	49	P07814	P07814	Bifunctional glutamate/proline--tRNA ligase;Glutamate--tRNA ligase;Proline--tRNA ligase	EPRS	857
20.8509	20.8185	20.8886	20.7473	20.7011	21.0526	20.6666	20.8983	20.7664	20.7678	20.6934	20.9483	20.5136	20.6379	20.6202	20.6337		8	8	4	26.6	26.6	19.1	32.337	0	82.977	6429900000	58	P07910-2;P07910;P07910-4;P07910-3	P07910-2;P07910;P07910-4	Heterogeneous nuclear ribonucleoproteins C1/C2	HNRNPC	859
14.8691	14.8579	15.8307	15.9113	15.6053	15.7868	14.9146	15.1313	16.0414	15.8129	15.3407	15.5169	15.5226	15.1676	15.4475	15.6847		3	3	3	1.7	1.7	1.7	198.04	0	4.8771	28088000	3	P07942	P07942	Laminin subunit beta-1	LAMB1	860
16.4822	16.2385	16.8783	16.4184	16.8735	16.7291	16.4892	16.5688	16.6515	16.4671	16.3975	16.5112	16.3186	16.4642	16.2314	16.8521		7	3	3	15.1	7.4	7.4	60.801	0	22.022	105440000	4	P07947;P07948-2;P08631-3;P08631-2;P06239;P07948;P08631-4;P08631;P06239-3	P07947	Tyrosine-protein kinase Yes	YES1	861
24.7947	24.9104	24.984	24.6821	24.8489	24.8999	24.7726	25.0958	24.9436	24.7514	24.7753	25.1479	24.8145	24.8469	24.8044	24.8551		28	28	17	69	69	47	63.125	0	323.31	93495000000	167	P08059;CON__Q3ZBD7	P08059			863
18.6047	18.7425	18.5178	17.7101	18.8223	18.799	18.5208	18.9167	18.722	18.849	18.8229	19.2707	18.6876	18.6634	18.8381	18.7139		7	7	5	8.7	8.7	7.2	154.79	0	17.463	737570000	13	P08069;Q29000	P08069	Insulin-like growth factor 1 receptor;Insulin-like growth factor 1 receptor alpha chain;Insulin-like growth factor 1 receptor beta chain	IGF1R	864
16.2264	16.5747	16.7594	16.2928	16.488	16.6108	16.066	16.0007	15.9883	16.294	16.1301	16.83	16.287	15.9807	16.0119	16.0948		6	6	6	21.3	21.3	21.3	35.828	0	11.292	284220000	8	P08132;P09525-2;P09525	P08132;P09525-2;P09525	Annexin A4	ANXA4	865
21.4991	21.6424	21.6451	21.4404	21.8321	21.4751	21.4264	21.4259	21.7789	21.7285	21.5896	22.5474	21.7446	21.6387	21.1707	21.4999		15	15	15	21.1	21.1	21.1	72.423	0	20.978	4094100000	33	P08133-2;P08133	P08133-2;P08133	Annexin A6	ANXA6	866
14.5719	14.6431	14.8772	13.6047	14.768	15.1319	14.488	14.5939	13.832	13.9991	13.6036	14.0957	14.1836	13.802	14.0313	13.9771		10	2	2	65.8	18.7	18.7	22.006	0	8.3136	408060000	6	P08134	P08134	Rho-related GTP-binding protein RhoC	RHOC	867
18.2753	18.2154	18.5485	15.8714	18.1764	18.2406	18.1289	18.4002	18.0109	18.2747	17.9202	18.3992	18.3801	18.2828	17.9321	17.9237		5	5	5	27.3	27.3	27.3	35.766	0	50.414	691230000	14	P08138-2;P08138	P08138-2;P08138	Tumor necrosis factor receptor superfamily member 16	NGFR	868
15.977	15.5474	16.3536	15.1976	16.132	16.3493	15.55	15.9828	16.229	15.8282	15.0008	15.3719	16.106	15.9345	15.3173	15.4342		4	4	4	3.8	3.8	3.8	134.03	0	7.9802	13863000	7	P08183-2;P08183;P21439-3;P21439-2;P21439	P08183-2;P08183	Multidrug resistance protein 1	ABCB1	869
18.7187	18.6414	18.9722	18.8997	19.1798	19.3037	18.9049	19.2806	19.0863	18.9348	18.9101	19.2514	19.0367	19.0887	19.3245	19.3368		18	2	2	33.9	2.4	2.4	81.775	0	16.657	1100800000	28	P08237-2;P08237;P08237-3	P08237-2;P08237;P08237-3	ATP-dependent 6-phosphofructokinase, muscle type	PFKM	871
21.9146	22.0109	21.8737	21.7583	21.9511	21.9735	21.9569	22.211	21.9286	21.8797	21.9245	22.1917	21.8198	21.7723	21.9207	21.9711		34	18	17	50.8	27.3	26	83.263	0	196.74	19218000000	86	P08238;Q58FF7	P08238	Heat shock protein HSP 90-beta	HSP90AB1	872
18.434	18.3013	18.8182	18.6247	18.9587	19.0949	18.301	18.688	18.4106	18.3915	18.4375	18.7243	18.4	18.3195	18.385	18.5497		11	11	11	19.4	19.4	19.4	69.81	0	22.126	367770000	20	P08240;P08240-2	P08240;P08240-2	Signal recognition particle receptor subunit alpha	SRPR	873
18.7517	18.7685	19.394	19.0278	19.002	19.1476	18.6949	18.994	18.7959	18.8137	18.677	19.0078	18.6422	18.2701	18.5816	18.4766		4	4	4	9.8	9.8	9.8	54.817	0	7.9886	260360000	9	P08243-3;P08243-2;P08243	P08243-3;P08243-2;P08243	Asparagine synthetase [glutamine-hydrolyzing]	ASNS	874
19.3738	18.7845	19.4085	19.1852	19.9489	19.6259	19.6078	20.1484	19.9376	19.7942	19.9919	19.9744	19.6525	19.6374	19.9184	19.9228		3	3	3	12.8	12.8	12.8	33.845	0	4.621	696230000	7	P08247;P08247-2	P08247	Synaptophysin	SYP	875
14.73	14.4277	14.9273	15.1421	14.9207	14.9814	14.5338	14.8087	14.9445	15.1145	14.7755	15.5949	14.7028	14.5484	14.4275	14.7448		2	2	2	6.2	6.2	6.2	33.264	0	4.2029	17857000	3	P08397-4;P08397-3;P08397-2;P08397	P08397-4;P08397-3;P08397-2;P08397	Porphobilinogen deaminase	HMBS	877
20.1634	20.7162	20.2355	19.7567	20.1368	19.036	20.3831	20.0389	20.5757	20.4887	19.9843	20.4775	20.6077	20.5367	20.1716	20.4619		20	4	4	47.7	13.6	13.6	51.985	0	71.989	5902100000	20	P08552	P08552			878
18.1585	18.1242	18.647	18.4115	18.7776	18.4586	18.5709	18.8179	18.6145	18.3208	18.3928	19.3503	18.585	18.4958	18.3195	18.6382		3	3	3	18.5	18.5	18.5	35.422	0	64.073	861630000	21	P08574	P08574	Cytochrome c1, heme protein, mitochondrial	CYC1	881
20.0849	20.1662	20.4147	20.298	20.3054	20.6137	20.1572	20.4015	20.2491	20.2536	20.2768	20.8003	20.1805	20.0706	20.3108	20.2784		6	6	6	34.9	34.9	34.9	19.79	0	14.902	1845700000	20	P08621-3;P08621-2;P08621	P08621-3;P08621-2;P08621	U1 small nuclear ribonucleoprotein 70 kDa	SNRNP70	884
20.5153	20.6259	20.4789	20.2481	20.5596	20.6211	20.3872	20.5655	20.2948	20.3672	20.1159	20.9803	20.2702	20.2331	20.1113	20.219		7	7	7	52.6	52.6	52.6	15.524	0	39.084	3164500000	19	Q6QAP7;P08708	Q6QAP7;P08708	40S ribosomal protein S17	RPS17	885
13.1671	13.3571	13.3308	12.602	13.0448	12.958	12.5905	12.896	12.5522	12.6368	12.676	13.0276	12.495	12.3234	12.3031	12.5182		7	2	2	24	7.1	7.1	40.532	0	55.716	38490000	3	P08754	P08754	Guanine nucleotide-binding protein G(k) subunit alpha	GNAI3	886
21.7163	21.519	21.9298	22.1178	21.725	22.3521	21.0245	21.1273	21.5758	21.5247	20.7911	21.9847	21.4405	20.8782	21.1788	21.1246		11	11	11	45	45	45	35.936	0	177.95	9250100000	41	P08758	P08758	Annexin A5	ANXA5	887
25.7746	24.8543	25.6029	25.1156	26.0265	26.314	24.6526	25.5103	24.0888	24.9845	24.0031	24.6592	25.6367	24.7196	24.0065	23.5494		41	41	30	60.6	60.6	47.8	69.691	0	323.31	210260000000	337	P08835	P08835			888
20.4416	20.5063	20.7592	20.5045	20.5634	20.7862	20.5105	20.6415	20.3082	20.1787	20.2801	20.7516	20.2918	20.1269	20.2769	20.3148		11	11	10	50.2	50.2	48.1	32.928	0	99	3611900000	55	Q4GWZ2;P08865	Q4GWZ2;P08865	40S ribosomal protein SA	RPSA	889
14.4652	14.7804	14.9198	14.8737	15.1246	15.1036	15.1785	15.3473	15.1266	15.2123	14.8624	16.0957	15.4803	14.986	15.0467	15.1609		2	2	2	7.3	7.3	7.3	30.736	0	4.6414	42962000	3	Q5IS69;P09038-2;P09038-3;P09038-1;P09038	Q5IS69;P09038-2;P09038-3;P09038-1;P09038	Fibroblast growth factor 2	FGF2	890
22.6299	22.8012	22.8755	22.6504	22.7963	22.3159	23.0072	23.0933	23.0091	22.8574	22.9133	23.4126	23.0419	22.895	22.7629	22.9752		17	14	12	58.1	49.5	47.7	47.268	0	187.6	59594000000	102	P09104;P09104-2	P09104;P09104-2	Gamma-enolase	ENO2	891
19.3763	19.4089	19.2373	19.2612	18.942	19.6237	19.1323	19.1359	18.895	18.8697	18.9644	19.4741	19.2199	18.8118	18.9669	19.1386		4	4	4	13	13	13	34.664	0	18.139	407130000	9	P09110-2;P09110	P09110-2;P09110	3-ketoacyl-CoA thiolase, peroxisomal	ACAA1	892
18.7015	18.7851	19.0312	18.8304	18.8169	17.9521	18.6447	18.8276	18.3389	17.8883	18.6374	19.1823	17.9021	18.1878	18.8695	18.832		2	2	2	13.2	13.2	13.2	17.394	0	4.57	304910000	11	P09234	P09234	U1 small nuclear ribonucleoprotein C	SNRPC	893
22.329	22.3447	22.7383	22.613	22.5744	22.866	22.5598	22.8092	22.5241	22.3906	22.4595	22.8702	22.3642	22.3461	22.4276	22.5525		11	11	2	40	40	8.8	24.893	0	74.378	13177000000	73	P09429;B2RPK0	P09429;B2RPK0	High mobility group protein B1;Putative high mobility group protein B1-like 1	HMGB1;HMGB1P1	894
19.6791	19.7639	19.3178	19.3927	19.5387	19.7322	19.4233	19.7025	19.1707	19.2037	19.4589	19.9395	19.3751	19.2309	19.5145	19.6749		5	5	5	43.7	43.7	43.7	15.85	0	16.891	1320500000	23	P09455;P09455-2;P09455-3	P09455;P09455-2;P09455-3	Retinol-binding protein 1	RBP1	895
17.2187	17.3224	17.7059	17.7605	17.3181	17.233	16.7418	16.7784	17.281	17.1261	16.9708	18.4947	17.6209	17.105	17.2174	17.289		4	4	3	23.2	23.2	13.8	21.252	0	14.44	738560000	6	P09488-2;Q03013-2;Q03013;P09488;Q03013-3;P28161-2;P28161	P09488-2;Q03013-2;Q03013;P09488;Q03013-3;P28161-2;P28161	Glutathione S-transferase Mu 1;Glutathione S-transferase Mu 4;Glutathione S-transferase Mu 2	GSTM1;GSTM4;GSTM2	898
18.5657	18.8134	18.8444	18.66	18.8348	18.7129	18.7262	18.7187	18.6321	18.7218	18.7122	20.138	18.7228	18.5442	18.379	18.5724		4	4	4	11	11	11	25.676	0	3.284	1195800000	9	P09496-3;P09496;P09496-5;P09496-2;P09496-4	P09496-3;P09496;P09496-5;P09496-2;P09496-4	Clathrin light chain A	CLTA	900
24.3898	23.8691	24.6394	24.1346	24.9042	25.1641	24.0992	24.8167	23.5224	24.2613	23.7388	24.0774	24.3761	23.9578	24.2096	24.1205		43	43	37	65.7	65.7	56.2	76.967	0	323.01	40309000000	217	P09571;CON__Q2HJF0;P02788-2;P02787;P02788;P14632	P09571			903
22.0055	22.0963	22.1153	21.5107	22.0908	22.0878	22.0305	22.295	22.2336	22.0801	22.1545	22.395	21.8608	21.9558	22.0389	22.121		14	14	14	40.9	40.9	40.9	54.185	0	192.82	12599000000	55	P09623;P09622-3;P09622;P09622-2	P09623;P09622-3;P09622	Dihydrolipoyl dehydrogenase, mitochondrial	DLD	904
20.4335	20.3657	21.0236	20.7816	20.7852	21.0862	20.7777	20.8598	20.7602	20.4825	20.6722	20.9918	20.6163	20.6719	20.6665	20.5859		11	11	11	49.8	49.8	49.8	29.386	0	129.57	12495000000	69	P09651-3;P09651-2;P09651;Q32P51	P09651-3;P09651-2;P09651;Q32P51	Heterogeneous nuclear ribonucleoprotein A1;Heterogeneous nuclear ribonucleoprotein A1, N-terminally processed;Heterogeneous nuclear ribonucleoprotein A1-like 2	HNRNPA1;HNRNPA1L2	905
18.8075	19.0175	19.0156	19.0688	19.1055	19.0952	18.8979	19.0217	18.9302	18.8749	18.6954	19.4665	19.2189	18.7903	18.5261	18.7057		6	6	6	28.2	28.2	28.2	28.415	0	9.9596	553520000	12	P09661	P09661	U2 small nuclear ribonucleoprotein A	SNRPA1	906
21.4623	21.4355	21.7067	21.561	21.69	21.9721	21.4423	21.7471	21.5872	21.5567	21.5273	21.846	21.5085	21.5502	21.5126	21.6301		29	29	29	26.5	26.5	26.5	113.08	0	130.22	4908700000	77	P09874	P09874	Poly [ADP-ribose] polymerase 1	PARP1	907
20.3772	20.4042	20.4084	20.2019	20.5316	20.7139	20.2279	20.5042	20.4667	20.3987	20.4223	21.0288	20.1945	20.2346	20.2423	20.404		11	11	11	20.3	20.3	20.3	66.851	0	36.355	1621000000	35	P09960-4;P09960;P09960-3;P09960-2	P09960-4;P09960;P09960-3;P09960-2	Leukotriene A-4 hydrolase	LTA4H	908
23.6591	23.8503	23.8731	23.5703	23.8896	23.7826	23.9223	24.1154	24.1039	23.9347	23.7999	24.0648	23.7989	23.9271	23.92	23.9964		18	18	16	43.7	43.7	39.6	39.455	0	212.95	100800000000	220	P09972;P05062	P09972	Fructose-bisphosphate aldolase C	ALDOC	909
19.7738	19.1068	19.5833	19.7677	19.5613	19.8837	18.5925	19.1376	18.1607	19.0859	17.5293	18.3951	19.4933	18.565	18.4515	17.8133		6	6	5	4.1	4.1	3.7	187.7	0	24.985	296520000	11	P0C0L4-2;P0C0L5;P0C0L4	P0C0L4-2;P0C0L5;P0C0L4	Complement C4-A;Complement C4 beta chain;Complement C4-A alpha chain;C4a anaphylatoxin;C4b-A;C4d-A;Complement C4 gamma chain;Complement C4-B;Complement C4 beta chain;Complement C4-B alpha chain;C4a anaphylatoxin;C4b-B;C4d-B;Complement C4 gamma chain	C4A;C4B	910
19.341	19.5313	19.3961	19.5098	19.3111	19.5978	19.2751	19.4882	19.2813	19.4449	19.4919	20.9215	19.3741	19.1461	18.9441	19.2834		4	2	2	31.2	18.8	18.8	13.509	0	7.2353	9319300000	18	Q71UI9;P0C0S5;Q71UI9-3;Q71UI9-4;Q71UI9-2;Q71UI9-5	Q71UI9;P0C0S5;Q71UI9-3;Q71UI9-4;Q71UI9-2	Histone H2A.V;Histone H2A.Z	H2AFV;H2AFZ	911
16.0333	16.2888	16.3643	15.7783	16.5465	16.5793	16.2853	16.3319	16.7761	16.5806	16.2555	16.5789	15.7287	15.8788	16.0732	16.0554		2	2	2	57.5	57.5	57.5	4.6024	0.0011899	2.3489	40353000	3	P0C2C3;Q969Z3;Q969Z3-2	P0C2C3;Q969Z3;Q969Z3-2	Mitochondrial amidoxime reducing component 2	MARC2	913
17.5722	17.5946	17.8815	17.6576	17.7433	18.0466	17.5547	17.8499	17.5948	17.5786	17.5067	17.7688	17.4821	17.3933	17.6255	17.711		5	5	5	18.3	18.3	18.3	39.827	0	25.16	246140000	10	P0C5I2;Q9Y5P6;Q9Y5P6-2	P0C5I2;Q9Y5P6;Q9Y5P6-2	Mannose-1-phosphate guanyltransferase beta	GMPPB	914
18.6832	19.1707	18.844	18.1478	18.7867	19.1078	18.7374	18.9082	18.6314	19.002	18.9074	19.5695	19.1492	18.6871	18.7126	18.7407		3	3	3	26.8	26.8	26.8	9.4164	0	7.2156	883820000	8	Q29350;P0DN76;Q01081-3;Q8WU68-3;Q8WU68-2;Q8WU68;Q01081-2;Q01081	Q29350;P0DN76;Q01081-3;Q8WU68-3;Q8WU68-2;Q8WU68;Q01081-2;Q01081	Splicing factor U2AF 35 kDa subunit;Splicing factor U2AF 26 kDa subunit	U2AF1;U2AF1L4	919
20.2051	20.3761	20.589	20.5483	20.7913	20.582	20.5386	20.6695	20.3046	20.3577	20.4577	21.2168	20.2974	20.136	20.1923	20.2018		8	8	7	55.7	55.7	55.7	16.837	0	91.366	21385000000	57	P0DP25;P0DP24;P0DP23;P27482	P0DP25;P0DP24;P0DP23			921
19.3364	19.4227	19.565	19.3555	19.3566	19.4605	19.3849	19.7307	19.3325	19.2762	19.3614	19.6916	19.4122	19.2205	19.5637	19.6101		15	15	8	27.8	27.8	14.7	80.179	0	118.4	835670000	35	P0DTA4	P0DTA4			924
20.1886	20.7785	19.6449	19.6081	19.2795	19.8424	19.6162	19.3333	19.405	19.7464	19.8302	19.9701	19.3661	19.3284	19.4178	19.5037		2	2	2	0.4	0.4	0.4	794.05	0.0078841	1.5074	724420000	4	P0DTD1;P0DTC1	P0DTD1;P0DTC1			925
17.8426	17.9183	17.6987	17.1786	17.6768	17.5921	17.521	17.2587	17.5614	17.6759	17.4829	17.826	17.2471	17.2906	17.6548	17.5797		4	4	2	27.9	27.9	13.7	20.615	0	10.501	118430000	5	P10114	P10114	Ras-related protein Rap-2a	RAP2A	926
18.7731	18.5712	19.328	19.0417	18.7713	19.4791	18.5583	18.7558	18.8511	18.7556	18.694	19.1502	18.8073	18.5741	18.8083	18.8115		9	9	9	20.3	20.3	20.3	60.67	0	49.081	1622400000	19	P10155;P10155-3;P10155-5;P10155-4;P10155-2	P10155;P10155-3;P10155-5;P10155-4	60 kDa SS-A/Ro ribonucleoprotein	TROVE2	927
22.1542	22.2235	22.3161	21.9465	22.3212	22.3725	22.1479	22.4279	22.2807	22.2263	22.4655	22.6467	22.1703	22.2139	22.2839	22.4438		18	18	18	49	49	49	50.101	0	242.13	13705000000	121	P10173-2;P10173;P07954-2;P07954	P10173-2;P10173;P07954-2;P07954	Fumarate hydratase, mitochondrial	FH	928
19.6654	19.9039	19.7089	18.2064	19.7034	19.5969	19.7188	19.9409	19.8967	19.8485	19.8288	20.0259	19.5421	19.6897	19.908	19.8346		6	6	6	13.1	13.1	13.1	68.996	0	58.885	2748300000	32	P10515	P10515	Dihydrolipoyllysine-residue acetyltransferase component of pyruvate dehydrogenase complex, mitochondrial	DLAT	930
22.8717	22.9899	22.9304	22.6017	22.9288	23.1769	22.7306	23.1145	22.8845	23.0044	22.8954	23.1811	22.6772	22.7545	22.9699	22.8366		4	2	2	7.7	4	4	45.119	0.00024624	2.6721	46653000000	18	P10523	P10523	S-arrestin	SAG	931
15.1627	15.2648	15.4398	15.337	15.056	15.479	15.1298	15.5319	14.885	15.0591	15.112	15.3141	14.8762	14.9397	15.185	15.0317		9	7	7	7.1	5.6	5.6	211.68	0	21.722	56268000	10	P10586-2;P10586	P10586-2;P10586	Receptor-type tyrosine-protein phosphatase F	PTPRF	932
15.2967	15.2167	15.3295	15.2265	15.3558	15.4446	14.7972	15.1422	14.9645	15.1948	15.1169	15.8417	15.3811	14.6753	15.3081	15.507		2	2	2	6.5	6.5	6.5	29.162	0	3.4165	12795000	3	P24468-3;P24468-2;P24468;P10589	P24468-3;P24468-2;P24468;P10589	COUP transcription factor 2;COUP transcription factor 1	NR2F2;NR2F1	934
21.0364	20.9482	21.3911	21.2375	21.5006	21.0955	21.2692	21.5659	21.4551	21.2377	21.2909	21.6447	21.2208	21.2308	21.2017	21.3621		7	7	3	19.1	19.1	7.6	40.006	0	12.264	2714500000	22	P10636-6;P10636-7;P10636-8;P10636;P10636-9	P10636-6;P10636-7;P10636-8;P10636;P10636-9	Microtubule-associated protein tau	MAPT	936
23.0823	23.3044	23.6041	22.5311	23.0684	23.591	23.2454	23.2915	23.0388	22.7404	22.8006	23.6412	23.1069	22.7963	22.9204	22.7494		13	13	12	66.9	66.9	60.2	18.518	0	114.25	38625000000	71	P10668;P23528	P10668;P23528	Cofilin-1	CFL1	938
21.7053	21.7624	22.0908	21.6279	22.6213	22.2714	22.2353	22.6776	22.8475	22.733	23.1208	23.3292	22.4562	22.5783	22.6087	22.9268		7	7	7	5.2	5.2	5.2	135.36	0	18.313	11538000000	47	P10745	P10745	Retinol-binding protein 3	RBP3	939
21.5092	21.4277	21.7755	20.886	21.6789	21.9174	21.307	21.4385	21.4828	21.4835	21.27	21.7418	21.4797	21.2528	21.2603	21.3496		19	19	19	58.6	58.6	58.6	49.023	0	266.83	5497700000	78	P10775	P10775			940
23.263	23.4291	23.3028	22.7073	23.217	23.3484	23.1902	23.3799	23.3607	23.1372	23.3389	23.5793	23.1241	23.2146	23.1727	23.3038		28	28	28	53.8	53.8	53.8	61.054	0	201.13	31017000000	148	P10809;P10809-2	P10809	60 kDa heat shock protein, mitochondrial	HSPD1	941
23.4082	23.4764	23.7029	23.6363	23.5526	23.8146	23.4568	23.6755	23.5658	23.5139	23.4742	23.7641	23.392	23.4576	23.6256	23.585		33	32	32	43.6	43.6	43.6	72.332	0	323.31	38487000000	197	P11021;P34935	P11021	78 kDa glucose-regulated protein	HSPA5	942
18.0653	18.1056	18.2556	17.8517	18.3501	18.5183	18.1166	18.3225	18.189	18.0134	18.1214	18.3663	17.95	17.9437	18.1243	18.1765		21	21	21	15.2	15.2	15.2	177.6	0	50.183	764350000	37	P11047	P11047	Laminin subunit gamma-1	LAMC1	943
21.8729	21.8724	22.0379	21.6641	21.9706	21.8813	21.807	22.0254	21.857	21.6151	21.9994	22.3166	21.7788	21.7765	21.7534	21.8703		21	21	21	14.5	14.5	14.5	199.08	0	133.67	5704100000	81	P11137-3;P11137;P11137-2;P11137-4	P11137-3;P11137;P11137-2;P11137-4	Microtubule-associated protein 2	MAP2	944
24.2812	24.3743	24.7152	24.5615	24.6592	24.7243	24.4394	24.7363	24.5682	24.5845	24.4612	24.7717	24.3396	24.466	24.5293	24.537		37	37	26	62.2	62.2	42.7	70.897	0	323.31	158880000000	408	P11142;P11142-2	P11142;P11142-2	Heat shock cognate 71 kDa protein	HSPA8	945
20.5153	20.5065	20.2564	20.1162	20.1183	20.2308	20.3361	20.5964	20.2271	20.1788	20.3491	20.5412	20.118	20.104	20.3472	20.4022		15	14	13	19	18.1	16.2	93.237	0	62.275	1767800000	35	P11171-2;P11171;P11171-4;P11171-3;P11171-7;P11171-5;P11171-6	P11171-2;P11171;P11171-4;P11171-3;P11171-7;P11171-5;P11171-6	Protein 4.1	EPB41	946
17.0147	17.0397	17.268	17.347	16.9923	17.2645	16.857	16.9304	16.9168	16.9588	16.7568	17.766	16.9654	16.6088	16.936	16.7277		3	3	3	12.6	12.6	12.6	33.051	0	11.787	86910000	5	P11172-2;P11172-3;P11172;P11172-4	P11172-2;P11172-3;P11172;P11172-4	Uridine 5-monophosphate synthase;Orotate phosphoribosyltransferase;Orotidine 5-phosphate decarboxylase	UMPS	947
20.6817	20.66	20.7934	20.4591	20.7748	20.7231	20.7603	21.0277	21.0255	20.8289	20.9561	21.1762	20.8263	20.7779	20.8595	21.0058		6	6	6	22	22	22	37.514	0	37.433	5605100000	32	P11177-3;P11177-2;P11177	P11177-3;P11177-2;P11177	Pyruvate dehydrogenase E1 component subunit beta, mitochondrial	PDHB	948
15.3192	15.5509	16.4593	15.9662	16.6661	16.3045	16.1004	16.4141	16.1134	15.9694	15.9736	16.3125	16.0608	15.9837	16.2939	16.3952		2	2	2	4.4	4.4	4.4	53.486	0.0011843	2.3062	114460000	3	P11182	P11182	Lipoamide acyltransferase component of branched-chain alpha-keto acid dehydrogenase complex, mitochondrial	DBT	949
21.6872	21.8365	21.538	21.2713	21.4471	21.4326	21.5181	21.6852	21.5717	21.4652	21.497	21.783	21.6327	21.6199	21.6337	21.7281		22	19	17	28.7	23.7	20.8	96.695	0	81.37	5109200000	60	P11216	P11216	Glycogen phosphorylase, brain form	PYGB	950
19.6843	19.8447	20.0254	19.8701	19.8212	20.0024	19.8323	19.9562	19.8663	19.9097	19.7559	20.221	19.7574	19.6624	19.7028	19.7752		6	6	3	35.9	35.9	14.6	23.408	0	37.538	585690000	11	P11234;P11234-3;P11234-2	P11234;P11234-3;P11234-2	Ras-related protein Ral-B	RALB	953
16.7584	16.672	16.7766	16.6035	16.5383	16.8205	16.4321	16.6682	16.5456	16.461	16.481	16.8694	16.6744	16.258	16.7406	16.6446		4	4	4	3.7	3.7	3.7	137.73	0	9.0693	51138000	6	P11274-2;P11274	P11274-2;P11274	Breakpoint cluster region protein	BCR	954
19.0668	19.2839	18.8735	18.84	19.1772	18.726	19.3439	19.3769	19.2323	19.1721	19.2206	19.6449	19.3105	19.1874	18.9487	19.2374		21	18	17	10.4	9.2	8.5	267.82	0	41.204	702090000	34	P11277-2;P11277;P11277-3	P11277-2;P11277;P11277-3	Spectrin beta chain, erythrocytic	SPTB	955
18.8201	18.7509	19.0962	18.9067	18.9487	19.2627	18.9143	19.1574	18.9826	18.9736	18.9409	19.3662	18.8444	18.8334	18.9555	18.9728		18	18	18	24.8	24.8	24.8	90.725	0	80.197	1287000000	32	P11387;Q969P6-2;Q969P6	P11387	DNA topoisomerase 1	TOP1	956
18.9752	19.0222	19.4195	19.2934	19.2068	19.4592	18.9197	19.1971	19.0777	18.9385	18.9269	19.1205	18.971	18.8012	18.9984	18.9977		8	8	8	15	15	15	59.256	0	20.87	2381200000	23	P11413;P11413-3;P11413-2	P11413;P11413-3;P11413-2	Glucose-6-phosphate 1-dehydrogenase	G6PD	957
23.0692	23.2686	22.9394	22.4961	22.6663	23.0526	22.9868	23.2618	23.0293	22.7982	23.0265	23.3308	22.9039	23.099	22.9096	23.0537		16	16	13	51.7	51.7	40.6	40.04	0	318.13	51918000000	192	P11488;A8MTJ3	P11488	Guanine nucleotide-binding protein G(t) subunit alpha-1	GNAT1	958
20.9147	21.0113	21.3005	21.1396	21.1931	21.3048	21.1587	21.3393	21.2098	21.1015	20.99	21.2654	21.0449	21.0329	21.181	21.1872		20	20	20	22.8	22.8	22.8	129.63	0	125.59	2694500000	62	P11498;P11498-2	P11498	Pyruvate carboxylase, mitochondrial	PC	959
19.0554	19.0148	19.3952	18.0906	19.3123	19.5978	18.877	19.1297	18.9651	18.8953	18.8666	19.2522	18.9152	18.7518	18.8826	18.7599		12	12	12	15.6	15.6	15.6	101.56	0	36.402	880670000	25	P11586	P11586	C-1-tetrahydrofolate synthase, cytoplasmic;Methylenetetrahydrofolate dehydrogenase;Methenyltetrahydrofolate cyclohydrolase;Formyltetrahydrofolate synthetase;C-1-tetrahydrofolate synthase, cytoplasmic, N-terminally processed	MTHFD1	960
21.9782	21.9973	22.0888	21.6829	22.0618	22.1768	22.0114	22.3349	22.1244	22.0472	22.1214	22.3509	21.9899	22.027	22.2058	22.2008		37	37	32	45.8	45.8	40.6	114.79	0	266.56	11184000000	133	P11607;P11607-2;P16615;P16615-5;P16615-2;P16615-3;P16615-4;O14983-2;O14983;O14983-3	P11607;P11607-2;P16615;P16615-5;P16615-2;P16615-3;P16615-4	Sarcoplasmic/endoplasmic reticulum calcium ATPase 2	ATP2A2	961
24.7241	24.7808	25.0061	24.7543	25.0831	25.1066	25.1104	25.3536	25.1418	24.9802	24.9888	25.2214	25.0041	25.0436	24.9599	25.0726		17	17	17	50.6	50.6	50.6	36.454	0	59.833	94434000000	204	P11708;P40925;P40925-3;P40925-2	P11708			962
20.692	20.6783	20.7772	20.1298	20.5351	20.9684	20.3347	20.4503	20.4641	20.5472	20.2199	20.5789	20.303	20.2877	20.6335	20.552		6	6	6	19.3	19.3	19.3	39.724	0	12.677	3184700000	20	P11766	P11766	Alcohol dehydrogenase class-3	ADH5	963
19.3817	19.3124	19.4892	18.9534	19.2284	19.5463	19.088	19.3234	18.9547	19.0275	19.006	19.5039	19.0445	18.9801	19.1614	19.1273		12	6	5	46.2	21.1	17	34.769	0	91.602	589400000	25	P11908;P11908-2	P11908;P11908-2	Ribose-phosphate pyrophosphokinase 2	PRPS2	964
19.5987	19.5752	19.7671	19.4392	19.574	19.5446	19.56	19.6632	19.5371	19.4657	19.4754	19.7207	19.2976	19.2462	19.3602	19.4441		18	12	11	33.8	21.2	19.2	61.18	0	31.002	2377300000	23	P11940-2;P11940;Q9H361;Q4VXU2;Q4VXU2-2;Q96DU9-2;Q96DU9	P11940-2;P11940	Polyadenylate-binding protein 1	PABPC1	965
19.0125	19.1463	19.4931	18.4027	19.2029	19.4612	19.0577	19.5681	19.1606	19.2274	19.1267	19.5719	19.0405	18.9451	19.0686	19.1697		6	6	6	32.2	32.2	32.2	28.768	0	42.106	651520000	14	P12004	P12004	Proliferating cell nuclear antigen	PCNA	966
19.9566	20.158	20.3929	20.4241	20.2404	20.6328	19.7199	19.6814	19.6761	19.5862	19.5778	23.1813	20.405	19.9635	19.5964	19.8133		3	3	3	48.3	48.3	48.3	9.8962	0	13.903	4933500000	25	P12026	P12026			967
19.1714	19.7375	19.2744	18.7088	19.3663	18.6288	19.6972	19.4713	19.548	19.6384	19.0041	19.6335	19.7483	19.6784	19.3264	19.4486		10	8	8	10.8	8.9	8.9	112.48	0	44.422	2804600000	29	P12036;P12036-2;P12037	P12036;P12036-2	Neurofilament heavy polypeptide	NEFH	968
14.9324	14.6377	16.6266	13.1338	15.8851	16.6623	13.7315	14.5844	13.0775	13.8714	13.2236	14.0545	14.7412	13.9636	14.3871	13.8128		2	2	2	21.1	21.1	21.1	14.668	0	9.8846	54787000	3	P12067;P12068;P12069	P12067;P12068;P12069			969
19.8539	19.9462	20.0354	19.993	19.9009	20.0513	19.7325	19.8743	19.6773	19.6333	19.5662	20.3864	19.6963	19.5287	19.4594	19.6078		9	9	9	22.3	22.3	22.3	54.846	0	26.577	811080000	25	P12081-4;P12081;P12081-3;P12081-2;P49590-2;P49590	P12081-4;P12081;P12081-3;P12081-2	Histidine--tRNA ligase, cytoplasmic	HARS	970
18.3939	18.3847	18.0934	17.8962	18.1354	18.0689	18.333	18.1697	18.55	18.3376	18.3742	19.4627	18.7429	18.1485	18.638	18.5142		14	2	2	48	6	6	33.064	0.0033983	1.9371	778780000	3	P12235	P12235	ADP/ATP translocase 1	SLC25A4	971
20.1321	20.1337	20.6506	20.3414	20.5999	20.6977	20.2553	20.521	20.2482	20.169	20.3188	20.6325	20.2592	20.2023	20.4235	20.4598		16	16	16	46.5	46.5	46.5	55.804	0	107.26	1610100000	43	P12268	P12268	Inosine-5-monophosphate dehydrogenase 2	IMPDH2	973
21.4156	21.4466	21.3255	21.5992	21.5872	21.7857	21.4856	21.5968	21.346	21.4351	21.5067	21.9614	21.462	21.2035	21.3987	21.5049		40	40	40	19.2	19.2	19.2	267.29	0	129.91	2420600000	88	P12270;P12270-2	P12270	Nucleoprotein TPR	TPR	974
20.8326	21.078	20.8018	20.9631	20.9822	20.925	20.6637	20.9085	21.5007	21.0512	21.0421	21.9104	21.1835	21.3524	20.9726	21.1103		4	4	4	14.5	14.5	14.5	36.474	0	12.441	6787900000	40	P12271	P12271	Retinaldehyde-binding protein 1	RLBP1	975
14.2281	14.4022	14.8781	13.5933	14.0866	15.1385	13.9838	15.1086	15.328	14.3383	14.7617	15.2262	14.4046	14.8757	14.966	15.2821		11	2	2	43.8	7.1	7.1	42.644	0.00072798	2.5139	377880000	5	P12277	P12277	Creatine kinase B-type	CKB	976
18.0242	17.9951	18.4584	18.4313	18.0835	18.6082	17.6246	17.7618	17.541	17.685	17.3809	18.6875	17.7787	17.2343	17.134	17.311		3	3	3	18.9	18.9	18.9	11.828	0	6.6123	94383000	5	P12309	P12309			977
19.8873	19.605	19.9237	19.7051	20.1145	20.0967	19.9659	20.3163	20.3174	20.041	20.254	20.706	19.893	19.9253	19.7885	20.1189		12	3	3	37.4	3.4	3.4	47.036	0	11.117	3932200000	25	P12532;P12532-2;P17540	P12532;P12532-2	Creatine kinase U-type, mitochondrial	CKMT1A	978
18.0048	17.8397	18.1062	18.0098	17.5561	17.5929	17.1238	17.3009	17.063	17.1796	17.0798	18.0869	17.6268	17.1355	17.1152	17.1765		10	10	10	22	22	22	77.123	0	57.08	401040000	16	P12675	P12675			980
17.7186	17.8212	17.7801	17.4224	17.7431	17.6439	17.6276	18.1216	17.1216	17.2285	17.4098	18.1174	17.6368	17.2339	17.4637	17.5555		4	4	4	14.4	14.4	14.4	50.47	0	21.511	205120000	11	P12694;P12694-2	P12694;P12694-2	2-oxoisovalerate dehydrogenase subunit alpha, mitochondrial	BCKDHA	982
17.6633	17.8064	17.9967	17.6175	17.8889	17.9724	17.6753	17.967	17.7892	17.7675	17.574	17.8885	17.5929	17.5735	17.6446	17.6111		12	12	8	29.5	29.5	21.6	59.834	0	85.63	875640000	24	P12931;P12931-2	P12931;P12931-2	Proto-oncogene tyrosine-protein kinase Src	SRC	985
17.9855	17.8045	17.8863	17.932	18.2577	18.0637	17.6047	17.6917	17.7764	17.6691	17.6454	18.0668	17.7059	17.7124	17.7812	17.5953		3	3	3	8.2	8.2	8.2	47.261	0	37.107	898800000	4	P12955-3;P12955;P12955-2	P12955-3;P12955;P12955-2	Xaa-Pro dipeptidase	PEPD	986
17.5147	17.4608	17.5776	16.9945	17.4706	17.2964	17.5004	17.682	17.3531	17.2842	17.2307	17.5734	17.5962	17.4457	17.5781	17.7595		7	7	7	15.1	15.1	15.1	71.73	0	28.364	194390000	15	P13222;P28329-3;P28329-2;P28329	P13222;P28329-3;P28329-2;P28329	Choline O-acetyltransferase	CHAT	988
23.0144	23.1312	23.1472	22.1539	22.8719	22.9787	23.0358	23.2921	23.1111	23.0015	22.9784	23.3842	22.9898	23.0049	23.0281	23.1024		13	13	13	18.3	18.3	18.3	93.36	0	66.459	19152000000	78	P13591-1;P13591;P13591-4;P13591-3;P13591-5;P13591-6	P13591-1;P13591;P13591-4;P13591-3	Neural cell adhesion molecule 1	NCAM1	989
15.0195	15.0416	15.5856	15.5047	15.5988	15.6118	15.4951	15.7347	15.3041	15.8024	12.3552	20.0109	15.5489	15.8999	15.162	15.2649		5	5	5	75	75	75	8.9299	0	47.966	639680000	9	P13618	P13618			990
24.9633	25.1579	24.9928	24.4807	24.9533	24.8507	24.9945	25.2034	25.1966	25.0542	25.0024	25.3044	24.9743	25.0736	25.0381	25.1545		46	46	27	53	53	33	111.75	0	323.31	145940000000	513	P13637;P13637-2;P13637-3;P54707;P54707-2;P19156;P20648	P13637;P13637-2;P13637-3	Sodium/potassium-transporting ATPase subunit alpha-3	ATP1A3	991
23.2147	23.1782	23.4497	22.7018	23.2604	23.5059	23.0279	23.2607	23.1873	23.1656	22.9873	23.4334	23.1044	22.9649	23.1403	23.1157		37	37	37	52.9	52.9	52.9	95.337	0	195.36	19122000000	129	P13639	P13639	Elongation factor 2	EEF2	992
20.2996	20.2812	20.7961	20.7854	20.6471	20.9216	20.143	20.4282	20.2801	20.3664	20.2121	20.6464	20.2573	20.1523	20.56	20.4318		12	12	12	13	13	13	72.932	0	52.791	1941500000	41	P13667	P13667	Protein disulfide-isomerase A4	PDIA4	993
19.3165	19.5065	19.0541	18.8538	18.8544	18.8994	18.8307	19.1207	19.0197	18.893	18.9519	19.5133	18.8565	18.8051	19.1323	19.0482		10	10	10	19.9	19.9	19.9	61.049	0	28.198	428720000	15	P13674;P13674-3;P13674-2	P13674;P13674-3;P13674-2	Prolyl 4-hydroxylase subunit alpha-1	P4HA1	994
20.2425	20.3166	20.7373	19.7515	20.3295	20.5961	20.4157	20.5656	20.461	20.3409	20.3384	20.57	20.2877	20.1709	20.3483	20.2653		5	5	5	28.5	28.5	28.5	19.595	0	17.21	1999300000	22	P61288;P13693;P13693-2;Q56UQ5	P61288;P13693	Translationally-controlled tumor protein	TPT1	995
18.0704	18.1234	18.5972	18.3363	18.4515	18.565	18.2124	18.4293	18.2318	18.0165	18.1346	18.5892	18.042	18.1301	18.3336	18.4716		5	5	5	17.6	17.6	17.6	36.294	0	8.9309	599010000	12	P13716;P13716-2	P13716;P13716-2	Delta-aminolevulinic acid dehydratase	ALAD	996
18.6707	17.9724	18.9325	19.3277	18.812	19.2647	17.8782	18.0166	17.896	18.2024	17.0657	18.1547	18.1375	17.3999	18.0898	17.5752		11	6	6	19.8	11.5	11.5	70.288	0	25.458	283870000	12	P13796;P13796-2	P13796	Plastin-2	LCP1	997
20.1326	20.0511	20.4333	20.1663	20.2362	20.47	19.7281	19.8779	19.8567	19.9405	19.6871	20.2514	19.9556	19.6062	19.8113	19.8529		20	20	13	38.1	38.1	25.7	70.81	0	65.877	1167800000	42	P13797;P13797-2;P13797-3	P13797;P13797-2;P13797-3	Plastin-3	PLS3	998
21.0138	21.0315	21.2174	20.9007	21.1354	21.2646	21.1306	21.4712	21.2697	21.2644	21.1792	21.4786	20.8763	21.0366	21.0104	21.0144		8	8	8	37.5	37.5	37.5	35.079	0	35.986	4331600000	33	P13804;P13804-2	P13804;P13804-2	Electron transfer flavoprotein subunit alpha, mitochondrial	ETFA	999
16.9095	16.9555	17.2252	17.0734	17.194	17.3262	16.6702	16.9978	16.8379	16.8468	16.8041	17.2533	16.7704	16.701	16.8151	16.8437		5	5	5	7.4	7.4	7.4	76.482	0	8.2097	132560000	7	P13807-2;P13807;P54840	P13807-2;P13807	Glycogen [starch] synthase, muscle	GYS1	1000
21.348	21.4741	21.8254	21.4222	21.83	21.9524	21.5744	21.8212	21.7605	21.7123	21.6742	21.9562	21.6268	21.596	21.7235	21.7116		15	15	12	47.3	47.3	37.1	45.518	0	120.02	11303000000	71	P13861;P13861-2;P05207	P13861;P13861-2	cAMP-dependent protein kinase type II-alpha regulatory subunit	PRKAR2A	1001
17.4273	17.5052	17.9991	17.8258	17.8954	18.1162	17.6058	17.7465	17.6119	17.6112	17.625	18.0018	17.708	17.4836	17.5812	17.7111		6	6	6	25.7	25.7	25.7	28.38	0	8.3388	262160000	15	P13984	P13984	General transcription factor IIF subunit 2	GTF2F2	1002
17.0939	17.1866	17.3673	16.987	17.5084	17.5112	17.2184	17.3916	16.9736	17.2271	17.1859	17.6109	17.1347	16.9416	17.2448	17.3287		4	3	3	19	14.3	14.3	26.162	0	7.915	90302000	7	P14057;P21999;P08651-4;P08651-5;P08651-3;P08651-6;P08651-2;P08651	P14057;P21999;P08651-4;P08651-5;P08651-3;P08651-6;P08651-2;P08651	Nuclear factor 1 C-type	NFIC	1003
23.4475	23.1665	24.2122	24.1799	23.7608	24.0902	22.7524	22.5336	23.0774	22.839	22.5973	23.9948	22.9436	22.0458	22.407	22.1069		13	12	12	27.3	25.7	25.7	49.88	0	42.433	70262000000	72	P14136;P14136-3;P14136-2	P14136;P14136-3;P14136-2	Glial fibrillary acidic protein	GFAP	1004
18.2211	17.4583	17.9804	18.01	17.4678	18.0334	16.7283	17.3885	15.9239	17.2423	15.9402	16.2652	17.5773	16.892	16.6782	15.9832		5	5	5	32	32	32	33.668	0	26.231	749740000	14	P14287	P14287			1006
19.5285	19.7414	19.9192	19.9188	19.7949	20.1099	19.5711	19.8237	19.5914	19.6643	19.4598	20.0157	19.5548	19.4556	19.5803	19.6528		7	7	7	9	9	9	59.177	0	12.247	1550600000	18	P14314-2;P14314	P14314-2;P14314	Glucosidase 2 subunit beta	PRKCSH	1007
16.4003	16.3891	17.0092	16.843	16.8578	17.0125	16.2863	16.338	16.5014	16.5795	16.453	16.9065	16.4521	16.2831	16.4151	16.6669		2	2	2	4.7	4.7	4.7	54.013	0	3.3372	51767000	4	P14317;P14317-2	P14317;P14317-2	Hematopoietic lineage cell-specific protein	HCLS1	1008
16.4542	16.6671	16.9108	16.5607	17.0144	16.845	16.6686	17.0416	16.9059	16.7916	16.9017	17.6429	16.8189	16.6519	16.4908	16.7114		2	2	2	5.7	5.7	5.7	40.532	0	4.3221	237880000	3	P14324-2;P14324	P14324-2;P14324	Farnesyl pyrophosphate synthase	FDPS	1009
19.1604	19.3439	18.9493	18.9387	18.8943	18.9453	18.7358	18.9211	18.6462	18.4822	18.5286	19.1753	18.4985	18.4743	18.7689	18.5861		4	3	3	24.8	15.6	15.6	27.805	0	10.457	480110000	10	P14332	P14332			1010
20.5238	20.5162	21.275	20.6067	21.34	21.2499	21.0022	21.2517	21.1837	21.0582	21.12	21.5446	20.9147	20.925	21.0175	21.1091		10	10	10	25.9	25.9	25.9	33.367	0	42.681	10270000000	41	P14415	P14415	Sodium/potassium-transporting ATPase subunit beta-2	ATP1B2	1011
24.9564	25.0645	25.1111	24.4534	25.1056	25.1693	25.0462	25.3287	25.105	24.8858	24.9736	25.3495	25.0219	25.0321	25.0625	25.1978		26	26	3	49.2	49.2	5.3	57.936	0	323.31	258950000000	617	P14618;P14618-3;P30613-2;P30613	P14618;P14618-3	Pyruvate kinase PKM	PKM	1013
20.6726	20.9174	20.5426	19.7335	20.7165	20.5065	20.6184	20.9296	21.2463	20.3901	20.9385	21.5366	20.988	21.1846	20.951	21.4637		26	3	3	52	8.1	8.1	58.061	0	14.206	4561000000	12	P14618-2	P14618-2	Pyruvate kinase PKM	PKM	1014
19.5982	19.5873	19.3965	19.2076	19.2799	18.9432	19.2024	19.3568	19.1458	18.8661	19.1902	20.351	18.9647	18.8712	19.2485	19.3628		5	5	5	21.2	21.2	21.2	23.656	0	37.39	666190000	14	P14678-2;P63162;P14678;P63162-2;P14678-3	P14678-2;P63162;P14678;P63162-2;P14678-3	Small nuclear ribonucleoprotein-associated proteins B and B;Small nuclear ribonucleoprotein-associated protein N	SNRPB;SNRPN	1015
19.2635	19.2895	19.5018	19.2424	19.4961	19.6054	19.1735	19.3882	19.1998	19.1918	19.2291	19.6854	19.1797	19.031	19.2657	19.2531		13	13	13	11.9	11.9	11.9	117.97	0	20.967	424960000	22	P14735;P14735-2	P14735	Insulin-degrading enzyme	IDE	1016
16.6134	16.983	16.1938	15.4686	16.0802	16.1606	16.2575	16.3505	16.3296	16.349	16.098	17.1722	16.2792	15.9431	16.1289	16.0268		2	2	2	22.1	22.1	22.1	10.192	0	4.0838	165190000	4	P14854	P14854	Cytochrome c oxidase subunit 6B1	COX6B1	1017
14.7316	14.6282	14.9755	14.7217	14.7838	15.2353	14.6279	15.0199	14.5236	14.3893	14.7939	15.104	14.4348	14.5039	14.3982	14.6837		2	2	2	5.2	5.2	5.2	76.595	0	2.9491	35730000	4	Q29076;P14859-4;P14859-5;P14859-3;P14859;P14859-2;P14859-6	Q29076;P14859-4;P14859-5;P14859-3;P14859;P14859-2;P14859-6	POU domain, class 2, transcription factor 1	POU2F1	1018
22.1338	22.1656	22.6068	22.153	22.4685	22.6993	22.2603	22.5859	22.275	22.2067	22.2996	22.5752	22.1766	22.1062	22.2206	22.3136		15	15	14	43.6	43.6	42.1	50.56	0	203.3	13145000000	114	P14866-2;P14866	P14866-2;P14866	Heterogeneous nuclear ribonucleoprotein L	HNRNPL	1019
17.2826	17.1893	17.3924	17.1689	17.5875	17.1431	17.3575	17.6199	17.7272	17.8016	17.8227	17.8836	17.5424	17.5942	17.7152	17.7217		4	4	3	10.5	10.5	8.8	51.801	0	7.6647	298920000	10	P14867	P14867	Gamma-aminobutyric acid receptor subunit alpha-1	GABRA1	1020
21.3427	21.3794	21.3807	20.9265	21.3104	21.3581	21.0797	21.49	21.3327	21.2516	21.2559	21.6024	21.127	21.1428	21.3188	21.2992		19	19	19	41.3	41.3	41.3	57.136	0	101.98	3740000000	57	P14868;P14868-2	P14868;P14868-2	Aspartate--tRNA ligase, cytoplasmic	DARS	1021
18.1442	18.0544	18.6559	17.8289	18.0048	18.2476	17.7291	17.7033	17.8845	17.817	18.0259	18.2574	17.8106	17.7204	17.7886	17.911		16	12	12	24.8	18.8	18.8	81.849	0	34.514	423910000	23	Q8WNW3;P14923	Q8WNW3;P14923	Junction plakoglobin	JUP	1022
20.7064	20.5451	21.2583	21.0827	20.846	21.1015	19.8501	20.3172	20.4982	20.6296	20.5092	20.8145	20.327	20.1202	20.7444	20.7899		25	25	25	25.5	25.5	25.5	108.83	0	123.7	2894500000	59	P15145;P15144	P15145			1025
19.8961	19.8455	20.068	19.7675	20.0095	20.1303	19.7367	19.9389	19.7154	19.7013	19.6649	19.8909	19.7155	19.6008	19.7079	19.7616		13	13	8	26.1	26.1	16.2	55.755	0	74.249	1031700000	26	P15170;P15170-2;P15170-3	P15170;P15170-2;P15170-3	Eukaryotic peptide chain release factor GTP-binding subunit ERF3A	GSPT1	1026
14.8282	13.8995	14.9779	16.4239	14.8586	14.7994	13.2018	12.9163	13.8529	13.6349	13.6121	14.363	14.9406	14.5747	14.7887	14.4413		2	2	2	38.5	38.5	38.5	10.85	0	3.9165	73242000	3	P15175;P32195;P49934;P49933;P32196;P32194;P49930;P49931;P49932;P80054;P51524;P51525	P15175;P32195;P49934;P49933;P32196;P32194;P49930;P49931;P49932;P80054;P51524;P51525			1027
15.4069	15.4767	16.2664	15.3888	16.0456	16.145	15.5529	15.8222	15.6134	15.5722	15.3251	15.6869	15.5524	15.3064	15.4354	15.4683		16	4	4	21.8	6.5	6.5	69.412	0	10.678	456540000	6	P15311	P15311	Ezrin	EZR	1029
16.6754	16.6088	17.3768	17.5391	17.2422	17.3517	16.5257	16.9381	16.8343	16.6084	16.6417	17.0899	16.6352	16.3703	16.8157	16.7292		2	2	2	8.1	8.1	8.1	26.365	0.00049237	2.6651	105370000	3	P15559-3;P15559-2;P15559	P15559-3;P15559-2;P15559	NAD(P)H dehydrogenase [quinone] 1	NQO1	1032
16.0774	15.9486	16.3158	16.2226	16.1189	16.4452	15.8937	16.1887	16.3609	16.2791	16.3315	16.6118	16.366	16.1741	16.313	16.4354		2	2	2	3.8	3.8	3.8	59.988	0	3.7911	274020000	6	P15586-2;P15586	P15586-2;P15586	N-acetylglucosamine-6-sulfatase	GNS	1033
16.569	16.4131	16.728	16.1529	16.6331	16.6088	16.4998	16.4578	16.3641	15.4246	16.6931	17.2653	16.1088	15.9106	16.2643	15.3514		4	4	4	14.7	14.7	14.7	43.157	0	6.1715	94911000	6	P15735-2;P15735	P15735-2;P15735	Phosphorylase b kinase gamma catalytic chain, liver/testis isoform	PHKG2	1035
20.6677	20.6436	20.9266	20.6269	20.7856	21.023	20.5793	20.801	20.6313	20.608	20.5997	20.8791	20.5043	20.5281	20.6067	20.6294		9	9	9	30.4	30.4	30.4	31.324	0	29.263	7202600000	41	P15880	P15880	40S ribosomal protein S2	RPS2	1036
15.9685	15.8254	15.9392	15.0566	16.232	16.176	15.6165	16.0391	15.7143	15.618	15.5127	15.8953	15.8135	15.5159	15.6494	15.7965		4	4	4	16.2	16.2	16.2	38.196	0	21.952	130450000	6	P15882-2;P15882-3;P15882	P15882-2;P15882-3;P15882	N-chimaerin	CHN1	1037
18.8768	18.7997	19.5963	18.6728	18.8702	19.1178	18.5211	18.6821	18.3212	18.5414	20.0768	19.0016	18.2695	18.4175	18.4104	18.7364		17	17	17	6.4	6.4	6.4	331.77	0	25.323	257640000	23	P15924;P15924-3;P15924-2	P15924;P15924-3;P15924-2	Desmoplakin	DSP	1039
16.0267	16.2078	16.2862	15.5736	16.2749	16.3363	16.1977	16.4619	16.1742	16.1985	16.1401	16.4055	16.116	15.9655	16.1202	16.0135		3	3	3	15.6	15.6	15.6	29.247	0	8.486	220940000	5	P15927;P15927-2;P15927-3	P15927;P15927-2;P15927-3	Replication protein A 32 kDa subunit	RPA2	1040
13.6551	12.895	14.1217	14.0931	13.4122	13.8544	12.3567	13.0936	13.4246	13.7515	12.8748	13.6344	13.1466	12.5249	13.3114	12.8501		2	2	2	7.7	7.7	7.7	29.549	0.0004908	2.6397	23262000	4	P15982;P15983;P04440;P01911	P15982;P15983;P04440;P01911	HLA class II histocompatibility antigen, DP beta 1 chain;HLA class II histocompatibility antigen, DRB1-15 beta chain	HLA-DPB1;HLA-DRB1	1042
20.8141	20.5811	21.5312	21.3705	21.0029	21.4141	20.3256	20.6506	20.4566	20.3734	20.4679	20.9325	20.5886	20.2566	20.4822	20.4331		2	2	2	5.3	5.3	5.3	37.277	0	3.4802	1739500000	14	P16070-18;P16070-12;P16070-14;P16070-13;P16070-11;P16070-10;P16070-16;P16070-8;P16070-17;P16070-6;P16070-4;P16070-3;P16070-7;P16070-5;P16070	P16070-18;P16070-12;P16070-14;P16070-13;P16070-11;P16070-10;P16070-16;P16070-8;P16070-17;P16070-6;P16070-4;P16070-3;P16070-7;P16070-5;P16070	CD44 antigen	CD44	1044
17.8386	17.6364	18.2313	17.5104	17.3688	17.6164	17.5128	17.804	18.5609	18.8586	18.924	21.1429	18.5238	18.5983	18.2998	19.0439		5	2	2	52.4	21	21	15.144	0	17.477	1690200000	3	P16104;Q8IUE6;Q96QV6	P16104;Q8IUE6;Q96QV6	Histone H2AX;Histone H2A type 2-B;Histone H2A type 1-A	H2AFX;HIST2H2AB;HIST1H2AA	1045
19.5622	19.6884	19.099	19.0236	19.0129	19.2277	19.1478	19.3995	19.0596	19.0494	19.1427	19.5074	19.1433	18.9989	19.0381	19.0988		6	6	2	29.2	29.2	9	30.375	0	33.667	1300900000	27	P16152;P16152-2	P16152;P16152-2	Carbonyl reductase [NADPH] 1	CBR1	1046
19.7772	19.86	19.7614	19.5183	19.9314	19.5935	20.0273	20.2043	19.8238	19.7393	19.7823	20.1262	19.8721	19.7741	19.8452	19.9528		19	17	17	15.9	14.8	14.8	166.48	0	91.953	781460000	33	P16157-2;P16157-8;P16157-12;P16157-21;P16157;P16157-3;P16157-16;P16157-5;P16157-15;P16157-11;P16157-10;P16157-13;P16157-4;P16157-7;P16157-6;P16157-9;P16157-14	P16157-2;P16157-8;P16157-12;P16157-21;P16157;P16157-3;P16157-16;P16157-5;P16157-15;P16157-11;P16157-10;P16157-13;P16157-4;P16157-7;P16157-6;P16157-9;P16157-14	Ankyrin-1	ANK1	1047
18.2538	18.1372	18.4454	18.2076	18.3156	18.5389	18.1108	18.4318	18.0777	17.7166	17.8523	18.4877	17.8026	17.6858	17.9735	17.9009		4	4	2	21.4	21.4	16.7	36.688	0	30.781	494660000	14	P16220-1;P16220-3;P16220;Q03060-23;Q03060-9;Q03060-24;Q03060-8;P18846-2;P18846	P16220-1;P16220-3;P16220;Q03060-23;Q03060-9;Q03060-24;Q03060-8;P18846-2;P18846	Cyclic AMP-responsive element-binding protein 1;Cyclic AMP-dependent transcription factor ATF-1	CREB1;ATF1	1048
16.31	16.2472	16.2355	16.2857	15.753	16.464	15.3096	15.5378	15.6759	15.2822	15.1023	15.3842	15.3975	15.0391	15.7036	15.4779		3	3	3	2.1	2.1	2.1	122.67	0.00096432	2.4398	30583000	4	P16234;P16234-3	P16234;P16234-3	Platelet-derived growth factor receptor alpha	PDGFRA	1049
23.4081	23.4553	23.4696	22.9904	23.483	23.3561	23.3709	23.6398	23.5632	23.4817	23.6069	23.8479	23.4322	23.4454	23.5162	23.6326		36	36	36	46.2	46.2	46.2	85.76	0	306.44	53051000000	193	P16276;Q99798	P16276;Q99798	Aconitate hydratase, mitochondrial	ACO2	1050
15.933	15.842	16.2412	16.2839	15.6121	16.2171	15.6333	15.7432	16.0987	15.93	15.8561	16.2994	16.2163	16.071	15.9611	16.1405		2	2	2	3.2	3.2	3.2	76.074	0	3.8363	40013000	3	P16278;P16278-3;P16278-2	P16278;P16278-3;P16278-2	Beta-galactosidase	GLB1	1051
13.2289	13.4843	13.5333	13.6011	13.5513	13.3566	13.4774	13.601	12.8533	13.0363	13.081	13.7191	13.376	13.0096	13.0542	13.2582		8	4	4	16.4	9.2	9.2	59.024	0	16.082	76346000	5	P16298;P16298-4;P16298-3;P16298-2	P16298;P16298-4;P16298-3;P16298-2	Serine/threonine-protein phosphatase 2B catalytic subunit beta isoform	PPP3CB	1053
16.603	16.6171	16.9365	16.9749	16.9557	16.8958	16.6049	16.9038	16.6571	16.3341	16.3799	16.8864	16.7981	16.2647	16.1099	16.372		5	5	4	14.3	14.3	12.2	42.864	0	13.542	81522000	6	P16333;P16333-2	P16333;P16333-2	Cytoplasmic protein NCK1	NCK1	1054
14.0617	14.2634	13.6968	14.0861	14.1389	13.4648	14.2089	14.6773	14.3649	14.2647	13.92	14.5743	14.228	14.2539	14.0345	14.6456		3	3	3	11.6	11.6	11.6	56.716	0	38.974	30132000	3	P16389;P16389-2;Q09470;Q16322;P22001	P16389;P16389-2	Potassium voltage-gated channel subfamily A member 2	KCNA2	1055
20.2568	20.2797	20.8752	20.9904	20.6877	20.9012	20.3737	20.6991	20.6036	20.6805	20.4822	21.08	20.5106	20.5354	20.3525	20.354		7	5	5	22.1	12.8	12.8	22.58	0	16.145	10291000000	23	P16401	P16401	Histone H1.5	HIST1H1B	1056
20.2787	20.4097	19.6453	19.3578	19.9312	20.2519	20.1079	20.3811	19.9473	19.8829	20.1764	20.5952	20.0285	20.0389	20.1142	20.2388		18	11	11	19.4	11.6	11.6	99.546	0	107.64	1897500000	26	P16499	P16499	Rod cGMP-specific 3,5-cyclic phosphodiesterase subunit alpha	PDE6A	1058
20.9311	21.087	20.9461	19.9649	20.9693	21.181	20.8245	21.3061	21.0603	20.9441	21.0735	21.1854	20.9059	20.9406	20.855	20.9887		8	7	6	39.4	36	35.7	32.633	0	39.406	8519600000	25	P16520-2;P16520	P16520-2;P16520	Guanine nucleotide-binding protein G(I)/G(S)/G(T) subunit beta-3	GNB3	1059
17.2427	17.3502	17.7792	17.604	17.8504	18.0195	17.7437	17.9139	17.5553	17.5661	17.5938	17.8167	17.5747	17.5425	17.5544	17.6432		3	3	3	8.2	8.2	8.2	49.885	0	7.0684	166220000	6	P16870-2;P16870	P16870-2;P16870	Carboxypeptidase E	CPE	1060
15.5956	15.256	15.3229	15.3589	15.1981	15.7629	15.2202	15.4194	15.7067	15.5545	15.4308	15.7235	14.9779	14.7879	15.6888	15.468		2	2	2	6	6	6	38.614	0	4.5138	112660000	3	P16930-2;P16930	P16930-2;P16930	Fumarylacetoacetase	FAH	1061
19.233	19.5232	19.2782	19.8268	19.8068	19.4326	19.2859	19.6666	19.0047	19.231	18.7476	21.2358	19.417	19.02	18.4716	18.8438		6	6	4	30.2	30.2	23.5	17.302	0	11.838	1209600000	22	Q6DUB7;P16949;P16949-2	Q6DUB7;P16949;P16949-2	Stathmin	STMN1	1062
18.6497	18.3517	18.8183	18.7736	18.8413	19.219	18.1359	18.4221	18.4399	18.5984	18.3419	18.597	18.4832	18.283	18.7886	18.678		2	2	2	5.6	5.6	5.6	46.564	0	6.7966	475090000	8	P17050	P17050	Alpha-N-acetylgalactosaminidase	NAGA	1066
17.1466	17.2618	17.2795	17.6937	17.9296	17.9381	17.3297	17.8381	17.3901	17.6084	17.0426	18.2975	17.4908	17.2437	17.1461	17.0982		5	5	3	41.1	41.1	23.4	11.676	0	52.365	3194600000	17	P17096;P17096-3	P17096;P17096-3	High mobility group protein HMG-I/HMG-Y	HMGA1	1068
14.3973	15.2306	14.2161	14.2574	14.2813	14.5816	14.2383	14.1382	14.2476	14.3786	14.0864	14.4742	14.3372	14.0042	14.1084	14.2972		4	2	2	34.4	14.6	14.6	10.679	0.0020747	2.0554	1047700000	2	P17096-2	P17096-2	High mobility group protein HMG-I/HMG-Y	HMGA1	1069
18.2969	18.3446	18.3138	17.5676	18.3329	18.3558	18.1963	18.5472	18.5487	18.2291	18.143	18.7192	18.3383	18.2886	18.4285	18.6717		2	2	2	8.9	8.9	8.9	21.541	0.00096362	2.4387	350950000	6	P17152	P17152	Transmembrane protein 11, mitochondrial	TMEM11	1070
20.8901	20.93	20.9461	19.7711	20.856	20.9353	20.7843	20.9306	20.8811	20.8817	20.8926	21.1555	20.7727	20.7252	20.9315	21.0239		17	17	10	33.5	33.5	19.6	76.749	0	102.99	3007500000	46	P17252	P17252	Protein kinase C alpha type	PRKCA	1071
15.9491	15.9572	15.6861	15.4657	15.6147	15.7642	15.9758	16.2619	16.0493	15.8254	15.922	16.1471	15.5228	15.5635	15.7442	15.8085		3	3	3	3	3	3	129.29	0	8.7639	67740000	9	P17301	P17301	Integrin alpha-2	ITGA2	1072
19.2646	19.3477	19.5926	19.5846	19.6016	19.706	19.3677	19.6613	19.2809	19.3403	19.3288	19.8451	19.3494	19.1318	19.2792	19.4339		12	12	12	18.7	18.7	18.7	89.405	0	34.309	487740000	24	P17480;P17480-2	P17480;P17480-2	Nucleolar transcription factor 1	UBTF	1073
21.334	21.4553	21.0903	20.776	21.1616	20.7311	21.2986	21.4816	21.2519	21.1895	21.2673	21.5352	21.0915	21.051	21.2231	21.3601		14	14	12	29.4	29.4	26	74.111	0	126.69	4312200000	57	P17600;P17600-2	P17600;P17600-2	Synapsin-1	SYN1	1077
20.1457	19.8766	20.5642	20.12	20.3828	20.68	19.8337	19.9883	19.9073	19.9235	19.727	20.2104	20.0398	19.8275	20.0658	20.0172		10	10	4	14.1	14.1	6.9	79.994	0	23.286	1456500000	29	P17655;P17655-2	P17655;P17655-2	Calpain-2 catalytic subunit	CAPN2	1078
20.1875	20.0595	20.4434	20.4245	20.3327	20.6016	20.1228	20.3912	20.1607	20.075	20.0065	20.4681	20.1075	20.0778	20.0861	20.1326		8	7	2	38.1	32.4	13.3	24.133	0	32.142	1762500000	42	P17741	P17741			1080
15.544	15.5261	15.6397	15.492	15.6122	15.6208	15.4468	15.7013	15.7021	15.5526	15.5719	15.8402	15.5626	15.5104	15.6622	15.7724		7	7	6	12.5	12.5	10.5	66.69	0	11.512	83138000	11	P17812;P17812-2	P17812;P17812-2	CTP synthase 1	CTPS1	1081
20.6158	20.5729	20.9295	20.5456	20.7175	20.9203	20.5722	20.8323	20.6585	20.6157	20.5983	20.9471	20.5621	20.4588	20.5946	20.5093		27	20	20	50.2	37.8	37.8	69.147	0	51.047	2956600000	54	P17844;P17844-2	P17844;P17844-2	Probable ATP-dependent RNA helicase DDX5	DDX5	1082
18.8017	19.1222	18.6348	18.1617	18.4914	18.7297	18.683	18.9679	18.7307	18.4716	18.2897	18.4802	18.5922	18.6383	18.5974	18.5901		9	6	6	15.8	11.2	11.2	85.018	0	39.891	2629700000	24	P17858;P17858-2	P17858;P17858-2	ATP-dependent 6-phosphofructokinase, liver type	PFKL	1083
17.6321	17.2766	17.8349	18.1102	17.8689	18.3394	17.1862	17.3809	16.9443	16.9384	16.8656	17.269	17.4296	17.15	17.3823	17.4343		3	3	3	14.4	14.4	14.4	26.152	0	7.7271	246410000	8	P17931	P17931	Galectin-3	LGALS3	1084
22.2117	17.8333	21.7907	17.4658	21.4814	17.5868	22.359	15.8565	20.5169	16.9856	21.8905	16.095	22.0122	11.7752	21.0932	15.464		6	6	6	5.7	5.7	5.7	60.916	0	8.8076	3192200000	21	P17948-4;P17948-2;P17948-3;P17948	P17948-4;P17948-2;P17948-3;P17948	Vascular endothelial growth factor receptor 1	FLT1	1085
21.7027	21.7563	22.0297	21.9002	21.8479	22.1047	21.6933	21.907	21.7949	21.7286	21.7389	22.2034	21.769	21.6029	21.6431	21.7058		18	18	18	51.7	51.7	51.7	49.203	0	55.79	4343200000	57	P17980	P17980	26S protease regulatory subunit 6A	PSMC3	1086
22.471	22.6163	22.7302	22.4308	22.6075	22.6945	22.4679	22.6844	22.5955	22.5841	22.5988	23.0831	22.5188	22.5374	22.4828	22.6279		20	20	20	52	52	52	60.343	0	123.21	14399000000	83	P17987	P17987	T-complex protein 1 subunit alpha	TCP1	1087
15.7429	15.4009	15.8261	15.8781	15.8616	15.831	15.0994	15.4425	15.6474	15.3704	15.5027	15.8322	15.4643	15.0959	15.1868	15.4406		2	2	2	4.6	4.6	4.6	49.966	0	3.3456	25111000	2	P18031	P18031	Tyrosine-protein phosphatase non-receptor type 1	PTPN1	1088
13.4654	13.8241	14.17	14.2143	13.5242	14.4754	13.986	14.1159	13.9194	13.9178	14.1052	14.8941	14.1541	13.8469	13.9228	13.946		2	2	2	10.9	10.9	10.9	46.274	0	10.777	51324000	4	P18074-2;P18074	P18074-2;P18074	TFIIH basal transcription factor complex helicase XPD subunit	ERCC2	1089
18.7847	18.749	18.5466	18.5831	18.1471	18.6882	18.3824	18.5063	18.4972	18.3586	18.773	19.3327	18.4152	18.0915	18.3559	18.6061		2	2	2	14.5	14.5	14.5	12.538	0.00072993	2.5551	1128300000	4	P18077	P18077	60S ribosomal protein L35a	RPL35A	1090
18.0829	18.3551	18.3341	17.2675	18.2015	18.558	18.1847	18.5781	18.4893	18.2443	18.2122	18.7096	18.1845	18.0138	18.3802	18.4307		6	6	6	12	12	12	88.053	0	24.421	490790000	16	P18084	P18084	Integrin beta-5	ITGB5	1091
13.1229	13.3549	12.8392	12.3759	12.0011	12.8724	12.5192	12.795	12.8727	12.9699	12.8949	13.2795	12.9686	12.7576	13.0019	12.8825		6	2	2	41.1	12.2	12.2	20.511	0	4.8979	292530000	4	P18085	P18085	ADP-ribosylation factor 4	ARF4	1092
19.6253	19.8084	20.1338	19.6202	19.8642	20.218	19.7262	20.0139	19.8394	19.7929	19.7312	20.0427	19.6466	19.6773	19.8039	19.707		7	7	7	36.7	36.7	36.7	29.225	0	18.173	3998600000	21	P18124	P18124	60S ribosomal protein L7	RPL7	1093
21.5456	21.4807	21.8322	21.7578	21.7836	22.096	21.411	21.519	21.4583	21.3959	21.2687	22.1633	21.574	21.2369	21.1505	21.2807		40	40	40	43.8	43.8	43.8	116.88	0	156.6	4661000000	99	P26234-2;P26234;P18206-2;P18206;P18206-3	P26234-2;P26234;P18206-2;P18206	Vinculin	VCL	1094
16.0252	16.0765	15.4993	15.3983	15.2738	15.6118	15.3216	15.6349	15.3919	15.4236	15.5584	15.7852	15.4052	15.4649	15.5459	15.7285		5	5	5	7.3	7.3	7.3	89.702	0	8.0835	66014000	9	P18433-6;P18433;P23469-3;P23469-2;P23469	P18433-6;P18433	Receptor-type tyrosine-protein phosphatase alpha	PTPRA	1095
16.2128	16.3351	15.8862	15.6391	15.7913	15.7495	16.2543	16.3415	16.1739	15.9662	16.2765	16.4526	16.0975	15.9375	16.1346	16.1235		3	3	3	5.4	5.4	5.4	54.162	0.00096108	2.4286	93486000	6	P18507;P18507-2;P18507-3	P18507;P18507-2;P18507-3	Gamma-aminobutyric acid receptor subunit gamma-2	GABRG2	1096
17.0182	16.9152	17.6503	17.5919	17.508	17.6219	17.2039	17.4996	17.2831	17.3629	17.2476	17.7094	17.2056	17.1052	17.316	17.232		8	8	8	4.3	4.3	4.3	232.3	0	23.069	279460000	16	P18583-2;P18583-7;P18583;P18583-5;P18583-9;P18583-10;P18583-4;P18583-3;P18583-6;P18583-8	P18583-2;P18583-7;P18583;P18583-5;P18583-9;P18583-10;P18583-4;P18583-3;P18583-6	Protein SON	SON	1097
16.1589	16.1363	16.7313	16.6226	16.5249	16.8988	16.4	16.5223	16.4013	16.4956	16.5884	16.7963	16.3109	16.2109	16.3332	16.3384		3	3	3	10.6	10.6	10.6	43.924	0	5.6785	61184000	5	P18615-3;P18615;P18615-4	P18615-3;P18615;P18615-4	Negative elongation factor E	NELFE	1098
19.921	19.9927	20.1989	20.287	20.1763	20.3024	19.8332	20.1332	19.7581	19.8805	19.7599	20.4788	19.8828	19.7206	19.5376	19.6346		6	6	6	30.3	30.3	30.3	26.372	0	24.816	2702400000	27	P18621-3;P18621;P18621-2	P18621-3;P18621;P18621-2	60S ribosomal protein L17	RPL17	1099
21.4965	20.9225	21.1449	21.8166	21.5665	21.3843	20.0612	20.4736	19.5608	20.441	19.4548	21.8858	20.9352	20.0922	19.4878	19.3864		19	19	19	57.7	57.7	57.7	30.325	0	91.183	3393200000	53	P18648;CON__P15497;P02647	P18648			1100
13.2012	12.8955	13.0026	14.2031	13.1309	13.8039	13.0541	12.8174	12.4167	12.6141	11.9767	13.2186	12.4188	13.0705	12.8333	12.7131		2	2	2	7.6	7.6	7.6	36.599	0	3.8559	10334000	3	P18650	P18650			1101
24.0589	24.3025	24.2207	23.5162	24.06	24.0846	24.2056	24.1794	23.9916	24.0056	23.9191	24.8283	23.9337	23.8582	23.6862	23.9811		17	17	12	63	63	45.3	28.804	0	170.22	44068000000	184	P18669;Q8N0Y7	P18669	Phosphoglycerate mutase 1	PGAM1	1102
14.5456	14.5597	15.896	15.8443	15.9978	16.2423	15.7714	16.3995	15.9726	15.8911	16.0041	16.2591	15.9622	15.6933	15.9359	16.1184		4	4	4	10.5	10.5	10.5	44.969	0	28.812	198610000	7	P18754;P18754-2	P18754;P18754-2	Regulator of chromosome condensation	RCC1	1103
17.1783	17.1465	17.2877	16.888	17.2041	17.5449	17.0653	17.3864	17.1102	16.636	17.151	17.4889	17.008	17.0117	17.2944	17.3667		3	3	3	4.6	4.6	4.6	69.476	0	5.8037	136840000	6	P18887	P18887	DNA repair protein XRCC1	XRCC1	1104
19.1995	18.8463	19.5329	19.3666	19.2654	19.6431	19.0065	18.9938	18.835	18.8172	18.7491	19.258	18.9277	18.7264	18.9242	18.9394		13	13	13	25.5	25.5	25.5	97.039	0	96.018	1790300000	31	P19022-2;P19022;P55283-2;P55283	P19022-2;P19022	Cadherin-2	CDH2	1106
20.3288	20.3887	20.2766	18.8783	20.0939	20.0994	20.3271	20.4276	20.2109	20.1665	20.3073	20.5978	19.9991	20.0859	20.2005	20.2609		7	7	7	25.1	25.1	25.1	40.923	0	26.461	1687400000	22	P19086	P19086	Guanine nucleotide-binding protein G(z) subunit alpha	GNAZ	1107
20.0993	20.0798	20.0628	19.6268	20.0091	19.8575	19.6068	20.0688	20.037	20.1284	20.2636	20.494	19.993	19.9071	19.8609	19.9623		7	4	3	24	13	9.3	40.175	0	4.149	1403700000	6	P19087	P19087	Guanine nucleotide-binding protein G(t) subunit alpha-2	GNAT2	1108
19.6489	18.901	19.4284	19.9303	18.929	19.5682	17.7822	18.1403	17.9712	18.3921	17.7616	19.5316	18.9478	17.4845	18.7348	17.5397		2	2	2	12.7	12.7	12.7	21.044	0	7.3172	725210000	20	P19130	P19130			1109
18.4784	17.1871	19.8518	18.2906	19.072	19.6512	16.7444	17.1462	16.7243	16.8098	16.2074	17.584	17.8704	15.6337	17.0623	16.0196		3	3	3	64.1	64.1	64.1	8.7839	0	9.7799	569720000	10	P19133	P19133			1110
16.0849	16.1491	16.4399	16.1962	16.4593	16.6335	16.281	16.4986	16.6548	16.2721	16.0091	16.2994	16.2214	16.2775	16.2895	16.0942		4	4	4	4.2	4.2	4.2	148.53	0	12.663	163470000	10	P19174;P19174-2	P19174;P19174-2	1-phosphatidylinositol 4,5-bisphosphate phosphodiesterase gamma-1	PLCG1	1111
18.9276	18.8228	19.0729	19.0112	19.0388	19.23	18.8443	18.9633	18.8506	18.7983	18.9205	19.1998	18.8374	18.7079	18.9679	19.0107		14	14	14	29.9	29.9	29.9	81.243	0	132.38	891080000	33	P19205;P13798	P19205			1112
21.8043	21.7676	22.2753	22.1741	21.992	22.3143	21.9342	22.1287	21.9506	21.9388	21.9117	22.1935	21.8555	21.7732	21.9661	21.9246		13	13	13	16.5	16.5	16.5	76.613	0	78.649	19094000000	78	P19338	P19338	Nucleolin	NCL	1113
23.8226	23.9612	23.8026	23.1949	23.7936	23.9015	23.7408	24.0546	23.9413	23.8153	23.9112	24.1785	23.7306	23.771	23.8306	23.942		24	24	16	26.9	26.9	19.1	101.08	0	109.03	56658000000	157	P19367-4;P19367-2;P19367;P19367-3;P52790	P19367-4;P19367-2;P19367;P19367-3	Hexokinase-1	HK1	1114
16.8629	16.9557	17.1488	17.0906	17.2463	17.3478	16.803	17.0659	16.9487	16.8944	17.0307	17.2778	16.9256	16.8076	16.9733	17.0147		4	4	4	20	20	20	31.441	0	15.872	150470000	11	P19387	P19387	DNA-directed RNA polymerase II subunit RPB3	POLR2C	1115
16.9907	16.8494	16.8813	16.8079	16.9421	16.929	16.8256	16.9903	17.0548	17.0756	16.798	17.6808	16.8329	16.7116	16.8081	16.9311		3	3	3	15.2	15.2	15.2	24.551	0	22.053	150610000	6	P19388	P19388	DNA-directed RNA polymerases I, II, and III subunit RPABC1	POLR2E	1116
19.6119	19.7935	19.9291	19.1038	19.9752	19.7091	19.8059	19.8892	19.8872	19.6854	19.9723	20.9325	19.6512	19.5395	19.4593	19.8078		10	10	10	43.4	43.4	43.4	27.391	0	55.36	2988600000	31	P19404	P19404	NADH dehydrogenase [ubiquinone] flavoprotein 2, mitochondrial	NDUFV2	1117
14.0754	14.1415	14.4023	14.1659	14.2544	14.39	13.958	14.6223	14.2403	14.2384	14.2885	14.5228	14.3425	14.2723	14.2968	14.5075		5	5	5	9	9	9	89.277	0	23.24	30562000	8	P19447	P19447	TFIIH basal transcription factor complex helicase XPB subunit	ERCC3	1118
19.7374	19.3105	20.4195	20.2492	19.8896	20.6181	19.1759	19.2307	19.099	19.1742	18.4071	19.9634	19.4721	18.5029	18.8227	18.632		12	12	12	37.3	37.3	37.3	38.759	0	70.441	2437200000	30	P19619;P04083	P19619			1120
21.5795	21.2852	22.1592	22.2389	21.6076	22.3478	21.0831	20.8304	20.9492	21.117	20.402	21.852	21.2148	20.3579	20.5835	20.3814		23	23	23	61.4	61.4	61.4	38.422	0	151.51	7091200000	68	P19620;P07355;P07355-2;A6NMY6	P19620;P07355;P07355-2;A6NMY6	Annexin A2;Putative annexin A2-like protein	ANXA2;ANXA2P2	1121
14.6364	14.461	15.0356	14.8191	14.9929	14.9554	14.6032	14.9058	14.6486	14.4426	14.4026	14.6921	14.5707	14.481	14.5633	14.3047		3	3	3	10.3	10.3	10.3	33.824	0.003361	1.8657	62707000	3	P19623	P19623	Spermidine synthase	SRM	1122
15.6082	15.7378	15.8093	15.6218	15.5995	15.5561	15.5835	15.7903	15.3716	15.249	15.294	15.8822	15.4317	15.3464	15.323	15.5678		3	3	3	5.1	5.1	5.1	90.986	0	8.0001	53018000	3	P48762;P19634;P19634-2	P48762;P19634	Sodium/hydrogen exchanger 1	SLC9A1	1123
17.8463	18.1078	18.1327	18.1341	18.192	18.2019	18.0797	18.2498	18.0181	17.8734	17.9205	18.4548	17.9629	17.9766	17.8396	17.8945		6	6	6	22.3	22.3	22.3	41.213	0	12.896	331730000	11	P19784	P19784	Casein kinase II subunit alpha	CSNK2A2	1124
16.2147	16.5498	17.1928	17.1724	16.6313	17.2777	16.3204	16.3885	16.3039	16.3573	16.2969	16.7984	16.3372	16.2394	16.3703	16.4582		3	3	3	4.7	4.7	4.7	105.43	0	15.417	36766000	5	P19838-2;P19838;P19838-3	P19838-2;P19838	Nuclear factor NF-kappa-B p105 subunit;Nuclear factor NF-kappa-B p50 subunit	NFKB1	1125
16.7592	16.6928	17.3005	17.5525	17.1486	17.4588	16.467	16.6246	16.6504	16.6916	16.4132	16.9445	16.4698	16.3376	16.5152	16.5552		4	4	3	27.6	27.6	18.4	17.103	0.00024826	2.722	274810000	8	P20002;P05230;P05230-2	P20002;P05230;P05230-2	Fibroblast growth factor 1	FGF1	1126
19.2375	19.2479	19.4484	18.945	19.335	19.563	19.1783	19.3421	19.1309	19.1239	19.0952	19.5386	19.1415	19.0063	19.0477	19.2006		13	13	13	30	30	30	38.388	0	52.226	1028400000	23	P20042	P20042	Eukaryotic translation initiation factor 2 subunit 2	EIF2S2	1128
18.2519	18.2895	18.5057	18.2247	18.2823	18.5962	17.9634	18.0904	18.0469	17.9314	17.88	18.8084	18.1514	17.7679	17.9063	17.9138		4	4	4	8.8	8.8	8.8	50.315	0	7.2935	485820000	10	P20073-2;P20073	P20073-2;P20073	Annexin A7	ANXA7	1129
17.8582	17.8993	18.3334	18.0277	18.1741	18.3721	17.6446	17.9393	17.6701	17.7761	17.5882	18.0096	17.809	17.7113	18.0206	17.8305		8	8	8	33	33	33	34.239	0	45.267	841780000	17	P20112;P09486	P20112;P09486	SPARC	SPARC	1130
13.6464	13.6459	13.6121	12.8798	13.6005	13.5533	13.2498	13.8457	13.3012	13.159	13.1024	13.4397	13.2036	13.0326	13.3185	13.1859		4	4	4	6.3	6.3	6.3	82.605	0	5.8904	32225000	6	P20192;P23743	P20192;P23743	Diacylglycerol kinase alpha	DGKA	1131
15.4319	15.5657	16.4091	16.1815	16.2052	16.3289	15.9778	16.2632	15.4807	15.6754	15.6761	16.2384	15.7107	15.3009	15.2987	15.0983		6	6	6	58	58	58	17.699	0	45.483	220550000	8	P20290-2;P20290	P20290-2;P20290	Transcription factor BTF3	BTF3	1133
20.6278	20.7627	20.4962	20.5447	20.773	20.4807	20.8709	21.0576	20.8123	20.7022	20.9372	21.153	20.7945	20.9272	20.8734	20.9777		6	6	6	12.4	12.4	12.4	54.035	0	17.684	21240000000	35	P20303;P11166	P20303;P11166	Solute carrier family 2, facilitated glucose transporter member 1	SLC2A1	1134
22.4249	22.4606	22.4009	21.6431	22.3483	22.3348	22.4753	22.6446	22.4193	22.3236	22.4474	22.6398	22.3939	22.3725	22.4412	22.4626		7	7	5	42.3	42.3	30	24.97	0	118.76	21515000000	85	Q06AU3;P20336	Q06AU3;P20336	Ras-related protein Rab-3A	RAB3A	1136
17.2998	17.2814	18.004	17.6619	17.9489	17.7582	17.6428	18.0697	17.8624	17.5319	17.6859	17.9976	17.8265	17.5612	17.7911	17.8933		5	5	4	29.4	29.4	22.9	24.389	0	16.131	251510000	14	P20338	P20338	Ras-related protein Rab-4A	RAB4A	1137
19.5069	19.5115	19.3486	19.2194	19.0089	19.2485	19.2349	19.3282	19.2011	19.0549	19.1332	19.7525	19.0954	19.0164	18.9155	18.9763		8	8	5	53.5	53.5	38.6	23.747	0	67.303	2908100000	34	Q06AU6;P20339-2;P20339	Q06AU6;P20339-2;P20339	Ras-related protein Rab-5A	RAB5A	1138
19.1971	19.2106	19.4397	19.4589	19.555	19.4592	19.2448	19.4346	19.3822	19.2266	19.2339	19.5847	19.2074	19.1135	19.174	19.2532		9	5	4	48.6	28.4	17.8	23.548	0	58.817	840870000	15	P20340-2;P20340-4;P20340;P20340-3	P20340-2;P20340-4;P20340	Ras-related protein Rab-6A	RAB6A	1139
17.1008	17.2103	17.0265	16.9512	16.7598	17.1532	16.7983	17.1119	16.689	16.8855	16.9815	17.2063	16.9809	16.7629	16.988	16.9052		8	8	8	8.3	8.3	8.3	127.41	0	10.783	127620000	14	P20585	P20585	DNA mismatch repair protein Msh3	MSH3	1142
20.6216	20.4527	20.8344	20.799	20.7999	20.8805	20.6599	20.9337	20.4598	20.5397	20.4893	20.8397	20.5059	20.3173	20.6537	20.6721		7	7	7	42.3	42.3	42.3	26.489	0	67.518	2662400000	34	P20618	P20618	Proteasome subunit beta type-1	PSMB1	1143
18.9605	19.426	19.5139	19.3472	19.5576	19.3355	19.517	19.569	19.6788	19.1015	19.7662	20.2787	19.6188	19.4228	18.8524	19.4931		3	3	3	16	16	16	16.762	0	8.5406	1818800000	10	P20674	P20674	Cytochrome c oxidase subunit 5A, mitochondrial	COX5A	1145
23.0999	23.172	23.1984	23.2544	23.2451	23.4713	23.0689	23.2859	23.0923	23.042	23.1039	23.4842	22.9482	22.8992	23.1439	23.114		31	31	31	48.3	48.3	48.3	66.408	0	267.88	23116000000	156	P20700	P20700	Lamin-B1	LMNB1	1146
14.0566	14.3067	14.8653	15.1725	14.9499	15.0523	14.4983	14.5676	14.7822	14.634	14.5549	14.9569	14.4221	14.7071	14.7125	14.8098		2	2	2	4.9	4.9	4.9	61.315	0	3.3743	16723000	3	P20735	P20735			1147
16.1752	16.2197	16.2601	16.5637	16.4806	16.5479	16.4191	16.6822	16.467	16.2764	16.4713	17.0226	16.2047	16.1795	16.2757	16.4548		7	7	7	13.6	13.6	13.6	66.344	0	20.806	280440000	11	P20794-3;P20794;P20794-2	P20794-3;P20794;P20794-2	Serine/threonine-protein kinase MAK	MAK	1148
22.5454	22.7095	22.4244	22.1387	22.3724	22.5099	22.2872	22.5111	22.3811	22.3634	22.4289	22.7678	22.398	22.4623	22.5021	22.5915		16	16	16	41.4	41.4	41.4	55.405	0	224.7	13138000000	101	P20839;P20839-3;P20839-7;P20839-5;P20839-6;P20839-2;P20839-4	P20839;P20839-3;P20839-7;P20839-5;P20839-6;P20839-2;P20839-4	Inosine-5-monophosphate dehydrogenase 1	IMPDH1	1149
17.4857	17.2629	17.5007	17.3962	17.7381	17.7966	17.3218	17.6506	16.7018	17.9078	16.9571	17.5816	17.2673	17.2398	17.3134	16.8283		2	2	2	1.3	1.3	1.3	183.56	0.00072957	2.5492	34896000	5	P20908;P20908-2	P20908;P20908-2	Collagen alpha-1(V) chain	COL5A1	1150
18.3924	18.4874	18.4957	18.0202	18.4189	18.6322	18.3491	18.5296	18.3047	18.3553	18.3246	18.8561	18.4393	18.2175	18.2832	18.4219		11	11	11	14.9	14.9	14.9	100.4	0	22.908	418370000	21	P20936-2;P20936-4;P20936;P20936-3	P20936-2;P20936-4;P20936	Ras GTPase-activating protein 1	RASA1	1151
13.8701	14.2626	14.2921	14.463	14.4953	14.3562	14.1312	14.5116	14.3494	14.3844	14.3325	14.7048	14.3525	14.1791	14.3704	14.4236		5	5	5	5.8	5.8	5.8	92.619	0	5.6911	162040000	6	P21127;Q9UQ88-4;Q9UQ88;P21127-2;P21127-3;Q9UQ88-2;Q9UQ88-3;P21127-8;Q9UQ88-5;Q9UQ88-10;P21127-6;P21127-10;P21127-5;P21127-4;P21127-12;P21127-9;Q9UQ88-9	P21127;Q9UQ88-4;Q9UQ88;P21127-2;P21127-3;Q9UQ88-2;Q9UQ88-3;P21127-8;Q9UQ88-5;Q9UQ88-10;P21127-6;P21127-10;P21127-5;P21127-4;P21127-12;P21127-9;Q9UQ88-9	Cyclin-dependent kinase 11B;Cyclin-dependent kinase 11A	CDK11B;CDK11A	1154
15.6023	15.3531	16.3207	13.7847	15.9198	16.4476	15.3067	15.3572	15.2182	15.8431	15.1363	15.5002	15.6953	15.3079	15.8213	15.2754		2	2	2	15.5	15.5	15.5	18.91	0	3.4721	77858000	4	P79281;P21246	P79281;P21246	Pleiotrophin	PTN	1155
17.9627	18.0192	18.2494	16.8485	18.2688	18.1764	17.5795	17.7726	17.1521	17.8153	17.6923	19.4882	18.0752	17.4716	17.6931	18.0239		2	2	2	7.1	7.1	7.1	26.559	0.0033829	1.9081	177540000	5	P21266	P21266	Glutathione S-transferase Mu 3	GSTM3	1156
21.7757	21.9347	21.8922	21.1758	21.7902	21.8203	21.9321	22.1592	22.1507	21.8275	21.9741	22.3083	22.0163	22.0574	22.1027	22.0937		20	20	20	57.3	57.3	57.3	56.5	0	178.83	18297000000	104	P21281;P15313	P21281	V-type proton ATPase subunit B, brain isoform	ATP6V1B2	1157
20.8517	21.0057	20.6235	20.5708	20.6909	20.5165	20.7278	20.8429	20.7079	20.6284	20.6963	21.66	20.6884	20.579	20.2062	20.557		13	13	13	38.2	38.2	38.2	43.941	0	134.27	4252100000	34	P21283;Q8NEY4-2;Q8NEY4	P21283	V-type proton ATPase subunit C 1	ATP6V1C1	1158
19.0669	19.1351	19.3362	17.1294	19.1099	19.6828	19.3603	19.1354	19.0334	19.1605	18.8925	19.2431	19.0133	19.1677	19.2324	19.2358		4	4	4	30.1	30.1	30.1	20.567	0	17.798	2669600000	16	P21291	P21291	Cysteine and glycine-rich protein 1	CSRP1	1159
22.9468	22.6063	23.3016	23.1594	22.9124	23.6301	22.1813	22.3749	22.399	22.4429	22.1313	22.5262	22.4932	21.9599	22.4651	22.139		62	62	55	30.8	30.8	28.4	280.01	0	323.31	13688000000	199	P21333-2;P21333	P21333-2;P21333	Filamin-A	FLNA	1160
18.087	18.0402	18.2349	18.0352	18.1678	18.1826	18.0257	18.2548	18.1246	18.2191	18.0594	18.4465	17.9171	18.0267	18.2382	18.2443		12	12	12	4.3	4.3	4.3	317.03	0	17.182	498770000	19	P21359-2;P21359-6;P21359;P21359-4;P21359-3;P21359-5	P21359-2;P21359-6;P21359	Neurofibromin;Neurofibromin truncated	NF1	1161
18.9703	18.8532	19.1909	18.457	19.1656	19.2168	19.0405	19.1856	19.0412	18.9427	18.7409	19.2166	18.8696	18.8095	19.0263	19.0108		10	10	10	11.9	11.9	11.9	98.398	0	75.058	878130000	19	P21399	P21399	Cytoplasmic aconitate hydratase	ACO1	1162
22.6681	22.7971	22.4279	22.1771	22.4984	22.2963	22.6037	22.8105	22.6517	22.6004	22.6854	22.9323	22.5366	22.5349	22.5989	22.6441		19	19	13	45.5	45.5	33.4	47.573	0	125.02	20004000000	100	P21579	P21579	Synaptotagmin-1	SYT1	1163
16.852	16.5158	16.5203	16.0557	16.2343	16.8889	16.3929	16.6303	16.521	16.3312	16.5554	16.8667	16.332	16.3207	16.3908	16.5028		4	4	4	8.6	8.6	8.6	57.948	0	7.6106	152110000	6	P21589-2;P21589	P21589-2;P21589	5-nucleotidase	NT5E	1164
15.4622	15.2377	15.2106	14.3899	14.2609	15.0726	14.5996	14.5981	14.9828	14.8124	13.4029	14.0627	14.3892	13.9342	14.0975	13.9105		3	3	3	8.3	8.3	8.3	35.139	0	4.4287	55216000	3	P21695-2;P21695	P21695-2;P21695	Glycerol-3-phosphate dehydrogenase [NAD(+)], cytoplasmic	GPD1	1165
19.4184	19.7592	19.4103	19.2932	19.4582	19.2449	19.4623	19.5973	19.4423	19.35	19.4703	20.04	19.2464	19.2929	19.1236	19.2924		6	6	6	21.4	21.4	21.4	31.629	0	13.456	2376900000	13	P21912;Q007T0	P21912;Q007T0	Succinate dehydrogenase [ubiquinone] iron-sulfur subunit, mitochondrial	SDHB	1167
12.3649	13.11	12.5138	10.982	12.6225	12.992	12.6717	12.7409	12.2155	12.4762	12.4531	12.548	12.3593	12.2185	12.1071	12.4641		3	3	3	8.7	8.7	8.7	43.122	0	7.2115	86055000	5	P21953;P21953-2	P21953	2-oxoisovalerate dehydrogenase subunit beta, mitochondrial	BCKDHB	1168
18.4975	18.4857	18.5348	18.4696	18.5023	18.5318	18.3099	18.4215	18.816	18.756	18.9056	19.1646	18.3142	18.1951	18.3164	18.332		10	10	3	15.7	15.7	5.3	83.134	0	27.807	723550000	13	P22033	P22033	Methylmalonyl-CoA mutase, mitochondrial	MUT	1169
19.7668	19.6552	20.0461	19.9108	20.0272	20.0834	19.7293	20.0352	19.9268	19.8318	19.8604	20.1902	19.8377	19.7509	19.9302	19.9179		9	9	8	12.8	12.8	11.4	89.42	0	32.788	694590000	21	P22059	P22059	Oxysterol-binding protein 1	OSBP	1170
21.0638	20.9575	21.5336	21.396	21.3762	21.6602	21.212	21.527	21.3079	21.2737	21.3446	21.6747	21.0944	21.1166	21.3203	21.417		12	12	11	38.9	38.9	35.5	33.784	0	40.842	2901400000	28	P22087	P22087	rRNA 2-O-methyltransferase fibrillarin	FBL	1171
15.604	15.869	16.5565	15.9221	16.2776	16.4417	15.7585	15.8823	16.1127	16.0283	15.8004	16.1955	15.8339	15.6007	15.9524	15.9889		4	4	4	6.5	6.5	6.5	107.77	0	17.709	129410000	7	P22102;P22102-2	P22102	Trifunctional purine biosynthetic protein adenosine-3;Phosphoribosylamine--glycine ligase;Phosphoribosylformylglycinamidine cyclo-ligase;Phosphoribosylglycinamide formyltransferase	GART	1172
20.1549	20.0175	20.4759	20.1954	20.2713	20.7161	19.874	20.1628	19.8982	19.9392	19.7975	20.3432	19.9701	19.7381	20.1114	20.051		11	11	11	24.5	24.5	24.5	47.079	0	39.578	888210000	25	P22234;P22234-2	P22234;P22234-2	Multifunctional protein ADE2;Phosphoribosylaminoimidazole-succinocarboxamide synthase;Phosphoribosylaminoimidazole carboxylase	PAICS	1173
16.8624	16.8576	16.1585	16.0033	16.2153	15.8779	16.5057	16.77	16.4697	16.3878	16.4748	16.8036	16.3687	16.4227	16.3376	16.4719		4	4	4	8.3	8.3	8.3	67.795	0	12.693	101410000	8	P22303;P22303-3;P22303-4;P22303-2	P22303;P22303-3;P22303-4;P22303-2	Acetylcholinesterase	ACHE	1174
18.3069	18.4676	18.3551	18.3693	17.8962	18.1772	18.1317	18.0628	18.1541	18.0651	18.5224	19.0573	18.155	17.965	17.8226	17.9549		3	3	3	19.3	19.3	19.3	15.079	0	5.7527	978790000	9	P22307-6;P22307-2;P22307-4;P22307-7;P22307-8;P22307	P22307-6;P22307-2;P22307-4;P22307-7;P22307-8;P22307	Non-specific lipid-transfer protein	SCP2	1175
22.9137	22.9968	23.0794	22.9405	22.9732	23.1795	22.8591	23.0537	22.9315	22.9396	23.0165	23.354	22.8871	22.773	22.9557	23.0007		29	29	29	35.4	35.4	35.4	113.8	0	323.31	19935000000	136	P22314-2;P22314	P22314-2;P22314	Ubiquitin-like modifier-activating enzyme 1	UBA1	1176
17.8163	17.9048	18.02	17.7795	18.0184	18.0735	18.0082	18.176	17.9241	17.9125	17.9792	18.1413	17.9562	17.9327	18.1234	18.2107		2	2	2	5.7	5.7	5.7	48.056	0.0011745	2.2381	103700000	4	P22570-4;P22570-6;P22570-5;P22570;P22570-2;P22570-7;P22570-3	P22570-4;P22570-6;P22570-5;P22570;P22570-2;P22570-7;P22570-3	NADPH:adrenodoxin oxidoreductase, mitochondrial	FDXR	1178
24.3153	24.2804	24.1553	23.7428	23.908	24.3363	23.9408	24.1941	24.0754	23.9368	23.9743	24.3329	23.7822	23.804	23.9621	24.0284		19	19	19	55.5	55.5	55.5	37.429	0	232.08	75491000000	177	P22626;P22626-2	P22626;P22626-2	Heterogeneous nuclear ribonucleoproteins A2/B1	HNRNPA2B1	1180
14.0742	14.2821	14.3645	14.1901	14.4355	14.5261	14.0412	14.3907	14.2654	14.2616	14.4158	14.4868	13.6664	13.8274	14.3577	14.1677		3	3	3	4	4	4	104.76	0	6.0131	13241000	4	P22670	P22670	MHC class II regulatory factor RFX1	RFX1	1181
20.5528	20.813	20.6758	20.675	20.7562	20.1238	21.0431	21.1047	20.5758	20.5806	20.6341	22.4972	20.6817	20.2986	20.1306	20.6069		12	12	10	48	48	34.7	31.54	0	31.115	7598800000	43	P22676	P22676	Calretinin	CALB2	1182
20.0313	20.0568	20.0339	19.859	20.2274	19.9599	20.1517	20.4536	14.1214	16.6208	20.1147	20.3724	20.9022	21.0034	21.0969	21.2497		3	3	3	10.4	10.4	10.4	48.442	0	27.951	2872900000	13	P22695	P22695	Cytochrome b-c1 complex subunit 2, mitochondrial	UQCRC2	1184
17.5471	16.9969	19.246	19.2015	18.131	18.732	16.0936	16.7281	16.8899	17.0584	16.3028	16.9177	17.5949	16.2898	17.3516	16.3364		2	2	2	6.7	6.7	6.7	21.007	0	4.7724	1402300000	8	P22914	P22914	Beta-crystallin S	CRYGS	1185
19.5312	19.3594	19.8519	19.6228	19.885	20.03	19.7115	19.8926	19.7105	19.6582	19.7333	20.2456	19.5724	19.5779	19.6243	19.6291		10	10	9	32.2	32.2	27.9	33.969	0	56.888	1211100000	23	P23193;P23193-2	P23193;P23193-2	Transcription elongation factor A protein 1	TCEA1	1186
21.8645	21.9862	21.8235	21.4882	21.8679	21.7416	21.831	22.1391	21.9127	21.9166	21.9405	22.2183	21.8039	21.7826	21.9027	21.9456		34	34	6	29.9	29.9	3.9	134.71	0	317.25	8103600000	119	P23220	P23220			1187
13.7018	13.3211	13.2523	13.367	13.3882	13.6503	13.3009	13.5209	12.5594	12.8473	12.8125	13.1711	12.4205	11.9474	12.4899	12.5607		3	3	3	4.5	4.5	4.5	119.09	0	14.07	179490000	5	P23229-4;P23229-2;P23229-5;P23229-3;P23229-9;P23229-6;P23229;P23229-7	P23229-4;P23229-2;P23229-5;P23229-3;P23229-9;P23229-6;P23229;P23229-7	Integrin alpha-6;Integrin alpha-6 heavy chain;Integrin alpha-6 light chain;Processed integrin alpha-6	ITGA6	1188
22.6164	23.064	22.6501	22.6703	22.7065	22.9073	22.6377	22.8064	22.6761	22.6941	22.6618	22.9725	22.5318	22.3956	22.6787	22.589		17	17	17	33.9	33.9	33.9	76.149	0	105.65	21072000000	114	P23246;P23246-2	P23246;P23246-2	Splicing factor, proline- and glutamine-rich	SFPQ	1189
18.1531	18.1625	18.4059	18.1476	18.3325	18.4827	18.1448	18.4989	18.249	18.1386	18.1754	18.4924	18.1265	17.9002	18.2165	18.1902		4	4	4	13.3	13.3	13.3	51.169	0	9.2633	256740000	9	P23258;Q9NRH3;P23257	P23258;Q9NRH3	Tubulin gamma-1 chain;Tubulin gamma-2 chain	TUBG1;TUBG2	1190
21.0676	21.0422	21.2221	21.0811	21.0889	21.3106	20.8418	21.0475	21.0195	21.0149	20.8682	21.157	20.8251	20.9409	21.1206	20.9563		9	9	9	38	38	38	23.742	0	20.211	8765900000	42	P23284	P23284	Peptidyl-prolyl cis-trans isomerase B	PPIB	1191
21.1716	21.5297	21.8816	21.7633	21.9378	21.9057	21.5949	21.595	21.1769	21.0969	20.8226	23.1334	21.1379	20.7731	20.9587	21.3128		3	3	3	41.5	41.5	41.5	10.546	0	81.723	24734000000	19	P23297	P23297	Protein S100-A1	S100A1	1192
17.6106	17.6955	17.4462	17.2101	17.3736	17.3227	17.134	17.5801	17.4624	17.542	17.3114	17.79	17.3646	17.2149	17.381	17.59		9	9	9	16.4	16.4	16.4	65.443	0	11.345	166130000	12	P23368;P23368-2	P23368;P23368-2	NAD-dependent malic enzyme, mitochondrial	ME2	1194
18.254	18.4706	18.546	18.1745	18.2457	18.6424	17.9678	18.2852	18.0387	17.8691	18.0342	18.6197	18.0044	17.9492	18.1884	18.2085		8	8	8	12.6	12.6	12.6	112.73	0	46.525	391790000	17	P23378	P23378	Glycine dehydrogenase (decarboxylating), mitochondrial	GLDC	1195
18.478	18.4739	18.961	18.6498	18.8749	18.6778	18.3118	18.3963	18.6235	18.7027	18.1779	18.7433	18.4715	18.1764	18.4441	18.3455		5	5	5	16.7	16.7	16.7	48.851	0	44.795	628660000	19	P23381-2;P23381	P23381-2;P23381	Tryptophan--tRNA ligase, cytoplasmic;T1-TrpRS;T2-TrpRS	WARS	1196
21.9574	21.9965	22.2007	22.0788	22.106	22.351	21.8814	22.1424	21.8181	21.9254	21.884	22.2567	21.7319	21.6914	21.8416	21.8513		14	14	14	63.4	63.4	63.4	26.688	0	74.151	9624800000	68	Q0Z8U2;P23396;P23396-2	Q0Z8U2;P23396;P23396-2	40S ribosomal protein S3	RPS3	1197
18.9179	18.8152	19.0413	17.7814	18.8603	18.8831	18.5177	18.8691	18.6798	18.6924	18.5372	18.9033	18.5711	18.5146	18.7978	18.6859		2	2	2	17.3	17.3	17.3	18.884	0	53.055	1138900000	20	P23434	P23434	Glycine cleavage system H protein, mitochondrial	GCSH	1199
18.3691	18.336	18.7241	18.4294	18.5445	18.8073	18.189	18.5137	18.3045	18.2614	18.2261	18.6991	18.321	18.1498	18.3821	18.3183		9	9	9	9.4	9.4	9.4	133.28	0	19.123	188740000	13	P23458	P23458	Tyrosine-protein kinase JAK1	JAK1	1200
18.223	18.3636	18.4378	18.1917	18.4228	18.5083	18.4151	18.671	18.4696	18.307	18.4316	18.785	18.3667	18.342	18.5121	18.6368		21	21	13	17	17	10.5	212.13	0	137.38	492070000	40	P23468-2;P23468;P23468-7;P23468-5;P23468-4;P23468-6;P23468-3	P23468-2;P23468;P23468-7;P23468-5;P23468-4;P23468-6;P23468-3	Receptor-type tyrosine-protein phosphatase delta	PTPRD	1201
18.5124	18.787	18.7537	18.399	18.7375	18.6005	18.7017	18.9382	18.495	18.5659	18.4142	18.7872	18.4742	18.3951	18.5898	18.7554		6	6	6	4.6	4.6	4.6	162.66	0	37.334	552080000	20	P23471-3;P23471-2;P23471	P23471-3;P23471-2;P23471	Receptor-type tyrosine-protein phosphatase zeta	PTPRZ1	1202
14.3286	13.1305	15.5174	15.2714	15.0408	15.1168	14.5008	14.8292	14.5328	14.4456	14.8746	15.2753	14.7104	14.7918	14.7171	14.6084		3	3	3	3.6	3.6	3.6	93.026	0	3.5045	60656000	3	P23508;P23508-2	P23508;P23508-2	Colorectal mutant cancer protein	MCC	1203
17.6013	17.0487	18.6345	18.5237	18.5176	18.5538	18.1685	18.2627	18.1709	17.9585	18.2054	18.3649	18.1139	17.9421	18.1109	18.0804		3	3	3	7.7	7.7	7.7	64.805	0	11.04	360000000	11	P23588-2;P23588	P23588-2;P23588	Eukaryotic translation initiation factor 4B	EIF4B	1206
15.9789	15.9705	15.2845	15.3229	15.2382	15.4195	15.2003	15.4	15.5057	15.5546	15.1957	15.6012	15.1571	14.9865	15.1348	15.3286		17	3	3	16	3.6	3.6	124.01	0	8.481	155990000	6	P23634-5;P23634-4;P23634-3;P23634-2;P23634-7;P23634-6;P23634-8;P23634	P23634-5;P23634-4;P23634-3;P23634-2;P23634-7;P23634-6;P23634-8;P23634	Plasma membrane calcium-transporting ATPase 4	ATP2B4	1208
22.2859	22.3109	22.4752	22.007	22.426	22.8361	22.1454	22.3753	22.1869	22.0772	22.1692	22.483	22.1615	22.0935	22.2468	22.3193		28	28	28	49.7	49.7	49.7	80.769	0	222.27	8224700000	106	P23687;P48147	P23687;P48147	Prolyl endopeptidase	PREP	1209
16.0506	16.3478	16.6173	14.9008	16.4144	16.8321	16.0875	16.5194	16.3593	16.2951	16.4561	16.6784	15.9301	15.9979	16.3806	16.4078		3	3	3	5.5	5.5	5.5	73.776	0	3.9419	345400000	7	P23786	P23786	Carnitine O-palmitoyltransferase 2, mitochondrial	CPT2	1211
16.663	16.77	16.5698	15.0453	16.5538	16.7037	16.6634	16.7093	16.6988	16.4773	16.6567	17.1523	16.622	16.4165	16.4301	16.8255		2	2	2	9.4	9.4	9.4	23.819	0	3.5993	99919000	4	P23919;P23919-2	P23919;P23919-2	Thymidylate kinase	DTYMK	1212
14.3127	14.7361	14.3587	14.1809	14.3401	14.6309	14.4915	14.5283	14.0895	14.3007	14.2988	14.6822	14.4252	14.2222	14.4983	14.4593		3	3	3	4.2	4.2	4.2	90.069	0	8.1549	30330000	5	P23921;Q76RD8;P20503;P0DSV2;P0DSV1	P23921	Ribonucleoside-diphosphate reductase large subunit	RRM1	1213
20.8154	20.9486	20.9965	20.6061	20.634	21.1591	20.3601	20.6347	20.9964	20.9024	21.1173	21.3263	20.8558	21.0066	20.9738	21.0132		6	6	6	15	15	15	39.186	0	5.8668	11825000000	21	P23942	P23942	Peripherin-2	PRPH2	1214
19.5874	19.743	19.9755	19.4964	20.005	20.0847	19.7906	19.9731	19.6443	19.6049	19.7924	20.3557	19.7232	19.6746	19.6053	19.7044		6	6	6	29.3	29.3	29.3	24.763	0	49.148	3061100000	37	P24534;P29412	P24534;P29412	Elongation factor 1-beta	EEF1B2	1215
21.1895	21.1992	21.2947	21.3095	21.4474	21.5914	21.0697	21.3732	21.3766	21.3776	21.0961	21.49	21.0315	20.9689	21.2668	21.3296		5	5	5	12.9	12.9	12.9	45.199	0	12.851	1536900000	15	P24752;P24752-2	P24752	Acetyl-CoA acetyltransferase, mitochondrial	ACAT1	1218
14.6476	14.6178	14.8667	15.306	14.9122	14.7313	14.981	14.8026	13.6465	13.9843	14.0073	15.842	14.3057	13.7933	14.4586	14.5408		6	2	2	44.2	12.2	12.2	19.827	0.00073046	2.5598	55400000	4	P29269;P24844;P24844-2	P29269;P24844;P24844-2	Myosin regulatory light polypeptide 9	MYL9	1219
20.0403	19.8682	20.3152	20.2821	20.2703	20.4536	20.0198	20.296	20.1672	20.0273	20.2061	20.6592	20.1016	19.9686	20.217	20.2254		26	26	26	16.2	16.2	16.2	217.17	0	71.98	930500000	49	P24928;P24928-2	P24928	DNA-directed RNA polymerase II subunit RPB1	POLR2A	1220
15.252	15.3037	15.5359	12.4949	15.4338	15.2019	15.2106	15.3377	15.4393	15.2204	15.2098	15.4453	15.0866	14.7777	15.2866	15.1317		2	2	2	3.1	3.1	3.1	79.709	0.00073064	2.5611	20651000	3	P35626;P25098	P35626;P25098	Beta-adrenergic receptor kinase 2;Beta-adrenergic receptor kinase 1	ADRBK2;ADRBK1	1221
19.8312	19.8914	20.2725	18.8771	20.0048	20.2932	19.8021	19.8611	19.8424	19.726	19.8245	20.6238	19.7613	19.6746	19.5801	19.6959		8	8	8	70.5	70.5	70.5	14.515	0	103.09	2010400000	27	P46405;P25398	P46405;P25398	40S ribosomal protein S12	RPS12	1224
18.27	18.337	18.3443	17.3538	18.4721	18.6206	18.3906	18.6103	18.3322	18.3168	18.3619	18.5711	18.3993	18.2965	18.4974	18.5831		8	8	7	25	25	21.5	38.044	0	20.067	511320000	15	P25685;P25685-2	P25685;P25685-2	DnaJ homolog subfamily B member 1	DNAJB1	1226
18.151	18.0319	18.1814	17.9707	18.0375	18.2709	17.965	18.269	18.0376	17.8604	17.8932	18.3709	17.8655	17.827	17.9525	18.136		4	3	3	12.6	9	9	30.568	0	9.3577	307100000	9	P25686-2;P25686	P25686-2;P25686	DnaJ homolog subfamily B member 2	DNAJB2	1227
20.652	20.669	21.0257	20.9802	20.848	21.0081	20.5773	20.7177	20.7362	20.6525	20.6928	21.3534	20.5469	20.5324	20.4478	20.5272		9	9	9	42.2	42.2	42.2	29.555	0	75.72	2108200000	25	P25786;P25786-2	P25786;P25786-2	Proteasome subunit alpha type-1	PSMA1	1229
19.5299	19.6995	20.1693	20.1011	19.9307	20.1704	19.8369	20.1612	19.8348	19.4269	19.7094	20.2273	19.972	19.6897	19.7924	19.9848		7	7	7	48.3	48.3	48.3	25.898	0	49.052	3048900000	22	P25787	P25787	Proteasome subunit alpha type-2	PSMA2	1230
20.1427	20.3274	19.9565	19.816	19.8288	20.0193	19.7025	19.8786	19.7586	19.6672	19.734	20.1736	19.6809	19.5962	19.7513	19.7527		8	8	8	34.3	34.3	34.3	27.647	0	76.972	1796700000	32	P25788-2;P25788	P25788-2;P25788	Proteasome subunit alpha type-3	PSMA3	1231
20.9034	20.8343	21.0222	20.925	21.0118	20.9359	20.6481	20.9839	20.6917	20.6285	20.5329	21.1228	20.6011	20.4764	20.5079	20.5629		10	10	10	50.6	50.6	50.6	29.483	0	43.683	4270600000	36	P25789;P25789-2	P25789;P25789-2	Proteasome subunit alpha type-4	PSMA4	1232
22.1125	22.0277	22.494	22.5573	22.3119	22.6428	21.9071	22.1241	22.0055	22.0059	21.7502	22.3635	22.0081	21.664	21.8243	21.8416		27	27	16	43.8	43.8	27.2	67.66	0	101.29	7900400000	89	P26042;P26038	P26042;P26038	Moesin	MSN	1233
20.8158	20.9179	20.9426	20.6968	20.8016	21.0552	20.7478	21.0564	20.7593	20.7025	20.7113	21.1919	20.6745	20.6434	20.7552	20.7447		11	11	11	31.3	31.3	31.3	54.416	0	39.758	2560000000	34	P26196	P26196	Probable ATP-dependent RNA helicase DDX6	DDX6	1234
20.2157	20.2087	20.4171	20.2265	20.438	20.134	20.3529	20.5666	20.4687	20.3023	20.3045	20.8551	20.3139	20.2394	20.2076	20.4438		25	20	19	39.3	31.6	30.5	100.45	0	97.13	1486900000	47	P26232-2;P26232;P26232-5;P26232-3;P26232-6;P26232-4	P26232-2;P26232;P26232-5;P26232-3;P26232-6;P26232-4	Catenin alpha-2	CTNNA2	1235
20.8232	20.706	20.7962	20.1966	20.6188	20.9004	20.3996	20.8324	20.4673	20.6508	20.7736	21.0449	20.4758	20.4216	20.6078	20.6314		6	6	6	23.6	23.6	23.6	53.12	0	92.056	2878100000	29	P26368-2;P26368	P26368-2;P26368	Splicing factor U2AF 65 kDa subunit	U2AF2	1236
18.2642	18.5601	18.4141	18.6291	18.7922	18.6453	18.4998	18.5118	17.7651	18.4912	17.9308	18.9361	18.717	18.0699	18.0075	17.4045		3	3	3	17.7	17.7	17.7	18.845	0	4.448	534400000	5	P26373-2;P26373	P26373-2;P26373	60S ribosomal protein L13	RPL13	1237
19.3493	19.5249	19.6139	19.1015	19.5871	19.2325	19.7087	19.8944	19.5659	19.423	19.678	19.8223	19.4487	19.4819	19.4938	19.6483		10	10	2	31.1	31.1	9	40.405	0	29.997	1046400000	26	P26378-4;P26378-2;P26378-5;P26378-1;P26378-3;P26378	P26378-4;P26378-2;P26378-5;P26378-1;P26378-3;P26378	ELAV-like protein 4	ELAVL4	1238
20.0478	20.0062	19.7995	19.6066	19.7498	19.9843	19.7787	19.9891	19.7455	19.6584	19.638	19.9452	19.5835	19.6077	19.9252	19.8753		6	6	6	16.4	16.4	16.4	43.055	0	15.967	1117200000	19	P26440-2;P26440	P26440-2;P26440	Isovaleryl-CoA dehydrogenase, mitochondrial	IVD	1239
12.2867	11.8783	13.0896	12.9191	13.0058	13.4464	11.9161	11.4904	11.9162	11.9784	11.9419	12.2488	11.3185	11.2076	11.2581	10.915		8	2	2	37.8	12.9	12.9	24.033	0	6.526	135590000	3	P26583	P26583	High mobility group protein B2	HMGB2	1240
19.8558	20.0421	19.8976	18.9521	19.9669	20.1019	19.7467	20.0364	19.7956	19.8046	19.8371	20.2454	19.6306	19.6624	19.7382	19.7578		11	11	9	16.6	16.6	14.1	83.434	0	35.543	1498100000	35	P26639;P26639-2	P26639;P26639-2	Threonine--tRNA ligase, cytoplasmic	TARS	1241
18.4817	18.4399	18.5895	18.4127	18.6388	18.882	18.1667	18.4983	18.2294	18.2678	18.2397	18.5345	17.9743	17.8436	18.2628	18.2761		14	14	14	14.5	14.5	14.5	140.47	0	40.811	920100000	26	P26640;P26640-2	P26640	Valine--tRNA ligase	VARS	1242
18.9938	19.0971	19.1689	18.2027	19.3868	19.1362	18.8416	19.1872	18.9776	19.0559	19.1245	19.7451	19.1228	18.9272	18.9898	19.0206		5	5	5	39.4	39.4	39.4	15.649	0	18.809	1594700000	21	P26885	P26885	Peptidyl-prolyl cis-trans isomerase FKBP2	FKBP2	1244
15.9467	15.8166	15.9807	15.9227	15.777	16.0129	16.1942	15.9588	15.8142	15.5585	15.4121	15.8448	15.674	15.6621	16.2474	16.0357		2	2	2	8.1	8.1	8.1	40.633	0	23.704	95877000	5	P26992	P26992	Ciliary neurotrophic factor receptor subunit alpha	CNTFR	1245
18.2895	18.0124	18.6941	18.7981	18.6845	18.9853	17.9175	18.0241	18.2471	18.1521	17.7454	18.2492	18.3246	17.887	18.2679	18.1355		4	4	4	21.2	21.2	21.2	31.73	0	39.671	123250000	12	P27105;P27105-2	P27105;P27105-2	Erythrocyte band 7 integral membrane protein	STOM	1246
14.9971	14.5865	14.6887	15.0018	15.1318	15.293	15.0768	15.3871	15.2273	15.1206	15.2524	16.0915	15.3642	15.1291	14.935	15.2173		3	3	3	15.7	15.7	15.7	25.268	0	5.1299	10237000	4	P27144	P27144	Adenylate kinase 4, mitochondrial	AK4	1247
16.8199	16.9358	17.5208	14.2764	17.4133	17.5625	16.9049	17.2822	17.3174	17.3178	16.9463	17.6082	17.4524	17.3737	17.5444	17.2744		7	2	2	12.5	1.5	1.5	58.762	0.007689	1.5306	62926000	2	P27338;P27338-2	P27338;P27338-2	Amine oxidase [flavin-containing] B	MAOB	1249
20.4183	20.5513	20.4679	19.7835	20.3932	20.405	20.3658	20.3206	20.0616	20.0835	20.1817	22.0505	20.4458	19.9081	19.7685	20.0363		13	11	11	50.6	43.3	43.3	27.764	0	182.43	4887500000	41	P27348	P27348	14-3-3 protein theta	YWHAQ	1250
18.247	18.2261	18.6752	18.6153	18.4015	18.6134	18.1942	18.1985	18.1553	18.1396	17.8827	18.5081	18.2332	18.0109	18.0684	18.036		9	7	7	26.6	20.3	20.3	43.135	0	27.826	653210000	12	P27361;P27361-2;P27361-3	P27361;P27361-2;P27361-3	Mitogen-activated protein kinase 3	MAPK3	1251
18.852	18.9696	18.9979	18.5998	19.126	19.026	18.9894	19.293	18.9045	18.866	18.9381	19.3946	18.8765	18.7826	18.8356	19.0244		13	13	2	19.6	19.6	4.2	79.875	0	36.321	445780000	29	P27448-6;P27448-3;P27448-4;P27448;P27448-2;P27448-7;P27448-8;Q96L34-2;Q96L34	P27448-6;P27448-3;P27448-4;P27448;P27448-2;P27448-7;P27448-8	MAP/microtubule affinity-regulating kinase 3	MARK3	1252
14.996	14.5401	15.0315	15.2852	15.7975	15.834	14.5942	15.2434	14.3944	14.9143	14.5479	15.1	14.9701	14.6818	14.4739	14.7038		4	4	4	24.4	24.4	24.4	23.067	0	10.895	62787000	5	P27485;P02753	P27485;P02753	Retinol-binding protein 4;Plasma retinol-binding protein(1-182);Plasma retinol-binding protein(1-181);Plasma retinol-binding protein(1-179);Plasma retinol-binding protein(1-176)	RBP4	1253
20.4272	20.4513	20.6752	18.2356	20.6128	21.2105	20.3412	20.4897	20.3146	20.3324	20.3733	20.6668	20.4924	20.386	20.5503	20.4562		2	2	2	26.9	26.9	26.9	8.7495	0.00073206	2.5715	5152900000	9	P27554	P27554			1254
20.858	20.1953	18.3835	18.131	18.5168	18.4124	19.9455	20.199	21.1999	21.278	19.6242	20.4143	20.3705	19.8239	19.1725	19.2634		22	22	18	39.7	39.7	31.2	75.586	0	130.33	3686400000	47	P27594;P20591;P20591-2;P20592-2	P27594			1255
16.681	16.7068	17.0965	14.4223	17.2111	17.1826	16.6896	17.0359	16.7732	16.7424	16.8084	17.0711	16.7137	16.6227	16.8222	16.8435		7	7	7	11.9	11.9	11.9	68.137	0	19.083	202730000	12	P27694	P27694	Replication protein A 70 kDa DNA-binding subunit;Replication protein A 70 kDa DNA-binding subunit, N-terminally processed	RPA1	1257
20.2188	20.4627	20.0334	19.2436	20.1519	20.3764	19.8609	20.2556	19.8168	20.0365	19.8249	20.716	20.0693	19.8624	19.7873	19.8166		6	6	6	24.8	24.8	24.8	35.554	0	44.194	2621400000	19	P27695	P27695	DNA-(apurinic or apyrimidinic site) lyase;DNA-(apurinic or apyrimidinic site) lyase, mitochondrial	APEX1	1258
19.4448	19.4016	19.8876	19.7434	19.7652	19.9748	19.4004	19.6151	19.4911	19.4092	19.4473	19.881	19.415	19.2199	19.5218	19.5339		31	31	30	18	18	17.4	242.98	0	126.77	931990000	52	P27708;P31327-2;P31327;P31327-3	P27708	CAD protein;Glutamine-dependent carbamoyl-phosphate synthase;Aspartate carbamoyltransferase;Dihydroorotase	CAD	1259
21.0823	20.985	21.2853	21.052	21.0248	21.0452	20.7766	21.1802	20.9943	20.7866	20.9911	21.2158	20.8098	20.7224	20.8001	20.7638		6	6	5	6.4	6.4	5.6	119.96	0	12.715	1365300000	15	P27816-6;P27816;P27816-5;P27816-4;P27816-2;P27816-7	P27816-6;P27816;P27816-5;P27816-4;P27816-2	Microtubule-associated protein 4	MAP4	1260
18.0261	17.9703	17.6799	16.6259	17.471	17.2541	17.5178	17.6757	17.5479	17.6197	18.0297	18.0672	17.7828	17.5656	17.6269	17.6212		3	2	2	4.6	3	3	58.556	0.000492	2.658	726950000	6	P27816-3	P27816-3	Microtubule-associated protein 4	MAP4	1261
20.6347	20.6545	21.3405	21.2007	21.2301	21.4428	20.9493	21.3109	20.8178	20.8709	20.9738	21.5264	20.9265	20.7829	20.8935	21.0697		13	13	13	17.7	17.7	17.7	71.502	0	42.368	11961000000	55	P27824-2;P27824;P27824-3	P27824-2;P27824;P27824-3	Calnexin	CANX	1262
15.6158	15.5689	15.681	15.8561	15.7652	15.908	15.5956	15.883	15.6593	15.5682	15.5021	15.8099	15.4261	15.4772	15.5435	15.7249		3	3	3	11.1	11.1	11.1	42.838	0	11.495	71616000	5	P27986-5;P27986-3;P27986-2;P27986;P27986-4;Q92569-3;Q92569-2;Q92569;O00459	P27986-5;P27986-3;P27986-2;P27986;P27986-4	Phosphatidylinositol 3-kinase regulatory subunit alpha	PIK3R1	1263
20.1866	20.1801	20.2842	20.0443	20.2023	20.3818	19.933	20.1776	20.0169	20.0754	20.0029	20.3867	19.9542	19.8139	19.8999	20.0359		4	4	4	30.3	30.3	30.3	26.411	0	150.9	1316300000	36	P28066;P28066-2	P28066;P28066-2	Proteasome subunit alpha type-5	PSMA5	1265
18.9676	19.0641	19.2969	19.3034	19.4981	19.5145	19.0859	19.6601	19.5104	19.4141	19.5465	19.7659	19.2824	19.3116	19.5586	19.5843		3	3	3	18	18	18	25.357	0	23.883	1180400000	11	P28072	P28072	Proteasome subunit beta type-6	PSMB6	1267
17.7199	17.7673	18.0851	17.7018	17.9293	18.1046	17.8141	18.0947	18.102	17.9624	17.9782	18.3789	17.9071	17.8862	18.1041	18.1453		7	7	7	33.8	33.8	33.8	28.48	0	49.551	555400000	24	P28074;P28074-3;P28074-2	P28074;P28074-3	Proteasome subunit beta type-5	PSMB5	1268
18.4406	18.3724	18.522	18.0162	18.3386	18.2931	18.2126	18.5695	18.1996	18.2908	18.3782	18.6781	18.2602	17.9573	18.407	18.3895		5	5	5	8.5	8.5	8.5	75.475	0	10.256	289150000	10	P28288;P28288-2;P28288-3	P28288;P28288-2	ATP-binding cassette sub-family D member 3	ABCD3	1270
21.8634	21.9862	22.0591	21.6568	22.0661	22.0033	22.0015	22.2031	22.1191	22.0105	22.2361	22.4526	21.9722	21.9796	21.9323	22.2362		20	20	20	35.1	35.1	35.1	73.527	0	162.11	10617000000	77	P28331-4;P28331;P28331-2;P28331-5;P28331-3	P28331-4;P28331;P28331-2;P28331-5;P28331-3	NADH-ubiquinone oxidoreductase 75 kDa subunit, mitochondrial	NDUFS1	1272
11.4056	11.3966	13.2638	13.2476	13.5636	12.9158	12.4329	13.0652	12.4593	12.2239	12.3569	12.6039	12.6125	12.4298	12.4346	12.4707		3	3	3	3.8	3.8	3.8	123.63	0	5.6179	8234900	4	P28340	P28340	DNA polymerase delta catalytic subunit	POLD1	1273
15.6837	15.0476	15.9807	15.6308	15.7574	16.0912	15.6924	15.7055	15.2342	15.3387	15.5122	15.8139	15.6584	15.0665	15.4321	15.3918		11	3	3	11.4	3.7	3.7	121.14	0	6.6057	51907000	3	P28370-2;P28370	P28370-2;P28370	Probable global transcription activator SNF2L1	SMARCA1	1274
21.8182	21.8403	21.8237	21.4963	21.7352	21.8533	21.5362	21.6809	21.6842	21.6385	21.4377	21.9411	21.5619	21.5071	21.5746	21.5735		16	16	14	46.4	46.4	39.7	41.389	0	65.633	6359400000	62	P28482;P28482-2	P28482;P28482-2	Mitogen-activated protein kinase 1	MAPK1	1275
22.0417	22.1271	22.4736	22.2878	22.2842	22.5063	21.9486	22.3516	22.1047	22.0734	22.0023	22.3875	22.0448	21.9941	22.1942	22.2093		19	19	19	58.5	58.5	58.5	48.287	0	90.901	20448000000	105	P28491;P27797	P28491;P27797	Calreticulin	CALR	1276
21.3745	21.5898	20.9056	20.6461	20.7219	20.7113	21.0238	21.1588	21.025	21.0955	21.1148	21.6427	20.7659	20.8674	20.8361	20.9755		6	6	4	21.5	21.5	16	15.638	0	16.911	5677200000	22	P28768	P28768			1278
15.081	15.241	15.5239	15.2942	15.5009	15.5971	15.1831	15.5379	15.8366	15.3179	15.2922	15.3944	15.6869	14.7265	14.9569	15.955		2	2	2	2.8	2.8	2.8	163.68	0.0033769	1.8985	51973000	4	P28827;P28827-2	P28827;P28827-2	Receptor-type tyrosine-protein phosphatase mu	PTPRM	1279
21.2375	21.1014	21.4758	21.3451	21.368	21.6891	21.1444	21.4324	21.2572	21.2819	21.1675	21.5709	21.2274	21.1561	21.3523	21.3503		22	22	22	51.1	51.1	51.1	56.046	0	82.299	4473100000	60	P28839;P28838-2;P28838	P28839			1280
17.089	16.6298	16.7996	14.1782	16.9465	17.0965	15.4799	15.6223	16.1891	15.9792	15.4454	16.2724	15.9055	15.5163	16.3637	15.4871		2	2	2	6.8	6.8	6.8	32.401	0	5.0174	913550000	3	P28845	P28845	Corticosteroid 11-beta-dehydrogenase isozyme 1	HSD11B1	1281
18.7077	18.7351	18.725	18.5878	18.7792	18.9586	18.6659	18.9087	18.6891	18.6106	18.7594	19.0945	18.6549	18.6267	18.6042	18.7528		18	18	18	19.1	19.1	19.1	138.35	0	70.617	425230000	27	P29144	P29144	Tripeptidyl-peptidase 2	TPP2	1283
15.5355	15.523	15.6948	15.4281	15.5915	15.425	15.5944	16.0123	15.5477	15.2268	14.9471	15.5745	15.4436	15.2404	15.3871	15.3888		5	4	4	6.9	5.7	5.7	108.27	0	23.082	45952000	6	P29317;P29317-2	P29317	Ephrin type-A receptor 2	EPHA2	1284
19.7883	19.7554	19.9478	18.8657	19.8671	20.054	19.6676	20.0375	19.6918	19.6376	19.599	20.0185	19.6672	19.5945	19.7115	19.8003		18	18	17	23.9	23.9	22.8	109.87	0	79.304	980210000	45	P29323-2;P29323-3;P29323;P54762-5;P54762;Q15375-2;Q15375-4;Q15375;Q9UF33-2;Q9UF33-3;P54764-2;P54764;Q9UF33	P29323-2;P29323-3;P29323	Ephrin type-B receptor 2	EPHB2	1285
17.547	17.0687	17.9527	17.9594	17.1863	17.8611	16.9109	17.0511	16.6425	16.8566	16.0704	16.9126	17.0469	16.3764	16.8124	16.6349		3	3	3	5.4	5.4	5.4	67.56	0	5.2764	42196000	5	P29350;P29350-3;P29350-4;P29350-2	P29350;P29350-3;P29350-4;P29350-2	Tyrosine-protein phosphatase non-receptor type 6	PTPN6	1286
14.0719	13.6914	14.2154	14.1806	14.3163	14.4619	13.793	14.0675	14.4128	13.8139	14.1299	14.7404	13.9316	13.6144	14.84	14.4639		2	2	2	9.8	9.8	9.8	40.414	0	3.066	12925000	2	P29353-5;P29353-3;P29353-2;P29353-7;P29353;P29353-6	P29353-5;P29353-3;P29353-2;P29353-7;P29353;P29353-6	SHC-transforming protein 1	SHC1	1287
14.6352	14.7896	14.6413	14.6575	14.6623	14.9274	14.7792	14.6149	14.0839	14.5243	14.5511	15.1222	14.2477	14.4544	14.4563	14.6385		3	3	3	2.7	2.7	2.7	134.95	0	3.0245	28797000	3	P29374-3;P29374-2;P29374	P29374-3;P29374-2;P29374	AT-rich interactive domain-containing protein 4A	ARID4A	1289
21.6798	21.6283	21.8548	21.6171	21.7101	21.9485	21.4869	21.6839	21.563	21.4914	21.5388	21.7698	21.4023	21.3404	21.5637	21.5835		12	12	10	20.9	20.9	18.3	67.877	0	70.183	17399000000	55	P29401;P29401-2	P29401;P29401-2	Transketolase	TKT	1290
13.4865	12.6865	15.2272	12.4963	12.9008	13.158	13.2627	12.0591	12.6683	12.3011	14.3134	13.5275	12.8778	13.1943	12.5945	12.6681		2	2	2	5.6	5.6	5.6	38.549	0	3.4128	36611000	2	P29508-2;P48594;P29508	P29508-2;P48594;P29508	Serpin B3;Serpin B4	SERPINB3;SERPINB4	1291
16.6512	17.0025	16.8241	16.1213	16.8412	17.2126	16.7041	16.9164	16.7139	16.6887	16.8367	17.3633	16.6873	16.585	16.4472	16.6177		4	4	4	9.6	9.6	9.6	71.407	0	32.136	522090000	17	P29692-2;P29692-3;P29692;P29692-4	P29692-2;P29692-3;P29692	Elongation factor 1-delta	EEF1D	1293
21.628	20.7016	21.3101	20.2636	21.7726	22.3348	20.4134	20.9108	20.0202	20.9255	19.6226	20.1468	21.1148	20.2061	20.5396	20.3551		5	5	5	21.8	21.8	21.8	38.424	0	83.781	3111000000	26	P29700	P29700			1294
22.2055	22.1694	22.2092	21.632	22.1857	22.0718	22.2669	22.4378	22.3605	22.1749	22.3117	22.5297	22.3555	22.4915	22.1048	22.0917		11	11	10	78.1	78.1	73	15.565	0	65.224	18551000000	57	P29762	P29762	Cellular retinoic acid-binding protein 1	CRABP1	1295
19.9202	20.0397	19.6979	18.9016	19.6784	19.6157	19.7233	19.8803	19.7788	19.7175	19.8369	20.1553	19.7362	19.5917	19.7104	19.8564		12	12	4	41.4	41.4	14.9	43.121	0	103.23	4435400000	45	P29804	P29804			1296
16.9939	16.9867	16.8185	16.6477	16.4195	16.823	16.5892	16.7101	16.4255	16.56	16.5111	16.9896	16.5969	16.3273	16.4955	16.7498		4	4	4	16.6	16.6	16.6	31.554	0	19.055	1860800000	12	P29966	P29966	Myristoylated alanine-rich C-kinase substrate	MARCKS	1297
20.3051	20.44	20.3133	19.8777	20.1722	20.2542	20.15	20.5882	20.1363	20.024	20.0793	20.5698	20.106	20.0152	20.0846	20.2862		10	10	9	16.1	16.1	14.6	79.585	0	24.835	1078600000	29	P29973;P29973-2;Q16281-2;Q16281;Q16281-3	P29973;P29973-2	cGMP-gated cation channel alpha-1	CNGA1	1298
15.5143	15.5896	15.8618	15.691	15.7219	15.8614	15.5669	15.696	15.6177	15.4032	15.549	15.8228	15.6667	15.5073	15.688	15.7252		4	4	4	9.3	9.3	9.3	55.117	0	23.259	311420000	9	P30038-2;P30038-3;P30038	P30038-2;P30038-3;P30038	Delta-1-pyrroline-5-carboxylate dehydrogenase, mitochondrial	ALDH4A1	1299
20.4138	20.6626	20.2354	20.1262	20.1494	20.2456	20.2241	20.277	20.3506	20.2871	20.531	21.4766	20.345	20.1451	19.9218	20.2033		7	7	7	30.7	30.7	30.7	28.993	0	48.819	1685100000	28	P30040	P30040	Endoplasmic reticulum resident protein 29	ERP29	1300
17.353	17.2608	17.5156	17.7356	17.4707	17.4718	17.0695	17.3952	17.0093	17.1119	16.9517	17.3852	17.1092	16.8496	17.1188	16.994		3	3	3	22.3	22.3	22.3	22.119	0	35.566	382740000	19	P30043	P30043	Flavin reductase (NADPH)	BLVRB	1301
19.6358	19.9625	19.8085	19.5158	19.8689	19.8757	19.678	19.6848	19.7448	19.6949	19.7117	20.8037	19.7441	19.546	19.4924	19.5561		6	6	6	41.4	41.4	41.4	17.031	0	33.909	3927100000	21	P30044-2;P30044;P30044-3;P30044-4	P30044-2;P30044;P30044-3	Peroxiredoxin-5, mitochondrial	PRDX5	1302
19.1104	19.324	19.3629	19.0729	19.5484	19.3973	19.1805	19.3694	19.1972	19.2214	19.439	19.6935	19.1234	19.0482	19.135	19.1706		3	3	3	13.9	13.9	13.9	25.838	0	7.6878	1106800000	18	P30048-2;P30048	P30048-2;P30048	Thioredoxin-dependent peroxide reductase, mitochondrial	PRDX3	1303
20.1616	20.2954	20.3907	19.4902	20.2228	20.4719	20.0772	20.253	20.1726	20.2155	20.2328	20.794	20.2035	20.0885	19.9676	20.1223		7	7	7	58.8	58.8	58.8	17.818	0	40.802	2409100000	29	P30050;P30050-2	P30050;P30050-2	60S ribosomal protein L12	RPL12	1305
19.3131	19.3106	19.3042	19.197	19.431	19.5729	19.0346	19.1762	19.4477	19.4273	19.5091	19.7492	19.3199	19.3179	19.1201	19.1467		3	3	3	6.6	6.6	6.6	31.387	0	4.5536	2671200000	13	P30084	P30084	Enoyl-CoA hydratase, mitochondrial	ECHS1	1306
22.7754	22.814	22.9481	22.7396	22.894	22.8269	22.7849	23.1261	22.7661	22.7404	22.6563	23.1983	22.7882	22.6309	22.7593	22.9174		6	6	6	33.2	33.2	33.2	21.057	0	63.511	48042000000	55	P30086	P30086	Phosphatidylethanolamine-binding protein 1;Hippocampal cholinergic neurostimulating peptide	PEBP1	1307
22.3325	22.2883	22.824	22.819	22.6769	22.9195	22.3213	22.6895	22.4565	22.5361	22.4054	22.8095	22.3879	22.3205	22.5282	22.4638		18	18	18	38.8	38.8	38.8	56.782	0	112.49	19444000000	113	P30101	P30101	Protein disulfide-isomerase A3	PDIA3	1308
16.6354	16.7866	16.8185	16.7541	16.7035	16.7325	16.3869	16.4569	16.6006	16.6202	16.4542	17.2839	16.6177	16.7075	16.3475	16.5261		6	3	3	12.3	5.1	5.1	66.213	0	2.9237	61442000	5	P54613;P30154-4;P30154;P30154-2;P30154-3;P30154-5	P54613;P30154-4;P30154;P30154-2;P30154-3;P30154-5	Serine/threonine-protein phosphatase 2A 65 kDa regulatory subunit A beta isoform	PPP2R1B	1309
20.0103	19.9095	20.5267	20.3822	20.4112	20.434	20.1525	20.4186	20.2113	20.1354	20.3243	20.681	20.1525	20.1709	20.1123	20.2248		8	8	8	28.6	28.6	28.6	48.14	0	21.353	909310000	17	P30419-2;P30419;O60551	P30419-2;P30419	Glycylpeptide N-tetradecanoyltransferase 1	NMT1	1312
17.0381	17.1705	17.205	16.9022	16.9777	16.9575	16.8579	17.0814	16.9762	16.8248	16.9544	17.729	16.9769	16.8902	16.5463	16.8489		3	3	2	11.1	11.1	11.1	32.837	0	24.582	299070000	13	P30519-2;P30519;I6L899	P30519-2;P30519	Heme oxygenase 2	HMOX2	1313
16.4736	16.9677	16.3655	11.9709	16.1007	15.8385	16.4557	16.5156	16.1557	15.8182	16.0792	16.425	15.9033	15.9902	16.0891	16.2274		4	4	4	8.8	8.8	8.8	67.073	0	3.713	800280000	7	P30531	P30531	Sodium- and chloride-dependent GABA transporter 1	SLC6A1	1314
12.7122	12.7165	13.2398	13.1443	13.0047	12.9834	12.7937	12.9352	13.0675	13.0298	13.1792	13.2453	12.8281	12.859	13.1507	13.0551		4	2	2	3.3	1.4	1.4	156.78	0.0011801	2.2819	25219000	4	P30622-2;P30622-1;P30622	P30622-2;P30622-1;P30622	CAP-Gly domain-containing linker protein 1	CLIP1	1316
17.813	17.7609	17.8148	17.3116	17.8219	18.0502	17.6696	17.6447	17.1073	17.1402	16.9261	18.2526	17.443	17.0702	17.1804	17.0297		7	7	7	48.5	48.5	48.5	21.676	0	46.009	772880000	17	P30626;P30626-2;P30626-3	P30626;P30626-2;P30626-3	Sorcin	SRI	1317
19.0088	18.8893	19.4036	19.1037	19.1925	19.448	18.9757	19.2776	18.8528	18.8433	18.9107	19.3723	18.844	18.7632	19.0072	18.9784		16	16	16	19.3	19.3	19.3	133.9	0	65.076	552680000	31	P30876	P30876	DNA-directed RNA polymerase II subunit RPB2	POLR2B	1318
20.4008	20.9943	20.8663	20.6525	20.8085	21.0942	20.9416	21.0212	20.6716	20.5341	20.7724	21.9674	20.7632	20.6425	20.3316	20.461		8	8	8	44.4	44.4	44.4	21.921	0	61.273	7757300000	32	P31006;Q16774;Q16774-2;Q16774-3	P31006;Q16774;Q16774-2	Guanylate kinase	GUK1	1319
17.4745	17.5407	17.894	17.8955	17.5853	17.9089	17.1403	17.4615	17.3241	17.4044	17.2409	17.5024	17.3277	17.121	17.6312	17.3835		4	4	4	9.5	9.5	9.5	51.026	0	6.8319	120600000	6	P31146	P31146	Coronin-1A	CORO1A	1320
22.4388	22.5879	22.2391	21.4859	22.1964	22.2118	22.1563	22.4739	22.2192	22.0959	22.2847	22.5466	22.1951	22.1754	22.2689	22.4218		22	17	14	51.2	40	33.8	50.582	0	151.1	14478000000	88	P60028;P31150	P60028;P31150	Rab GDP dissociation inhibitor alpha	GDI1	1321
17.2111	15.9418	17.9592	15.7158	16.1315	16.9654	17.2512	15.377	15.7162	15.9691	17.1372	19.0715	15.8484	18.8592	15.2191	14.8535		2	2	2	21.8	21.8	21.8	11.471	0	4.2174	41728000	5	P31151;Q86SG5	P31151;Q86SG5	Protein S100-A7;Protein S100-A7A	S100A7;S100A7A	1322
19.2523	19.2149	19.2977	19.278	19.2726	19.4611	19.0873	19.3439	19.1351	19.0473	19.046	19.4461	19.1277	18.998	19.1202	19.1559		10	10	10	31.1	31.1	31.1	43.66	0	66.272	1364300000	32	P31153;P31153-2;Q00266	P31153;P31153-2	S-adenosylmethionine synthase isoform type-2	MAT2A	1323
15.7628	15.8362	15.4853	15.2617	15.6681	15.3434	15.6522	16.0179	15.7646	15.4055	15.7078	16.1241	15.8475	15.7412	15.8516	16.1473		5	2	2	11.3	6.8	6.8	43.072	0	8.313	52663000	4	P31321	P31321	cAMP-dependent protein kinase type I-beta regulatory subunit	PRKAR1B	1324
19.902	20.0676	20.1451	19.9309	20.0282	20.1048	19.8559	20.1561	19.98	19.867	20.1232	20.4128	19.8091	19.8	19.9933	20.0858		12	9	9	35.6	25.8	25.8	46.302	0	89.271	1373200000	17	P31323	P31323	cAMP-dependent protein kinase type II-beta regulatory subunit	PRKAR2B	1325
19.789	19.9343	20.082	19.9099	19.992	20.1476	19.9912	20.2396	19.9353	19.9208	19.8918	20.2315	19.9348	19.9351	19.982	20.019		10	10	10	35.5	35.5	35.5	44.868	0	41.65	1160700000	29	P31689;P31689-2	P31689;P31689-2	DnaJ homolog subfamily A member 1	DNAJA1	1327
16.183	16.1423	16.3913	16.2326	16.2386	16.3545	16.0201	16.2583	16.2315	16.3097	16.6876	16.6087	16.0288	16.0899	16.5678	16.489		7	3	3	19.9	8.1	8.1	48.346	0	6.4372	75961000	6	P31749-2;P31749	P31749-2;P31749	RAC-alpha serine/threonine-protein kinase	AKT1	1328
18.1038	18.0909	18.2283	18.0819	18.0692	18.3562	17.9666	17.9839	17.963	17.8583	17.8754	18.2059	17.9219	17.7737	17.9631	18.0064		8	6	5	18.7	12.3	10.6	55.768	0	7.4278	287720000	10	P31751;P31751-2	P31751;P31751-2	RAC-beta serine/threonine-protein kinase	AKT2	1329
19.6942	19.8534	19.6952	18.6083	19.9206	19.7576	19.8203	20.0505	19.8377	19.8209	19.7134	20.1174	19.6664	19.7483	19.8412	19.9548		6	6	6	12.9	12.9	12.9	52.645	0	60.673	3719600000	33	P31930	P31930	Cytochrome b-c1 complex subunit 1, mitochondrial	UQCRC1	1330
18.4877	18.6524	18.5474	18.078	18.2783	18.404	18.4757	18.6	18.5542	18.4727	18.4483	18.9266	18.456	18.3655	18.4948	18.5995		3	3	3	14	14	14	35.329	0	40.766	324600000	6	P31937	P31937	3-hydroxyisobutyrate dehydrogenase, mitochondrial	HIBADH	1331
18.2021	18.1103	18.5411	18.568	18.3468	18.6185	17.5657	17.8412	18.127	18.0987	17.7847	18.6898	18.028	17.8098	18.0561	17.9051		9	9	9	20.1	20.1	20.1	64.615	0	35.639	160750000	18	P31939;P31939-2	P31939;P31939-2	Bifunctional purine biosynthesis protein PURH;Phosphoribosylaminoimidazolecarboxamide formyltransferase;IMP cyclohydrolase	ATIC	1332
19.9637	20.0625	20.2262	20.0216	20.0979	20.3156	19.9742	20.3894	20.1397	20.0179	20.0349	20.3517	19.8594	19.9078	19.9798	20.0814		7	7	7	42.4	42.4	42.4	31.525	0	72.772	3649300000	27	P31942-3;P31942;P31942-2;P31942-4;P31942-5;P31942-6	P31942-3;P31942;P31942-2;P31942-4;P31942-5	Heterogeneous nuclear ribonucleoprotein H3	HNRNPH3	1333
21.7073	21.6347	22.1807	21.8938	21.9125	22.0861	21.7679	22.0491	21.8155	21.6829	21.7133	22.1308	21.7178	21.7036	21.7557	21.7284		11	11	7	34.5	34.5	21.8	49.229	0	207.5	13512000000	132	P31943	P31943	Heterogeneous nuclear ribonucleoprotein H;Heterogeneous nuclear ribonucleoprotein H, N-terminally processed	HNRNPH1	1334
20.4821	20.7029	20.54	20.4085	20.676	20.2182	20.2926	20.44	20.2529	20.2958	20.6269	22.2888	20.3617	20.1476	19.8552	20.0629		11	8	5	51.2	35.7	25.4	27.85	0	117.4	5358200000	27	P31946-2;P31946	P31946-2;P31946	14-3-3 protein beta/alpha;14-3-3 protein beta/alpha, N-terminally processed	YWHAB	1335
19.8178	20.222	20.1219	20.1217	20.0247	19.9753	20.0757	20.0032	20.1637	20.1874	20.1458	22.1248	20.0016	19.8643	19.7231	19.9216		5	3	3	22.2	13.9	13.9	24.336	0	3.8758	8108700000	15	P31947-2;P31947	P31947-2;P31947	14-3-3 protein sigma	SFN	1336
21.8426	22.1177	22.2613	22.2148	22.254	22.248	22.1846	22.368	22.1646	22.2131	22.0619	22.8767	22.2045	22.1751	21.7344	21.9753		23	23	23	32.2	32.2	32.2	62.639	0	59.839	6334500000	72	P31948;P31948-3;P31948-2	P31948;P31948-3;P31948-2	Stress-induced-phosphoprotein 1	STIP1	1337
18.2374	18.6291	18.0168	17.6689	17.9184	17.8035	17.9381	18.2185	18.2848	18.3843	18.3118	18.6207	18.1954	17.7753	17.9624	18.2105		4	4	4	4	4	4	138.91	0	9.8621	523980000	9	P32004-3;P32004-2;P32004	P32004-3;P32004-2;P32004	Neural cell adhesion molecule L1	L1CAM	1338
14.9995	15.0455	15.5246	14.4542	15.7299	15.774	15.1505	15.782	15.1803	15.0299	15.3909	15.6958	15.3177	15.1348	15.2387	15.2052		5	3	3	9.9	7.9	7.9	44.391	0	6.4078	47257000	5	P32121-5;P32121-2;P32121;P32121-3;P32121-4	P32121-5;P32121-2;P32121;P32121-3;P32121-4	Beta-arrestin-2	ARRB2	1340
18.4915	18.6943	18.4874	18.2554	18.4954	18.482	18.5842	18.7349	18.4451	18.4336	18.6298	18.8655	18.4945	18.5266	18.7071	18.8636		9	9	7	18.3	18.3	14.5	57.488	0	40.855	482310000	18	P32189-1;P32189-4;P32189-2;P32189;Q14409	P32189-1;P32189-4;P32189-2;P32189;Q14409	Glycerol kinase;Putative glycerol kinase 3	GK;GK3P	1341
15.3828	15.4364	15.5205	15.2684	15.4232	15.3551	15.2888	15.3458	15.3264	15.2826	15.2001	15.687	15.2844	15.0638	15.0914	15.0696		3	3	2	13	13	8.9	33.34	0	6.5677	37556000	5	P32322-2;P32322;P32322-3	P32322-2;P32322;P32322-3	Pyrroline-5-carboxylate reductase 1, mitochondrial	PYCR1	1343
18.3067	18.4101	18.3544	18.1823	18.3004	18.0467	18.4938	18.7357	18.4909	18.342	18.4218	18.688	18.4343	18.4107	18.3734	18.6517		11	11	11	14.7	14.7	14.7	107.94	0	60.214	365800000	15	P32418-5;P32418;P32418-2;P32418-3;P32418-4	P32418-5;P32418;P32418-2;P32418-3;P32418-4	Sodium/calcium exchanger 1	SLC8A1	1344
19.6878	19.7126	20.0566	19.7988	19.8112	20.2238	19.654	19.8903	19.7933	19.7405	19.6764	20.0257	19.7003	19.7184	19.7024	19.8209		6	6	6	32.3	32.3	32.3	21.877	0	25.086	2787800000	34	Q5IFJ7;P32969	Q5IFJ7;P32969	60S ribosomal protein L9	RPL9	1345
20.9872	20.9845	20.694	20.4065	20.6235	20.748	20.621	20.8793	20.8905	20.8122	20.841	21.1623	20.7186	20.592	20.8529	20.9176		10	9	9	15.6	14.5	14.5	77.942	0	14.078	950590000	17	P33121;P33121-2;P33121-3;Q9ULC5-4;Q9ULC5;Q9ULC5-3	P33121;P33121-2;P33121-3	Long-chain-fatty-acid--CoA ligase 1	ACSL1	1346
22.0261	22.0385	22.1121	22.02	22.037	22.1303	21.851	22.1351	21.8387	21.8245	21.7953	22.2637	21.9136	21.6921	21.8909	21.9141		31	31	23	39.4	39.4	30.1	109.68	0	211.72	4030000000	81	P33176	P33176	Kinesin-1 heavy chain	KIF5B	1347
21.6708	21.4676	22.2118	21.841	22.1623	22.1196	21.8597	22.1896	21.8781	21.7915	21.681	21.9212	21.8384	21.8014	21.7064	21.6979		21	21	7	52.5	52.5	17.3	47.526	0	233.95	7199500000	55	P33198	P33198			1348
17.1599	17.2993	17.5415	17.6537	17.5299	17.6133	17.187	17.4108	17.2772	17.024	17.265	18.5004	17.3957	17.0956	16.8798	16.9933		3	3	2	9.1	9.1	6.6	59.251	0	26.081	118330000	7	P33240-2;P33240	P33240-2;P33240	Cleavage stimulation factor subunit 2	CSTF2	1349
18.3363	18.3034	18.2111	17.7383	18.1673	17.9308	18.273	18.5039	18.2867	18.3117	18.3255	18.753	18.2602	18.1596	18.6234	18.6154		8	8	8	14.2	14.2	14.2	81.749	0	21.03	293320000	16	P33402;P33402-3;P33402-2	P33402;P33402-3;P33402-2	Guanylate cyclase soluble subunit alpha-2	GUCY1A2	1350
17.9978	17.8857	18.2198	17.8595	17.9566	18.2476	17.7519	18.145	17.995	17.9169	17.913	18.2269	17.9095	17.9618	18.0433	17.9882		7	7	7	18	18	18	53.454	0	19.259	345570000	12	P34897-3;P34897-2;P34897;P34896-4;P34896-3;P34896-2;P34896	P34897-3;P34897-2;P34897	Serine hydroxymethyltransferase, mitochondrial	SHMT2	1351
22.4129	22.5005	22.5816	22.0505	22.4548	22.7892	22.4129	22.631	22.4187	22.4463	22.4373	22.8124	22.4201	22.3764	22.4814	22.5608		28	28	26	45.2	45.2	43.6	94.33	0	282.69	15771000000	120	P34932;P34932-2	P34932	Heat shock 70 kDa protein 4	HSPA4	1353
18.514	18.749	18.9377	18.8057	18.7469	18.8572	18.5708	18.8137	18.7876	18.4912	18.7922	19.0717	18.4114	18.598	18.9656	19.0845		4	4	4	9.9	9.9	9.9	46.655	0	24.208	310990000	9	P34949;P34949-2	P34949;P34949-2	Mannose-6-phosphate isomerase	MPI	1354
18.6117	18.6394	18.9878	17.8665	18.7369	19.1377	18.6896	18.9433	18.8513	18.6354	18.5102	19.0579	18.7595	18.7122	18.8145	18.8371		6	6	2	53.6	53.6	12.1	15.088	0	35.398	2773000000	44	P35080-2	P35080-2	Profilin-2	PFN2	1356
16.0105	16.1011	16.0593	15.2853	15.8237	15.2631	16.2578	16.2576	16.1453	15.4222	15.6598	16.362	15.9258	16.0763	15.9954	16.2381		3	3	3	17.6	17.6	17.6	32.973	0	10.527	61893000	4	P35219	P35219	Carbonic anhydrase-related protein	CA8	1357
21.5711	21.3512	21.7673	21.7422	21.5433	22.0089	21.2065	21.3318	21.362	21.29	21.1918	21.7442	21.2794	21.1179	21.2438	21.2363		29	29	24	40.2	40.2	32.5	100.07	0	241.02	4744200000	87	P35221;P35221-2;P35221-3;Q9UI47	P35221;P35221-2;P35221-3	Catenin alpha-1	CTNNA1	1358
21.0933	21.0429	21.1825	20.7716	21.0821	21.227	20.8143	20.9868	20.7999	20.7557	20.7368	21.1726	20.8045	20.663	20.6969	20.7918		22	22	18	37.9	37.9	32.1	85.496	0	173.89	4042100000	67	P35222	P35222	Catenin beta-1	CTNNB1	1359
18.0479	18.0743	18.0505	12.9041	17.6891	18.1574	17.8886	17.9467	17.7245	17.918	17.7323	18.1125	17.4969	17.6204	17.7012	17.7898		2	2	2	5.8	5.8	5.8	36.949	0	3.4655	196740000	4	P35226;P35227	P35226;P35227	Polycomb complex protein BMI-1;Polycomb group RING finger protein 2	BMI1;PCGF2	1360
21.1077	21.2703	21.4012	21.1	21.5058	21.2888	21.3831	21.4625	21.1441	21.01	21.1658	21.7729	21.0454	21.0499	20.8355	21.0256		13	13	13	58.1	58.1	58.1	29.804	0	77.131	9195600000	48	P35232;P35232-2	P35232	Prohibitin	PHB	1361
21.163	21.1066	21.5641	21.516	21.4772	21.6545	21.1731	21.3908	21.2229	21.1099	20.9683	21.5582	21.2458	20.8075	20.8486	21.0109		24	13	11	38.8	22.3	20.9	68.563	0	31.292	3606600000	35	P35241;P35241-5;P26044;P35241-4;P35241-3;P35241-2	P35241;P35241-5;P26044;P35241-4	Radixin	RDX	1364
21.527	21.717	21.5642	21.3518	21.5142	21.655	21.4937	21.6782	21.54	21.4421	21.5791	22.1208	21.2987	21.2849	21.3519	21.4521		2	2	2	9.5	9.5	9.5	23.13	0	5.5393	14990000000	27	P35243	P35243	Recoverin	RCVRN	1365
18.663	18.752	19.2105	18.555	19.1952	19.4083	18.6474	19.1372	18.9337	19.1049	18.8752	19.038	18.6443	18.8823	18.9415	18.8324		4	4	4	50.8	50.8	50.8	14.759	0	50.906	3198300000	24	P67985;P35268	P67985;P35268	60S ribosomal protein L22	RPL22	1368
14.6206	14.5704	14.6898	14.6127	14.6823	14.9863	14.6009	14.7858	14.1741	14.6826	14.4267	14.9646	14.5948	14.549	14.6537	14.4071		2	2	2	5.8	5.8	5.8	58.24	0	11.031	46124000	2	P35269	P35269	General transcription factor IIF subunit 1	GTF2F1	1369
15.9993	16.212	16.1051	12.1187	15.3649	16.3215	15.6084	15.6035	15.2776	15.0172	14.9863	16.1722	15.7466	14.7091	15.0939	14.9821		2	2	2	10.7	10.7	10.7	28.048	0	14.501	983780000	4	P35270	P35270	Sepiapterin reductase	SPR	1370
20.6081	20.7395	20.9615	20.6554	20.7608	20.8654	20.9372	21.2072	21.0618	20.9298	21.0114	21.3409	20.8979	20.8867	20.966	20.9609		21	21	21	14	14	14	174.76	0	65.24	2992200000	52	P35573;P35573-2;P35573-3	P35573;P35573-2;P35573-3	Glycogen debranching enzyme;4-alpha-glucanotransferase;Amylo-alpha-1,6-glucosidase	AGL	1372
22.1523	22.0018	22.3007	22.5927	22.2861	22.8081	21.9369	21.9858	21.838	21.9978	21.8014	22.3829	22.0055	21.6907	21.9425	21.9547		62	52	49	32.2	27.9	26.4	226.53	0	323.31	8741100000	150	P35579;P35579-2;REV__Q9UKV3-5;REV__Q9UKV3	P35579;P35579-2	Myosin-9	MYH9	1373
22.6415	22.6593	22.6777	22.5649	22.7745	22.9833	22.5618	22.694	22.5002	22.5916	22.532	23.0269	22.5585	22.3726	22.605	22.674		71	71	55	38	38	31.3	231.37	0	323.31	13627000000	176	P35580-3;P35580-4;P35580;P35580-5;P35580-2	P35580-3;P35580-4;P35580;P35580-5;P35580-2	Myosin-10	MYH10	1374
20.0733	20.0463	20.2485	19.7148	20.2062	20.404	19.9469	20.2636	20.0844	19.9904	20.0249	20.3594	20.0307	19.9128	20.1056	20.1119		16	16	16	21.9	21.9	21.9	99.045	0	71.369	1961400000	51	P35606-2;P35606	P35606-2;P35606	Coatomer subunit beta	COPB2	1375
18.8801	18.8478	18.9193	18.4847	18.8251	18.7707	18.7296	19.0195	18.7357	18.5915	18.6363	18.9089	18.6322	18.5137	18.7871	18.794		10	10	9	20.9	20.9	19.5	62.466	0	49.953	1950700000	26	P35612-2;P35612-8;P35612-9;P35612-4;P35612-3;P35612;P35612-5;P35612-6;P35612-7	P35612-2;P35612-8;P35612-9;P35612-4;P35612-3;P35612;P35612-5;P35612-6	Beta-adducin	ADD2	1379
22.2231	22.1581	22.2675	22.0518	22.0252	22.3318	21.9714	22.19	22.0296	21.9752	22.1045	22.4599	21.9018	21.9083	22.0754	21.9376		9	9	7	12.2	12.2	12.2	53.354	0	31.086	10029000000	46	P35637-2;P35637	P35637-2;P35637	RNA-binding protein FUS	FUS	1380
17.6021	17.6249	17.6576	17.4675	17.664	17.6803	17.3275	17.7252	17.4677	17.389	17.5014	17.8245	17.418	17.3266	17.5295	17.5618		7	7	7	4.4	4.4	4.4	212.57	0	21.759	182090000	14	P35658-2;P35658-4;P35658;P35658-3;P35658-5	P35658-2;P35658-4;P35658;P35658-3;P35658-5	Nuclear pore complex protein Nup214	NUP214	1381
21.3365	21.2951	21.5948	21.3822	21.6457	21.7412	21.2756	21.6819	21.4678	21.3052	21.4278	21.7997	21.2456	21.2296	21.3406	21.3976		11	11	11	23.5	23.5	23.5	42.674	0	20.02	2879900000	41	P35659;P35659-2	P35659;P35659-2	Protein DEK	DEK	1382
18.4936	18.5415	18.3622	18.4537	18.6097	18.6585	18.5977	18.586	18.5331	18.5361	18.5026	18.8982	18.4244	18.2546	18.4914	18.5657		32	20	19	17.2	12.2	11.1	223.57	0	94.475	553020000	27	P35749-4;P35749;P35749-3;P35749-2;P81271	P35749-4;P35749;P35749-3;P35749-2	Myosin-11	MYH11	1383
19.4915	19.3654	19.7997	19.3041	19.685	19.9316	19.392	19.594	19.5151	19.3953	19.2777	19.744	19.5732	19.3552	19.5778	19.5975		17	17	16	34.6	34.6	31.9	81.738	0	50.766	1227600000	40	P35750;P07384	P35750			1384
19.3417	19.4324	19.4374	19.1667	19.3887	19.6218	19.4253	19.5826	19.4881	19.4694	19.5204	19.7112	19.2948	19.2981	19.5363	19.5443		12	12	10	32.5	32.5	27.7	51.366	0	39.764	719130000	27	P35813-3;P35813;P35813-2	P35813-3;P35813;P35813-2	Protein phosphatase 1A	PPM1A	1385
21.8441	21.9108	22.0436	21.7166	21.9897	22.3253	21.9532	22.2013	21.8872	21.7317	21.972	22.3416	21.8566	21.9773	21.9578	22.0589		19	19	12	21.9	21.9	14.1	98.335	0	48.635	5382600000	69	P35913;P35913-2;P35913-3	P35913;P35913-2;P35913-3	Rod cGMP-specific 3,5-cyclic phosphodiesterase subunit beta	PDE6B	1386
20.8589	18.6887	20.7379	18.3221	20.5165	18.7784	21.1464	18.4618	19.7356	17.9507	20.7687	18.3797	21.0521	17.7319	20.2738	18.0378		10	10	10	9.1	9.1	9.1	151.53	0	57.337	4714100000	60	P35968;P35968-2;P35968-3	P35968;P35968-2;P35968-3	Vascular endothelial growth factor receptor 2	KDR	1387
20.3512	20.3811	20.6063	20.285	20.5202	20.5664	20.2779	20.4291	20.3559	20.2589	20.2992	20.8598	20.3254	20.1532	20.1043	20.22		21	21	21	47.6	47.6	47.6	48.633	0	93.378	2405900000	55	P35998;P35998-2	P35998;P35998-2	26S protease regulatory subunit 7	PSMC2	1388
16.5086	16.4683	16.4297	16.4148	16.3225	16.5389	16.352	16.3626	16.2166	16.2657	16.3217	16.6035	16.0504	16.0627	16.1888	16.2094		4	4	4	24.5	24.5	24.5	20.878	0	6.0293	293910000	6	P36404;P36404-2	P36404;P36404-2	ADP-ribosylation factor-like protein 2	ARL2	1389
19.8468	20.0312	19.5147	18.6928	19.3813	19.5729	19.585	19.6655	19.4886	19.5082	19.8108	20.4037	19.5184	19.4014	19.1385	19.5462		9	9	9	67	67	67	20.483	0	109.59	1762500000	34	Q52NJ4;P36405	Q52NJ4;P36405	ADP-ribosylation factor-like protein 3	ARL3	1390
17.3326	17.6098	17.7998	17.601	17.3504	17.7285	17.4173	17.8407	17.7069	17.1314	17.2302	17.8521	17.5501	17.6299	17.3054	17.6436		2	2	2	3.8	3.8	3.8	61.068	0	3.8126	413430000	4	P36406-3;P36406-2;P36406	P36406-3;P36406-2;P36406	E3 ubiquitin-protein ligase TRIM23	TRIM23	1391
18.9942	19.3128	18.8153	18.655	18.6862	19.0506	18.764	18.9298	18.7655	18.7654	18.6043	19.025	18.6665	18.6813	18.7299	18.6946		6	4	4	14.2	9	9	44.424	0	11.018	581000000	11	P36507	P36507	Dual specificity mitogen-activated protein kinase kinase 2	MAP2K2	1392
13.4751	13.6092	16.1489	15.9443	16.3609	15.8674	15.5519	15.6459	15.3225	15.6555	15.7677	16.0191	15.2917	15.4795	15.4565	15.5138		2	2	2	5.1	5.1	5.1	32.881	0.00048936	2.6034	417930000	3	P36542-2;P36542	P36542-2;P36542	ATP synthase subunit gamma, mitochondrial	ATP5C1	1393
20.2605	20.4338	20.1413	19.9967	20.2923	20.0055	20.2435	20.2181	20.1022	20.0333	20.3634	21.8812	20.1205	19.8844	19.6389	19.9967		10	10	10	40.3	40.3	40.3	26.145	0	29.845	3630900000	36	P36543;P36543-3;P36543-2;Q96A05	P36543;P36543-3;P36543-2	V-type proton ATPase subunit E 1	ATP6V1E1	1394
18.3645	18.3177	18.2713	18.0013	18.1941	18.4153	18.1301	18.3183	18.2245	18.1305	18.0666	18.4078	18.0366	17.9707	18.0498	18.1965		9	9	9	20.7	20.7	20.7	50.151	0	29.066	347780000	17	P36551;P36551-2	P36551	Oxygen-dependent coproporphyrinogen-III oxidase, mitochondrial	CPOX	1395
20.1016	20.1648	19.9707	19.5912	19.6936	20.0912	19.6293	19.9412	19.7032	19.6299	19.6942	20.043	19.5926	19.4547	19.5707	19.6443		9	9	9	27.9	27.9	27.9	47.697	0	34.325	2674400000	21	P36578	P36578	60S ribosomal protein L4	RPL4	1396
20.8529	20.8484	20.9876	20.7319	20.9219	20.7152	20.7624	21.0561	21.0353	20.9177	20.9592	21.3034	20.8502	20.7865	20.9655	21.1087		15	15	15	19.9	19.9	19.9	85.64	0	37.546	1769600000	42	P36776-3;P36776-2;P36776	P36776-3;P36776-2;P36776	Lon protease homolog, mitochondrial	LONP1	1397
22.5141	22.6673	22.7038	22.5118	22.5414	22.851	22.586	22.9212	22.4532	22.4495	22.4291	22.6955	22.4451	22.4668	22.7091	22.6983		15	15	15	31.1	31.1	31.1	61.448	0	71.165	22020000000	71	P36871;P36871-2;P36871-3	P36871;P36871-2;P36871-3	Phosphoglucomutase-1	PGM1	1398
18.4313	18.4622	18.7292	16.9921	18.7497	18.8437	18.506	18.7002	18.6049	18.5065	18.5646	18.9411	18.5356	18.3596	18.4401	18.4326		9	2	2	39.6	8.7	8.7	36.983	0	5.3044	420910000	8	P36873;P36873-2;P62136;P62136-2	P36873;P36873-2;P62136;P62136-2	Serine/threonine-protein phosphatase PP1-gamma catalytic subunit;Serine/threonine-protein phosphatase PP1-alpha catalytic subunit	PPP1CC;PPP1CA	1399
21.0503	21.1379	21.3052	20.7017	21.2526	21.304	21.0203	21.2537	21.1575	21.0731	21.1711	21.4043	20.9087	20.9259	21.1067	21.0952		13	13	6	40.7	40.7	17.7	40.616	0	70.464	4010300000	31	P36887;P17612;P17612-2	P36887;P17612;P17612-2	cAMP-dependent protein kinase catalytic subunit alpha	PRKACA	1400
19.1155	19.2076	19.4862	18.7064	19.3869	19.4681	19.2089	19.3717	19.2857	19.1772	19.1043	19.5256	19.1736	19.0805	19.3007	19.3326		8	8	8	14.7	14.7	14.7	68.66	0	23.669	691400000	21	P36915;P36915-2	P36915;P36915-2	Guanine nucleotide-binding protein-like 1	GNL1	1401
18.6333	18.6937	18.6394	18.7901	18.8545	18.7466	18.6749	19.2221	18.1899	18.8133	18.3773	18.8684	18.6649	18.8351	18.4798	18.5974		4	4	2	11.5	11.5	5.3	46.312	0	10.783	288000000	12	P36955	P36955	Pigment epithelium-derived factor	SERPINF1	1403
21.2099	21.3616	20.9663	20.792	21.0363	21.1009	21.1046	21.34	21.2075	21.1892	21.264	21.5595	21.0328	21.0554	21.0182	21.1769		10	10	10	49.4	49.4	49.4	19.491	0	34.69	4173100000	43	P36968-2;P36968;P36969-2;P36969	P36968-2;P36968			1404
14.8289	14.607	15.0623	14.9859	15.4836	15.39	14.919	15.12	15.1451	14.6293	14.8534	15.3194	14.3059	15.2821	14.7189	14.2327		2	2	2	14	14	14	14.57	0.0031869	1.9714	23221000	3	P37108	P37108	Signal recognition particle 14 kDa protein	SRP14	1405
19.6773	19.5631	20.0249	19.915	19.8332	20.0174	19.5677	20.0523	19.8493	19.8327	20.0707	20.3056	19.5812	19.5783	19.9565	19.7421		8	8	8	28.5	28.5	28.5	45.347	0	62.876	2577700000	26	P37111;Q03154-3;Q03154;Q03154-2;Q03154-4	P37111			1406
16.424	16.9028	16.7746	17.0832	16.9738	17.1626	16.8457	17.1962	16.697	16.6011	17.0098	17.387	16.8234	16.4539	16.7696	16.8174		4	4	4	9.2	9.2	9.2	53.254	0	26.989	125680000	7	P37198	P37198	Nuclear pore glycoprotein p62	NUP62	1408
18.334	18.0867	18.9815	19.3001	18.5359	18.8749	17.6535	17.7089	17.643	17.7205	17.6251	19.7344	18.3288	17.453	17.5883	17.5408		9	8	8	55.8	48.7	48.7	22.391	0	20.923	821430000	22	P37802;P37802-2	P37802;P37802-2	Transgelin-2	TAGLN2	1409
21.5229	21.7082	21.8034	21.7076	21.7942	22.0993	21.5782	21.6856	21.8258	21.7248	21.6992	22.34	21.6371	21.5558	21.4912	21.4856		5	5	5	12.8	12.8	12.8	37.54	0	8.4352	6188000000	20	P37837;Q29593	P37837	Transaldolase	TALDO1	1410
20.4617	20.482	20.8361	20.6953	20.7068	20.9785	20.6539	20.7354	20.6915	20.6953	20.6988	20.9219	20.537	20.4767	20.5446	20.6197		7	7	7	19.9	19.9	19.9	42.331	0	45.256	14981000000	35	P38159;P38159-2;P38159-3;Q96E39;O75526;Q8N7X1	P38159;P38159-2;P38159-3	RNA-binding motif protein, X chromosome;RNA-binding motif protein, X chromosome, N-terminally processed	RBMX	1411
22.6221	22.8492	22.2313	21.9546	22.1399	22.2527	22.2601	22.502	22.2431	22.1084	22.253	22.6336	22.0782	22.069	22.2101	22.3645		22	22	4	47.9	47.9	11.5	64.735	0	153.19	16161000000	131	P38606-2;P38606	P38606-2;P38606	V-type proton ATPase catalytic subunit A	ATP6V1A	1415
22.292	22.4655	22.3058	21.8989	22.1663	22.1654	22.1607	22.347	22.215	22.2128	22.3525	22.6867	22.1196	22.1432	22.3102	22.3609		24	24	24	40.9	40.9	40.9	73.68	0	246.55	16794000000	134	P38646	P38646	Stress-70 protein, mitochondrial	HSPA9	1416
19.0725	19.477	19.7763	19.8842	19.7631	19.7458	19.4092	19.5329	19.5517	19.4209	19.5052	20.9245	19.5259	19.3558	18.9476	19.1337		7	7	7	35.2	35.2	35.2	16.06	0	11.501	851730000	14	P39019;Q29308	P39019;Q29308	40S ribosomal protein S19	RPS19	1417
20.6709	20.869	20.8137	20.6754	20.7107	21.0511	20.6235	20.7953	20.581	20.6936	20.6599	20.8717	20.4253	20.4653	20.6945	20.5713		7	7	7	16.9	16.9	16.9	46.108	0	35.033	4569100000	34	P39023;Q29293;Q92901	P39023	60S ribosomal protein L3	RPL3	1418
16.1528	16.0918	16.1896	15.4816	15.8691	15.9918	16.0502	16.2564	15.8658	15.8167	15.6187	15.872	15.5194	15.5085	15.9764	15.7863		3	3	3	2.2	2.2	2.2	135.76	0	7.283	109820000	6	P39060-2;P39060-1;P39060	P39060-2;P39060-1;P39060	Collagen alpha-1(XVIII) chain;Endostatin	COL18A1	1419
20.5296	20.5911	20.6551	18.6374	20.4087	20.8171	20.5154	20.7254	20.3301	20.4524	20.5163	21.0382	20.3167	20.1753	20.5089	20.5885		5	5	2	22.5	22.5	13.7	28.585	0	46.022	2663200000	25	P39687	P39687	Acidic leucine-rich nuclear phosphoprotein 32 family member A	ANP32A	1421
17.8481	17.8885	17.7284	17.6618	17.6389	17.8666	17.6101	17.4591	17.8351	17.5819	17.5155	18.428	17.7884	17.7491	17.5708	17.7975		3	3	2	10.8	10.8	8.9	42.592	0	9.2678	109580000	5	P39748;P39748-2	P39748;P39748-2	Flap endonuclease 1	FEN1	1422
13.7147	13.706	13.6433	13.499	13.6496	13.6128	13.6521	13.5164	13.5208	13.1424	13.0775	14.4031	13.5373	12.8811	13.1382	13.1349		3	3	3	2.8	2.8	2.8	147.07	0	5.8357	6243900	3	P39880-6;P39880-4;P39880-5;P39880-2;P39880;P39880-3;P39880-9;Q13948-10;Q13948;Q13948-9;Q13948-2	P39880-6;P39880-4;P39880-5;P39880-2;P39880;P39880-3;P39880-9;Q13948-10;Q13948	Homeobox protein cut-like 1;Protein CASP	CUX1	1423
17.6517	17.4216	18.3718	18.3286	17.9822	18.5165	17.3244	17.6137	17.5572	17.6808	17.2585	17.6694	17.7999	17.283	17.5629	17.2904		5	5	5	21	21	21	38.498	0	38.092	616600000	22	P40121;P40121-2	P40121;P40121-2	Macrophage-capping protein	CAPG	1424
17.4022	17.3046	17.863	17.56	17.7688	17.7199	17.5856	17.7943	17.4851	17.607	17.564	17.9747	17.5378	17.4752	17.6567	17.6044		5	4	4	11.7	10.1	10.1	52.823	0	9.5733	522920000	7	P40123;P40123-2;P40123-3	P40123;P40123-2	Adenylyl cyclase-associated protein 2	CAP2	1425
12.5696	12.6717	12.6632	12.6116	12.1909	12.6855	12.8322	12.5583	12.5332	12.5653	12.591	13.3509	12.7241	12.4214	12.399	12.4729		2	2	2	3.3	3.3	3.3	61.89	0	3.0865	31876000	4	P40222	P40222	Alpha-taxilin	TXLNA	1428
21.653	21.7489	21.9857	21.5996	21.8723	21.9497	21.7195	22.0253	21.7535	21.6298	21.7595	22.2592	21.7091	21.7138	21.712	21.8523		16	16	16	41.1	41.1	41.1	58.024	0	89.939	11558000000	62	P40227;P40227-2;Q92526;Q29236;Q92526-2;Q92526-3	P40227;P40227-2	T-complex protein 1 subunit zeta	CCT6A	1429
21.1148	21.1785	21.3	21.2714	21.2466	21.4508	21.0629	21.2137	21.0982	21.0527	20.9857	21.4683	21.052	20.9391	20.8848	20.9723		7	7	7	28.6	28.6	28.6	23.577	0	26.119	2682500000	21	P40429;Q95307;Q6NVV1	P40429;Q95307;Q6NVV1	60S ribosomal protein L13a;Putative 60S ribosomal protein L13a protein RPL13AP3	RPL13A;RPL13AP3	1432
17.9022	17.8552	17.7515	17.7132	17.5453	17.8597	17.7479	17.9483	18.0443	17.5794	17.8426	18.1898	17.647	17.861	17.9659	17.86		5	5	5	34.8	34.8	34.8	18.565	0	15.937	477710000	11	P40616-2;P40616	P40616-2;P40616	ADP-ribosylation factor-like protein 1	ARL1	1433
14.0039	14.0669	14.5745	14.5097	14.4514	14.99	14.4668	14.7926	13.8307	13.8936	14.279	15.0759	14.2149	13.7303	14.1504	14.2182		3	3	3	3.6	3.6	3.6	127.52	0	6.7834	16759000	4	P40818;P40818-2	P40818;P40818-2	Ubiquitin carboxyl-terminal hydrolase 8	USP8	1435
20.5651	20.6103	20.5661	19.7362	20.4865	20.778	20.3745	20.6086	20.4474	20.3931	20.3874	20.7269	20.3332	20.2814	20.4361	20.4713		14	14	14	37.9	37.9	37.9	51.109	0	85.679	1807300000	51	P41091;Q2VIR3;Q2VIR3-2	P41091;Q2VIR3;Q2VIR3-2	Eukaryotic translation initiation factor 2 subunit 3;Putative eukaryotic translation initiation factor 2 subunit 3-like protein	EIF2S3;EIF2S3L	1438
20.2157	19.8292	20.3035	20.1791	20.0591	20.1328	18.7682	18.5494	18.9159	18.8252	18.148	18.9083	19.1493	17.8328	18.5677	17.4101		12	10	10	29.8	25.3	25.3	53.65	0	36.567	960220000	19	P41219;P41219-2	P41219;P41219-2	Peripherin	PRPH	1439
17.1839	17.5205	17.5532	17.7056	17.8376	17.6787	17.4944	17.9127	17.5715	17.7315	17.6128	18.659	17.6624	17.525	17.3075	17.4861		7	7	7	41.7	41.7	41.7	17	0	12.721	240400000	12	P41223;P41223-2	P41223;P41223-2	Protein BUD31 homolog	BUD31	1440
17.2344	17.2395	16.988	17.2375	16.9589	17.3166	16.958	16.9346	16.801	16.9253	17.0256	17.4238	17.0679	16.8133	16.875	17.1497		5	5	5	29.1	29.1	29.1	24.783	0	9.9472	169220000	7	P41227-2;P41227;Q9BSU3	P41227-2;P41227;Q9BSU3	N-alpha-acetyltransferase 10;N-alpha-acetyltransferase 11	NAA10;NAA11	1441
17.7199	17.6001	18.1522	18.1363	17.971	18.0282	17.7153	17.9226	17.6842	17.6094	17.7568	18.0772	17.6816	17.3324	17.5446	17.4857		3	3	3	15.6	15.6	15.6	23.015	0	8.0026	171860000	4	P41236;Q6NXS1	P41236;Q6NXS1	Protein phosphatase inhibitor 2;Protein phosphatase inhibitor 2-like protein 3	PPP1R2;PPP1R2P3	1442
18.7311	18.4835	19.2617	19.0309	19.0289	19.2248	18.791	19.0882	19.0378	18.9231	18.802	19.265	18.915	18.7998	18.961	18.8915		12	12	12	31.3	31.3	31.3	50.704	0	36.364	528740000	24	P41240;P42679-3;P42679;P42679-2	P41240	Tyrosine-protein kinase CSK	CSK	1443
19.0255	19.1155	19.4208	19.2793	19.1585	19.3132	19.0492	19.1682	19.2437	19.1858	18.9585	19.4921	19.0944	18.814	18.8589	18.9075		11	11	11	18.7	18.7	18.7	83.165	0	21.754	782730000	27	P41250	P41250	Glycine--tRNA ligase	GARS	1444
18.4967	18.5734	18.7086	17.9268	18.6456	18.7867	18.4552	18.8398	18.5947	18.449	18.4974	18.8274	18.4661	18.2673	18.2515	18.4613		9	9	9	10.1	10.1	10.1	144.5	0	29.967	607730000	19	P41252	P41252	Isoleucine--tRNA ligase, cytoplasmic	IARS	1445
20.2657	20.2369	20.2942	19.9307	20.058	20.228	19.4948	19.8219	19.6305	19.6203	19.7501	20.7193	19.9327	19.6932	19.7053	19.9428		9	9	9	30.2	30.2	30.2	46.485	0	76.494	1411000000	31	P41367;P11310;P11310-2	P41367			1446
15.5435	15.6351	15.8231	14.2005	15.6278	15.6041	15.5743	15.49	15.7651	15.7949	15.7988	15.9481	15.644	15.6552	15.6374	15.7098		4	2	2	51.9	20.8	20.8	10.777	0	5.936	266200000	7	P41566	P41566			1447
19.1689	19.67	18.2054	18.2336	18.0258	18.5973	18.577	18.3578	18.0419	18.2239	18.449	20.1446	18.6083	18.0716	17.7997	18.3232		5	5	4	43.4	43.4	28.3	12.732	0	27.344	291240000	8	P41567;P61220;O60739	P41567;P61220;O60739	Eukaryotic translation initiation factor 1;Eukaryotic translation initiation factor 1b	EIF1;EIF1B	1448
16.5343	16.4162	16.5737	16.2737	16.6331	16.5647	16.6054	16.7765	16.7857	16.5159	16.4274	16.991	16.4879	16.5622	16.6501	16.6779		2	2	2	7.6	7.6	7.6	27.574	0.0080508	1.4836	78703000	5	P41732	P41732	Tetraspanin-7	TSPAN7	1449
14.5923	14.5644	14.3336	14.4388	14.6996	14.5116	14.2915	14.7196	14.401	14.22	14.5025	14.9234	14.2069	14.2946	14.4174	14.536		4	4	4	10.9	10.9	10.9	68.262	0	14.166	61601000	9	P41743	P41743	Protein kinase C iota type	PRKCI	1450
18.6435	18.7146	18.9476	18.4093	18.8508	19.1288	18.673	18.9339	18.7444	18.6311	18.7569	19.1563	18.7751	18.6384	18.7835	18.812		8	3	3	30.6	14.9	14.9	42.293	0	23.617	583530000	22	P42025	P42025	Beta-centractin	ACTR1B	1451
20.4793	20.5187	20.7669	20.4517	20.7604	20.9355	20.5176	20.7949	20.5718	20.4846	20.5962	20.9709	20.368	20.4376	20.519	20.558		9	9	3	33.9	33.9	9.9	38.737	0	103.38	4453600000	44	P42167-2;P42167	P42167-2;P42167	Lamina-associated polypeptide 2, isoforms beta/gamma;Thymopoietin;Thymopentin	TMPO	1452
22.663	22.7323	22.9178	22.6305	22.9747	23.1704	23.0556	23.3117	23.3045	23.1303	23.0302	23.2687	22.907	22.8867	23.0966	23.0869		23	23	23	47.5	47.5	47.5	61.307	0	188.33	36464000000	149	P42174;P00367;P00367-3;P00367-2;P49448	P42174;P00367;P00367-3;P00367-2	Glutamate dehydrogenase 1, mitochondrial	GLUD1	1453
18.569	18.691	18.3294	18.066	18.5637	18.1991	18.4801	18.7304	18.4933	18.4115	18.5189	18.9043	18.6061	18.3871	18.5731	18.6241		10	10	7	14.2	14.2	10.5	98.82	0	25.086	358120000	18	P42262;P42262-2;P42262-3;P42262-4	P42262;P42262-2;P42262-3;P42262-4	Glutamate receptor 2	GRIA2	1456
15.5709	15.5029	15.0529	14.249	14.7955	14.9654	15.2559	14.8456	14.8817	14.865	14.8982	15.0458	14.753	14.7724	14.7998	15.0398		7	5	4	10	7.3	5.8	101.16	0	23.609	97489000	8	P42263;P42263-2	P42263;P42263-2	Glutamate receptor 3	GRIA3	1457
19.4611	19.4895	19.4362	19.3926	19.4305	19.6322	19.2834	19.6224	19.4821	19.4613	19.416	19.7577	19.2965	19.2385	19.4119	19.5225		13	13	13	14.3	14.3	14.3	117.8	0	30.112	872880000	30	P42285	P42285	Superkiller viralicidic activity 2-like 2	SKIV2L2	1458
14.352	14.0387	14.6618	14.5443	14.4141	14.6579	14.3699	14.5659	14.744	14.5483	14.4654	15.2772	14.7464	14.4253	14.8954	14.9627		2	2	2	2.2	2.2	2.2	124.28	0	2.809	8438100	3	P42336	P42336	Phosphatidylinositol 4,5-bisphosphate 3-kinase catalytic subunit alpha isoform	PIK3CA	1460
18.4542	18.3667	18.3563	18.4292	18.5111	18.6487	18.3836	18.5666	18.4775	18.4131	18.4953	18.9212	18.3702	18.2572	18.4765	18.5143		21	21	21	11	11	11	288.89	0	90.586	434930000	34	P42345	P42345	Serine/threonine-protein kinase mTOR	MTOR	1461
18.1606	18.3061	18.3596	17.7959	18.4362	18.4262	18.2855	18.5234	18.2566	18.155	18.2011	18.6112	18.2601	18.0693	18.3454	18.3896		19	19	19	11.2	11.2	11.2	236.83	0	52.574	492200000	32	P42356;P42356-2;A4QPH2-4;A4QPH2;A4QPH2-2;Q8N8J0	P42356;P42356-2	Phosphatidylinositol 4-kinase alpha	PI4KA	1462
18.8095	18.6342	19.2455	19.1316	19.1452	19.3519	18.7796	19.0232	18.763	18.7185	18.7831	19.1616	18.8714	18.606	18.846	18.7996		7	7	7	10.9	10.9	10.9	98.655	0	21.417	341240000	21	P42566;P42566-2	P42566	Epidermal growth factor receptor substrate 15	EPS15	1463
16.4776	16.4802	16.1018	15.9892	16.2399	15.869	16.5638	16.8248	16.658	16.4055	16.3591	16.7215	16.5497	16.4313	16.6122	16.4949		4	4	3	6.1	6.1	5.1	91.41	0	18.884	70436000	5	Q5IS50;P42658-2;P42658	Q5IS50;P42658-2;P42658	Dipeptidyl aminopeptidase-like protein 6	DPP6	1464
19.8994	20.0693	19.8197	19.5308	19.8226	19.6799	19.6916	19.9049	19.9623	19.8445	19.816	20.2756	19.7918	19.7286	19.7262	19.986		10	10	10	6.8	6.8	6.8	157.9	0	18.285	1749900000	32	P42704	P42704	Leucine-rich PPR motif-containing protein, mitochondrial	LRPPRC	1466
16.8017	16.7551	17.1739	16.9684	17.2058	17.2532	16.8449	17.0016	16.9203	16.8631	16.9867	17.2539	17.0687	16.6708	17.0766	17.0423		10	10	10	3.2	3.2	3.2	347.6	0	13.552	194390000	12	P42858	P42858	Huntingtin	HTT	1467
13.8303	14.0967	14.8161	14.5413	14.4278	14.6956	14.3171	14.3219	13.9996	13.7716	13.9653	14.1321	13.8255	13.6881	14.0392	13.9706		3	3	3	4.2	4.2	4.2	85.561	0	2.8421	31421000	3	P42892-3;P42892-2;P42892-4;P42892	P42892-3;P42892-2;P42892-4;P42892	Endothelin-converting enzyme 1	ECE1	1468
20.7262	20.7932	21.1776	19.5181	21.0013	21.3348	20.7072	21.0378	20.7337	20.7457	20.6021	20.9852	20.7538	20.6806	20.8625	20.8269		7	7	7	16.7	16.7	16.7	55.148	0	94.273	4858300000	62	P43003-2;P43003;P48664-2;P48664	P43003-2;P43003	Excitatory amino acid transporter 1	SLC1A3	1469
16.6492	16.7906	17.1286	16.2588	17.0637	17.2331	16.7236	16.9108	16.8203	16.6842	16.9672	17.1309	16.8869	16.7548	16.9612	17.0744		4	4	4	8.7	8.7	8.7	61.007	0	14.161	418590000	7	P43004-3;P43004-2;P43004	P43004-3;P43004-2;P43004	Excitatory amino acid transporter 2	SLC1A2	1470
16.9312	17.2675	17.0798	17.0609	16.9879	17.0808	17.6143	17.8235	17.0681	16.8802	17.1115	17.4777	17.2108	17.2541	17.284	17.3511		2	2	2	6.4	6.4	6.4	55.722	0	7.9543	378320000	6	P43007;P43007-2	P43007;P43007-2	Neutral amino acid transporter A	SLC1A4	1471
17.5077	17.8533	17.2857	16.184	17.291	17.8256	17.3957	17.5546	17.1497	17.14	17.4541	17.5454	17.1191	17.119	17.2525	17.3487		3	3	3	13.4	13.4	13.4	22.919	0	56.345	308450000	7	P43080	P43080	Guanylyl cyclase-activating protein 1	GUCA1A	1472
16.574	16.6168	16.8786	16.7	16.7358	16.7837	16.6157	16.7313	16.6362	16.3733	16.4088	16.7376	16.3225	16.2171	16.641	16.6264		5	5	5	9	9	9	61.87	0	9.1331	215180000	9	P43155-3;P43155-2;P43155	P43155-3;P43155-2;P43155	Carnitine O-acetyltransferase	CRAT	1473
21.8853	21.8572	21.9933	21.5073	21.8362	22.1459	21.8388	22.061	21.7533	21.7515	21.8722	22.1881	21.7221	21.6123	21.757	21.8649		17	17	17	26.3	26.3	26.3	94.622	0	108.04	13199000000	75	P43243;P43243-2	P43243;P43243-2	Matrin-3	MATR3	1474
17.971	18.0049	18.0873	18.1318	17.8057	18.1266	17.8585	17.9208	17.7861	17.8382	17.6553	18.0164	17.7695	17.6958	17.7691	17.8626		10	10	10	13.4	13.4	13.4	104.74	0	22.333	446320000	19	P43246;P43246-2	P43246;P43246-2	DNA mismatch repair protein Msh2	MSH2	1475
19.4432	19.4737	19.5896	19.429	19.5851	19.6947	19.4024	19.6461	19.5269	19.3772	19.4104	19.7209	19.3854	19.2809	19.37	19.4612		16	16	16	30.6	30.6	30.6	67.531	0	35.22	1107100000	41	P43304-2;P43304	P43304-2;P43304	Glycerol-3-phosphate dehydrogenase, mitochondrial	GPD2	1476
17.3063	17.5862	17.7957	17.6314	17.3995	17.7311	17.2344	17.5584	17.4022	17.4687	17.2382	17.7879	17.3167	17.1876	17.4398	17.4902		3	3	3	11.9	11.9	11.9	32.235	0	8.4695	926850000	6	P43307;P43307-2	P43307;P43307-2	Translocon-associated protein subunit alpha	SSR1	1477
18.9059	19.5462	17.5365	17.3583	17.7289	18.17	19.2055	19.5464	17.374	17.2161	16.9455	17.9593	18.371	18.494	17.6582	17.9061		8	8	8	40	40	40	23.38	0	109.82	1155200000	18	P43320	P43320	Beta-crystallin B2	CRYBB2	1478
17.4354	17.3186	17.4912	16.6832	17.474	17.5833	17.3881	17.5716	17.4028	17.1267	17.2719	17.8404	17.1234	17.2971	17.2167	17.3799		10	4	4	36.4	20.7	20.7	37.808	0	35.685	470830000	7	P43367	P43367			1480
17.8989	17.9336	17.918	17.9113	18.0182	17.9243	17.573	17.964	17.6707	17.8698	17.5819	19.583	17.9087	17.5	17.2905	17.5289		4	4	4	19	19	19	23.239	0	8.9904	575730000	11	P43487-2;P43487;Q9C010;Q9C010-2	P43487-2;P43487	Ran-specific GTPase-activating protein	RANBP1	1481
20.7407	20.915	20.8805	20.7007	20.7115	20.9493	20.6071	20.7885	20.5872	20.3864	20.5136	21.1808	20.6903	20.3646	20.3723	20.5148		16	16	16	46.2	46.2	46.2	47.366	0	75.853	3282100000	44	P43686;P43686-2	P43686;P43686-2	26S protease regulatory subunit 6B	PSMC4	1484
16.7716	16.1059	17.1768	14.0539	17.7614	17.431	17.3812	17.6987	17.3647	17.3006	16.9814	17.3554	17.1623	17.2125	16.9514	17.0317		4	4	4	12.6	12.6	12.6	18.748	0	7.6548	190990000	8	P43897-3;P43897-4;P43897;P43897-2	P43897-3;P43897-4;P43897;P43897-2	Elongation factor Ts, mitochondrial	TSFM	1485
19.5765	19.6776	19.8521	19.5541	19.6931	19.836	19.655	19.9565	19.6479	19.5791	19.5549	20.0204	19.6131	19.4793	19.5753	19.7773		6	5	5	30.4	24.1	24.1	22.225	0	13.465	1022500000	16	P45973	P45973	Chromobox protein homolog 5	CBX5	1487
20.736	20.7702	20.9947	20.828	20.838	20.9758	20.638	20.9137	20.7102	20.6124	20.6155	20.9757	20.7879	20.6257	20.8139	20.7873		17	17	16	29.6	29.6	27.7	93.307	0	88.67	4334200000	50	P45974-2;P45974;Q92995-2;Q92995	P45974-2;P45974	Ubiquitin carboxyl-terminal hydrolase 5	USP5	1488
17.7418	17.7695	18.0199	17.9591	18.1343	17.8641	17.8581	17.997	17.987	17.7504	17.8383	18.3231	17.7439	17.73	17.7783	17.8755		5	5	5	14.8	14.8	14.8	44.287	0	5.7024	154700000	8	P45985;P45985-2	P45985;P45985-2	Dual specificity mitogen-activated protein kinase kinase 4	MAP2K4	1490
16.9781	16.8103	17.2205	17.8098	17.0507	17.282	16.8489	17.1842	16.7754	16.7446	16.8222	17.297	16.9479	16.8922	16.9742	16.8572		5	5	5	3.6	3.6	3.6	129.39	0	6.2429	124760000	10	P46020-3;P46020-2;P46020	P46020-3;P46020-2;P46020	Phosphorylase b kinase regulatory subunit alpha, skeletal muscle isoform	PHKA1	1491
16.3539	16.6301	16.7752	15.3998	16.687	16.7261	16.3994	16.5238	16.5337	16.4736	16.5649	17.1534	16.4657	16.4063	16.4473	16.443		5	5	5	10.2	10.2	10.2	63.541	0	15.082	151670000	8	P46060	P46060	Ran GTPase-activating protein 1	RANGAP1	1492
15.0505	14.8638	15.581	15.5379	15.6395	15.4274	15.2196	15.5668	15.4098	15.4748	15.5382	15.625	15.429	15.0869	15.3219	15.4813		4	4	4	8.8	8.8	8.8	73.457	0	14.444	39187000	4	P46063	P46063	ATP-dependent DNA helicase Q1	RECQL	1493
15.8506	15.8191	16.283	16.3068	16.1815	16.3066	15.6781	16.2352	16.2598	16.0691	15.7807	16.5019	15.9794	15.9601	16.0859	16.0538		2	2	2	3.8	3.8	3.8	69.614	0	9.7277	22232000	3	P46087-3;P46087-2;P46087;P46087-4	P46087-3;P46087-2;P46087;P46087-4	Probable 28S rRNA (cytosine(4447)-C(5))-methyltransferase	NOP2	1494
20.3094	20.4719	19.3818	19.049	19.3404	19.4484	19.3437	19.6369	19.727	19.7126	19.6838	20.3573	19.6966	19.4233	19.6967	19.8154		12	12	12	6.4	6.4	6.4	259.84	0	27.64	318470000	18	P46100-2;P46100-5;P46100-3;P46100-4;P46100;P46100-6	P46100-2;P46100-5;P46100-3;P46100-4;P46100	Transcriptional regulator ATRX	ATRX	1495
19.7194	19.7413	19.8947	19.7579	19.7309	19.9565	19.6082	19.8107	19.6391	19.5287	19.6262	20.0705	19.7128	19.5299	19.5661	19.6471		9	9	9	37.6	37.6	37.6	33.777	0	53.461	869730000	24	P46109	P46109	Crk-like protein	CRKL	1498
23.9454	24.4008	23.8829	22.1015	24.0864	24.0552	24.2994	24.5346	24.2125	24.1346	24.2199	24.6475	23.9712	24.2665	24.2824	24.5401		16	16	16	52.3	52.3	52.3	42.03	0	141.31	133630000000	187	P46410;P15104	P46410;P15104	Glutamine synthetase	GLUL	1499
22.3795	22.5051	22.1917	21.9191	22.3344	22.1272	22.3362	22.5224	22.3179	22.2921	22.3795	22.7523	22.4115	22.2211	22.241	22.3878		36	36	35	44.6	44.6	44.6	82.593	0	127.18	21083000000	135	P46459;P46459-2	P46459;P46459-2	Vesicle-fusing ATPase	NSF	1500
12.6221	12.5746	12.9099	11.348	13.0945	13.0337	12.5351	12.9246	12.6327	12.8859	12.6105	13.2528	12.7929	12.2686	12.4891	12.7792		3	2	2	11.3	8.8	8.8	36.172	0	7.4968	10812000	3	P46734-2;P46734;P46734-3	P46734-2;P46734;P46734-3	Dual specificity mitogen-activated protein kinase kinase 3	MAP2K3	1501
17.9234	17.8236	18.1343	14.2792	18.083	18.2712	17.7385	18.0321	17.6036	17.637	17.5528	18.2311	17.8658	17.5183	17.7404	17.8695		2	2	2	9.6	9.6	9.6	33.149	0	4.0011	49684000	6	P46736-2;P46736-3;P46736;P46736-4;P46736-5	P46736-2;P46736-3;P46736;P46736-4;P46736-5	Lys-63-specific deubiquitinase BRCC36	BRCC3	1502
19.7885	19.7419	19.8727	19.0539	19.6243	19.9462	19.5081	19.7998	19.6375	19.6598	19.6935	19.9687	19.5465	19.4998	19.65	19.6812		5	5	5	28.4	28.4	28.4	16.561	0	11.914	2584000000	14	P46776	P46776	60S ribosomal protein L27a	RPL27A	1503
19.92	19.8314	20.2074	19.8651	20.2149	20.4328	20.0239	20.2788	19.8703	19.9568	20.1041	20.4292	19.9833	19.8669	20.2494	20.0722		9	9	9	25.9	25.9	25.9	34.362	0	31.8	2653100000	27	P46777;Q95276	P46777	60S ribosomal protein L5	RPL5	1504
19.1447	19.1088	19.5385	19.5982	19.5411	19.65	19.2719	19.4933	19.3655	19.3049	19.1984	19.5395	19.1682	19.1492	19.1984	19.1587		4	4	4	21.9	21.9	21.9	18.565	0	6.0642	690300000	10	P49666;P46778	P49666;P46778	60S ribosomal protein L21	RPL21	1505
16.8027	16.6723	16.84	14.0689	16.5988	17.3597	16.6277	16.8587	16.7934	16.86	16.8838	17.2483	16.6659	16.6699	16.8045	16.8028		4	4	4	46.4	46.4	46.4	7.888	0	7.7253	651620000	8	P46779-4;P46779-5;P46779;P46779-2;P46779-3	P46779-4;P46779-5;P46779;P46779-2;P46779-3	60S ribosomal protein L28	RPL28	1506
21.4081	21.5076	21.3586	21.5781	21.6957	21.6959	21.3187	21.5783	21.3299	21.3651	21.2751	21.7164	21.2541	21.1987	21.0699	21.1585		9	9	9	34.5	34.5	34.5	22.591	0	11.789	3989200000	25	P46781;Q29197	P46781;Q29197	40S ribosomal protein S9	RPS9	1507
19.6983	20.0927	20.2246	17.3383	20.2232	20.1306	19.9476	19.9672	20.2236	19.7905	19.9509	21.19	20.0043	19.9687	19.5257	19.7461		3	3	3	22.1	22.1	22.1	22.876	0	21.773	3012800000	11	P46782	P46782	40S ribosomal protein S5;40S ribosomal protein S5, N-terminally processed	RPS5	1508
19.5712	19.6809	19.845	19.729	19.8581	19.8779	19.5023	19.718	19.4633	19.688	19.7627	21.1077	19.5622	19.3995	19.1433	19.4986		5	5	5	32.7	32.7	32.7	18.898	0	9.912	809560000	13	P46783;Q9NQ39	P46783;Q9NQ39	40S ribosomal protein S10;Putative 40S ribosomal protein S10-like	RPS10;RPS10P5	1509
23.2031	23.1455	23.5859	23.2693	23.2137	23.331	22.9557	23.2538	22.9675	23.0545	22.972	23.2598	23.123	22.915	23.0146	23.1179		40	40	38	21.4	21.4	20.5	270.63	0	323.31	33715000000	197	P46821	P46821	Microtubule-associated protein 1B;MAP1B heavy chain;MAP1 light chain LC1	MAP1B	1510
17.5994	17.6488	17.8344	17.5441	17.7669	17.9723	17.3882	17.6068	17.6946	17.6219	17.5069	17.9559	17.4051	17.3782	17.4464	17.6069		6	3	3	26	12.1	12.1	32.668	0	14.793	365670000	9	P46926;P46926-2	P46926;P46926-2	Glucosamine-6-phosphate isomerase 1	GNPDA1	1511
14.0295	13.9801	14.5837	14.4209	14.1644	14.6449	13.6237	14.0581	13.6954	13.7818	13.1693	13.6393	13.1085	13.2032	13.6194	13.1554		4	4	4	18.4	18.4	18.4	48.274	0	28.47	65268000	7	P46937-5;P46937-3;P46937-6;P46937-7;P46937-2;P46937-8;P46937;P46937-9;P46937-4	P46937-5;P46937-3;P46937-6;P46937-7;P46937-2;P46937-8;P46937;P46937-9;P46937-4	Transcriptional coactivator YAP1	YAP1	1512
15.3721	15.5284	14.63	15.1526	15.1149	15.2332	15.3022	15.1621	15.0149	14.9616	15.0556	15.5778	15.1376	14.7985	14.9685	15.1763		3	3	2	0.9	0.9	0.6	394.46	0.0092554	1.4307	33691000	4	P46939;P46939-2	P46939;P46939-2	Utrophin	UTRN	1513
20.877	20.6667	21.0915	21.1492	20.862	21.4221	20.4468	20.5383	20.5059	20.6013	20.3152	20.8989	20.5557	20.0874	20.47	20.4342		37	37	36	24.7	24.7	24.1	189.25	0	172.46	2549700000	89	P46940;Q86VI3	P46940	Ras GTPase-activating-like protein IQGAP1	IQGAP1	1514
19.4664	19.4456	19.6693	19.7068	19.7405	20.2128	18.9662	19.2039	19.2607	19.3524	19.193	19.6156	19.1179	19.0008	19.6601	19.3528		8	8	8	19.4	19.4	19.4	39.383	0	74.359	2874700000	24	P46976;P46976-2;P46976-3	P46976;P46976-2;P46976-3	Glycogenin-1	GYG1	1515
18.4277	18.598	18.2593	17.8321	18.1095	18.4716	17.9548	18.1495	18.1288	18.1825	18.1525	18.5043	18.042	17.9099	18.2158	18.3091		5	5	5	7.5	7.5	7.5	80.529	0	14.78	816260000	16	P46977;P46977-2	P46977;P46977-2	Dolichyl-diphosphooligosaccharide--protein glycosyltransferase subunit STT3A	STT3A	1516
19.3761	19.3109	19.218	18.8535	19.1052	18.9692	19.2831	19.5256	19.2984	19.167	19.3615	19.4306	18.9925	19.1277	19.2348	19.422		12	12	11	23.4	23.4	22.3	73.361	0	29.677	1256200000	25	P47736;P47736-4;P47736-2;P47736-3	P47736;P47736-4;P47736-2;P47736-3	Rap1 GTPase-activating protein 1	RAP1GAP	1517
19.6746	19.7939	19.4746	19.0743	19.3233	19.4706	19.2583	19.4798	19.3488	19.1656	19.3145	19.692	19.4215	19.231	19.2674	19.3354		10	10	8	54.2	54.2	44.8	32.981	0	180.07	2530300000	33	Q29221;P47755;P47755-2	Q29221;P47755	F-actin-capping protein subunit alpha-2	CAPZA2	1518
20.481	20.5209	20.8383	20.4482	20.7427	20.9135	20.4782	20.6933	20.6448	20.6264	20.5167	21.0789	20.6131	20.5092	20.5354	20.5897		14	14	14	52.6	52.6	52.6	30.628	0	48.298	4880200000	52	P47756-2;P47756;A0PFK7	P47756-2;P47756;A0PFK7	F-actin-capping protein subunit beta	CAPZB	1519
19.7253	19.8469	19.933	19.6225	19.9859	20.0663	19.7269	20.0083	19.8541	19.735	19.7074	20.2088	19.8246	19.7002	19.6089	19.5942		18	18	18	33.2	33.2	33.2	78.143	0	72.107	2064400000	35	P47788;P52888;P52888-2	P47788;P52888	Thimet oligopeptidase	THOP1	1520
18.6675	18.597	18.573	17.9707	18.4871	18.8251	18.5012	18.668	18.5674	18.5311	18.2998	18.7406	18.3136	18.4939	18.3261	18.4708		5	5	5	33.3	33.3	33.3	16.46	0	30.021	813440000	21	P47813;O14602	P47813;O14602	Eukaryotic translation initiation factor 1A, X-chromosomal;Eukaryotic translation initiation factor 1A, Y-chromosomal	EIF1AX;EIF1AY	1521
16.1449	16.1424	16.1902	15.9494	16.0848	15.8563	16.4176	16.5888	16.127	15.9972	16.0592	16.2816	16.072	16.0282	16.1231	16.2104		3	2	2	7.3	5.5	5.5	51.326	0	4.229	41064000	4	P47869;P47869-2	P47869;P47869-2	Gamma-aminobutyric acid receptor subunit alpha-2	GABRA2	1522
17.2577	17.1706	17.2417	16.7848	17.2971	16.9844	17.5518	17.778	17.5227	17.21	17.4382	17.6069	17.229	17.1761	17.3345	17.4173		6	6	3	17.7	17.7	9.1	54.606	0	22.724	268970000	16	P47870-1;P47870;P47870-3;P47870-4;P18505	P47870-1;P47870;P47870-3;P47870-4;P18505	Gamma-aminobutyric acid receptor subunit beta-2;Gamma-aminobutyric acid receptor subunit beta-1	GABRB2;GABRB1	1523
18.533	18.6829	18.8734	18.7549	18.6179	18.7999	18.5423	18.9638	18.853	18.5032	18.6343	19.0252	18.6178	18.6636	18.7606	18.7413		8	8	8	12.6	12.6	12.6	86.578	0	134.71	511970000	18	P47897-2;P47897	P47897-2;P47897	Glutamine--tRNA ligase	QARS	1524
15.4464	15.0806	16.8587	15.1431	15.9553	15.8556	16.2082	15.2357	15.8602	15.8911	19.2748	17.1219	16.2997	16.4782	16.2407	15.8271		2	2	2	18.4	18.4	18.4	15.075	0.0031724	1.9405	30547000	5	P47929	P47929	Galectin-7	LGALS7	1525
15.4281	15.4092	15.411	14.7725	15.2349	15.3056	15.4854	15.6626	15.3859	15.6753	15.3775	15.7978	15.2952	15.3994	15.6585	15.7998		5	3	3	6.8	3.7	3.7	100.87	0	5.9014	25628000	4	P48058;P48058-2	P48058	Glutamate receptor 4	GRIA4	1527
18.1232	18.0931	18.2355	17.638	18.0731	18.6636	17.8955	17.8884	17.8449	18.0463	17.5915	18.4061	17.817	17.6693	18.0006	18.0433		2	2	2	7.7	7.7	7.7	37.251	0	6.2994	136280000	5	P48059;P48059-4;P48059-2;P48059-5;P48059-3;P0CW19-2	P48059;P48059-4;P48059-2;P48059-5;P48059-3;P0CW19-2	LIM and senescent cell antigen-like-containing domain protein 1	LIMS1	1528
18.7801	18.8101	18.7226	18.1865	18.3303	18.5379	18.4718	18.6269	18.2808	18.4294	18.4279	18.7869	18.286	18.2889	18.5848	18.465		3	3	3	4.4	4.4	4.4	70.605	0	5.3765	1063800000	11	P48066;Q9NSD5-3;P31641-2;P48066-2;Q9NSD5-2;Q9NSD5;P48065;P23975;Q01959;P31641;P23975-2;P48029	P48066	Sodium- and chloride-dependent GABA transporter 3	SLC6A11	1529
18.2607	18.33	18.4017	18.0661	18.3764	17.9492	18.4307	18.7377	18.541	18.4606	18.3867	18.7344	18.1712	18.2493	18.586	18.534		2	2	2	3.5	3.5	3.5	70.582	0	5.6545	931720000	12	P48067-2;P48067-3;P48067	P48067-2;P48067-3;P48067	Sodium- and chloride-dependent glycine transporter 1	SLC6A9	1530
19.5889	19.6218	19.2674	19.0239	19.5123	19.1562	19.4118	19.7005	19.4526	19.2281	19.3113	19.5507	19.1402	19.183	19.3934	19.4082		11	11	11	19.4	19.4	19.4	66.894	0	72.01	916370000	29	P48319;Q99259;Q5IS68;Q99259-4;Q99259-3	P48319;Q99259;Q5IS68	Glutamate decarboxylase 1	GAD1	1532
20.0534	20.2969	19.4809	19.1561	19.7534	19.2419	19.9282	20.1671	20.043	19.8566	20.0142	20.4122	19.8599	19.8044	19.9443	20.1677		10	10	10	26.7	26.7	26.7	65.388	0	48.528	1426800000	31	P48321;Q05329	P48321;Q05329	Glutamate decarboxylase 2	GAD2	1533
20.9919	21.0374	21.1716	20.9137	21.0457	21.2485	20.8044	21.1446	20.7737	20.7713	20.8389	21.2335	20.785	20.7239	20.8537	20.8562		17	17	17	30.5	30.5	30.5	57.21	0	35.808	1553300000	32	P48444;P48444-2	P48444;P48444-2	Coatomer subunit delta	ARCN1	1535
17.5523	17.5112	17.9237	17.5449	17.9434	17.5741	17.8167	18.0045	17.7433	17.7357	17.8386	18.1521	17.7137	17.6747	17.7508	17.8785		7	6	6	14.2	12.3	12.3	59.261	0	10.938	387720000	10	P48454-3;P48454;P48454-2	P48454-3;P48454;P48454-2	Serine/threonine-protein phosphatase 2B catalytic subunit gamma isoform	PPP3CC	1536
18.3733	18.2637	18.7166	18.7701	18.4668	18.5316	18.3264	18.5728	18.4119	18.4663	18.5392	18.9721	18.0837	18.0539	18.3201	18.6541		7	7	7	11.3	11.3	11.3	72.765	0	12.663	197000000	13	P48506	P48506	Glutamate--cysteine ligase catalytic subunit	GCLC	1537
16.4996	16.2973	16.8216	15.4674	16.5131	16.8341	16.5328	16.5536	16.1087	16.1526	15.8874	16.4378	16.0444	15.7243	16.6073	15.9283		2	2	2	10.6	10.6	10.6	30.727	0	17.028	81570000	4	P48507;P48507-2	P48507;P48507-2	Glutamate--cysteine ligase regulatory subunit	GCLM	1538
14.5117	14.3697	14.5934	12.0998	14.7145	14.5623	14.5933	14.7165	14.475	14.2913	14.3418	14.6215	14.4553	14.1767	14.3129	14.5399		3	3	3	4.4	4.4	4.4	142.19	0	8.2539	29475000	5	P48553	P48553	Trafficking protein particle complex subunit 10	TRAPPC10	1539
17.2062	17.2556	17.4918	16.9789	17.4428	17.4696	17.08	17.3299	17.1416	17.0078	17.1484	18.0924	17.113	16.8977	16.7674	16.998		6	6	6	16.9	16.9	16.9	39.611	0	9.6295	486050000	12	P48556	P48556	26S proteasome non-ATPase regulatory subunit 8	PSMD8	1540
15.6714	15.4944	15.8548	15.7221	15.8153	15.7676	15.5587	15.9068	15.6406	15.6689	15.2822	15.9306	15.2766	15.1528	15.528	15.6366		6	6	6	6.1	6.1	6.1	163.04	0	15.982	52549000	6	P48634-4;P48634-2;P48634-3;P48634	P48634-4;P48634-2;P48634-3;P48634	Protein PRRC2A	PRRC2A	1541
17.706	17.6814	17.154	16.9446	17.0739	17.3147	16.8119	17.1141	17.1284	17.0778	16.9562	17.6397	17.0722	17.0909	16.9186	17.107		7	7	7	20.9	20.9	20.9	52.384	0	16.541	353010000	13	P48637;P48637-2	P48637;P48637-2	Glutathione synthetase	GSS	1542
22.2963	22.4213	22.6235	22.0681	22.5991	22.7424	22.4959	22.6903	22.4714	22.4469	22.4107	22.8346	22.3449	22.3583	22.3695	22.4525		25	25	25	46.6	46.6	46.6	59.67	0	207.18	11664000000	114	P48643;P48643-2	P48643;P48643-2	T-complex protein 1 subunit epsilon	CCT5	1543
16.5193	16.4412	17.5438	17.278	17.3752	17.3491	17.3376	17.6315	17.4622	17.2909	17.2892	17.5091	17.0868	17.0739	17.2736	17.3848		2	2	2	5.1	5.1	5.1	55.527	0.0050483	1.7188	104070000	5	P48651;P48651-3;P48651-2	P48651;P48651-3;P48651-2	Phosphatidylserine synthase 1	PTDSS1	1544
17.0227	17.1196	17.484	17.5352	17.4926	17.4246	17.2447	17.5959	17.2472	17.0421	17.1557	17.4942	17.266	17.1343	17.1369	17.2947		3	3	3	8.3	8.3	8.3	51.927	0	12.921	81196000	6	P48723	P48723	Heat shock 70 kDa protein 13	HSPA13	1545
18.5752	18.7806	18.8942	18.6382	18.7569	18.8738	18.592	18.7848	18.6879	18.5572	18.7085	19.0267	18.4482	18.5368	18.6984	18.6432		10	10	10	37.2	37.2	37.2	37.567	0	32.419	465060000	16	P48729-3;P48729;P48729-2;O19175;Q8N752	P48729-3;P48729;P48729-2	Casein kinase I isoform alpha	CSNK1A1	1546
16.1287	15.9872	16.159	15.9575	16.0875	15.9112	16.0206	16.2719	17.1514	15.9859	16.5289	17.6064	16.8208	16.7292	16.3732	16.9423		5	5	5	14.4	14.4	14.4	46.832	0	5.3317	40197000	5	P48730-2;P48730;P49674	P48730-2;P48730;P49674	Casein kinase I isoform delta;Casein kinase I isoform epsilon	CSNK1D;CSNK1E	1547
19.3216	19.5755	19.3209	19.1816	19.0836	19.3856	19.0622	19.2343	19.1542	19.1404	19.0238	19.4125	19.1736	19.0192	19.1786	19.1736		12	10	10	50.4	44.1	44.1	31.638	0	37.936	892000000	26	P48739-2;P48739;P48739-3	P48739-2;P48739;P48739-3	Phosphatidylinositol transfer protein beta isoform	PITPNB	1549
14.2253	14.265	14.4306	14.2238	14.3742	14.3031	14.3134	14.5565	14.4168	14.2724	14.3673	14.5025	14.1626	14.1508	14.222	14.4461		3	3	3	5.7	5.7	5.7	103.74	0	9.7124	37554000	4	P48751-2;P48751;P48751-3	P48751-2;P48751;P48751-3	Anion exchange protein 3	SLC4A3	1550
16.2961	15.7796	16.2831	16.7245	16.6593	17.124	15.7238	16.0843	14.7376	15.2967	15.0968	15.916	16.0965	15.5446	15.3709	15.1968		3	3	3	7.4	7.4	7.4	52.571	0	5.8638	164230000	7	P48819;CON__Q3ZBS7	P48819			1551
16.5517	16.4887	17.0724	16.9325	16.9202	17.3175	16.3041	16.6551	16.5401	16.4409	16.1971	16.7719	16.4894	16.2272	16.6317	16.5207		2	2	2	5.4	5.4	5.4	46.603	0	4.6464	19661000	4	P49023-4;P49023-2;P49023;P49023-3	P49023-4;P49023-2;P49023;P49023-3	Paxillin	PXN	1552
14.0146	13.7705	14.1713	14.1106	13.9116	14.2645	14.1013	14.2049	13.8943	14.0345	14.2192	14.5197	14.1314	13.8606	14.23	14.0261		3	3	3	5.9	5.9	5.9	65.414	0	7.2515	26940000	4	P49116;P49116-2	P49116;P49116-2	Nuclear receptor subfamily 2 group C member 2	NR2C2	1553
18.4667	18.7906	18.4598	18.8548	19.0908	19.1671	18.604	18.8243	18.3213	19.104	17.811	20.4221	18.8725	18.3604	18.0529	18.3389		2	2	2	23.5	23.5	23.5	13.015	0	7.3144	606910000	12	P49171;P62854;Q5JNZ5	P49171;P62854;Q5JNZ5	40S ribosomal protein S26;Putative 40S ribosomal protein S26-like 1	RPS26;RPS26P11	1555
18.5967	18.7494	18.6207	18.733	18.701	18.7772	18.5405	18.5962	18.6762	18.8319	18.6288	19.3719	18.5985	18.5083	18.377	18.4405		4	4	4	21.4	21.4	21.4	13.293	0	5.0165	1636300000	14	Q29223;P49207	Q29223;P49207	60S ribosomal protein L34	RPL34	1556
19.2352	19.3283	19.5554	19.396	19.2963	19.4957	18.9199	19.2828	18.9717	18.8523	18.8946	19.4545	19.2876	18.9627	19.2071	19.1572		7	7	7	7.8	7.8	7.8	57.548	0	17.608	1454600000	18	P49257	P49257	Protein ERGIC-53	LMAN1	1557
17.1899	17.2721	17.6044	17.2742	17.5993	17.696	17.3572	17.597	17.4299	17.2854	17.4326	17.7906	17.258	17.1503	17.2368	17.3953		5	5	5	7.2	7.2	7.2	85.237	0	26.808	565970000	12	P49321;P49321-3;P49321-2;P49321-4	P49321;P49321-3;P49321-2;P49321-4	Nuclear autoantigenic sperm protein	NASP	1558
19.2913	19.391	19.5106	19.1411	19.4589	19.6186	19.273	19.4908	19.373	19.3127	19.2781	19.638	19.3729	19.3141	19.4826	19.566		8	8	7	3.7	3.7	3.3	273.42	0	110.48	1415600000	19	P49327	P49327	Fatty acid synthase;[Acyl-carrier-protein] S-acetyltransferase;[Acyl-carrier-protein] S-malonyltransferase;3-oxoacyl-[acyl-carrier-protein] synthase;3-oxoacyl-[acyl-carrier-protein] reductase;3-hydroxyacyl-[acyl-carrier-protein] dehydratase;Enoyl-[acyl-carrier-protein] reductase;Oleoyl-[acyl-carrier-protein] hydrolase	FASN	1559
14.4173	14.4401	14.9342	14.4232	14.7139	15.0559	14.6944	14.4976	14.5523	14.5498	14.4716	15.7258	14.6449	14.5451	14.5873	14.6457		4	4	4	9.8	9.8	9.8	44.408	0	4.9865	81582000	6	P49354;P49354-2	P49354;P49354-2	Protein farnesyltransferase/geranylgeranyltransferase type-1 subunit alpha	FNTA	1560
17.1045	17.321	16.8675	16.6398	16.595	17.2057	16.9976	16.9443	16.409	16.7683	16.5806	17.2573	16.8723	16.6663	16.4827	16.741		2	2	2	5.7	5.7	5.7	48.773	0	7.0448	150720000	3	P49356;P49356-2	P49356;P49356-2	Protein farnesyltransferase subunit beta	FNTB	1561
17.426	17.6164	17.7929	17.8622	17.7327	17.8835	17.68	17.993	17.5851	17.546	17.6675	18.338	17.6249	17.4531	17.4236	17.5858		5	5	5	19.5	19.5	19.5	40.97	0	23.408	206630000	10	P49366;P49366-2;P49366-3	P49366;P49366-2;P49366-3	Deoxyhypusine synthase	DHPS	1562
21.2421	21.2726	21.529	21.034	21.4746	21.5844	21.3256	21.5965	21.3282	21.265	21.3122	21.6826	21.2355	21.2153	21.3052	21.4024		21	21	20	41.7	41.7	38.9	60.533	0	116.28	9974400000	97	P49368;P49368-2;Q29068	P49368;P49368-2	T-complex protein 1 subunit gamma	CCT3	1563
22.2629	22.4601	22.2106	22.0184	22.2186	22.4842	22.1373	22.3649	22.2723	22.1984	22.095	22.636	22.0075	21.9526	22.0746	21.8991		10	10	8	29.5	29.5	27.6	46.308	0	28.19	25490000000	22	P49407-2;P49407	P49407-2;P49407	Beta-arrestin-1	ARRB1	1564
20.7102	20.8707	20.7658	20.3538	20.8012	20.8472	20.7023	20.9449	20.861	20.7044	20.747	20.9936	20.6953	20.7779	20.7362	20.8664		11	11	11	28.5	28.5	28.5	49.541	0	64.533	6812100000	40	P49411	P49411	Elongation factor Tu, mitochondrial	TUFM	1565
21.0156	21.1604	20.9251	20.3527	20.9417	20.7664	21.0624	21.1136	21.0577	20.8243	20.9564	21.3544	20.9575	20.7149	20.8087	20.8671		15	15	15	27.7	27.7	27.7	71.928	0	119.8	5466200000	42	P49418-2;P49418	P49418-2;P49418	Amphiphysin	AMPH	1566
19.8345	19.827	20.1723	19.7234	19.9045	20.4176	19.992	20.33	19.5202	19.5211	19.5018	19.9267	19.675	19.5036	20.0434	19.9887		13	13	13	30.7	30.7	30.7	55.366	0	136.31	1933000000	42	P49419-2;P49419;P49419-4	P49419-2;P49419;P49419-4	Alpha-aminoadipic semialdehyde dehydrogenase	ALDH7A1	1567
15.0386	14.9062	14.8703	14.8088	14.6747	14.9726	14.5687	14.772	14.7997	14.433	14.4593	14.98	14.8174	14.5559	14.6045	14.9982		2	2	2	7.6	7.6	7.6	26.736	0.0033868	1.9151	15741000	3	P49427	P49427	Ubiquitin-conjugating enzyme E2 R1	CDC34	1568
21.7925	21.8565	21.8092	21.6659	21.6764	21.6983	21.6532	21.9667	21.8441	21.739	21.5791	21.9245	21.588	21.3989	21.8619	21.7918		19	19	19	21.6	21.6	21.6	106.81	0	65.181	8104700000	66	P49588;P49588-2	P49588;P49588-2	Alanine--tRNA ligase, cytoplasmic	AARS	1572
16.3488	16.1991	16.7165	16.4795	16.5744	16.86	15.9337	16.4635	15.547	16.356	16.4714	16.9202	15.9071	16.3603	16.635	16.5373		2	2	2	2.4	2.4	2.4	94.637	0	4.8699	146000000	3	P49589-3;P49589-2;P49589	P49589-3;P49589-2;P49589	Cysteine--tRNA ligase, cytoplasmic	CARS	1573
20.8364	20.9588	20.6369	20.2527	20.6854	20.6076	20.5822	20.7383	20.8792	20.8423	20.5958	21.1489	20.6396	20.4642	20.5597	20.5102		12	12	12	28.4	28.4	28.4	58.777	0	72.079	3254800000	45	P49591	P49591	Serine--tRNA ligase, cytoplasmic	SARS	1574
16.9487	16.7968	17.131	17.0523	17.0816	17.2447	16.6929	17.1556	16.9091	17.0353	16.6649	17.0991	16.7701	16.7414	16.9226	16.866		3	3	3	13.1	13.1	13.1	38.518	0	17.17	183720000	8	P49593-2;P49593	P49593-2;P49593	Protein phosphatase 1F	PPM1F	1575
16.4817	16.7375	16.4907	14.4688	16.3569	17.1395	16.5094	16.299	16.6148	16.5676	16.6055	17.0778	16.4892	16.4261	16.4734	16.5429		4	4	4	11.3	11.3	11.3	82.785	0	31.686	135970000	14	P49711;P49711-2	P49711;P49711-2	Transcriptional repressor CTCF	CTCF	1576
20.7673	20.8835	20.8994	20.86	20.753	20.9454	20.5166	20.8493	20.7765	20.7131	20.6575	21.025	20.4772	20.5425	20.7129	20.7361		5	5	5	27.3	27.3	27.3	22.949	0	36.259	1961600000	22	P49720	P49720	Proteasome subunit beta type-3	PSMB3	1577
17.3109	17.2424	17.5981	17.349	17.2805	17.4517	17.2635	17.397	17.45	17.1609	17.2252	17.5569	17.2607	17.0778	17.3844	17.2364		4	4	4	6.3	6.3	6.3	68.058	0	5.8986	214320000	10	P49748-2;P49748;P49748-3	P49748-2;P49748;P49748-3	Very long-chain specific acyl-CoA dehydrogenase, mitochondrial	ACADVL	1578
15.7411	15.8936	16.4047	16.1422	16.3069	16.5241	16.009	16.304	16.0843	16.0962	16.2515	16.584	16.0092	15.8813	16.1473	16.2457		7	7	7	5.1	5.1	5.1	241.64	0	16.366	114840000	12	P49750;P49750-1;P49750-3	P49750;P49750-1;P49750-3	YLP motif-containing protein 1	YLPM1	1579
16.3907	16.3726	16.7153	16.9064	16.8241	17.048	16.5414	17.1327	16.7372	16.7931	16.666	17.1175	16.7874	16.4823	16.4176	16.8794		2	2	2	4.6	4.6	4.6	53.218	0	4.5377	625470000	7	P49753;Q86TX2;P49753-2	P49753;Q86TX2;P49753-2	Acyl-coenzyme A thioesterase 2, mitochondrial;Acyl-coenzyme A thioesterase 1	ACOT2;ACOT1	1580
20.379	20.3413	20.5816	20.3726	20.4651	20.6592	20.291	20.6419	20.3752	20.4462	20.4633	20.703	20.3331	20.2159	20.2947	20.3879		5	5	5	26.9	26.9	26.9	24.976	0	9.9098	1350800000	19	P49755	P49755	Transmembrane emp24 domain-containing protein 10	TMED10	1582
18.2762	18.3679	18.4683	18.2982	18.4092	18.607	18.2704	18.4482	18.2136	18.109	18.2621	18.5303	18.1645	18.0641	18.1741	18.2422		10	10	10	15.3	15.3	15.3	100.18	0	27.146	885620000	22	P49756;P49756-2;P49756-3	P49756;P49756-2;P49756-3	RNA-binding protein 25	RBM25	1583
16.5132	16.6266	16.5708	16.1279	16.4719	16.0295	16.5771	16.444	16.676	16.4695	16.8494	17.4056	16.8433	16.2841	16.5227	16.788		6	4	4	20.8	13.9	13.9	40.588	0	6.9187	210350000	8	P49758-12;P49758-6;P49758-11;P49758-7;P49758-10;P49758-9;P49758-16;P49758-5;P49758-8;P49758;P49758-13;P49758-14;P49758-15;P49758-2;P49758-3	P49758-12;P49758-6;P49758-11;P49758-7;P49758-10;P49758-9;P49758-16;P49758-5;P49758-8;P49758;P49758-13;P49758-14;P49758-15;P49758-2;P49758-3	Regulator of G-protein signaling 6	RGS6	1584
18.717	18.7596	18.9525	18.7591	18.8772	19.1161	18.7345	19.0504	18.7751	18.6618	18.6625	19.0655	18.7376	18.5337	18.6839	18.8026		16	16	9	6.4	6.4	3.9	358.2	0	36.321	440940000	31	P49792	P49792	E3 SUMO-protein ligase RanBP2	RANBP2	1588
18.4833	18.6806	18.5893	18.4362	18.7297	18.1001	18.6959	18.8101	18.7085	18.4869	18.5925	18.9977	18.746	18.3013	18.3627	18.5647		6	6	4	15.8	15.8	10.1	49.387	0	27.94	567440000	14	P49802-4;P49802-2;P49802-3;P49802-5;P49802	P49802-4;P49802-2;P49802-3;P49802-5;P49802	Regulator of G-protein signaling 7	RGS7	1589
20.9765	21.0685	21.5928	20.6858	21.614	21.3899	21.3283	21.6258	21.5491	21.4457	21.5815	21.8231	21.2786	21.4455	21.4225	21.5127		14	14	14	43.5	43.5	43.5	49.867	0	71.108	7171700000	46	P49821-2;P49821	P49821-2;P49821	NADH dehydrogenase [ubiquinone] flavoprotein 1, mitochondrial	NDUFV1	1590
18.6659	18.6235	18.6337	18.3054	18.4214	18.524	18.5294	18.8574	18.8317	18.5641	18.7109	18.9026	18.6853	18.598	18.5425	18.6816		6	2	2	12.2	5.6	5.6	50.98	0	8.3272	581630000	6	P49840	P49840	Glycogen synthase kinase-3 alpha	GSK3A	1591
19.7777	19.8788	20.0782	18.9682	20.023	19.9515	19.8609	20.2014	19.9796	19.9245	19.9484	20.1219	19.9866	19.8427	20.0655	20.1605		12	12	8	34.5	34.5	26.9	46.744	0	55.326	1263300000	40	P49841;P49841-2	P49841;P49841-2	Glycogen synthase kinase-3 beta	GSK3B	1592
15.1896	15.3689	16.3327	16.038	16.4899	16.3728	16.0164	16.1828	16.079	15.9258	16.2517	16.979	16.0832	15.9751	16.0633	16.2474		3	3	3	5.4	5.4	5.4	71.479	0	2.9608	32437000	4	P49848-4;P49848-2;P49848;P49848-3	P49848-4;P49848-2;P49848;P49848-3	Transcription initiation factor TFIID subunit 6	TAF6	1593
18.5882	18.8376	19.0331	18.9456	18.7278	19.1034	18.6375	18.6642	18.3939	18.1924	18.2754	18.6505	18.5764	18.4181	18.5353	18.5118		12	12	12	32.8	32.8	32.8	64.969	0	47.181	1102800000	19	P49902;P49902-2	P49902;P49902-2	Cytosolic purine 5-nucleotidase	NT5C2	1594
18.1249	18.3873	18.2157	18.1209	18.1364	18.367	18.0572	18.294	18.1281	18.0899	18.1812	18.499	18.1001	17.9295	17.9246	18.0537		6	6	6	24.5	24.5	24.5	42.91	0	65.427	554680000	15	P49903;P49903-2;P49903-4;P49903-3	P49903;P49903-2;P49903-4;P49903-3	Selenide, water dikinase 1	SEPHS1	1595
19.1346	19.1249	19.3339	18.9661	19.2894	19.3368	19.1248	19.4893	19.1863	19.1502	19.073	19.5303	19.1038	19.0212	19.1227	19.234		14	14	14	24.4	24.4	24.4	65.928	0	34.24	819560000	31	P49915-2;P49915	P49915-2;P49915	GMP synthase [glutamine-hydrolyzing]	GMPS	1596
18.032	17.9562	18.2494	18.2591	18.324	18.5212	18.011	18.4362	18.0248	17.9392	17.901	18.8646	18.1458	17.8555	18.1427	18.2139		6	6	6	8.4	8.4	8.4	95.801	0	31.902	172120000	11	P49916-4;P49916-3;P49916-2;P49916	P49916-4;P49916-3;P49916-2;P49916	DNA ligase 3	LIG3	1597
16.602	16.5765	16.7423	13.5723	16.7817	16.534	16.6138	17.0167	16.8313	16.8283	16.706	16.8659	16.5941	16.4066	16.8748	16.8169		2	2	2	8.6	8.6	8.6	27.727	0	9.8802	354070000	7	P49927;P61768;P04156	P49927;P61768;P04156	Major prion protein	PRNP	1598
16.8772	16.7676	17.2233	17.0667	17.0817	17.3596	16.7982	16.9908	16.874	16.6965	16.7169	17.0579	16.7387	16.5981	16.7959	16.7525		4	4	4	5.7	5.7	5.7	77.641	0	5.7246	74559000	6	P49959-2;P49959;P49959-3	P49959-2;P49959;P49959-3	Double-strand break repair protein MRE11A	MRE11A	1599
19.9693	19.9555	19.675	19.5969	19.6148	19.7162	19.6566	19.7629	19.7075	19.5441	19.5947	20.014	19.4686	19.5263	19.5346	19.6476		13	13	8	44.6	44.6	29.5	42.142	0	37.183	1755600000	36	Q2PKF4;P50148	Q2PKF4;P50148	Guanine nucleotide-binding protein G(q) subunit alpha	GNAQ	1600
20.7642	20.9253	20.9032	20.4748	20.8405	20.8829	20.8835	21.1914	21.0002	20.9415	21.0551	21.2657	20.8248	21.0023	20.9203	20.9491		11	11	10	36.6	36.6	33.9	39.591	0	50.603	8244900000	56	P50213;P50213-2	P50213;P50213-2	Isocitrate dehydrogenase [NAD] subunit alpha, mitochondrial	IDH3A	1602
22.1677	22.0908	21.9398	22.0102	22.2537	22.3756	22.0658	22.7175	20.9961	22.4961	21.4031	21.7601	21.8637	22.0624	21.2673	21.5856		8	8	8	64.7	64.7	64.7	16.081	0	49.766	9976800000	46	P50390	P50390			1604
20.0173	19.935	18.8643	18.365	18.366	18.54	18.3298	18.5325	18.5778	18.6894	18.7514	19.2735	18.6563	18.4237	18.664	18.7441		20	3	3	46.3	7.9	7.9	50.663	0	10.584	454360000	10	P50395;P50395-2	P50395;P50395-2	Rab GDP dissociation inhibitor beta	GDI2	1605
20.5612	19.8552	20.4923	20.6817	20.6388	20.9023	19.4757	20.1801	19.1174	19.9381	19.0314	19.4484	20.3986	19.7629	19.3312	19.3193		10	10	9	25.2	25.2	23.3	47.194	0	24.99	1883100000	28	P50447;CON__P34955	P50447			1607
22.6833	22.6188	23.3258	23.3806	23.1325	23.5558	22.5053	22.8766	22.6459	22.733	22.7681	23.3068	22.6368	22.5095	22.8735	22.7763		17	17	17	39.2	39.2	39.2	46.44	0	112.93	13543000000	85	P50454	P50454	Serpin H1	SERPINH1	1608
20.5833	20.6142	20.7612	20.4026	20.6423	20.9019	20.6008	20.7878	20.6464	20.6907	20.5883	20.9352	20.4784	20.5506	20.6004	20.6528		6	6	6	18.4	18.4	18.4	41.331	0	23.654	9219100000	38	P50502;Q8NFI4;Q8IZP2	P50502;Q8NFI4;Q8IZP2	Hsc70-interacting protein;Putative protein FAM10A5;Putative protein FAM10A4	ST13;ST13P5;ST13P4	1609
19.4532	19.3173	19.3397	19.2929	19.2022	19.4108	19.2081	19.4269	19.2537	19.3424	19.2676	19.6595	19.1714	19.0583	19.1122	19.2002		23	11	11	30.8	18.7	18.7	97.965	0	48.918	1422200000	25	P50570-4;P50570-3;P50570-5;P50570;P50570-2	P50570-4;P50570-3;P50570-5;P50570;P50570-2	Dynamin-2	DNM2	1611
21.3671	21.4266	21.6329	21.307	21.6497	21.8624	21.4731	21.5755	21.4971	21.3336	21.2393	22.0078	21.25	21.0882	21.0493	21.0785		16	16	16	67.4	67.4	67.4	36.582	0	98.524	5015900000	57	P50578;P14550	P50578			1612
18.436	18.3344	18.5263	18.4857	18.4155	18.6729	18.3016	18.4847	18.3808	18.3068	18.3156	18.6921	18.234	18.2186	18.4329	18.4615		4	4	4	11.9	11.9	11.9	50.496	0	11.767	286580000	16	P50579-3;P50579-2;P50579	P50579-3;P50579-2;P50579	Methionine aminopeptidase 2	METAP2	1613
16.5451	16.8189	16.9675	16.7808	16.9454	16.905	16.6683	16.811	16.7258	16.5748	16.6555	18.0795	16.2147	16.104	16.1784	16.4734		3	3	3	31.3	31.3	31.3	16.835	0	19.603	154510000	5	P50584	P50584			1614
17.0376	17.023	16.6206	16.2046	16.8596	16.8079	16.8543	17.1791	16.2953	16.8513	16.4442	16.7099	17.2396	16.8596	16.5535	16.336		5	5	3	11.5	11.5	9.9	55.65	0	8.0469	816720000	7	P50607;P50607-2	P50607;P50607-2	Tubby protein homolog	TUB	1615
20.7647	21.1164	20.9044	20.7852	20.7566	20.8252	20.9672	21.4118	21.3757	21.1163	21.359	21.56	21.1288	21.2481	21.3048	21.4846		3	3	3	20.2	20.2	20.2	26.184	0	48.354	6721100000	26	P50667	P50667			1617
12.9943	13.1196	13.8586	13.923	14.0327	13.9605	13.4663	13.4984	14.3379	13.8015	14.1473	14.1209	14.1335	14.0038	13.757	13.719		3	3	3	13.2	13.2	13.2	42.777	0	8.0496	52751000	4	P50750;P50750-2	P50750;P50750-2	Cyclin-dependent kinase 9	CDK9	1618
22.8396	22.1905	21.906	22.1554	22.7274	22.6588	21.8024	22.5844	21.2374	22.1332	21.1056	21.6358	22.825	22.1259	21.1677	21.3765		13	13	13	36.4	36.4	36.4	51.305	0	88.721	3463800000	39	P50828;P02790	P50828			1619
18.0229	18.0861	18.2999	18.1982	17.887	18.1173	17.8691	18.2026	17.9791	17.8205	17.9456	18.3287	17.9197	17.6781	17.7794	17.8302		10	8	8	4.1	3.3	3.3	317.7	0	10.14	182390000	15	P50851-2;P50851	P50851-2;P50851	Lipopolysaccharide-responsive and beige-like anchor protein	LRBA	1620
15.7959	16.0582	15.8183	15.9336	15.2056	15.9819	15.3433	15.0828	15.5645	15.4935	15.6032	15.9412	15.3534	15.2701	15.5377	15.6004		2	2	2	4.5	4.5	4.5	67.404	0	15.187	102080000	4	P50895	P50895	Basal cell adhesion molecule	BCAM	1621
16.3481	16.5587	16.9587	16.4902	16.8701	16.9565	16.5321	16.8882	16.6331	16.4257	16.6209	17.3379	16.7904	16.6415	16.2193	16.4609		4	4	4	20.9	20.9	20.9	34.193	0	36.054	483800000	14	P50897;P50897-2	P50897;P50897-2	Palmitoyl-protein thioesterase 1	PPT1	1622
21.952	22.0444	22.1007	21.8055	21.9596	22.1748	21.9133	22.1565	21.9846	21.9686	21.9412	22.2532	21.8392	21.824	21.9894	22.0233		21	21	21	43.4	43.4	43.4	59.62	0	134.45	12770000000	82	P50990;P50990-2;P50990-3	P50990;P50990-2;P50990-3	T-complex protein 1 subunit theta	CCT8	1623
21.9958	21.9851	22.35	21.5274	22.1626	22.3369	22.0321	22.3659	22.0959	22.0184	22.0276	22.4151	22.0059	22.0154	22.1479	22.2227		22	22	22	50.1	50.1	50.1	57.924	0	221.12	15439000000	87	P50991;P50991-2	P50991;P50991-2	T-complex protein 1 subunit delta	CCT4	1624
14.2183	14.1492	14.3682	13.7401	14.3943	14.2632	14.0467	14.3583	14.1311	14.036	14.011	14.9151	14.1039	13.8421	13.8616	14.0352		4	4	4	10.2	10.2	10.2	51.242	0	12.058	89224000	6	P50995-2;P50995;P27216;P27216-2	P50995-2;P50995	Annexin A11	ANXA11	1625
17.4191	17.4419	17.6321	17.5353	17.5938	17.7911	17.4085	17.6815	17.3241	17.4212	17.4653	17.9405	17.5139	17.3312	17.3825	17.5354		9	9	9	16.2	16.2	16.2	82.842	0	29.722	146890000	15	P51003;P51003-2;Q9NRJ5	P51003	Poly(A) polymerase alpha	PAPOLA	1626
19.5365	19.5861	19.8757	19.7727	19.8024	19.9744	19.7041	19.8818	19.5183	19.5252	19.5355	20.0948	19.5713	19.3454	19.5386	19.7284		13	13	11	27.7	27.7	25.1	69.72	0	70.152	1450500000	28	P51114;P51114-2;P51114-3	P51114;P51114-2;P51114-3	Fragile X mental retardation syndrome-related protein 1	FXR1	1627
18.7568	18.7656	18.808	18.1296	18.7061	18.8332	18.7039	18.9533	18.8394	18.7595	18.8719	19.1628	18.8495	18.7277	18.8244	18.9123		12	10	9	22	19.6	16.8	74.222	0	57.746	640130000	19	P51116	P51116	Fragile X mental retardation syndrome-related protein 2	FXR2	1628
18.6267	18.9218	19.0562	18.8888	18.9868	18.9802	18.7647	19.031	18.8418	18.6881	18.7702	19.4859	18.8013	18.7417	18.4525	18.5886		6	3	3	36.6	21.8	21.8	23.482	0	57.686	679390000	19	P51148;P51148-2	P51148;P51148-2	Ras-related protein Rab-5C	RAB5C	1629
21.3677	21.3998	21.5971	21.3814	21.377	21.4143	21.3453	21.5464	21.3888	21.3778	21.4153	21.7546	21.294	21.2621	21.3871	21.5002		17	17	17	76.8	76.8	76.8	23.489	0	119.15	5910500000	76	P51149	P51149	Ras-related protein Rab-7a	RAB7A	1630
17.6103	17.526	17.657	18.0064	17.6716	17.8456	17.4391	17.674	17.0189	17.0254	17.2962	17.6532	17.4792	17.3482	17.4137	17.4092		4	4	4	23.4	23.4	23.4	22.837	0	6.2612	86359000	5	P51151;Q9NP90	P51151;Q9NP90	Ras-related protein Rab-9A;Ras-related protein Rab-9B	RAB9A;RAB9B	1631
17.5324	17.3602	17.558	17.4778	17.4527	17.7866	17.3764	17.6183	17.4893	17.4233	17.5729	17.8174	17.5535	17.341	17.4353	17.6549		4	4	4	18.6	18.6	18.6	22.971	0	22.568	130440000	9	P51157-3;P51157-2;P51157	P51157-3;P51157-2;P51157	Ras-related protein Rab-28	RAB28	1633
19.9818	20.0916	19.747	19.401	19.8103	19.7608	19.6666	20.1677	19.9498	19.788	19.95	20.294	19.9056	19.914	19.6759	19.977		19	17	17	22.3	19.5	19.5	99.146	0	35.898	1052400000	37	P51160	P51160	Cone cGMP-specific 3,5-cyclic phosphodiesterase subunit alpha	PDE6C	1634
16.6694	16.3657	17.0185	17.0304	16.5756	17.2874	16.3047	16.6979	15.97	15.9166	15.9526	16.489	16.2297	15.9573	16.2469	16.3446		5	5	5	8.2	8.2	8.2	85.664	0	16.575	212590000	10	P51178;P51178-2	P51178;P51178-2	1-phosphatidylinositol 4,5-bisphosphate phosphodiesterase delta-1	PLCD1	1635
16.7328	16.9681	17.1408	16.9298	16.8485	16.8454	16.931	17.0353	17.172	16.8542	16.9739	17.5184	16.8531	16.7778	16.8223	16.9398		2	2	2	6.2	6.2	6.2	41.044	0.0022978	2.0303	32198000	4	P51398-2;P51398-3;P51398	P51398-2;P51398-3;P51398	28S ribosomal protein S29, mitochondrial	DAP3	1636
19.1399	19.5166	19.3076	19.1533	19.2449	19.0541	19.1861	19.1168	19.1961	19.136	19.1287	19.9199	19.2642	19.0377	18.7995	19.0158		6	6	6	43.2	43.2	43.2	20.478	0	43.143	586000000	20	P51452;P51452-2	P51452;P51452-2	Dual specificity protein phosphatase 3	DUSP3	1637
19.5769	19.5927	19.968	19.9298	20.0362	20.2668	19.8086	20.0983	19.8988	19.8187	19.7827	20.1249	19.7152	19.7141	19.8459	19.8934		24	24	17	18.9	18.9	13.5	179.28	0	65.592	1208800000	51	P51531-2;P51531	P51531-2;P51531	Probable global transcription activator SNF2L2	SMARCA2	1640
18.7427	18.6296	19.132	19.0689	18.9792	19.0719	18.8023	19.006	18.9887	18.7855	18.7831	18.9275	18.7178	18.577	18.8026	18.9131		19	12	12	14.2	8.9	8.9	181.26	0	28.07	497460000	21	P51532-5;P51532-2;P51532-3;P51532-4;P51532	P51532-5;P51532-2;P51532-3;P51532-4;P51532	Transcription activator BRG1	SMARCA4	1641
19.7847	19.8012	19.8277	18.7867	19.9036	19.762	19.7597	20.0184	20.0204	19.7714	19.9963	20.3338	19.885	20.0172	19.845	20.0518		6	6	4	27.9	27.9	19.2	41.468	0	72.598	1242800000	18	P51553-2;P51553	P51553-2;P51553	Isocitrate dehydrogenase [NAD] subunit gamma, mitochondrial	IDH3G	1642
18.3375	18.3725	18.6667	18.4307	18.6492	18.9304	18.3355	18.5744	18.3969	18.4882	18.3571	18.7187	18.3077	18.2386	18.4588	18.556		2	2	2	6.1	6.1	6.1	42.272	0	4.2823	401800000	7	P51570;P51570-2	P51570;P51570-2	Galactokinase	GALK1	1643
18.2883	19.0019	17.9408	17.9477	17.8161	18.1331	17.661	17.5747	17.6733	17.7719	17.687	18.8175	17.8011	17.6034	17.6717	17.927		4	4	4	7.7	7.7	7.7	27.991	0	5.7709	301780000	10	P51572;P51572-2	P51572;P51572-2	B-cell receptor-associated protein 31	BCAP31	1645
23.4515	23.5386	23.6495	23.4986	23.5656	23.7176	23.5536	23.8522	23.5987	23.5503	23.646	23.9837	23.5443	23.5393	23.5631	23.6851		18	18	18	36.3	36.3	36.3	53.323	0	87.87	8361600000	58	P51608-2;P51608	P51608-2;P51608	Methyl-CpG-binding protein 2	MECP2	1646
19.6949	19.6664	19.9421	19.7299	19.9112	20.1432	19.7086	19.9758	19.7695	19.7038	19.771	20.0681	19.6147	19.5905	19.7065	19.8		18	18	18	11.2	11.2	11.2	213.4	0	59.443	1114300000	43	P51610-4;P51610;P51610-2;P51610-3	P51610-4;P51610;P51610-2	Host cell factor 1;HCF N-terminal chain 1;HCF N-terminal chain 2;HCF N-terminal chain 3;HCF N-terminal chain 4;HCF N-terminal chain 5;HCF N-terminal chain 6;HCF C-terminal chain 1;HCF C-terminal chain 2;HCF C-terminal chain 3;HCF C-terminal chain 4;HCF C-terminal chain 5;HCF C-terminal chain 6	HCFC1	1647
19.3132	19.4028	19.8852	19.8224	19.5121	19.6419	19.4611	19.608	19.5733	19.5181	19.7737	20.3556	19.3534	19.2618	19.3828	19.4438		3	3	3	6.6	6.6	6.6	54.847	0	5.9061	1332500000	12	P51648;P51648-2;P48448;P43353-2;P30838;P43353	P51648;P51648-2	Fatty aldehyde dehydrogenase	ALDH3A2	1648
16.8408	16.8391	16.5141	16.2646	16.492	16.3895	16.618	16.8866	17.1051	17.1271	16.7315	17.0795	16.8306	17.0385	16.9364	16.8867		3	3	3	7.9	7.9	7.9	57.214	0	6.3023	679770000	8	P51649;P51649-2	P51649;P51649-2	Succinate-semialdehyde dehydrogenase, mitochondrial	ALDH5A1	1649
16.7787	16.6843	17.2694	17.5708	17.1546	17.3831	17.0049	17.1828	16.8907	16.8329	16.7958	17.1336	16.7893	16.9353	16.8307	16.8884		3	3	3	5.2	5.2	5.2	77.869	0	16.011	368430000	9	P51659-3;P51659;P51659-2	P51659-3;P51659;P51659-2	Peroxisomal multifunctional enzyme type 2;(3R)-hydroxyacyl-CoA dehydrogenase;Enoyl-CoA hydratase 2	HSD17B4	1650
18.5552	18.4165	19.4321	19.3919	19.2951	19.5636	19.1471	19.3518	19.1991	18.97	19.1511	19.3685	18.9823	19.0685	19.2328	19.1634		9	9	9	36.7	36.7	36.7	37.025	0	65.686	1183000000	25	P51665	P51665	26S proteasome non-ATPase regulatory subunit 7	PSMD7	1651
19.6256	19.7947	19.5066	18.4032	19.3853	19.4455	19.5606	19.6911	19.5584	19.4361	19.617	19.8487	19.4872	19.5896	19.6312	19.8547		5	4	4	11.2	8.2	8.2	29.905	0	6.968	2676600000	14	P51674-3;P51674;P51674-2	P51674-3;P51674;P51674-2	Neuronal membrane glycoprotein M6-a	GPM6A	1653
18.0857	18.168	18.183	18.0065	18.037	18.212	17.9859	18.2794	18.1322	17.8478	18.1347	18.3312	17.8973	17.9299	18.1796	18.2299		6	6	5	7.1	7.1	5.6	109.82	0	10.091	102160000	7	P51784	P51784	Ubiquitin carboxyl-terminal hydrolase 11	USP11	1654
14.796	14.7044	14.1445	14.2786	14.0875	14.4407	14.7069	14.8262	14.5911	14.3564	14.5998	15.109	14.4604	14.6756	14.5884	14.8984		3	3	3	5.3	5.3	5.3	94.659	0	8.6448	34516000	5	P51797-6;P51797;P51797-5;P51797-4;P51797-2;P51797-3	P51797-6;P51797;P51797-5	Chloride transport protein 6	CLCN6	1656
14.9377	14.7172	15.0621	15.4021	14.756	14.7442	14.6536	14.9753	14.5388	14.5866	14.4808	14.9592	14.7015	14.4711	14.6276	14.7412		3	3	3	15.6	15.6	15.6	20.12	0	4.6169	58615000	6	P51809-3;P51809;P51809-2	P51809-3;P51809;P51809-2	Vesicle-associated membrane protein 7	VAMP7	1657
18.0192	17.973	18.0532	18.3384	18.024	18.1414	17.6775	18.0653	17.8823	17.8164	17.7586	18.1003	17.8942	17.7088	17.8591	17.8516		13	13	6	20.5	20.5	10.5	83.735	0	18.592	366910000	18	P51812;Q9UK32-2;Q9UK32;Q96GX5-2;Q96GX5-3;Q96GX5;O60307;Q6P0Q8-2;Q6P0Q8;O15021-2;O15021-3;O15021-6;O15021	P51812	Ribosomal protein S6 kinase alpha-3	RPS6KA3	1658
21.817	21.98	21.6269	21.3726	21.7139	21.9513	21.7307	21.8657	21.6442	21.6484	21.7544	22.2429	21.6272	21.4465	21.7165	21.6994		9	9	9	30.8	30.8	30.8	26.788	0	55.741	8133000000	38	P51858;P51858-2;P51858-3	P51858;P51858-2;P51858-3	Hepatoma-derived growth factor	HDGF	1659
17.3464	17.643	17.537	17.3156	17.7658	17.4748	17.36	17.5576	17.778	17.7662	17.8512	18.8296	17.6982	17.5685	17.2931	17.5395		2	2	2	12.2	12.2	12.2	20.105	0	4.6512	643240000	5	P51970	P51970	NADH dehydrogenase [ubiquinone] 1 alpha subcomplex subunit 8	NDUFA8	1661
21.9413	21.8516	22.7779	22.5169	22.5787	22.93	22.5692	22.9109	22.6379	22.4396	22.5368	22.7722	22.5328	22.4511	22.5497	22.5767		16	16	16	37	37	37	39.594	0	139.58	12036000000	71	P51991;P51991-2	P51991;P51991-2	Heterogeneous nuclear ribonucleoprotein A3	HNRNPA3	1662
21.1227	21.1371	21.3176	21.0466	21.1269	21.3385	20.9155	21.0715	21.0257	20.9362	20.7865	21.1819	20.9279	20.8011	20.9994	20.9734		9	9	8	24.9	24.9	20	51.872	0	113.97	5043400000	39	P52209-2;P52209	P52209-2;P52209	6-phosphogluconate dehydrogenase, decarboxylating	PGD	1663
22.6147	22.6246	22.8495	22.6598	22.7037	23.0488	22.54	22.8082	22.5888	22.4872	22.4959	22.8899	22.4267	22.404	22.4563	22.4449		26	26	26	42.8	42.8	42.8	73.62	0	215.77	17327000000	135	P52272-2;P52272	P52272-2;P52272	Heterogeneous nuclear ribonucleoprotein M	HNRNPM	1664
16.6851	16.4869	16.9757	17.5787	16.84	16.9095	16.6327	16.9903	17.0096	17.0106	16.7709	17.2009	16.6912	16.5592	16.3545	16.2587		3	3	3	8.7	8.7	8.7	57.861	0	11.862	41697000	5	P52292	P52292	Importin subunit alpha-1	KPNA2	1665
16.4841	16.4767	16.8113	16.6591	16.7788	16.7913	16.4946	16.6365	16.2557	16.429	16.3321	16.7154	16.3648	16.1847	16.405	16.4297		9	5	5	18.6	11	11	60.221	0	62.877	107510000	11	P52294	P52294	Importin subunit alpha-5;Importin subunit alpha-5, N-terminally processed	KPNA1	1666
18.1546	18.1335	18.1924	18.1117	18.2285	18.4931	18.0313	18.1823	17.9191	18.2165	18.2273	18.8945	18.1485	18.0044	17.6486	17.9549		3	3	3	20.5	20.5	20.5	18.001	0	7.9278	427510000	7	P52298;P52298-3;P52298-2	P52298;P52298-3;P52298-2	Nuclear cap-binding protein subunit 2	NCBP2	1667
20.2899	20.4986	20.0944	19.8663	19.9043	19.7921	20.0616	20.1201	20.169	20.0781	20.0652	21.0614	20.0294	20.0104	19.5891	19.9412		15	15	2	29.5	29.5	4	66.316	0	45.854	2870300000	41	P52306;P52306-2;P52306-5;P52306-6;P52306-3	P52306;P52306-2;P52306-5;P52306-6;P52306-3	Rap1 GTPase-GDP dissociation stimulator 1	RAP1GDS1	1668
14.6921	14.5992	14.4174	14.2757	14.6122	14.4471	14.6947	14.9815	14.2501	14.3155	14.3441	14.9611	14.5883	14.3093	14.6016	14.786		3	3	3	6.5	6.5	6.5	63.926	0	6.317	161960000	9	P52429	P52429	Diacylglycerol kinase epsilon	DGKE	1670
16.9084	16.9651	17.0129	16.9562	17.081	17.1758	16.9603	17.293	16.6595	16.7783	16.3532	18.0285	16.6079	16.4118	16.3389	16.3653		4	4	4	61.4	61.4	61.4	12.958	0	24.029	194810000	7	P52434-3;P52434;P52434-4;P52434-5;P52434-2	P52434-3;P52434;P52434-4	DNA-directed RNA polymerases I, II, and III subunit RPABC3	POLR2H	1671
22.7238	22.8196	23.035	22.8674	22.8357	23.1082	22.7094	22.9753	22.7892	22.7712	22.7428	23.069	22.5225	22.6016	22.7896	22.6704		7	7	6	34.6	34.6	28.3	13.723	0	29.532	33583000000	51	P52552	P52552			1673
17.9894	18.1272	18.1563	17.81	18.0545	18.159	17.9621	18.1922	17.9653	18.002	18.012	18.286	17.9283	17.8958	17.8682	18.1323		5	5	4	17.1	17.1	14.7	37.492	0	12.828	427390000	15	P52564;P52564-2	P52564;P52564-2	Dual specificity mitogen-activated protein kinase kinase 6	MAP2K6	1674
20.1528	20.0583	20.3255	20.3194	20.0385	20.4636	19.7082	19.9182	19.6464	19.8433	19.5979	19.8798	19.6816	19.4729	19.8885	19.6724		6	6	6	34.3	34.3	34.3	23.207	0	26.828	3760200000	17	P52565;P52565-2	P52565;P52565-2	Rho GDP-dissociation inhibitor 1	ARHGDIA	1675
16.5196	16.4589	15.8933	15.8967	15.9044	16.1581	15.9557	15.8865	16.073	16.0173	15.8587	16.5608	16.266	15.9379	16.2772	16.1312		4	4	4	13.2	13.2	13.2	54.181	0	13.407	97853000	6	P52594-2;P52594-3;P52594;P52594-4	P52594-2;P52594-3;P52594;P52594-4	Arf-GAP domain and FG repeat-containing protein 1	AGFG1	1676
19.0981	19.0994	19.5131	19.2839	19.3531	19.7956	19.1385	19.4362	19.2304	19.2765	19.1246	19.4876	19.2141	19.1377	19.1361	19.1283		7	5	5	20.7	14.2	14.2	45.671	0	21.221	4985800000	20	P52597	P52597	Heterogeneous nuclear ribonucleoprotein F;Heterogeneous nuclear ribonucleoprotein F, N-terminally processed	HNRNPF	1677
14.7658	15.0582	15.348	15.3213	15.2416	15.5206	15.1893	15.4279	15.2603	15.2384	15.2142	15.816	15.264	14.9742	15.0849	15.2951		2	2	2	1.8	1.8	1.8	119.79	0.0011682	2.1864	29078000	3	P52701-4;P52701-3;P52701;P52701-2	P52701-4;P52701-3;P52701;P52701-2	DNA mismatch repair protein Msh6	MSH6	1678
15.3918	15.3995	15.6299	16.1195	15.864	16.0511	15.5887	15.6336	15.6402	15.5393	15.4869	15.8748	15.3494	15.4709	15.7418	15.7265		3	3	3	6.9	6.9	6.9	65.635	0	11.161	57082000	6	P52747-2;P52747-3;P52747;P36508-2;P36508	P52747-2;P52747-3;P52747	Zinc finger protein 143	ZNF143	1679
16.238	16.0252	16.5044	16.1778	16.5278	16.6625	16.2202	16.629	16.2704	16.4005	16.3406	16.5432	16.3634	16.0854	16.2475	16.0828		7	6	6	10.4	9.2	9.2	92.153	0	9.3009	128420000	9	P52756;P52756-4;P52756-2;P52756-5	P52756	RNA-binding protein 5	RBM5	1680
18.4802	18.3233	18.7395	17.1919	18.6261	18.7998	18.3232	18.5219	18.3638	18.4313	18.3268	18.6347	18.2629	18.207	18.346	18.2962		2	2	2	15.3	15.3	15.3	14.494	0	4.4185	2270400000	11	P52758	P52758	Ribonuclease UK114	HRSP12	1681
19.5228	19.8669	19.7426	18.5342	19.5351	19.7767	19.611	19.8567	19.4685	19.335	19.4407	19.7396	19.4661	19.3669	19.4473	19.547		11	11	11	36.9	36.9	36.9	41.268	0	120.7	1763000000	20	P52788;P52788-2	P52788;P52788-2	Spermine synthase	SMS	1682
18.0377	18.0577	18.1767	18.1393	17.9763	18.2935	17.7362	17.9966	18.059	17.981	17.9696	18.2636	17.9716	17.8671	17.9935	17.9096		5	3	3	27.6	18.2	18.2	32.922	0	15.397	546340000	10	P52907	P52907	F-actin-capping protein subunit alpha-1	CAPZA1	1685
15.815	16.3619	16.0381	15.9637	16.1969	16.2824	15.9285	16.3191	16.1058	16.113	15.8779	16.9387	16.0613	15.9128	15.7911	16.0717		2	2	2	25.7	25.7	25.7	11.832	0	5.005	17671000	3	P52926	P52926	High mobility group protein HMGI-C	HMGA2	1686
17.8364	17.715	18.1649	17.9669	18.0471	18.3051	17.9415	18.0978	17.972	17.8872	17.6796	18.0401	17.6197	17.7053	17.7959	17.7651		8	8	8	5.7	5.7	5.7	186.27	0	11.271	181600000	13	P52948-6;P52948-2;P52948-5;P52948;P52948-4;P52948-3	P52948-6;P52948-2;P52948-5;P52948;P52948-4;P52948-3	Nuclear pore complex protein Nup98-Nup96;Nuclear pore complex protein Nup98;Nuclear pore complex protein Nup96	NUP98	1687
16.1851	16.3916	16.4322	16.2588	16.3571	16.2724	16.094	16.5371	16.2783	16.2499	16.3302	16.4266	16.1534	16.1741	16.3929	16.4314		2	2	2	7.7	7.7	7.7	34.012	0	7.954	208600000	5	P53007	P53007	Tricarboxylate transport protein, mitochondrial	SLC25A1	1689
19.4029	19.4248	19.4872	18.9503	19.5347	19.588	19.3227	19.531	19.3277	19.4151	19.4278	19.8328	19.337	19.3106	19.4459	19.4871		13	13	13	34.5	34.5	34.5	56.878	0	87.368	1109100000	34	P53041	P53041	Serine/threonine-protein phosphatase 5	PPP5C	1690
15.1348	14.9399	15.0503	15.0081	14.7596	15.1256	14.6797	15.1001	14.674	15.0386	14.5769	14.8015	14.8745	14.5894	15.0144	15.0578		2	2	2	1.5	1.5	1.5	161.24	0	2.7707	12799000	3	P53355-3;P53355;P53355-4	P53355-3;P53355;P53355-4	Death-associated protein kinase 1	DAPK1	1691
17.0152	17.2557	17.1673	17.0786	17.3471	16.9882	17.1514	17.4822	17.0521	17.0278	17.3167	18.0039	17.118	16.8518	16.8358	17.0365		6	6	6	29.7	29.7	29.7	29.044	0	17.487	388700000	9	P53365-2;P53365-3;P53365	P53365-2;P53365-3;P53365	Arfaptin-2	ARFIP2	1692
17.482	17.338	17.3951	17.4245	17.3951	17.2901	17.0065	17.2842	16.7988	17.8657	17.0026	18.2566	16.7803	16.3101	16.5055	16.5539		5	5	5	15.5	15.5	15.5	41.738	0	9.6235	154820000	13	P53367;P53367-2;P53367-3	P53367;P53367-2;P53367-3	Arfaptin-1	ARFIP1	1693
21.2314	21.4172	21.2678	21.3549	21.2069	21.4043	21.0727	21.2698	21.1233	21.0745	21.0973	21.3513	21.0946	21.0211	21.164	21.2692		27	27	27	31.4	31.4	31.4	120.84	0	144.24	4038900000	86	P53396;P53396-2;P53396-3	P53396;P53396-2;P53396-3	ATP-citrate synthase	ACLY	1694
16.1392	16.3457	16.4638	15.7952	16.3441	16.4958	16.024	16.3116	16.1753	16.159	15.9113	16.4045	16.1489	16.0074	16.1624	16.0111		3	3	3	8	8	8	43.215	0	6.8795	45120000	7	P53582	P53582	Methionine aminopeptidase 1	METAP1	1695
19.3492	19.2841	19.5292	19.4041	19.4052	19.5772	19.2061	19.4351	19.1617	19.097	19.0139	19.526	19.2342	18.9203	19.074	19.1442		13	12	12	40.9	39.3	39.3	46.802	0	97.382	1121700000	37	P53590;Q96I99;Q96I99-2	P53590;Q96I99;Q96I99-2	Succinyl-CoA ligase [GDP-forming] subunit beta, mitochondrial	SUCLG2	1696
15.9665	15.5324	16.3332	16.5432	16.2212	16.3053	15.9475	16.4661	15.8689	15.9486	15.9524	16.4382	16.1265	15.9034	16.1341	16.182		30	2	2	36.7	3.4	3.4	107.14	0	30.862	215590000	5	P53618	P53618	Coatomer subunit beta	COPB1	1698
21.0582	21.0692	21.1889	20.9361	21.1297	21.2916	20.93	21.2103	20.9414	20.9385	20.9969	21.2926	20.8969	20.8592	21.0351	21.0617		32	32	32	30.3	30.3	30.3	138.34	0	93.8	3023800000	70	P53621;P53621-2	P53621;P53621-2	Coatomer subunit alpha;Xenin;Proxenin	COPA	1699
19.3483	19.4143	19.3756	19.0983	19.4225	19.3949	19.4688	19.7126	19.4483	19.2284	19.392	19.6786	19.2979	19.2128	19.4412	19.5109		11	11	9	40.2	40.2	33.7	46.977	0	58.784	739330000	30	P53677;P53677-2	P53677;P53677-2	AP-3 complex subunit mu-2	AP3M2	1702
18.6619	18.6569	18.8852	18.5027	18.7985	18.7716	18.7281	18.9041	18.8112	18.844	18.9509	19.473	18.7232	18.6684	18.7061	18.7346		5	5	5	41.3	41.3	41.3	12.417	0	10.773	912230000	11	P53680-2;P53680	P53680-2;P53680	AP-2 complex subunit sigma	AP2S1	1703
17.0712	16.4704	17.7919	17.835	17.6581	17.9719	16.7337	17.0767	16.8412	16.8835	16.5073	17.048	16.9921	16.5666	17.0203	16.8891		5	5	3	8.5	8.5	4.8	84.789	0	8.0545	114750000	8	P53714	P53714			1704
18.9521	19.0364	19.0948	18.4417	18.9887	18.9787	19.0505	19.1287	18.9207	18.8896	18.9709	19.3335	18.8996	18.6942	18.8459	19.039		7	7	3	19.9	19.9	9.7	48.554	0	24.227	311390000	18	P53779-2;P53779-3;P53779;P45983-2;P45983;P45983-5;P45984-3;P45984-4;P45984-5;P45984-2;P45984	P53779-2;P53779-3;P53779;P45983-2;P45983	Mitogen-activated protein kinase 10;Mitogen-activated protein kinase 8	MAPK10;MAPK8	1705
11.9404	12.1099	12.1683	12.4458	11.6875	11.9041	11.836	11.6299	11.7985	11.7332	11.8966	11.9491	11.5861	11.7117	11.5766	11.6632		2	2	2	3.1	3.1	3.1	79.693	0	3.1297	5545800	2	P53794	P53794	Sodium/myo-inositol cotransporter	SLC5A3	1706
15.3112	16.8812	16.3199	15.1091	14.7627	16.5325	16.2905	16.4604	17.1601	14.7843	16.6105	17.2749	16.9623	17.2578	16.4282	16.6432		2	2	2	6.4	6.4	6.4	53.944	0	10.596	718600000	3	P53985;P53985-2	P53985;P53985-2	Monocarboxylate transporter 1	SLC16A1	1708
18.7254	18.7975	19.0461	19.0165	18.9515	18.9045	18.7177	18.8177	18.4945	18.4515	18.348	19.7609	18.6004	18.1234	18.1925	18.2402		7	7	7	20	20	20	36.622	0	8.354	784370000	12	P53990-2;P53990-3;P53990;P53990-4;P53990-5;P53990-6	P53990-2;P53990-3;P53990;P53990-4;P53990-5	IST1 homolog	IST1	1709
18.9744	19.0457	19.1914	18.746	19.1742	19.3702	18.9603	19.236	19.0326	18.9313	19.1117	19.2477	18.9439	18.8701	19.0098	19.0623		14	14	14	18.4	18.4	18.4	118.32	0	49.116	578260000	25	P53992;P53992-2	P53992	Protein transport protein Sec24C	SEC24C	1710
21.4057	21.3466	21.7677	21.5836	21.7257	21.8371	21.6229	21.7925	21.5242	21.4246	21.7414	22.0645	21.4931	21.3931	21.5587	21.6244		10	10	10	45.7	45.7	45.7	14.395	0	27.273	6716700000	31	P53999	P53999	Activated RNA polymerase II transcriptional coactivator p15	SUB1	1711
16.2793	16.519	16.9601	16.6264	16.9035	16.9617	16.4645	16.9139	16.8314	17.1838	16.6415	17.3049	16.811	16.6309	16.892	16.7631		2	2	2	18.6	18.6	18.6	26.215	0	8.0742	259270000	6	P54105	P54105	Methylosome subunit pICln	CLNS1A	1712
18.982	18.939	19.1361	18.7808	19.0899	19.2163	18.6306	19.0545	18.8378	18.8831	18.8991	19.1748	18.8113	18.7189	18.7956	18.8153		11	11	11	20.6	20.6	20.6	67.14	0	36.047	1016700000	21	P54136-2;P54136	P54136-2;P54136	Arginine--tRNA ligase, cytoplasmic	RARS	1713
19.3714	19.4894	19.4853	19.3442	19.4029	19.4394	19.233	19.4306	19.2108	19.0915	19.0505	19.555	19.1841	19.0599	19.2081	19.1915		11	11	11	20.6	20.6	20.6	59.143	0	16.317	702760000	19	P54577	P54577	Tyrosine--tRNA ligase, cytoplasmic;Tyrosine--tRNA ligase, cytoplasmic, N-terminally processed	YARS	1717
20.2809	20.1773	20.4584	20.1441	20.3134	20.5232	20.0765	20.3775	20.154	20.164	20.1367	20.459	20.1478	19.9245	20.2089	20.1082		16	16	16	35.1	35.1	35.1	52.385	0	137.09	1884100000	58	P54578-2;P54578;P54578-3	P54578-2;P54578;P54578-3	Ubiquitin carboxyl-terminal hydrolase 14	USP14	1718
22.6358	22.7629	22.8756	22.4444	22.8897	22.8626	22.7289	22.8422	22.9038	22.8102	22.7649	23.5826	22.9263	22.7368	22.516	22.7852		20	20	17	40.4	40.4	33.1	65.322	0	93.302	10572000000	68	P54612;P30153	P54612;P30153	Serine/threonine-protein phosphatase 2A 65 kDa regulatory subunit A alpha isoform	PPP2R1A	1719
19.2758	19.2599	19.3035	19.1417	19.29	19.3572	19.0629	19.2508	19.1113	19.1591	19.1654	19.5259	19.1531	18.9405	19.1393	19.147		8	8	7	27.6	27.6	24.5	37.415	0	49.613	399010000	17	Q09138;P54619-2;P54619;P54619-3;Q9MYP4-2;Q9MYP4;Q9UGI9-2;Q9UGI9	Q09138;P54619-2;P54619;P54619-3	5-AMP-activated protein kinase subunit gamma-1	PRKAG1	1720
18.9054	18.9729	19.8019	19.8497	19.3778	19.6125	19.2677	19.5969	19.3974	19.2621	19.1992	19.5312	19.4104	19.332	19.4831	19.4365		20	10	9	30.7	14.7	13.5	70.02	0	31.745	333310000	19	P54652	P54652	Heat shock-related 70 kDa protein 2	HSPA2	1721
15.134	15.6043	15.575	15.5163	15.1223	15.5023	15.1883	15.5042	15.018	14.6403	14.9167	15.6641	14.9787	14.8092	14.555	14.9383		5	3	2	13.3	7.8	5.5	33.433	0.001848	2.082	33799000	3	P54725-2;P54725-3;P54725	P54725-2;P54725-3;P54725	UV excision repair protein RAD23 homolog A	RAD23A	1723
20.7671	20.8577	21.1131	20.9451	20.887	21.1767	20.7092	20.8841	20.9591	20.8404	20.8716	21.266	20.6926	20.6443	20.8103	20.8231		8	8	6	19.3	19.3	17.4	43.171	0	15.442	3995200000	26	P54727;P54727-2	P54727	UV excision repair protein RAD23 homolog B	RAD23B	1724
18.4063	18.7044	18.6051	18.3781	18.8319	18.8377	18.4556	18.8103	18.842	18.696	18.7776	20.0108	18.5918	18.5673	18.2357	18.5647		6	6	6	31.7	31.7	31.7	22.265	0	19.876	1018900000	12	P54819-3;P54819-5;P54819-2;P54819;P54819-4;P54819-6	P54819-3;P54819-5;P54819-2;P54819;P54819-4;P54819-6	Adenylate kinase 2, mitochondrial;Adenylate kinase 2, mitochondrial, N-terminally processed	AK2	1726
19.0487	18.9762	19.0782	19.0393	19.0989	19.1912	18.9652	19.1484	18.9781	18.8766	19.0839	19.2904	18.9333	18.8707	19.0301	19.0096		12	12	12	19.4	19.4	19.4	87.088	0	52.468	703730000	27	P54886-2;P54886	P54886-2;P54886	Delta-1-pyrroline-5-carboxylate synthase;Glutamate 5-kinase;Gamma-glutamyl phosphate reductase	ALDH18A1	1727
19.4463	19.7019	19.4607	18.9504	19.8432	19.5023	19.4896	19.7011	19.4824	19.5294	19.4683	21.6761	19.4848	19.3328	19.1062	19.4067		12	12	9	53.9	53.9	44.1	33.232	0	67.627	1253800000	44	P54920	P54920	Alpha-soluble NSF attachment protein	NAPA	1728
17.2675	16.9815	16.846	16.0181	17.0823	17.1472	17.1594	17.2239	17.2142	16.5771	17.1186	17.3962	17.1739	16.8898	17.2705	16.6501		4	4	4	10.7	10.7	10.7	49.222	0	24.191	503090000	8	P55010	P55010	Eukaryotic translation initiation factor 5	EIF5	1729
17.6235	17.6044	17.5941	17.3424	16.6334	17.2958	16.9817	17.1461	17.2625	16.9264	17.2275	17.5638	17.2441	16.9169	17.3139	17.1985		5	5	5	5.1	5.1	5.1	129.68	0	10.225	127560000	7	P55011-3;P55011	P55011-3;P55011	Solute carrier family 12 member 2	SLC12A2	1730
19.1704	19.3534	19.5614	18.4054	19.2776	19.5795	19.0359	19.3037	19.1931	19.2019	19.1677	19.4955	19.1701	19.0261	19.2618	19.1845		10	10	8	34	34	28.9	40.736	0	138.53	1782100000	28	P55036;P55036-2	P55036;P55036-2	26S proteasome non-ATPase regulatory subunit 4	PSMD4	1731
17.9189	17.8039	17.9965	17.7865	17.9456	18.0561	17.5691	17.9116	17.7507	17.6207	17.6564	17.9848	17.5949	17.6517	17.7294	17.7241		10	10	10	31	31	31	40.746	0	21.394	304840000	17	P55039	P55039	Developmentally-regulated GTP-binding protein 2	DRG2	1732
20.6178	20.5923	20.7276	19.5333	20.7102	20.8639	20.4321	20.7751	20.6166	20.6217	20.5329	21.0614	20.5855	20.4773	20.5561	20.6622		18	18	18	24.7	24.7	24.7	107.78	0	73.509	2753200000	55	P55060-3;P55060;P55060-4;P55060-2	P55060-3;P55060;P55060-4	Exportin-2	CSE1L	1733
23.3645	23.4735	23.4963	23.3027	23.4395	23.5612	23.2724	23.4314	23.3493	23.3139	23.2879	23.6658	23.2681	23.1623	23.2227	23.3054		36	36	2	57.9	57.9	2.2	89.321	0	265.75	26442000000	143	P55072	P55072	Transitional endoplasmic reticulum ATPase	VCP	1734
18.2851	18.2305	18.6715	18.5099	18.5874	18.7551	18.4864	18.6646	18.4998	18.3739	18.6442	18.8611	18.3339	18.2499	18.5486	18.5362		6	6	6	17.5	17.5	17.5	51.958	0	28.682	254800000	11	P55081	P55081	Microfibrillar-associated protein 1	MFAP1	1735
18.8085	18.8602	19.6534	19.5433	19.5853	19.6329	19.3177	19.5458	19.3271	19.3377	19.347	19.6712	19.2928	19.3766	19.5025	19.4921		9	9	9	19.5	19.5	19.5	48.879	0	59.565	1013100000	20	P55084-2;P55084	P55084-2;P55084	Trifunctional enzyme subunit beta, mitochondrial;3-ketoacyl-CoA thiolase	HADHB	1736
17.2649	17.3911	17.5911	17.8753	17.8456	17.8556	17.3359	17.6295	17.3329	17.4327	17.346	18.9595	17.5115	17.3065	17.0122	17.2799		7	7	7	25.3	25.3	25.3	20.7	0	15.333	373820000	11	P55145	P55145	Mesencephalic astrocyte-derived neurotrophic factor	MANF	1738
15.5817	15.3232	15.6134	16.0398	15.3595	15.7196	14.6546	14.9558	14.75	14.695	14.3592	15.0919	15.0641	14.5999	14.8196	14.7485		2	2	2	2.3	2.3	2.3	122.48	0	3.4692	19999000	3	P55160-2;P55160	P55160-2;P55160	Nck-associated protein 1-like	NCKAP1L	1739
18.1025	18.3142	18.4624	18.1799	18.0794	18.408	18.3327	18.2942	18.1054	18.0693	18.229	18.4966	18.1491	17.9895	18.1434	18.1665		11	11	11	8.5	8.5	8.5	182	0	34.413	900470000	22	P55196-2;P55196-3;P55196-1;P55196-6;P55196;P55196-5	P55196-2;P55196-3;P55196-1;P55196-6;P55196;P55196-5	Afadin	MLLT4	1740
12.1517	12.1952	12.3695	10.7007	12.1616	12.5283	12.0959	12.5585	12.6083	12.2862	12.5831	12.8089	12.3545	12.7875	12.0837	12.909		2	2	2	2.1	2.1	2.1	127.36	0.0011792	2.2713	7670300	2	P55201-4;P55201-3;P55201;P55201-2	P55201-4;P55201-3;P55201;P55201-2	Peregrin	BRPF1	1741
19.4193	19.3669	19.9075	19.8333	19.6207	20.032	19.1981	19.5109	19.3926	19.3233	19.3121	19.7658	19.4171	19.2472	19.4664	19.3611		9	9	2	31.2	31.2	8.4	42.761	0	54.074	2469000000	35	P55209-2;P55209	P55209-2;P55209	Nucleosome assembly protein 1-like 1	NAP1L1	1742
14.5369	14.3943	14.2499	14.4379	14.623	15.0235	14.2963	14.5145	14.059	14.3388	14.3528	14.36	14.7158	14.1127	15.1052	14.519		2	2	2	5.5	5.5	5.5	33.31	0.0073118	1.5863	26967000	2	P55212	P55212	Caspase-6;Caspase-6 subunit p18;Caspase-6 subunit p11	CASP6	1744
19.8528	19.9045	19.6285	17.9881	19.2951	19.416	19.1718	19.3418	19.0032	19.2288	19.3468	19.8201	19.0363	18.6997	18.9236	19.143		7	7	7	21.6	21.6	21.6	34.084	0	13.833	432550000	13	P55263-3;P55263-2;P55263;P55263-4	P55263-3;P55263-2;P55263;P55263-4	Adenosine kinase	ADK	1745
18.4828	18.3858	18.7045	18.4673	18.5536	18.7492	18.644	18.8967	18.6273	18.6212	18.468	18.8819	18.515	18.3146	18.4654	18.5023		9	9	9	9.8	9.8	9.8	103.64	0	15.505	340110000	14	P55265-5;P55265;P55265-4;P55265-3;P55265-2	P55265-5;P55265;P55265-4;P55265-3;P55265-2	Double-stranded RNA-specific adenosine deaminase	ADAR	1746
17.9665	18.0216	17.9667	17.4618	17.926	18.3131	17.8506	17.9955	17.8593	17.7051	17.9701	18.1438	17.6421	17.7177	17.9766	17.9318		8	8	8	6.4	6.4	6.4	195.98	0	72.424	414620000	18	P55268	P55268	Laminin subunit beta-2	LAMB2	1747
15.3122	15.4322	15.6865	15.8046	15.7101	15.8428	15.3432	15.4382	15.2358	15.088	15.1029	15.4973	15.0329	14.9392	15.0369	15.2483		4	4	3	5.3	5.3	4.1	88.308	0	5.6223	54387000	6	P55285;P55285-2;Q9ULB4	P55285;P55285-2	Cadherin-6	CDH6	1748
16.1587	16.1639	15.6864	15.6019	15.6348	15.7979	15.5836	15.7997	15.5672	15.5896	15.5216	15.7535	15.603	15.4332	15.6469	15.6144		5	5	5	9.7	9.7	9.7	76.456	0	18.944	101100000	5	P55287-2;P55287	P55287-2;P55287	Cadherin-11	CDH11	1749
18.7752	18.8622	19.0041	18.8672	18.8375	18.8176	18.6857	18.8465	18.5161	18.4887	18.7179	19.8297	18.6263	18.5035	18.4687	18.5922		6	6	6	19.3	19.3	19.3	25.922	0	30.25	626710000	14	P55327-5;P55327-2;P55327-4;P55327;P55327-7;P55327-6;P55327-3;P55327-8	P55327-5;P55327-2;P55327-4;P55327;P55327-7;P55327-6;P55327-3	Tumor protein D52	TPD52	1751
16.6882	16.6807	16.8088	14.0388	16.6752	16.9152	16.6669	16.7928	16.3731	16.3566	16.4386	16.7118	16.4263	16.2571	16.514	16.6539		4	4	4	23.3	23.3	23.3	35.54	0	29.382	650900000	14	P55735;P55735-2;P55735-4;P55735-3	P55735;P55735-2;P55735-4;P55735-3	Protein SEC13 homolog	SEC13	1752
11.7329	12.0592	13.4232	12.0444	13.6098	13.2097	12.9629	13.3187	12.4655	12.5941	12.7246	13.5741	12.7239	12.4805	12.481	12.6384		3	3	3	31.2	31.2	31.2	14.173	0	14.596	110700000	5	P55769	P55769	NHP2-like protein 1;NHP2-like protein 1, N-terminally processed	NHP2L1	1753
21.6324	21.7667	21.8674	21.6563	21.7337	21.8849	21.681	21.8924	21.7519	21.6939	21.6932	22.0487	21.62	21.5704	21.7412	21.8076		29	29	29	37.1	37.1	37.1	103.28	0	92.286	7922500000	94	P55786;P55786-2;A6NEC2;A6NEC2-2;A6NEC2-3	P55786;P55786-2	Puromycin-sensitive aminopeptidase	NPEPPS	1754
18.431	18.4228	18.5948	18.2965	18.6534	18.8353	18.3647	18.7119	18.6706	18.5019	18.6891	18.8257	18.4733	18.4753	18.4875	18.5297		8	5	5	28.5	19.6	19.6	49.263	0	118.38	1184000000	20	P55795	P55795	Heterogeneous nuclear ribonucleoprotein H2	HNRNPH2	1756
19.3052	19.3101	19.3057	19.1563	19.1614	19.4183	18.9664	19.3208	19.0755	19.0508	19.0631	19.4181	19.0583	18.9859	19.1639	19.165		16	16	16	23.6	23.6	23.6	92.48	0	130.47	1355900000	38	P55884;P55884-2	P55884;P55884-2	Eukaryotic translation initiation factor 3 subunit B	EIF3B	1758
20.0099	20.0872	20.1806	19.4379	20.1032	20.1061	19.9247	20.2361	20.2699	20.083	20.0677	20.4172	19.9055	19.9891	20.1623	20.1577		13	13	13	25.6	25.6	25.6	68.632	0	34.4	736570000	29	P55931;Q16134-3;Q16134	P55931;Q16134-3;Q16134	Electron transfer flavoprotein-ubiquinone oxidoreductase, mitochondrial	ETFDH	1759
19.2074	19.347	19.3045	19.0996	19.1495	19.319	19.1348	19.3416	19.2075	19.2162	19.2977	19.654	19.1458	19.1323	19.2328	19.416		6	6	6	9.4	9.4	9.4	101.11	0	28.712	1116600000	25	P56192;P56192-2	P56192;P56192-2	Methionine--tRNA ligase, cytoplasmic	MARS	1761
15.9243	15.9831	16.1103	15.8307	16.2014	16.3102	15.7588	16.1331	15.9232	15.8782	15.838	16.1116	16.1257	15.7869	15.8745	15.9652		5	5	5	38.8	38.8	38.8	26.599	0	52.151	707410000	9	P56537;P56537-2	P56537;P56537-2	Eukaryotic translation initiation factor 6	EIF6	1763
19.7924	19.9538	19.8638	19.5363	19.9411	19.932	19.8643	20.0583	19.8971	19.7877	19.8522	20.2484	19.7167	19.6945	19.7821	19.8761		10	10	8	12.5	12.5	10.8	106.19	0	75.179	3214100000	35	P56545-2;P56545;P56545-3	P56545-2;P56545;P56545-3	C-terminal-binding protein 2	CTBP2	1764
15.4499	15.2987	15.3944	14.9246	15.3292	15.7406	15.184	15.4974	15.1955	15.19	15.2993	15.5764	14.926	14.6092	15.5439	15.4275		2	2	2	7.8	7.8	7.8	42.139	0.0031883	1.9722	16662000	3	P56589	P56589	Peroxisomal biogenesis factor 3	PEX3	1767
17.9831	17.8268	18.4535	16.7577	18.1693	18.3658	17.7618	18.4368	18.9113	18.1823	18.5106	19.2607	18.5485	18.9341	18.7763	18.8431		5	5	5	5.2	5.2	5.2	141.96	0	8.3506	186680000	9	P56941;O15118;O15118-2	P56941;O15118	Niemann-Pick C1 protein	NPC1	1768
15.4612	15.7523	15.7692	15.3429	15.5908	15.6854	15.5904	15.7021	15.603	15.6833	15.7259	16.3535	15.5866	15.4811	15.529	15.7379		4	4	4	16.6	16.6	16.6	27.978	0	6.2826	269670000	6	P57088	P57088	Transmembrane protein 33	TMEM33	1770
19.2676	19.42	19.167	17.1122	18.982	19.2161	19.2149	19.1371	19.2222	19.1616	19.0814	19.4695	19.0621	19.0921	19.0593	19.2822		8	6	4	32.5	24.5	17.1	37.341	0	42.847	2308600000	24	P57721-5;P57721-4;P57721;P57721-2;P57721-3	P57721-5;P57721-4;P57721;P57721-2;P57721-3	Poly(rC)-binding protein 3	PCBP3	1772
18.7384	18.7117	18.8742	18.0023	18.7151	19.3259	18.2377	18.5203	18.773	18.6841	18.5301	18.9421	18.4124	18.4016	18.6976	18.5699		6	5	4	24.1	22.1	15.4	41.481	0	20.853	444040000	11	P57723;P57723-2	P57723;P57723-2	Poly(rC)-binding protein 4	PCBP4	1773
17.2652	17.4211	17.5166	17.5396	17.4161	17.5378	17.2018	17.5755	17.3837	17.2946	17.3186	17.8694	17.3496	17.2596	17.2011	17.4263		6	6	6	9.3	9.3	9.3	79.97	0	8.0764	124270000	8	P57740-3;P57740-2;P57740	P57740-3;P57740-2;P57740	Nuclear pore complex protein Nup107	NUP107	1775
15.2762	15.5564	15.3023	15.3411	15.3659	14.6946	15.399	15.5862	15.6568	15.5608	15.5569	16.4039	15.5792	15.3389	15.3672	15.5462		2	2	2	13.3	13.3	13.3	20.917	0	3.6492	34884000	4	P57771;P57771-2	P57771;P57771-2	Regulator of G-protein signaling 8	RGS8	1776
15.9993	16.0005	16.202	15.7229	16.1726	16.2614	15.984	16.127	16.0389	15.7677	16.0984	16.3249	16.0023	15.6936	15.9202	15.9082		4	4	4	6.9	6.9	6.9	65.304	0	21.024	52523000	9	P57772;P57772-2	P57772;P57772-2	Selenocysteine-specific elongation factor	EEFSEC	1777
16.7321	16.6104	16.9291	16.8096	16.8446	17.0562	16.4897	16.7404	16.9087	16.9193	16.8269	17.5253	16.9366	16.8796	16.5191	16.4729		4	4	4	15.5	15.5	15.5	39.41	0	25.116	135020000	8	P58304	P58304	Visual system homeobox 2	VSX2	1779
16.2963	16.2195	16.4251	16.9603	16.5787	16.4723	16.0131	16.2938	16.2006	16.2492	16.1492	15.8196	16.2036	16.0825	15.9249	16.1248		2	2	2	22.9	22.9	22.9	12.895	0	36.01	532180000	5	P58546	P58546	Myotrophin	MTPN	1780
14.9832	15.0711	14.9441	14.647	14.9256	14.9006	14.6309	14.9815	14.6207	14.6256	14.4839	15.1481	14.6201	14.6469	14.5394	14.4606		3	3	3	6.3	6.3	6.3	58.189	0	3.1305	14611000	4	P58780	P58780			1781
20.6828	20.5918	20.7681	20.4565	20.8392	21.0763	20.6459	21.0233	20.8446	20.6264	20.6776	21.0777	20.8992	20.5897	20.8092	20.9306		5	5	5	57.1	57.1	57.1	13.931	0	29.911	2039800000	19	P59083;Q9NRX4-2;Q9NRX4	P59083			1783
17.8143	17.8577	18.0173	17.7686	17.8846	18.0698	17.534	17.7985	17.7987	17.5419	17.4975	18.5133	17.665	17.3187	17.1548	17.3961		6	6	6	47	47	47	19.667	0	46.13	812590000	15	P59998;P59998-3;P59998-2;P59998-4	P59998;P59998-3;P59998-2;P59998-4	Actin-related protein 2/3 complex subunit 4	ARPC4	1786
13.5361	13.9463	13.2072	14.3746	13.068	13.1746	12.7012	13.1118	13.8503	13.9762	14.2409	15.1061	16.5269	15.2463	14.05	14.1954		4	4	4	16.2	16.2	16.2	30.077	0	6.9802	147170000	8	Q712P7;P60201;P60201-2	Q712P7;P60201;P60201-2	Myelin proteolipid protein	PLP1	1789
18.2685	18.3643	18.498	18.4436	18.4469	18.4605	18.1091	18.3364	18.1101	17.977	18.0882	19.2541	17.9832	17.9971	17.8163	17.9673		11	11	11	29.2	29.2	29.2	52.22	0	63.205	379220000	24	P60228	P60228	Eukaryotic translation initiation factor 3 subunit E	EIF3E	1790
15.1568	15.0995	15.3708	15.2947	15.4143	15.3437	15.2665	15.7564	15.1388	15.0602	14.7081	15.7566	15.3077	15.0611	15.0311	15.2292		2	2	2	4.5	4.5	4.5	64.881	0	2.8399	39128000	2	P60484-2;P60484;P60484-3	P60484-2;P60484;P60484-3	Phosphatidylinositol 3,4,5-trisphosphate 3-phosphatase and dual-specificity protein phosphatase PTEN	PTEN	1792
18.052	17.8234	18.1664	18.1222	18.0758	18.2795	17.8637	18.2547	18.0045	17.811	17.8916	18.1424	17.7793	17.3798	17.8551	17.7735		4	2	2	11.7	6.8	6.8	35.08	0	3.6317	179950000	4	P60510	P60510	Serine/threonine-protein phosphatase 4 catalytic subunit	PPP4C	1793
18.2031	18.3487	18.0798	17.6462	17.7767	17.5809	17.9775	18.2744	18.1511	17.8739	17.8556	18.2885	17.8541	17.8158	17.9658	18.0367		5	5	4	39.3	39.3	29.9	13.667	0	10.429	534460000	7	P60520	P60520	Gamma-aminobutyric acid receptor-associated protein-like 2	GABARAPL2	1794
16.8545	16.8168	16.4185	15.759	16.1599	16.6556	16.2226	16.4837	16.8574	16.5589	16.3846	16.8465	16.0176	15.7333	16.634	16.4044		2	2	2	6.7	6.7	6.7	32.321	0	5.2184	135320000	6	P60588;O14494;O14494-2	P60588;O14494;O14494-2	Lipid phosphate phosphohydrolase 1	PPAP2A	1795
20.5631	20.735	21.1977	21.0922	20.921	21.183	20.6151	20.7588	20.7775	20.6187	20.7559	21.5499	20.7478	20.5102	20.6052	20.728		8	8	8	55.6	55.6	55.6	16.961	0	38.882	4470600000	29	P60662-2;P60662;P60660-2;P60660;P14649	P60662-2;P60662;P60660-2;P60660	Myosin light polypeptide 6	MYL6	1797
20.5552	20.5063	20.8896	20.9661	20.819	20.968	20.4825	20.6323	20.676	20.7259	20.6289	20.9328	20.563	20.4746	20.5444	20.5064		21	11	11	52.7	26.4	26.4	46.153	0	23.92	1593400000	25	P60842;P60842-2	P60842;P60842-2	Eukaryotic initiation factor 4A-I	EIF4A1	1800
20.7934	20.924	20.5144	20.4449	20.8712	20.5876	20.776	20.831	20.8397	20.7264	20.6773	22.4034	20.7205	20.4344	20.3492	20.5859		15	15	2	61.2	61.2	11.7	23.315	0	141.2	4681100000	60	P60880	P60880	Synaptosomal-associated protein 25	SNAP25	1801
20.6415	20.752	20.6569	19.4783	20.6359	20.771	20.5643	20.8241	20.6476	20.5283	20.5284	21.0013	20.4255	20.5551	20.6258	20.6948		13	13	6	48.4	48.4	19.2	34.834	0	138.36	3852000000	48	P60891;P60891-2	P60891;P60891-2	Ribose-phosphate pyrophosphokinase 1	PRPS1	1803
21.5078	21.4427	21.8899	20.3382	21.7321	21.9566	21.4587	21.7463	21.5974	21.5741	21.4588	21.762	21.4619	21.4349	21.6191	21.5424		12	12	12	49.6	49.6	49.6	27.399	0	50.287	4762700000	81	P60900;P60900-2;P60900-3	P60900;P60900-2;P60900-3	Proteasome subunit alpha type-6	PSMA6	1804
22.4097	22.4179	22.8614	22.5676	22.6436	23.0348	22.3248	22.6882	22.5574	22.4971	22.3832	22.8606	22.5456	22.4209	22.6162	22.5631		8	7	2	48.2	42.4	14.1	21.258	0	25.489	7465100000	34	Q007T2;P60953	Q007T2;P60953	Cell division control protein 42 homolog	CDC42	1805
20.0089	20.1576	20.1025	19.9675	20.0899	19.8834	20.1067	20.3339	19.965	20.0407	20.0195	20.4368	20.0148	19.8683	19.9536	20.1193		8	2	2	49.2	15.2	15.2	21.31	0	9.9915	1247300000	7	P60953-1;Q007T2-2	P60953-1;Q007T2-2	Cell division control protein 42 homolog	CDC42	1806
20.3647	20.5037	20.7089	20.3473	20.3415	20.7461	20.3922	20.4592	20.3802	20.2238	20.2275	20.8653	20.3121	20.3968	20.3026	20.3517		8	8	8	51.5	51.5	51.5	18.506	0	19.616	2580900000	26	P60982;P60981;P60981-2	P60982;P60981;P60981-2	Destrin	DSTN	1807
16.3366	16.449	16.7562	16.9397	16.8963	16.8385	16.3831	16.3147	16.3026	16.4584	16.436	18.0544	16.5011	16.2495	16.0549	16.1597		4	4	3	37.3	37.3	31	16.713	0	10.785	541020000	12	P60983	P60983	Glia maturation factor beta	GMFB	1808
18.4773	18.5364	18.4241	18.3957	18.4072	18.459	18.2255	18.4598	18.4611	18.4493	18.2571	18.8876	18.3367	18.1167	18.2912	18.2485		5	4	2	26.6	21.3	10.6	23.668	0	9.9514	505950000	9	P61006;P61006-2	P61006;P61006-2	Ras-related protein Rab-8A	RAB8A	1809
21.107	21.1038	21.1762	21.1182	21.0193	21.1413	20.9559	21.2585	21.0454	20.9584	20.9954	21.3792	20.9425	20.8038	20.9722	21.0659		14	14	14	34.5	34.5	34.5	50.369	0	42.592	830580000	36	P61011-2;P61011	P61011-2;P61011	Signal recognition particle 54 kDa protein	SRP54	1811
16.9249	16.8484	18.0358	18.0683	18.4899	17.8744	18.0926	18.4336	17.8751	17.7512	18.0581	18.3189	17.9851	17.6575	17.8399	18.1394		5	4	4	32.4	25.8	25.8	23.586	0	11.418	99588000	7	P61018;P61018-2	P61018;P61018-2	Ras-related protein Rab-4B	RAB4B	1812
21.2968	21.3982	21.4019	21.1961	21.2974	21.3475	21.2408	21.4856	21.2558	21.1392	21.2232	21.506	21.1949	21.1688	21.2458	21.2801		9	9	3	48.1	48.1	17	23.545	0	78.492	4313300000	49	P61019;P61019-2	P61019;P61019-2	Ras-related protein Rab-2A	RAB2A	1813
18.6267	19.0232	19.0066	18.8849	18.9608	19.0242	18.9593	19.2452	19.0522	18.7525	18.943	19.5256	18.868	18.9275	18.9385	18.7544		6	3	3	36.7	21.9	21.9	23.707	0	56.241	456240000	12	P61020;P61020-2	P61020;P61020-2	Ras-related protein Rab-5B	RAB5B	1814
20.7712	20.814	20.7653	20.5784	20.5869	20.8331	20.4951	20.7561	20.702	20.679	20.6489	20.8868	20.5433	20.4451	20.598	20.6755		11	11	9	42.5	42.5	33.5	22.541	0	39.437	6189600000	34	P61026	P61026	Ras-related protein Rab-10	RAB10	1815
16.9091	17.131	17.5762	16.3693	16.9821	17.366	17.0327	17.3098	16.9747	17.0998	16.9182	17.4705	16.6246	16.6423	16.6847	16.7929		2	2	2	23.8	23.8	23.8	16.737	0	15.474	694760000	3	Q06AA9;P62837-2;P62837;P61077;P61077-2;P61077-3	Q06AA9;P62837-2;P62837;P61077;P61077-2;P61077-3	Ubiquitin-conjugating enzyme E2 D2;Ubiquitin-conjugating enzyme E2 D3	UBE2D2;UBE2D3	1816
19.2329	19.257	19.2382	18.3283	19.3861	19.4778	19.0601	19.3524	19.4763	19.3411	19.2964	19.6506	19.2419	19.1641	19.2606	19.4018		4	4	4	25.7	25.7	25.7	20.9	0	21.504	1352600000	12	P61081	P61081	NEDD8-conjugating enzyme Ubc12	UBE2M	1817
18.006	18.2337	17.9791	17.4658	17.8701	18.0616	17.9725	17.8919	17.7881	17.6715	17.9475	18.6506	17.8817	17.548	17.4866	17.8553		8	8	8	53	53	53	22.406	0	26.758	613640000	16	P61086;P61086-2;P61086-3	P61086;P61086-2	Ubiquitin-conjugating enzyme E2 K	UBE2K	1818
21.4576	21.6006	21.4223	20.8549	21.4397	21.5204	21.28	21.2532	21.471	21.1983	21.5287	22.39	21.4587	21.4532	20.8821	21.3196		9	9	9	75	75	75	17.138	0	133.23	3551000000	22	P61088;Q5JXB2	P61088	Ubiquitin-conjugating enzyme E2 N	UBE2N	1819
21.0554	21.1484	21.2554	21.0808	21.0344	21.1474	21.0517	21.1628	21.2951	21.1032	21.2526	21.7536	21.0509	21.1127	21.0105	21.1078		12	12	12	68.4	68.4	68.4	23.897	0	58.998	4856100000	40	P61106;Q52NJ6	P61106;Q52NJ6	Ras-related protein Rab-14	RAB14	1820
20.1715	20.1568	20.6181	19.8083	20.4616	20.7536	20.1463	20.4308	20.1772	20.1106	20.0144	20.3374	20.1018	19.9766	20.1342	20.0696		13	13	11	45.2	45.2	42.6	47.371	0	109.97	2324400000	54	P61158	P61158	Actin-related protein 3	ACTR3	1822
20.3386	20.2341	20.6773	20.2419	20.3911	20.5824	20.0761	20.4095	20.1812	20.1354	20.0715	20.4404	20.1026	19.9807	20.1901	20.0919		9	9	9	27.9	27.9	27.9	44.76	0	30.599	1516400000	27	P61160;P61160-2	P61160;P61160-2	Actin-related protein 2	ACTR2	1823
19.6633	19.7473	19.8863	19.1953	19.8207	19.8649	19.6156	19.903	19.6054	19.5791	19.698	20.0795	19.5905	19.4658	19.7295	19.8544		10	10	5	37.2	37.2	21.5	42.613	0	93.17	4105600000	43	P61163	P61163	Alpha-centractin	ACTR1A	1824
19.4803	19.5917	20.0886	19.9408	20.0737	20.0548	19.7535	20.0259	19.87	19.834	19.7613	20.3371	19.7731	19.7331	19.6819	19.9098		12	12	12	27.5	27.5	27.5	51.596	0	35.951	847730000	20	P61201;P61201-2	P61201;P61201-2	COP9 signalosome complex subunit 2	COPS2	1825
21.5467	21.7338	21.6467	21.5553	21.4936	21.7038	21.4994	21.748	21.5083	21.4396	21.477	21.9241	21.4642	21.4358	21.4497	21.5739		11	11	6	64.1	64.1	35.4	20.601	0	127.6	14341000000	56	P61204;P84077;P61204-2	P61204;P84077;P61204-2	ADP-ribosylation factor 3;ADP-ribosylation factor 1	ARF3;ARF1	1826
19.8618	19.8518	20.0964	19.6641	19.9485	20.1039	19.7046	19.9701	19.8647	19.8289	19.7807	20.1424	19.7986	19.6919	19.7672	19.8206		13	13	13	27.7	27.7	27.7	67.314	0	55.072	1113200000	27	P61221	P61221	ATP-binding cassette sub-family E member 1	ABCE1	1827
17.9339	17.8457	18.0322	17.7373	17.7177	18.1776	17.7077	17.7617	17.5689	17.6008	17.6	17.9932	17.5656	17.5332	17.6518	17.6431		8	3	3	51.5	21.2	21.2	18.778	0	10.829	487600000	11	P61224-3;P61224;A6NIZ1;P61224-2;P61224-4	P61224-3;P61224;A6NIZ1;P61224-2;P61224-4	Ras-related protein Rap-1b;Ras-related protein Rap-1b-like protein	RAP1B	1828
15.8547	15.8689	15.6641	15.2697	15.6048	15.6453	15.4976	15.8085	15.9115	15.6691	15.5275	15.8961	15.743	15.8985	15.6711	15.9132		4	3	3	27.9	21.9	21.9	20.504	0	9.031	46750000	4	Q06AU2;P61225	Q06AU2;P61225	Ras-related protein Rap-2b	RAP2B	1829
21.4651	21.5021	21.7443	21.7162	21.7914	21.9399	21.5591	21.7649	21.5626	21.6161	21.4694	22.2179	21.5612	21.3898	21.195	21.4405		13	13	13	43.2	43.2	43.2	29.945	0	66.005	3907300000	32	P61247	P61247	40S ribosomal protein S3a	RPS3A	1830
21.6939	21.9978	21.6124	21.3515	21.6582	21.3305	21.8361	22.0101	21.7513	21.619	21.7586	22.1575	21.6313	21.5019	21.6896	21.8437		12	12	12	37.9	37.9	37.9	31.786	0	59.281	7463400000	68	P61266-2;P61266	P61266-2;P61266	Syntaxin-1B	STX1B	1831
20.7659	20.8296	20.8777	20.3264	20.8125	21.0102	20.6317	20.8247	20.7101	20.6997	20.6616	21.115	20.8028	20.686	20.6616	20.8408		11	11	4	46.8	46.8	16.2	37.186	0	58.384	3680300000	33	P61292;P62140;P62136-3	P61292;P62140;P62136-3	Serine/threonine-protein phosphatase PP1-beta catalytic subunit;Serine/threonine-protein phosphatase PP1-alpha catalytic subunit	PPP1CB;PPP1CA	1833
20.0471	20.1125	20.123	19.996	19.5898	20.1274	19.6467	19.9699	19.5149	19.5404	19.6239	19.9103	19.4249	19.4166	19.3927	19.6943		4	4	4	22.5	22.5	22.5	24.146	0	40.751	1727100000	10	P61313;P79324;P61313-2	P61313;P79324	60S ribosomal protein L15	RPL15	1834
19.4415	19.3241	19.5268	19.506	19.387	19.6351	19.3069	19.4308	19.4691	19.0338	19.3943	19.9416	19.2787	19.2737	19.0662	19.3022		6	6	6	46.6	46.6	46.6	17.163	0	18.814	1051200000	19	P61326;Q96A72;P61326-2	P61326;Q96A72;P61326-2	Protein mago nashi homolog;Protein mago nashi homolog 2	MAGOH;MAGOHB	1835
21.0122	21.3308	21.0273	20.5615	21.2842	20.6874	21.2493	21.3152	21.1652	21.13	21.4007	22.6249	21.258	21.0883	20.8418	21.1404		12	12	12	44.2	44.2	44.2	40.329	0	80.884	3880900000	36	P61421	P61421	V-type proton ATPase subunit d 1	ATP6V0D1	1836
17.3918	17.6029	17.7584	17.7404	17.7247	17.7173	17.7381	17.7777	18.0375	17.8789	17.5216	18.4736	17.6384	17.3776	17.514	17.4008		4	4	4	42.3	42.3	42.3	11.999	0	5.4647	279190000	10	P61457;Q9H0N5	P61457	Pterin-4-alpha-carbinolamine dehydratase	PCBD1	1837
17.7318	17.7758	17.8531	17.0904	17.7436	18.1129	17.644	17.6643	17.7766	17.7458	17.5984	17.9776	17.5895	17.5674	17.6767	17.9154		3	3	3	41.3	41.3	41.3	10.275	0	28.452	982400000	13	P61513;A6NKH3	P61513	60S ribosomal protein L37a	RPL37A	1838
21.3679	21.4058	21.5288	18.8271	21.3367	21.6592	21.1649	21.3306	21.3451	21.2049	21.1933	21.5767	21.0865	21.1506	21.3487	21.2556		10	10	2	65.8	65.8	18.7	21.768	0	46	5598300000	34	P61586	P61586	Transforming protein RhoA	RHOA	1839
13.2907	13.9841	13.8118	13.7761	13.7536	13.7093	13.7613	13.9738	13.1261	13.4958	13.4629	13.616	14.0492	13.0642	12.6808	13.3728		2	2	2	14.6	14.6	14.6	20.368	0.0011815	2.2909	8684600	2	P61599	P61599	N-alpha-acetyltransferase 20	NAA20	1840
17.3869	17.9244	17.864	16.3979	17.5806	17.8763	17.5798	17.7365	17.6373	17.6367	17.5509	18.4165	17.7117	17.4807	17.6337	17.6069		8	4	4	36.3	19.7	19.7	22.245	0	12.508	1140400000	9	P61601	P61601	Neurocalcin-delta	NCALD	1841
21.1632	21.348	21.3089	21.0961	21.2544	21.2612	21.147	21.3135	20.916	20.8126	20.9959	21.345	20.6835	20.7412	20.7475	20.8338		7	7	7	66.7	66.7	66.7	10.932	0	15.273	8542100000	23	P61604	P61604	10 kDa heat shock protein, mitochondrial	HSPE1	1842
14.7981	14.9902	15.1132	14.1452	15.2424	15.374	15.0219	15.1673	14.9922	15.0225	14.7993	17.3385	15.0942	14.8338	14.6897	14.4979		4	4	4	22.4	22.4	22.4	22.254	0	10.23	88487000	6	P61758-2;P61758	P61758-2;P61758	Prefoldin subunit 3	VBP1	1845
17.2027	17.2089	17.6194	17.2203	17.6662	17.4217	16.8526	17.3928	17.1024	17.1444	17.257	18.4065	17.4271	17.1959	16.5846	17.0176		5	5	4	29.4	29.4	21.5	20.198	0	9.5074	114620000	8	P61923;P61923-4;P61923-5;P61923-2;P61923-3	P61923;P61923-4;P61923-5	Coatomer subunit zeta-1	COPZ1	1848
16.6224	16.8384	17.0392	16.5671	16.8479	17.1022	16.6246	16.8734	16.9168	16.7478	16.8039	17.0353	16.8227	16.7273	16.7886	16.8993		6	6	6	21.6	21.6	21.6	38.926	0	29.222	206510000	12	P61962;P61962-2	P61962	DDB1- and CUL4-associated factor 7	DCAF7	1851
17.7809	17.8612	17.8489	17.6932	17.7807	18.0149	17.5152	17.8835	17.6006	17.4921	17.538	17.9038	17.3579	17.4484	17.6362	17.6835		5	5	5	21	21	21	36.588	0	22.67	213580000	15	P61964	P61964	WD repeat-containing protein 5	WDR5	1852
18.8168	18.8128	19.0966	19.0947	19.1447	19.2295	18.8387	18.9511	18.7779	18.6908	18.715	19.1459	18.8091	18.5568	18.5479	18.6771		3	3	3	29.9	29.9	29.9	14.478	0	13.834	1209100000	17	P61970	P61970	Nuclear transport factor 2	NUTF2	1853
23.2464	23.2481	23.1293	22.9776	22.8857	23.2671	23.0158	23.0417	22.8798	22.7338	22.8343	23.3406	22.8412	22.654	22.7267	22.8851		19	19	2	48.4	48.4	3	48.562	0	323.31	33425000000	98	P61978-3	P61978-3	Heterogeneous nuclear ribonucleoprotein K	HNRNPK	1855
18.9158	19.3443	18.628	18.6718	18.7998	18.5221	18.6977	18.75	18.8309	18.8442	18.79	20.7487	18.9969	18.687	18.3015	18.6134		9	5	5	42.9	29.1	29.1	28.302	0	120.73	3421800000	18	P61981	P61981	14-3-3 protein gamma;14-3-3 protein gamma, N-terminally processed	YWHAG	1856
17.625	18.1255	17.323	17.3432	17.8482	17.8099	17.7719	17.7755	17.1382	17.3416	17.3856	17.6172	17.5016	16.9275	17.2024	17.3572		4	4	3	14.4	14.4	9.3	41.111	0	11.618	265630000	7	P62068-4;P62068-3;P62068;P62068-2	P62068-4;P62068-3;P62068;P62068-2	Ubiquitin carboxyl-terminal hydrolase 46	USP46	1857
17.9629	17.8175	18.2171	18.0506	17.8619	18.208	17.7031	17.9708	17.8625	17.7228	17.4568	17.8586	17.7584	17.6024	17.8014	17.8216		5	5	3	31.4	31.4	18.1	23.399	0	22.01	237890000	13	P62070;P62070-4;P62070-3;P62070-2	P62070;P62070-4;P62070-3;P62070-2	Ras-related protein R-Ras2	RRAS2	1858
20.6694	20.7794	21.094	21.1404	20.9553	21.1539	20.743	21.0304	20.9862	20.8702	20.7264	21.2918	20.9343	20.6955	20.653	20.8747		8	8	8	41.2	41.2	41.2	22.127	0	16.54	4664600000	20	P62081	P62081	40S ribosomal protein S7	RPS7	1860
16.6388	16.803	16.4853	15.9722	16.435	16.3489	16.7734	16.9635	16.5144	16.5709	16.6475	17.4805	16.4557	16.5738	16.4554	16.774		5	5	5	27.9	27.9	27.9	19.728	0	23.332	83103000	8	P62166-2;P62166	P62166-2;P62166	Neuronal calcium sensor 1	NCS1	1861
19.9226	19.9283	20.2643	20.0744	20.0048	20.1802	19.9048	20.1131	19.8407	19.8748	19.9304	20.4603	19.915	19.7257	19.7764	19.9307		17	17	17	49.3	49.3	49.3	49.184	0	113.99	3404900000	62	P62191;P62191-2	P62191;P62191-2	26S protease regulatory subunit 4	PSMC1	1862
21.2511	21.3639	21.3467	21.2377	21.2429	21.3011	21.2199	21.4078	21.2635	21.1004	21.2117	21.7602	21.183	21.0454	20.9589	21.064		19	19	17	50.2	50.2	43.8	45.626	0	83.532	2975200000	51	P62197;P62195;P62195-2	P62197;P62195;P62195-2	26S protease regulatory subunit 8	PSMC5	1863
20.7353	20.8249	21.0836	20.7473	20.881	21.1793	20.7331	20.9634	20.8166	20.7727	20.8257	21.1342	20.6772	20.6928	20.8345	20.7635		9	9	9	46.2	46.2	46.2	24.205	0	65.453	5682300000	39	P62241	P62241	40S ribosomal protein S8	RPS8	1864
18.3386	18.5744	19.2687	19.3853	19.3143	19.4725	19.115	19.1422	18.9325	18.8685	18.8508	19.2058	18.8786	18.856	18.8297	18.852		7	7	7	59.2	59.2	59.2	14.839	0	21.556	871060000	14	P62244	P62244	40S ribosomal protein S15a	RPS15A	1865
18.3514	18.4828	19.2052	19.1399	18.9811	19.1283	18.9015	19.1887	18.5579	18.4706	18.5179	19.3682	18.4989	18.3109	18.1543	18.4278		5	5	5	27.4	27.4	27.4	16.445	0	8.9357	1377700000	10	Q29201;P62249	Q29201;P62249	40S ribosomal protein S16	RPS16	1866
17.14	17.1022	17.4794	17.2992	17.3332	17.4812	17.1798	17.4375	16.8297	16.9055	17.0134	17.2161	16.8206	16.8712	17.1158	17.1437		3	3	3	21.3	21.3	21.3	20.655	0	11.38	226290000	7	P62256;P62256-2	P62256;P62256-2	Ubiquitin-conjugating enzyme E2 H	UBE2H	1868
21.7274	21.9759	21.7511	21.5948	21.8903	21.7822	21.5242	21.691	21.4665	21.5167	21.6067	23.551	21.6299	21.3813	21.1454	21.3839		23	23	21	83.5	83.5	76.5	29.174	0	157.97	25890000000	128	P62258;P62258-2	P62258;P62258-2	14-3-3 protein epsilon	YWHAE	1869
20.3297	20.2378	20.6489	20.5028	20.4494	20.7378	20.3495	20.5995	20.4148	20.3844	20.3589	20.5299	20.1064	20.2471	20.3842	20.3777		6	6	6	31.1	31.1	31.1	16.273	0	78.054	3300200000	30	P62263	P62263	40S ribosomal protein S14	RPS14	1870
19.2169	19.3969	19.0523	19.4636	19.2112	19.4438	19.0634	19.2759	19.3017	19.6185	18.9688	20.546	19.2425	19.3862	18.8712	19.0312		3	3	3	17.1	17.1	17.1	17.718	0	3.7729	664320000	6	P62272;P62269	P62272;P62269	40S ribosomal protein S18	RPS18	1872
21.145	21.387	21.3691	21.5722	21.3466	21.5238	21.1407	21.3726	21.2016	21.3293	21.1255	21.898	21.1789	21.0065	20.7848	21.0355		9	9	9	47.7	47.7	47.7	17.222	0	21.947	3887900000	24	P62277;P62279	P62277;P62279	40S ribosomal protein S13	RPS13	1873
20.3628	20.5116	20.7355	20.2361	20.7543	20.9991	20.3351	20.6768	20.486	20.4436	20.5	20.7696	20.3796	20.2279	20.2669	20.5093		9	9	9	43.7	43.7	43.7	18.431	0	37.915	4887500000	30	P62280	P62280	40S ribosomal protein S11	RPS11	1874
18.0518	18.0224	18.5555	18.4494	18.4222	18.4273	18.4356	18.4652	18.131	18.1467	18.2954	19.2438	18.15	17.8631	17.975	18.1295		4	4	4	33.8	33.8	33.8	9.1275	0	6.4706	280090000	9	P62312	P62312	U6 snRNA-associated Sm-like protein LSm6	LSM6	1876
19.9024	20.168	19.8827	20.0867	19.6358	20.1489	19.9158	19.9818	19.5691	19.4147	19.6823	20.1576	19.7241	19.583	19.4378	19.6952		4	4	4	37	37	37	13.281	0	11.264	3237000000	12	P62314	P62314	Small nuclear ribonucleoprotein Sm D1	SNRPD1	1877
19.8831	19.9766	20.0249	19.0133	20.0247	20.0394	19.8715	19.9323	19.6771	19.6604	19.8412	21.2905	19.8386	19.5024	19.4235	19.5781		6	6	6	47.5	47.5	47.5	13.527	0	43.799	1478500000	29	P62316;P62316-2;Q29329	P62316;P62316-2	Small nuclear ribonucleoprotein Sm D2	SNRPD2	1878
19.4727	19.58	19.8157	19.5403	19.5285	19.6648	19.6356	19.6367	19.462	19.3136	19.5338	20.3104	19.4828	19.3016	18.8678	19.3043		4	4	4	50	50	50	13.291	0	80.016	2789400000	17	P62318-2;P62318	P62318-2;P62318	Small nuclear ribonucleoprotein Sm D3	SNRPD3	1879
17.0201	16.8476	17.4004	17.3834	17.2209	17.6879	16.7113	17.0696	17.1624	17.8909	14.3732	22.9355	17.7202	17.8451	17.2177	16.7938		5	5	5	75	75	75	5.0526	0	14.092	780130000	10	Q95274;P62328	Q95274;P62328	Thymosin beta-4;Hematopoietic system regulatory peptide	TMSB4X	1880
19.0589	19.1908	19.3729	19.4095	19.2745	19.6319	19.0627	19.2414	18.9941	19.0298	19.0041	19.3474	19.0483	18.8261	19.0452	19.0504		4	4	4	32.6	32.6	32.6	20.082	0	9.5529	761410000	11	Q007T5;P62330	Q007T5;P62330	ADP-ribosylation factor 6	ARF6	1881
20.0111	20.1006	20.3024	20.0115	20.3063	20.3613	20.0262	20.175	20.0553	19.9761	20.0165	20.743	20.0446	19.8709	19.8067	19.9362		13	13	13	41.9	41.9	41.9	44.172	0	61.469	1494600000	40	P62333	P62333	26S protease regulatory subunit 10B	PSMC6	1882
14.6702	14.2984	14.4805	14.1981	14.3269	14.1488	14.244	14.4949	14.3976	14.5217	14.3623	15.2007	14.5133	14.5503	14.2566	14.1837		2	2	2	11.8	11.8	11.8	22.324	0	4.8587	60522000	5	P62341	P62341	Selenoprotein T	SELT	1883
21.9522	22.1204	22.2714	22.4025	22.3344	22.4829	22.0114	22.2037	22.0613	22.1066	21.9483	22.6987	21.9842	21.962	21.718	21.8706		15	15	15	40.2	40.2	40.2	29.995	0	88.422	4418100000	42	P62424;Q29375	P62424;Q29375	60S ribosomal protein L7a	RPL7A	1885
18.1862	18.2447	18.2117	17.2157	18.112	18.393	18.0577	18.37	17.9584	17.8546	18.1316	18.3348	17.5971	17.9284	18.0117	18.2322		3	3	3	20.9	20.9	20.9	19.294	0	8.8589	158620000	7	P62487	P62487	DNA-directed RNA polymerase II subunit RPB7	POLR2G	1886
18.0269	18.0843	18.1452	17.6737	17.9167	18.1193	17.6629	17.9832	17.6325	17.6486	17.5149	17.9524	17.688	17.4346	17.7344	17.6538		10	10	10	29.7	29.7	29.7	45.462	0	30.659	387480000	20	P62495-2;P62495	P62495-2;P62495	Eukaryotic peptide chain release factor subunit 1	ETF1	1887
17.3472	17.2687	17.1209	13.4622	16.6439	17.5756	17.0144	16.0718	16.7471	16.6884	16.3877	17.2534	16.718	16.4291	16.8241	17.0546		3	3	3	24.1	24.1	24.1	18.742	0	9.9487	113370000	5	P62633-2;P62633;P62633-7;P62633-3;P62633-8;P62633-5;P62633-4;P62633-6	P62633-2;P62633;P62633-7;P62633-3;P62633-8;P62633-5;P62633-4;P62633-6	Cellular nucleic acid-binding protein	CNBP	1888
21.716	21.7122	21.5536	21.2918	21.3462	21.8257	21.3342	21.5241	21.3923	21.3731	21.3854	21.6922	21.2534	21.2366	21.4384	21.4183		11	11	11	44.1	44.1	44.1	29.597	0	39.872	4580600000	48	P62701;P22090;Q8TD47	P62701	40S ribosomal protein S4, X isoform	RPS4X	1890
15.6961	15.704	15.7193	13.2426	15.5795	15.7014	15.4118	15.9913	15.9208	15.8022	15.7304	16.0559	15.9139	15.7912	16.0675	15.9166		5	3	3	32.1	18.9	18.9	22.123	0	9.3037	282310000	11	P62745	P62745	Rho-related GTP-binding protein RhoB	RHOB	1892
21.0605	21.2862	21.1959	21.5258	21.4697	21.5357	21.0715	21.3703	21.1068	21.3502	20.8765	21.8643	21.202	21.0531	20.7504	20.8107		5	5	5	25.6	25.6	25.6	17.695	0	9.4305	2651900000	23	P62750	P62750	60S ribosomal protein L23a	RPL23A	1893
19.5757	19.5472	19.9565	19.6753	19.9224	20.119	19.7054	19.9606	19.6234	19.6287	19.5589	19.9601	19.6368	19.4167	19.5261	19.6864		7	7	7	23.7	23.7	23.7	28.68	0	20.68	2695800000	21	P62753	P62753	40S ribosomal protein S6	RPS6	1894
20.9471	21.3353	20.8097	20.6435	20.9426	20.3846	21.1246	21.1661	21.0561	20.9839	21.0241	22.0933	21.1091	20.9938	20.7176	21.0276		12	12	11	64.4	64.4	59.7	22.142	0	41.554	3097400000	37	P62760	P62760	Visinin-like protein 1	VSNL1	1895
22.781	22.962	22.8231	23.3957	23.4129	23.3719	23.0532	23.3453	23.0411	23.4968	22.8079	26.0004	23.1959	23.0236	22.7602	22.8438		11	11	11	60.2	60.2	60.2	11.367	0	26.891	118650000000	123	P62802;P62805	P62802;P62805	Histone H4	HIST1H4A	1896
22.3123	22.2594	22.3308	22.2381	22.2806	22.402	22.1928	22.3962	22.3071	22.2554	22.3498	22.6066	22.2556	22.1374	22.3274	22.3789		10	9	6	59.5	54.1	29.3	22.677	0	240.15	13754000000	48	P62820;Q52NJ2;P62820-2;P62820-3;P59190-2;P59190	P62820;Q52NJ2;P62820-2;P62820-3	Ras-related protein Rab-1A	RAB1A	1897
22.401	22.5439	22.5664	22.4042	22.523	22.6618	22.3906	22.6739	22.5448	22.4842	22.5457	22.7892	22.3785	22.4172	22.5224	22.4672		11	11	11	45.4	45.4	45.4	24.423	0	37.674	24389000000	45	P62826	P62826	GTP-binding nuclear protein Ran	RAN	1898
19.9778	20.2092	20.199	19.7136	19.8977	20.2955	19.7142	20.0378	19.7789	19.681	19.6759	20.0793	19.6856	19.6774	19.7536	19.6881		6	6	6	56.4	56.4	56.4	14.865	0	30.259	1940500000	16	P62831;P62829	P62831;P62829	60S ribosomal protein L23	RPL23	1899
19.8883	19.9209	20.1212	19.6233	19.8914	20.0751	19.8285	19.9422	19.8024	19.6982	19.8623	20.2606	19.8475	19.6457	19.8208	19.9051		9	9	4	60.9	60.9	33.7	20.987	0	60.224	5051200000	29	P62834	P62834	Ras-related protein Rap-1A	RAP1A	1900
18.2839	18.3488	18.6273	18.5905	18.5459	18.7637	18.2113	18.6232	18.3731	18.314	18.2578	18.6553	18.2438	18.1955	18.3282	18.1635		4	4	4	42.8	42.8	42.8	17.04	0	7.9081	1063400000	12	P62844;P62841	P62844;P62841	40S ribosomal protein S15	RPS15	1901
19.2547	19.0579	20.4012	20.4016	20.4383	20.3629	19.8899	20.4532	20.0313	19.9595	20.0572	20.363	19.8996	19.9694	20.0835	20.0099		3	3	3	20.8	20.8	20.8	15.069	0	10.074	1005700000	12	P62847-2;P62847-3;P62847;P62847-4	P62847-2;P62847-3;P62847;P62847-4	40S ribosomal protein S24	RPS24	1902
18.4788	18.6989	18.8715	19.2232	19.2157	19.3674	18.6727	18.9883	18.6448	19.1863	18.3615	19.7334	18.9882	18.9092	18.528	18.4421		4	4	4	24	24	24	13.742	0	6.3535	1045300000	8	P62851	P62851	40S ribosomal protein S25	RPS25	1903
17.099	17.3587	17.18	17.2516	17.2691	17.2232	17.16	17.1125	16.9588	17.1308	16.9747	18.1197	17.2136	16.8745	16.5304	16.8787		2	2	2	30.4	30.4	30.4	7.8409	0	5.8766	1357400000	8	Q6QAT1;P62857	Q6QAT1;P62857	40S ribosomal protein S28	RPS28	1904
18.6338	18.6539	18.6039	18.9587	18.8866	19.2469	18.6182	18.7801	18.6922	18.8087	18.4378	19.2514	18.5831	18.4948	18.562	18.4397		2	2	2	18.6	18.6	18.6	6.6478	0.00048972	2.6156	476130000	4	P62863;P62861	P62863;P62861	40S ribosomal protein S30	FAU	1905
24.0535	24.199	24.0328	22.3983	24.0777	24.1806	24.0812	24.3842	24.016	23.8767	24.0621	24.2822	23.92	23.983	23.9086	24.0972		16	16	10	60	60	31.8	37.377	0	253.29	101370000000	229	P62873;P62873-2	P62873;P62873-2	Guanine nucleotide-binding protein G(I)/G(S)/G(T) subunit beta-1	GNB1	1906
11.675	13.583	17.6763	12.3635	17.8373	17.6006	16.9397	17.4037	17.2124	16.9995	16.978	17.6388	16.8286	16.7457	17.0107	16.8729		2	2	2	29.6	29.6	29.6	12.274	0	12.287	175990000	5	P62877	P62877	E3 ubiquitin-protein ligase RBX1;E3 ubiquitin-protein ligase RBX1, N-terminally processed	RBX1	1907
18.7222	18.7023	18.8331	15.4573	18.5948	18.8482	18.5507	18.836	18.7601	18.5506	18.5606	19.0218	18.8193	18.6935	18.7448	18.8511		12	7	5	48.8	29.7	21.8	37.331	0	56.095	3145500000	19	P62879;P62879-2	P62879;P62879-2	Guanine nucleotide-binding protein G(I)/G(S)/G(T) subunit beta-2	GNB2	1908
19.6833	19.6716	19.9628	19.5253	19.8999	20.1502	19.7011	19.9791	19.7573	19.5879	19.6918	20.2854	19.7372	19.5928	19.5651	19.6791		4	4	4	34.8	34.8	34.8	12.784	0	15.077	1156600000	15	P62888	P62888	60S ribosomal protein L30	RPL30	1909
20.2676	20.2316	20.58	20.4661	20.3742	20.5834	20.2043	20.5367	20.3636	20.3745	20.2907	20.854	20.2984	20.3545	20.164	20.4123		3	3	3	25.6	25.6	25.6	14.463	0	6.1734	2475900000	11	P62901;P62899;P62899-3;P62899-2	P62901;P62899;P62899-3;P62899-2	60S ribosomal protein L31	RPL31	1910
20.5891	20.9117	20.5729	20.2118	20.4416	20.6455	20.3386	20.4527	20.5083	20.4524	20.3259	21.4629	20.3798	20.3328	20.1355	20.3139		7	7	7	30	30	30	24.831	0	39.457	1958000000	35	P62906;P53027	P62906;P53027	60S ribosomal protein L10a	RPL10A	1911
19.6967	19.8203	19.7748	18.4893	19.7612	20.234	19.7568	19.9735	19.623	19.7604	19.3116	20.0615	19.7475	19.5717	19.5226	19.6195		4	4	4	32.6	32.6	32.6	15.86	0	15.443	726370000	17	Q6QAT0;P62910	Q6QAT0;P62910	60S ribosomal protein L32	RPL32	1912
18.5812	18.5834	18.8078	18.6359	18.6799	19.0064	18.5252	18.6086	18.5127	18.6581	18.5568	18.6419	18.34	18.4299	18.4643	18.4133		3	3	3	16.9	16.9	16.9	20.252	0	12.094	2420100000	9	P62913;P62913-2;Q29205	P62913;P62913-2;Q29205	60S ribosomal protein L11	RPL11	1913
19.5835	19.46	19.7903	19.2424	19.7401	19.6741	19.205	19.6098	19.5244	19.3969	19.5172	19.7367	19.3322	19.4007	19.4841	19.555		5	5	5	26.5	26.5	26.5	28.024	0	91.085	1514100000	39	P62917	P62917	60S ribosomal protein L8	RPL8	1914
23.8632	23.8335	24.3295	24.0907	24.1753	24.3835	24.0573	24.2401	24.168	24.0382	23.9263	24.1501	23.8265	23.9149	23.9781	23.8771		11	11	10	70.1	70.1	70.1	17.869	0	38.199	78377000000	98	P62936;P62937;P62937-2;Q9Y536;P0DN37;P0DN26;A0A0B4J2A2;A0A075B767;A0A075B759;F5H284	P62936;P62937	Peptidyl-prolyl cis-trans isomerase A;Peptidyl-prolyl cis-trans isomerase A, N-terminally processed	PPIA	1915
16.3258	16.3555	17.0133	16.8748	16.7908	17.0326	16.8178	16.6556	16.5733	16.7059	16.4876	17.1682	16.4934	16.2172	16.2603	16.1467		2	2	2	25	25	25	11.951	0	19.297	832030000	14	P62942	P62942	Peptidyl-prolyl cis-trans isomerase FKBP1A	FKBP1A	1916
24.7545	24.8234	24.8676	24.4757	24.8597	24.8942	24.6251	24.896	24.7124	24.4753	24.6588	24.8311	24.5551	24.4476	24.3766	24.4471		9	9	9	55.1	55.1	55.1	17.965	0	97.87	55796000000	106	P62979;P63053;P0CG68;P62987;P0CG47;P0CG48	P62979;P63053;P0CG68;P62987;P0CG47;P0CG48	Ubiquitin-40S ribosomal protein S27a;Ubiquitin;40S ribosomal protein S27a;Ubiquitin-60S ribosomal protein L40;Ubiquitin;60S ribosomal protein L40;Polyubiquitin-B;Ubiquitin;Polyubiquitin-C;Ubiquitin	RPS27A;UBA52;UBB;UBC	1917
19.4025	19.3162	19.4638	19.3348	19.4966	19.2745	19.3232	19.3249	19.2173	19.1683	19.3086	19.909	19.2831	18.9845	19.0267	19.1761		10	10	10	41.5	41.5	41.5	25.206	0	25.946	960650000	19	P62993;P62993-2	P62993;P62993-2	Growth factor receptor-bound protein 2	GRB2	1918
18.3127	18.3924	18.6847	18.3359	18.464	18.8609	18.4526	18.7453	18.7069	18.4473	18.5347	18.987	18.5415	18.7685	18.5917	18.6036		3	3	3	27.1	27.1	27.1	21.935	0	42.472	1377400000	24	P62995-3;P62995	P62995-3;P62995	Transformer-2 protein homolog beta	TRA2B	1919
20.2186	20.2082	20.4759	19.7712	20.3395	20.4865	20.2093	20.4064	20.2633	20.2446	20.1318	20.5418	20.2022	20.1206	20.3237	20.3417		7	6	3	34.9	29.2	15.1	21.45	0	21.668	4284400000	31	P63000;P63000-2	P63000;P63000-2	Ras-related C3 botulinum toxin substrate 1	RAC1	1920
21.7834	21.9538	21.8364	21.6888	21.7521	21.8396	21.7407	21.9457	21.7912	21.691	21.7469	22.0847	21.6348	21.5801	21.674	21.7662		35	35	20	41.3	41.3	28.9	105.69	0	240.02	10426000000	118	P63010-2;P63010;P63010-3	P63010-2;P63010;P63010-3	AP-2 complex subunit beta	AP2B1	1921
20.7743	21.0278	19.8266	19.9112	19.8715	19.89	20.2264	20.3378	19.9324	20.2186	19.8892	23.3416	20.1486	20.0998	20.1119	20.2982		5	5	5	60.3	60.3	60.3	12.663	0	102.18	3413400000	28	P63027;Q15836	P63027	Vesicle-associated membrane protein 2	VAMP2	1922
19.2412	19.3699	19.4349	19.4096	19.3959	19.4958	19.2191	19.4525	19.4101	19.2295	19.3863	19.8626	19.4737	19.2527	19.2364	19.3304		11	10	9	33.8	30.9	27.7	44.179	0	25.313	2107500000	28	P63092-3;P63092-2;P63092;P63092-4;Q5JWF2-2;Q5JWF2;P29797	P63092-3;P63092-2;P63092;P63092-4;Q5JWF2-2;Q5JWF2;P29797	Guanine nucleotide-binding protein G(s) subunit alpha isoforms short;Guanine nucleotide-binding protein G(s) subunit alpha isoforms XLas	GNAS	1923
16.254	16.3168	16.863	16.285	16.9756	16.7398	16.7502	17.0323	16.8248	16.8737	16.7578	17.3527	16.86	16.8553	16.6295	17.0436		8	3	3	29.7	12.7	12.7	40.361	0	28.625	330850000	10	P63096;P63096-2	P63096;P63096-2	Guanine nucleotide-binding protein G(i) subunit alpha-1	GNAI1	1924
15.7317	15.4704	14.6085	14.5504	14.5183	14.3809	14.5494	15.1962	14.8929	14.5795	14.7559	15.2049	14.7631	14.914	14.7365	14.9131		5	5	5	28.2	28.2	28.2	19.3	0	19.673	540260000	8	P63098	P63098	Calcineurin subunit B type 1	PPP3R1	1925
23.0263	23.1595	23.0013	22.9474	23.2205	23.0131	22.7686	23.0307	22.9793	22.956	22.9151	24.995	23.0299	22.7517	22.5383	22.7206		16	14	12	68.6	61.2	49.4	27.745	0	140.11	22395000000	77	P63104;P63104-2	P63104;P63104-2	14-3-3 protein zeta/delta	YWHAZ	1926
19.4181	19.4144	19.7054	19.4967	19.4492	19.7121	19.3906	19.6017	19.3301	19.2532	19.184	19.5286	19.311	19.1957	19.3514	19.3109		13	13	11	43.4	43.4	37.4	51.691	0	81.288	1409500000	30	P63151;P63151-2;Q29090;Q66LE6;P54614;Q9Y2T4-3;Q9Y2T4-4;Q9Y2T4-2;Q9Y2T4	P63151;P63151-2;Q29090	Serine/threonine-protein phosphatase 2A 55 kDa regulatory subunit B alpha isoform	PPP2R2A	1928
15.0129	15.1294	15.195	15.0767	15.4369	15.5427	15.2502	15.5469	14.5062	14.5604	14.5465	16.7851	14.8233	14.4354	14.7229	14.5711		3	3	3	31.4	31.4	31.4	8.2178	0	4.7349	135430000	4	P63173	P63173	60S ribosomal protein L38	RPL38	1931
19.2049	19.2581	19.2995	17.5891	19.3068	19.2007	19.3059	19.344	18.9064	18.7581	18.8776	20.6187	18.9789	18.724	18.4826	18.795		6	6	6	49.7	49.7	49.7	18.658	0	32.96	1290200000	16	P63208;P63208-2	P63208;P63208-2	S-phase kinase-associated protein 1	SKP1	1932
18.7332	19.5391	18.6356	18.075	18.6785	18.9323	18.6501	18.7048	17.775	18.4515	18.1135	23.3156	18.5911	18.5572	17.4816	17.8674		4	4	4	29.7	29.7	29.7	8.4958	0	6.8674	838490000	10	P63211	P63211	Guanine nucleotide-binding protein G(T) subunit gamma-T1	GNGT1	1933
17.2954	17.3272	17.1338	16.6376	17.0414	17.165	16.8239	17.0784	16.5718	16.7875	16.8269	17.8497	16.8853	16.6313	16.6163	16.7538		5	5	5	62.7	62.7	62.7	9.1113	0	17.151	1536100000	14	P63221;P63220	P63221;P63220	40S ribosomal protein S21	RPS21	1934
20.2148	20.231	20.5423	20.3296	20.1017	20.7253	20.1915	20.3779	20.2856	20.1708	20.1412	20.533	20.1081	20.0852	20.1786	20.2236		12	12	12	68.2	68.2	68.2	16.832	0	92.659	5715300000	25	P63241;P63241-2;Q6IS14;Q9GZV4	P63241;P63241-2;Q6IS14	Eukaryotic translation initiation factor 5A-1;Eukaryotic translation initiation factor 5A-1-like	EIF5A;EIF5AL1	1935
21.793	21.831	21.6715	21.1176	21.5586	21.8207	21.453	21.6211	21.5735	21.5732	21.5094	21.7942	21.3832	21.458	21.6052	21.5586		15	15	15	65.9	65.9	65.9	35.076	0	106.21	7939300000	61	P63246;P63244	P63246;P63244	Guanine nucleotide-binding protein subunit beta-2-like 1;Guanine nucleotide-binding protein subunit beta-2-like 1, N-terminally processed	GNB2L1	1936
15.2068	15.5653	15.478	14.6019	14.8689	15.1681	14.9843	15.2808	14.6171	14.6094	14.9858	15.1231	14.6052	14.4235	15.2285	14.8757		2	2	2	24.8	24.8	24.8	13.193	0	4.1285	33573000	4	P63272	P63272	Transcription elongation factor SPT4	SUPT4H1	1938
17.8036	17.9719	18.2545	18.1541	18.5474	18.4709	18.1104	18.4007	18.1409	17.9906	18.1672	20.0064	18.2667	17.9229	17.6905	18.0697		5	5	5	34.2	34.2	34.2	18.007	0	8.1102	477570000	8	P63279	P63279	SUMO-conjugating enzyme UBC9	UBE2I	1939
18.6161	18.5745	19.0468	18.9815	18.8457	19.2466	18.9074	19.0902	18.6271	18.8258	18.8143	19.3457	18.7757	18.5352	18.8393	18.8358		5	5	3	25	25	20.4	35.924	0	199.7	1101000000	20	P67809;Q9Y2T7	P67809	Nuclease-sensitive element-binding protein 1	YBX1	1941
15.7817	16.0357	16.3437	16.5164	16.5325	16.357	15.8959	16.3846	15.9174	15.8843	15.716	16.1128	15.9429	15.6859	15.8399	15.7733		4	4	4	17.7	17.7	17.7	18.988	0	6.7639	317110000	7	P67812-4;P67812;P67812-3;P67812-2	P67812-4;P67812;P67812-3;P67812-2	Signal peptidase complex catalytic subunit SEC11A	SEC11A	1942
18.503	18.5971	18.758	17.9505	18.6569	18.8165	18.5051	18.6151	18.3169	18.4049	18.4593	19.055	18.2688	18.2769	18.314	18.4534		8	8	8	45.1	45.1	45.1	24.942	0	62.349	1337500000	30	P67872;P67870	P67872;P67870	Casein kinase II subunit beta	CSNK2B	1943
14.0585	14.3815	15.8474	16.0751	16.1929	15.2987	15.3391	15.9794	14.8843	15.7131	14.7723	18.0281	15.5309	15.1939	14.4632	14.9743		10	4	3	30.2	13.3	9.3	28.521	0	12.909	179430000	5	P67937;P67936;P67936-2	P67937;P67936;P67936-2	Tropomyosin alpha-4 chain	TPM4	1944
23.847	23.848	24.3606	24.2318	24.2443	24.4531	23.8723	24.228	23.9375	23.8608	23.7151	24.1821	23.8119	23.6266	23.8491	23.7356		18	6	6	58.4	26.8	26.8	42.019	0	143.36	41174000000	92	P68032;P62736;P63267;P68137;P68133;P63267-2	P68032;P62736;P63267;P68137;P68133;P63267-2	Actin, alpha cardiac muscle 1;Actin, aortic smooth muscle;Actin, gamma-enteric smooth muscle;Actin, alpha skeletal muscle	ACTC1;ACTA2;ACTG2;ACTA1	1945
18.669	18.8135	18.5858	18.4742	18.3221	18.6966	18.1211	18.3537	18.2827	18.3454	18.312	19.2118	18.3673	18.2555	18.0394	18.2612		6	6	6	61.5	61.5	61.5	14.121	0	33.564	1191500000	15	P68036-2;P68036;P68036-3;A0A1B0GUS4	P68036-2;P68036;P68036-3;A0A1B0GUS4	Ubiquitin-conjugating enzyme E2 L3	UBE2L3	1946
24.2332	24.2148	24.6362	24.4594	24.4754	24.8364	24.28	24.5014	24.2932	24.2296	24.1743	24.4201	24.1296	24.1487	24.3492	24.2048		20	20	11	57.6	57.6	33.3	50.184	0	117.03	78926000000	202	Q5VTE0;P68104	Q5VTE0;P68104	Putative elongation factor 1-alpha-like 3;Elongation factor 1-alpha 1	EEF1A1P5;EEF1A1	1947
21.8472	22.2223	22.0258	21.6202	21.8214	21.571	22.2018	22.1586	22.2982	22.0161	21.9616	22.2201	21.9646	21.9292	21.8183	22.0727		23	5	5	66.7	18.5	18.5	48.328	0	301.61	20167000000	46	P68366-2;P68366	P68366-2;P68366	Tubulin alpha-4A chain	TUBA4A	1950
23.867	23.7825	24.3171	21.7862	24.1392	24.3108	24.0412	24.2478	24.1474	24.0389	24.0318	24.3222	24.0909	24.1326	24.1516	24.075		26	5	2	63.6	16.9	3.6	49.83	0	107.62	84970000000	123	P68371	P68371	Tubulin beta-4B chain	TUBB4B	1951
19.6762	19.7799	20.1307	20.0626	20.0309	20.2763	19.8207	20.0185	19.7327	19.8731	19.6798	20.0988	19.7526	19.583	19.711	19.6803		10	10	10	33	33	33	45.143	0	57.755	2063000000	34	P68400;Q8NEV1;P68400-2	P68400;Q8NEV1;P68400-2	Casein kinase II subunit alpha;Casein kinase II subunit alpha 3	CSNK2A1;CSNK2A3	1952
17.5507	17.7453	17.8228	17.5428	17.1268	17.423	17.4236	17.7749	17.7039	17.5142	17.759	18.5683	17.6397	17.6839	17.0932	17.9547		6	6	5	39.7	39.7	36.7	25.569	0	49.226	612210000	9	P68402;P68402-3;P68402-2;P68402-4	P68402;P68402-3;P68402-2;P68402-4	Platelet-activating factor acetylhydrolase IB subunit beta	PAFAH1B2	1953
20.0043	20.1373	19.7372	19.5057	19.6273	19.933	19.6457	19.9343	19.5574	19.4737	19.8192	20.1431	19.4664	19.4658	19.8974	19.9979		9	9	9	9.7	9.7	9.7	134.19	0	27.288	651250000	24	Q5JPE7-2;Q15155;P69849;Q5JPE7;Q5JPE7-3	Q5JPE7-2;Q15155;P69849;Q5JPE7;Q5JPE7-3	Nodal modulator 2;Nodal modulator 1;Nodal modulator 3	NOMO2;NOMO1;NOMO3	1955
19.138	19.1839	19.2926	19.1035	19.2438	19.2301	18.9582	19.0853	19.0534	19.0012	18.9954	19.8716	19.0719	18.8357	18.7247	18.9549		16	16	16	20.4	20.4	20.4	102.36	0	47.716	966150000	36	P78344;P78344-2	P78344;P78344-2	Eukaryotic translation initiation factor 4 gamma 2	EIF4G2	1958
21.3857	21.4539	21.4838	21.2512	21.4641	21.6053	21.3077	21.5429	21.3244	21.2563	21.2959	21.6172	21.263	21.1644	21.3074	21.3459		34	34	34	36.4	36.4	36.4	107.97	0	94.35	3719200000	77	P78347-2;P78347-4;P78347-3;P78347;P78347-5;Q86UP8-3;Q86UP8;Q6EKJ0	P78347-2;P78347-4;P78347-3;P78347	General transcription factor II-I	GTF2I	1960
15.0888	15.2127	14.2326	13.9013	14.2072	14.5182	14.6055	14.3933	14.7475	14.4557	14.4332	14.5248	14.0201	14.0236	14.2469	14.4983		2	2	2	3.4	3.4	3.4	59.909	0	2.8972	22154000	2	P78348;P78348-1	P78348;P78348-1	Acid-sensing ion channel 1	ASIC1	1961
20.4443	20.6309	19.9649	19.6225	19.9679	20.1723	19.9172	20.1425	20.1232	20.0589	20.117	20.545	20.0285	20.0989	20.1174	20.2665		19	19	17	36.8	36.8	32.3	80.124	0	135.05	1913200000	49	P78352-3;P78352;P78352-2	P78352-3;P78352;P78352-2	Disks large homolog 4	DLG4	1962
18.8211	18.862	18.7782	18.5905	18.7641	18.868	18.6163	18.9712	18.7212	18.6488	18.809	19.104	18.6765	18.5942	18.5945	18.7744		10	10	7	28.1	28.1	20	47.377	0	51.46	2346600000	29	P78356;P78356-2	P78356;P78356-2	Phosphatidylinositol 5-phosphate 4-kinase type-2 beta	PIP4K2B	1963
18.2177	18.3922	18.0705	17.6241	18.1854	17.635	18.3535	18.5532	18.2647	18.1394	18.1405	18.466	18.1179	18.0949	18.2164	18.4638		12	12	12	9.8	9.8	9.8	156.26	0	48.371	464190000	19	P78357	P78357	Contactin-associated protein 1	CNTNAP1	1964
17.1983	17.0547	17.474	15.602	17.5148	17.4864	17.3376	17.5176	17.2829	17.1618	17.0508	17.4706	17.1366	17.1762	17.0962	17.1321		5	5	4	11.5	11.5	9.7	77.526	0	9.7215	188620000	12	P78362;P78362-2;B8Y466;Q9UPE1-2;Q9UPE1-3;Q9UPE1-4;Q9UPE1	P78362;P78362-2	SRSF protein kinase 2;SRSF protein kinase 2 N-terminal;SRSF protein kinase 2 C-terminal	SRPK2	1965
19.5217	19.5888	19.7162	19.6059	19.9186	19.8302	19.3149	19.7949	19.6948	19.5594	19.8368	20.261	19.2164	19.1974	19.5	19.7519		9	9	9	4.8	4.8	4.8	255.94	0	109.66	1142700000	19	P78363	P78363	Retinal-specific ATP-binding cassette transporter	ABCA4	1966
22.0522	22.1819	22.2484	22.1182	22.1423	22.2188	22.0496	22.2396	22.1004	22.0259	22.0885	22.5095	22.0541	21.9081	21.8899	22.1222		29	29	29	57.6	57.6	57.6	57.488	0	298.79	16384000000	125	P78371;P78371-2	P78371;P78371-2	T-complex protein 1 subunit beta	CCT2	1967
20.9355	21.0983	21.0164	20.8057	21.0693	20.6933	21.1286	21.2875	21.1217	21.023	21.1633	21.4602	21.079	21.0303	21.0286	21.1594		26	24	24	10.3	9.5	9.5	305.48	0	122.72	3722500000	62	P78559;P78559-2	P78559;P78559-2	Microtubule-associated protein 1A;MAP1A heavy chain;MAP1 light chain LC2	MAP1A	1969
16.7534	16.7711	17.1293	16.9145	17.2405	17.0721	17.0588	17.4729	17.2701	17.0602	17.2557	17.535	17.0862	16.9286	17.1966	17.3307		4	4	4	8	8	8	76.632	0	7.2941	123920000	6	P78563-2;P78563-4;P78563;P78563-5;P78563-6;P78563-3	P78563-2;P78563-4;P78563;P78563-5;P78563-6;P78563-3	Double-stranded RNA-specific editase 1	ADARB1	1970
24.7606	24.8191	25.2393	24.6013	25.0441	25.4212	24.9228	25.4179	25.1973	24.6358	24.9847	25.4758	24.8567	25.034	24.8447	24.9798		23	23	21	73.6	73.6	69.9	45.102	0	323.31	359860000000	475	P79260	P79260			1971
20.2296	19.2578	20.7471	21.0068	20.4984	20.4407	19.291	19.9076	19.0185	19.7209	18.5695	19.1106	20.4259	19.5144	19.6124	19.346		12	12	12	15.6	15.6	15.6	102.14	0	27.692	593130000	20	P79263;CON__Q3T052	P79263			1972
19.5368	19.5838	19.6046	19.4537	19.5045	19.607	19.473	19.7991	19.723	19.5747	19.5597	19.9372	19.372	19.292	19.606	19.6777		9	9	9	24.9	24.9	24.9	44.85	0	22.176	450630000	20	P79273;P16219	P79273			1973
19.3113	19.096	19.285	19.2789	19.1127	19.4433	18.8968	19.1557	19.0906	19.0045	18.7934	19.2752	18.8292	18.7089	18.9997	19.0338		7	7	7	19.3	19.3	19.3	47.956	0	17.197	489110000	23	P79274;P28330	P79274			1974
18.3627	18.3134	18.4848	18.5829	18.5444	18.5774	18.2312	18.4374	18.3004	18.3103	18.3148	18.4729	18.236	18.2178	18.4399	18.1064		16	2	2	39	6.3	6.3	56.841	0	4.3258	297180000	4	P79303	P79303			1976
21.2489	21.3145	21.4676	21.3655	21.7544	22.0861	21.2088	21.4817	21.281	21.3165	21.3667	21.7167	20.9591	20.9484	21.6035	21.5583		21	21	21	49.6	49.6	49.6	52.394	0	94.265	4694600000	58	P79381;P07099	P79381			1978
17.9565	18.1305	18.2871	15.5344	18.1142	18.2576	17.947	18.3507	17.9859	17.9795	17.81	19.2165	17.8096	17.5681	18.0273	18.0358		5	5	5	32.3	32.3	32.3	17.65	0	48.992	336050000	13	P79382;P10620	P79382			1979
18.4417	18.5389	18.7615	18.2893	18.6225	18.6023	18.5431	18.834	18.7293	18.6075	18.7122	18.9887	18.5371	18.5622	18.8409	18.9316		13	13	13	28.6	28.6	28.6	58.589	0	35.95	471640000	29	P79384;P05166;P05166-2	P79384;P05166;P05166-2	Propionyl-CoA carboxylase beta chain, mitochondrial	PCCB	1980
17.027	17.0002	17.2185	17.1571	17.1386	17.3787	17.0863	17.4623	17.0965	16.9623	17.1045	17.41	17.0646	17.1134	16.9911	17.116		5	5	5	13.9	13.9	13.9	45.724	0	10.797	122680000	8	P79385	P79385			1981
21.5426	21.5002	22.095	21.9954	22.0836	22.2187	21.7033	22.0772	21.6782	21.7548	21.6075	21.8956	21.9517	21.5802	21.7776	21.7104		26	26	26	37	37	37	106.66	0	258.15	7056100000	86	P79403;Q14697;Q14697-2	P79403			1982
25.4218	25.6125	25.4162	25.1332	25.3601	25.316	25.4543	25.6593	25.4964	25.4093	25.4665	25.8088	25.4016	25.4342	25.3983	25.4181		28	28	3	59.9	59.9	9.6	59.687	0	323.31	167880000000	347	P80021	P80021			1983
24.258	24.5055	24.5051	24.223	24.5657	24.6215	24.133	24.3106	24.2559	24.0599	23.96	25.0769	24.2452	24.1379	23.8559	24.2268		11	11	11	58	58	58	23.497	0	184.72	56682000000	171	P80031	P80031			1984
21.2439	21.3214	21.4149	20.8464	21.3436	21.2571	21.2062	21.4121	21.4273	21.2265	21.1686	21.4551	21.1898	21.2488	21.3818	21.4499		24	24	24	58	58	58	56.619	0	264.12	8761400000	85	P80147;P80404	P80147;P80404	4-aminobutyrate aminotransferase, mitochondrial	ABAT	1985
19.7933	19.7203	20.0562	20.1662	19.8284	20.1159	19.6956	19.923	19.7283	19.6982	19.5139	20.0084	19.5981	19.4301	19.6574	19.6617		14	14	14	38.9	38.9	38.9	42.512	0	83.728	1597500000	41	P80229;P30740	P80229			1986
21.5735	21.6382	21.8197	21.6476	21.7176	21.9387	21.6412	21.735	21.5461	21.3703	21.362	22.0946	21.4655	21.3141	21.2845	21.4124		11	11	11	43.4	43.4	43.4	35.868	0	31.704	2175100000	41	P80276;P82125-2;P82125;O60218;P15121;C9JRZ8;C9JRZ8-2	P80276			1987
20.1331	20.2635	20.7313	20.4688	20.628	20.5224	20.5682	20.6325	20.56	20.3977	20.545	21.1351	20.4426	20.4163	20.2055	20.3905		12	12	12	64.3	64.3	64.3	24.646	0	95.123	2670800000	44	P80895;P22061;P22061-2	P80895;P22061;P22061-2	Protein-L-isoaspartate(D-aspartate) O-methyltransferase	PCMT1	1989
17.6854	17.6174	18.4658	18.2859	18.107	18.1003	17.7671	18.1673	17.8507	17.8834	17.8699	18.2384	18.1417	18.0377	18.1522	18.354		6	6	6	18.6	18.6	18.6	45.122	0	28.275	168890000	11	P81140;Q92947-2;Q92947	P81140			1991
13.7556	13.8489	14.9061	10.3897	14.0938	14.7821	13.3794	13.6681	13.6334	13.7253	13.5779	13.8439	13.757	13.3911	13.7463	13.7661		2	2	2	36.2	36.2	36.2	8.9493	0	6.7885	44081000	4	P81405	P81405			1992
18.541	18.0703	19.5363	18.4458	18.7899	19.9472	17.6718	17.9168	18.1266	17.8326	17.9565	18.2061	17.7169	16.4964	17.824	17.6269		2	2	2	12.7	12.7	12.7	11.284	0	3.7294	205300000	8	P81605;P81605-2	P81605;P81605-2	Dermcidin;Survival-promoting peptide;DCD-1	DCD	1994
17.7252	17.7686	18.1431	17.6888	17.9593	18.2307	17.7324	17.9396	17.8969	17.8012	17.7549	18.1667	17.8024	17.6609	17.6896	17.7502		6	6	6	53.2	53.2	53.2	18.035	0	62.702	753530000	15	P81693;P24666-3;P24666-2;P24666;P24666-4	P81693;P24666-3;P24666-2;P24666	Low molecular weight phosphotyrosine protein phosphatase	ACP1	1995
14.7146	14.5406	15.0864	15.1038	14.9283	15.0306	14.9075	15.0802	14.8227	14.6402	14.4574	14.3297	14.2722	14.7498	14.5702	14.2123		5	5	5	4.4	4.4	4.4	122.84	0	8.6783	51457000	5	P82094;P82094-2	P82094;P82094-2	TATA element modulatory factor	TMF1	1997
22.2019	22.4394	22.6693	22.5923	22.5838	22.8864	22.428	22.6014	22.3778	22.3443	22.2131	22.7098	22.4866	22.1716	22.4119	22.4847		8	8	8	88.6	88.6	88.6	11.828	0	30.818	9344800000	34	P82460;P10599;P10599-2	P82460;P10599;P10599-2	Thioredoxin	TXN	1998
16.184	16.0274	16.6658	16.6832	16.6744	16.3885	16.2892	16.5945	16.5646	16.5729	16.9186	18.2463	16.5982	16.469	16.0627	16.2436		2	2	2	12.6	12.6	12.6	11.466	0	8.051	133910000	5	P82909	P82909	28S ribosomal protein S36, mitochondrial	MRPS36	2001
17.3611	17.4237	17.7023	17.7967	17.714	17.8406	17.1706	17.4283	17.3988	17.2301	17.5852	18.4643	17.3553	17.1167	17.1232	17.1555		4	4	4	22.9	22.9	22.9	23.671	0	68.438	463230000	10	P82979	P82979	SAP domain-containing ribonucleoprotein	SARNP	2003
[truncated: 2,063 more rows]
