# Supplementary material for: Proteome Analysis of Aflibercept Intervention in Experimental Central Retinal Vein Occlusion
Source: Molecules. 2022 May 24;27(11):3360. doi: 10.3390/molecules27113360 (PMC9182497; doi:10.3390/molecules27113360)
Supplement: Supplementary file 1 [file molecules-27-03360-s001.zip › Table S3 - all successfully assigned proteins from the all successfully assigned proteins - test of reproducibility of CRVO model.xlsx]

## Sheet: Ark1
Significant	Negative LOG(P-value)	Difference	Protein IDs	Majority protein IDs	Protein names	Gene names	Fasta headers	Symbol color	Symbol type	Symbol size	Show label	Only identified by site	Reverse	Potential contaminant	Peptides	Razor + unique peptides	Unique peptides	Sequence coverage [%]	Unique + razor sequence coverage [%]	Unique sequence coverage [%]	Mol. weight [kDa]	Q-value	Score	Intensity	MS/MS count	Number of proteins	3H	3V	4H	4V	7H	7V	9H	9V
+	2.55158	0.834963	A0A024RBG1;Q9NZJ9;Q9NZJ9-2;Q9NZJ9-3;Q8NFP7	A0A024RBG1;Q9NZJ9;Q9NZJ9-2;Q9NZJ9-3;Q8NFP7	Diphosphoinositol polyphosphate phosphohydrolase 2;Diphosphoinositol polyphosphate phosphohydrolase 3-alpha	NUDT4;NUDT10	sp|A0A024RBG1|NUD4B_HUMAN Diphosphoinositol polyphosphate phosphohydrolase NUDT4B OS=Homo sapiens OX=9606 GN=NUDT4B PE=3 SV=1;sp|Q9NZJ9|NUDT4_HUMAN Diphosphoinositol polyphosphate phosphohydrolase 2 OS=Homo sapiens OX=9606 GN=NUDT4 PE=1 SV=2;sp|Q9NZJ9-2|NU	Color2 [A=255, R=0, G=0, B=255]	7	4					4	4	2	34.3	34.3	21	20.434	0	17.933	937930000	26	5	17.5276	16.1268	17.1583	16.3452	17.2974	16.6132	16.8622	16.4205
	1.52257	0.328226	A0AVT1;A0AVT1-2;A0AVT1-4;A0AVT1-3	A0AVT1;A0AVT1-2	Ubiquitin-like modifier-activating enzyme 6	UBA6	sp|A0AVT1|UBA6_HUMAN Ubiquitin-like modifier-activating enzyme 6 OS=Homo sapiens OX=9606 GN=UBA6 PE=1 SV=1;sp|A0AVT1-2|UBA6_HUMAN Isoform 2 of Ubiquitin-like modifier-activating enzyme 6 OS=Homo sapiens OX=9606 GN=UBA6	Color2 [A=255, R=169, G=169, B=169]	1	4					13	13	13	14.8	14.8	14.8	117.97	0	26.535	3171000000	47	4	17.8769	17.3375	17.6951	17.5821	18.0666	17.7114	17.9801	17.6747
+	2.43669	0.614797	A0FGR8-2;A0FGR8;A0FGR8-6;A0FGR8-5;A0FGR8-4	A0FGR8-2;A0FGR8;A0FGR8-6	Extended synaptotagmin-2	ESYT2	sp|A0FGR8-2|ESYT2_HUMAN Isoform 2 of Extended synaptotagmin-2 OS=Homo sapiens OX=9606 GN=ESYT2;sp|A0FGR8|ESYT2_HUMAN Extended synaptotagmin-2 OS=Homo sapiens OX=9606 GN=ESYT2 PE=1 SV=1;sp|A0FGR8-6|ESYT2_HUMAN Isoform 6 of Extended synaptotagmin-2 OS=Homo s	Color2 [A=255, R=0, G=0, B=255]	7	4					4	4	4	6.5	6.5	6.5	98.9	0	48.713	114800000	16	5	14.2743	13.206	14.1164	13.5674	14.2327	13.6434	14.0141	13.7616
	1.27287	1.02864	A0MZ66-2;A0MZ66-4;A0MZ66;A0MZ66-3;A0MZ66-8;A0MZ66-5;A0MZ66-6	A0MZ66-2;A0MZ66-4;A0MZ66;A0MZ66-3;A0MZ66-8;A0MZ66-5;A0MZ66-6	Shootin-1	KIAA1598	sp|A0MZ66-2|SHOT1_HUMAN Isoform 2 of Shootin-1 OS=Homo sapiens OX=9606 GN=SHTN1;sp|A0MZ66-4|SHOT1_HUMAN Isoform 4 of Shootin-1 OS=Homo sapiens OX=9606 GN=SHTN1;sp|A0MZ66|SHOT1_HUMAN Shootin-1 OS=Homo sapiens OX=9606 GN=SHTN1 PE=1 SV=4;sp|A0MZ66-3|SHOT1_HUM	Color2 [A=255, R=169, G=169, B=169]	1	4					3	3	3	6.8	6.8	6.8	52.635	0	10.197	181900000	16	7	15.0325	13.4329	14.6315	13.3631	15.0395	13.1111	14.004	14.6859
	1.10257	0.450252	A1L0T0	A1L0T0	Acetolactate synthase-like protein	ILVBL	sp|A1L0T0|ILVBL_HUMAN Acetolactate synthase-like protein OS=Homo sapiens OX=9606 GN=ILVBL PE=1 SV=2	Color2 [A=255, R=169, G=169, B=169]	1	4					3	3	3	8.5	8.5	8.5	67.867	0	54.918	531020000	15	1	16.656	16.017	16.5584	16.1792	17.2106	16.4285	16.7342	16.7335
+	2.35116	0.932113	A1X283	A1X283	SH3 and PX domain-containing protein 2B	SH3PXD2B	sp|A1X283|SPD2B_HUMAN SH3 and PX domain-containing protein 2B OS=Homo sapiens OX=9606 GN=SH3PXD2B PE=1 SV=3	Color2 [A=255, R=0, G=0, B=255]	7	4					4	4	4	4.6	4.6	4.6	101.58	0	10.147	152660000	16	1	16.0236	14.3877	15.6439	14.6307	15.6282	15.0097	15.2087	14.7479
	0.516356	0.205352	A2RRP1;A2RRP1-2	A2RRP1;A2RRP1-2	Neuroblastoma-amplified sequence	NBAS	sp|A2RRP1|NBAS_HUMAN Neuroblastoma-amplified sequence OS=Homo sapiens OX=9606 GN=NBAS PE=1 SV=2;sp|A2RRP1-2|NBAS_HUMAN Isoform 2 of Neuroblastoma-amplified sequence OS=Homo sapiens OX=9606 GN=NBAS	Color2 [A=255, R=169, G=169, B=169]	1	4					10	10	10	4.9	4.9	4.9	268.57	0	12.287	276160000	25	2	16.3525	15.8021	15.9888	15.9919	16.5412	16.1213	16.331	16.4768
	1.09696	-1.08272	A2RTX5-2;A2RTX5	A2RTX5-2;A2RTX5	Probable threonine--tRNA ligase 2, cytoplasmic	TARSL2	sp|A2RTX5-2|SYTC2_HUMAN Isoform 2 of Threonine--tRNA ligase 2, cytoplasmic OS=Homo sapiens OX=9606 GN=TARSL2;sp|A2RTX5|SYTC2_HUMAN Threonine--tRNA ligase 2, cytoplasmic OS=Homo sapiens OX=9606 GN=TARSL2 PE=1 SV=1	Color2 [A=255, R=169, G=169, B=169]	1	4					3	2	2	5.4	3.1	3.1	81.56	0	4.2604	46782000	6	2	13.1507	14.7618	13.2796	15.1211	14.6393	15.3105	15.1491	15.3562
	0.0481588	0.0205483	A2RUC4;A2RUC4-2	A2RUC4;A2RUC4-2	tRNA wybutosine-synthesizing protein 5	TYW5	sp|A2RUC4|TYW5_HUMAN tRNA wybutosine-synthesizing protein 5 OS=Homo sapiens OX=9606 GN=TYW5 PE=1 SV=1;sp|A2RUC4-2|TYW5_HUMAN Isoform 2 of tRNA wybutosine-synthesizing protein 5 OS=Homo sapiens OX=9606 GN=TYW5	Color2 [A=255, R=169, G=169, B=169]	1	4					2	2	2	7.3	7.3	7.3	36.547	0.00023912	2.617	31138000	6	2	12.5894	12.4871	12.5735	12.5064	12.8609	12.9926	12.8747	12.8302
	0.636117	-0.231059	A3KMH1-2;A3KMH1-3;A3KMH1	A3KMH1-2;A3KMH1-3;A3KMH1	von Willebrand factor A domain-containing protein 8	VWA8	sp|A3KMH1-2|VWA8_HUMAN Isoform 2 of von Willebrand factor A domain-containing protein 8 OS=Homo sapiens OX=9606 GN=VWA8;sp|A3KMH1-3|VWA8_HUMAN Isoform 3 of von Willebrand factor A domain-containing protein 8 OS=Homo sapiens OX=9606 GN=VWA8;sp|A3KMH1|VWA8_H	Color2 [A=255, R=169, G=169, B=169]	1	4					8	8	8	9.3	9.3	9.3	116.94	0	29	142180000	26	3	15.8091	15.6882	15.479	16.106	15.8105	16.2327	16.0996	16.0956
	1.1284	0.262624	A4D1P6;A4D1P6-2;A4D1P6-3	A4D1P6;A4D1P6-2;A4D1P6-3	WD repeat-containing protein 91	WDR91	sp|A4D1P6|WDR91_HUMAN WD repeat-containing protein 91 OS=Homo sapiens OX=9606 GN=WDR91 PE=1 SV=2;sp|A4D1P6-2|WDR91_HUMAN Isoform 2 of WD repeat-containing protein 91 OS=Homo sapiens OX=9606 GN=WDR91;sp|A4D1P6-3|WDR91_HUMAN Isoform 3 of WD repeat-containing	Color2 [A=255, R=169, G=169, B=169]	1	4					4	4	4	5.4	5.4	5.4	83.343	0	3.6407	40523000	9	3	14.2441	13.7833	14.095	13.8919	14.3713	14.2731	14.1864	13.8979
+	2.6987	0.808019	A4UGR9-2;A4UGR9-3;A4UGR9;A4UGR9-8	A4UGR9-2;A4UGR9-3;A4UGR9;A4UGR9-8	Xin actin-binding repeat-containing protein 2	XIRP2	sp|A4UGR9-2|XIRP2_HUMAN Isoform 2 of Xin actin-binding repeat-containing protein 2 OS=Homo sapiens OX=9606 GN=XIRP2;sp|A4UGR9-3|XIRP2_HUMAN Isoform 3 of Xin actin-binding repeat-containing protein 2 OS=Homo sapiens OX=9606 GN=XIRP2;sp|A4UGR9|XIRP2_HUMAN Xi	Color2 [A=255, R=0, G=0, B=255]	7	4					3	3	3	0.8	0.8	0.8	377.34	0	3.2915	194290000	6	4	17.561	16.45	17.8005	16.8855	17.6057	16.8363	17.2241	16.7874
	0.388292	-0.205829	A5PLN9-7;A5PLN9-2;A5PLN9-4;A5PLN9;A5PLN9-5	A5PLN9-7;A5PLN9-2;A5PLN9-4;A5PLN9;A5PLN9-5	Trafficking protein particle complex subunit 13	TRAPPC13	sp|A5PLN9-7|TPC13_HUMAN Isoform 5 of Trafficking protein particle complex subunit 13 OS=Homo sapiens OX=9606 GN=TRAPPC13;sp|A5PLN9-2|TPC13_HUMAN Isoform 2 of Trafficking protein particle complex subunit 13 OS=Homo sapiens OX=9606 GN=TRAPPC13;sp|A5PLN9-4|TP	Color2 [A=255, R=169, G=169, B=169]	1	4					2	2	2	6.5	6.5	6.5	34.884	0.0055993	1.3789	104680000	6	5	13.9782	14.2108	13.8773	14.4897	14.632	14.8007	14.5702	14.38
	0.675765	0.155856	A5YKK6;A5YKK6-2;A5YKK6-3;A5YKK6-4	A5YKK6;A5YKK6-2;A5YKK6-3;A5YKK6-4	CCR4-NOT transcription complex subunit 1	CNOT1	sp|A5YKK6|CNOT1_HUMAN CCR4-NOT transcription complex subunit 1 OS=Homo sapiens OX=9606 GN=CNOT1 PE=1 SV=2;sp|A5YKK6-2|CNOT1_HUMAN Isoform 2 of CCR4-NOT transcription complex subunit 1 OS=Homo sapiens OX=9606 GN=CNOT1;sp|A5YKK6-3|CNOT1_HUMAN Isoform 3 of CC	Color2 [A=255, R=169, G=169, B=169]	1	4					29	29	29	17	17	17	266.94	0	109.56	807410000	78	4	17.6917	17.3104	17.4877	17.6013	17.8015	17.6772	17.8237	17.5922
	0.212748	-0.317954	A6NDG6	A6NDG6	Phosphoglycolate phosphatase	PGP	sp|A6NDG6|PGP_HUMAN Glycerol-3-phosphate phosphatase OS=Homo sapiens OX=9606 GN=PGP PE=1 SV=1	Color2 [A=255, R=169, G=169, B=169]	1	4					4	4	4	18.4	18.4	18.4	34.006	0	29.039	468550000	23	1	14.8074	14.9791	14.4421	15.2856	16.3365	15.4425	15.6937	16.8444
+	2.49394	0.526428	A6NDU8	A6NDU8	UPF0600 protein C5orf51	C5orf51	sp|A6NDU8|CE051_HUMAN UPF0600 protein C5orf51 OS=Homo sapiens OX=9606 GN=C5orf51 PE=1 SV=1	Color2 [A=255, R=0, G=0, B=255]	7	4					6	6	6	23.1	23.1	23.1	33.62	0	30.724	290110000	15	1	15.2819	14.5844	15.1674	14.5071	15.3511	14.8602	14.9913	14.7343
	0.0257581	0.0302305	A6NE02	A6NE02	BTB/POZ domain-containing protein 17	BTBD17	sp|A6NE02|BTBDH_HUMAN BTB/POZ domain-containing protein 17 OS=Homo sapiens OX=9606 GN=BTBD17 PE=3 SV=1	Color2 [A=255, R=169, G=169, B=169]	1	4					5	5	5	18.2	18.2	18.2	52.47	0	259.9	185750000	21	1	15.036	15.0951	14.8726	15.2346	16.2105	15.5227	15.964	16.1097
	0.603574	-0.866519	A6NGN9	A6NGN9	IgLON family member 5	IGLON5	sp|A6NGN9|IGLO5_HUMAN IgLON family member 5 OS=Homo sapiens OX=9606 GN=IGLON5 PE=1 SV=4	Color2 [A=255, R=169, G=169, B=169]	1	4					3	3	3	13.7	13.7	13.7	36.794	0	23.606	350200000	31	1	13.5322	14.7915	13.8482	15.1931	15.9635	15.5263	15.2063	16.5054
	0.714436	-0.310313	A6NHQ2	A6NHQ2	rRNA/tRNA 2-O-methyltransferase fibrillarin-like protein 1	FBLL1	sp|A6NHQ2|FBLL1_HUMAN rRNA/tRNA 2-O-methyltransferase fibrillarin-like protein 1 OS=Homo sapiens OX=9606 GN=FBLL1 PE=3 SV=2	Color2 [A=255, R=169, G=169, B=169]	1	4					4	3	3	17.4	14.1	14.1	34.803	0	5.8704	272650000	10	1	15.496	15.7642	15.3315	15.9756	15.9612	16.2528	16.0992	16.1365
	0.632218	0.166591	A6NHR9;A6NHR9-2;A6NHR9-3	A6NHR9;A6NHR9-2	Structural maintenance of chromosomes flexible hinge domain-containing protein 1	SMCHD1	sp|A6NHR9|SMHD1_HUMAN Structural maintenance of chromosomes flexible hinge domain-containing protein 1 OS=Homo sapiens OX=9606 GN=SMCHD1 PE=1 SV=2;sp|A6NHR9-2|SMHD1_HUMAN Isoform 2 of Structural maintenance of chromosomes flexible hinge domain-containing p	Color2 [A=255, R=169, G=169, B=169]	1	4					14	14	14	9.2	9.2	9.2	226.37	0	31.995	369770000	41	3	17.2026	16.8569	17.0406	17.1096	17.4574	17.2767	17.3462	17.1372
	0.0606267	-0.0422988	A6NHX0	A6NHX0	GATS-like protein 2	GATSL2	sp|A6NHX0|CAST2_HUMAN Cytosolic arginine sensor for mTORC1 subunit 2 OS=Homo sapiens OX=9606 GN=CASTOR2 PE=1 SV=3	Color2 [A=255, R=169, G=169, B=169]	1	4					3	3	2	8.8	8.8	6.1	36.056	0.00023613	2.4944	32837000	7	1	13.3176	13.2023	13.0458	13.5323	13.7761	13.7757	13.9547	13.753
	0.235349	-0.15216	A7KAX9;A7KAX9-2;A7KAX9-3	A7KAX9;A7KAX9-2;A7KAX9-3	Rho GTPase-activating protein 32	ARHGAP32	sp|A7KAX9|RHG32_HUMAN Rho GTPase-activating protein 32 OS=Homo sapiens OX=9606 GN=ARHGAP32 PE=1 SV=1;sp|A7KAX9-2|RHG32_HUMAN Isoform 2 of Rho GTPase-activating protein 32 OS=Homo sapiens OX=9606 GN=ARHGAP32;sp|A7KAX9-3|RHG32_HUMAN Isoform 3 of Rho GTPase-a	Color2 [A=255, R=169, G=169, B=169]	1	4					8	8	8	5.1	5.1	5.1	230.53	0	24.585	188750000	22	3	15.1874	15.2781	15.2028	15.7595	15.9565	15.9625	15.9069	15.8621
	0.421824	0.159734	Q9NQA3;C4AMC7;Q6VEQ5;A8K0Z3;A8MWX3	Q9NQA3;C4AMC7;Q6VEQ5;A8K0Z3;A8MWX3	WAS protein family homolog 6;Putative WAS protein family homolog 3;WAS protein family homolog 2;WAS protein family homolog 1;Putative WAS protein family homolog 4	WASH6P;WASH3P;WASH2P;WASH1;WASH4P	sp|Q9NQA3|WASH6_HUMAN WAS protein family homolog 6 OS=Homo sapiens OX=9606 GN=WASH6P PE=1 SV=3;sp|C4AMC7|WASH3_HUMAN Putative WAS protein family homolog 3 OS=Homo sapiens OX=9606 GN=WASH3P PE=1 SV=2;sp|Q6VEQ5|WASH2_HUMAN WAS protein family homolog 2 OS=Hom	Color2 [A=255, R=169, G=169, B=169]	1	4					2	2	2	5.1	5.1	5.1	47.989	0	5.112	50857000	9	5	15.3588	14.9582	15.2471	15.288	15.6166	15.496	15.6896	15.531
	0.106251	-0.0626657	A8MVW0;Q5VUB5	A8MVW0	Protein FAM171A2	FAM171A2	sp|A8MVW0|F1712_HUMAN Protein FAM171A2 OS=Homo sapiens OX=9606 GN=FAM171A2 PE=1 SV=1	Color2 [A=255, R=169, G=169, B=169]	1	4					5	5	5	10.2	10.2	10.2	87.434	0	41.461	157470000	22	2	14.7477	14.8571	14.8727	15.2908	15.324	15.3371	15.5441	15.2542
	1.4978	-0.600514	B1AK53	B1AK53	Espin	ESPN	sp|B1AK53|ESPN_HUMAN Espin OS=Homo sapiens OX=9606 GN=ESPN PE=1 SV=1	Color2 [A=255, R=169, G=169, B=169]	1	4					3	3	3	4.2	4.2	4.2	91.732	0	3.8497	132080000	12	1	13.1024	13.684	12.8602	13.9155	13.335	13.889	13.8148	14.0261
	0.0138596	-0.00801492	B7ZAQ6-2;B7ZAQ6-3;P0CG08;B7ZAQ6	B7ZAQ6-2;B7ZAQ6-3;P0CG08;B7ZAQ6	Golgi pH regulator A;Golgi pH regulator B	GPR89A;GPR89B	sp|B7ZAQ6-2|GPHRA_HUMAN Isoform 2 of Golgi pH regulator A OS=Homo sapiens OX=9606 GN=GPR89A;sp|B7ZAQ6-3|GPHRA_HUMAN Isoform 3 of Golgi pH regulator A OS=Homo sapiens OX=9606 GN=GPR89A;sp|P0CG08|GPHRB_HUMAN Golgi pH regulator B OS=Homo sapiens OX=9606 GN=GP	Color2 [A=255, R=169, G=169, B=169]	1	4					2	2	2	7.5	7.5	7.5	38.484	0	11.501	23617000	7	4	13.5696	13.4128	13.6536	13.8111	14.0233	13.9964	14.0434	14.1017
	0.0730224	-0.0588381	O43374-2;O43374;C9J798	O43374-2;O43374;C9J798	Ras GTPase-activating protein 4;Putative Ras GTPase-activating protein 4B	RASA4;RASA4B	sp|O43374-2|RASL2_HUMAN Isoform 2 of Ras GTPase-activating protein 4 OS=Homo sapiens OX=9606 GN=RASA4;sp|O43374|RASL2_HUMAN Ras GTPase-activating protein 4 OS=Homo sapiens OX=9606 GN=RASA4 PE=2 SV=2;sp|C9J798|RAS4B_HUMAN Ras GTPase-activating protein 4B OS	Color2 [A=255, R=169, G=169, B=169]	1	4					3	3	3	4.5	4.5	4.5	85.408	0	33.806	44457000	9	3	13.8975	14.2485	14.1768	14.4096	14.964	14.8313	14.8527	14.6368
	0.0602778	-0.0438621	C9JLW8	C9JLW8	Protein FAM195B	FAM195B	sp|C9JLW8|MCRI1_HUMAN Mapk-regulated corepressor-interacting protein 1 OS=Homo sapiens OX=9606 GN=MCRIP1 PE=1 SV=1	Color2 [A=255, R=169, G=169, B=169]	1	4					3	3	3	39.2	39.2	39.2	10.92	0	28.367	302410000	15	1	15.5591	15.4261	15.4456	15.7749	16.2077	16.0319	16.0839	16.2388
	0.472305	0.147936	Q13765;E9PAV3-2;E9PAV3;Q9BZK3	Q13765;E9PAV3-2;E9PAV3	Nascent polypeptide-associated complex subunit alpha;Nascent polypeptide-associated complex subunit alpha, muscle-specific form	NACA	sp|Q13765|NACA_HUMAN Nascent polypeptide-associated complex subunit alpha OS=Homo sapiens OX=9606 GN=NACA PE=1 SV=1;sp|E9PAV3-2|NACAM_HUMAN Isoform skNAC-2 of Nascent polypeptide-associated complex subunit alpha, muscle-specific form OS=Homo sapiens OX=960	Color2 [A=255, R=169, G=169, B=169]	1	4					5	5	5	32.6	32.6	32.6	23.384	0	180.07	2051400000	33	4	18.3755	17.8834	18.0404	18.218	18.42	18.3174	18.4814	18.3068
	0.671278	-0.283862	L0R6Q1	L0R6Q1		SLC35A4	sp|L0R6Q1|S35U4_HUMAN SLC35A4 upstream open reading frame protein OS=Homo sapiens OX=9606 GN=SLC35A4 PE=3 SV=1	Color2 [A=255, R=169, G=169, B=169]	1	4					2	2	2	32	32	32	11.133	0	8.8403	134550000	6	1	13.8861	14.2977	13.9121	14.3631	14.3739	14.6163	14.6333	14.6637
+	2.19896	0.998101	O00116	O00116	Alkyldihydroxyacetonephosphate synthase, peroxisomal	AGPS	sp|O00116|ADAS_HUMAN Alkyldihydroxyacetonephosphate synthase, peroxisomal OS=Homo sapiens OX=9606 GN=AGPS PE=1 SV=1	Color2 [A=255, R=0, G=0, B=255]	7	4					5	5	5	12.8	12.8	12.8	72.911	0	42.519	258500000	12	1	15.1285	13.307	14.5459	13.4846	14.5204	13.96	14.1608	13.6117
	0.696377	-0.36492	O00139-2;O00139-1;O00139-5;O00139;O00139-4;Q8N4N8	O00139-2;O00139-1;O00139-5;O00139;O00139-4	Kinesin-like protein KIF2A	KIF2A	sp|O00139-2|KIF2A_HUMAN Isoform 2 of Kinesin-like protein KIF2A OS=Homo sapiens OX=9606 GN=KIF2A;sp|O00139-1|KIF2A_HUMAN Isoform 1 of Kinesin-like protein KIF2A OS=Homo sapiens OX=9606 GN=KIF2A;sp|O00139-5|KIF2A_HUMAN Isoform 5 of Kinesin-like protein KIF2	Color2 [A=255, R=169, G=169, B=169]	1	4					11	11	11	19.8	19.8	19.8	75.042	0	72.799	725700000	47	6	17.9226	18.1694	17.7059	18.432	18.3654	18.6804	18.6393	18.8112
	0.99464	0.249597	O00151	O00151	PDZ and LIM domain protein 1	PDLIM1	sp|O00151|PDLI1_HUMAN PDZ and LIM domain protein 1 OS=Homo sapiens OX=9606 GN=PDLIM1 PE=1 SV=4	Color2 [A=255, R=169, G=169, B=169]	1	4					4	4	4	14.9	14.9	14.9	36.071	0	38.397	67265000	11	1	14.5608	14.4016	14.7807	14.4494	14.9869	14.8087	14.891	14.5613
	1.1056	-0.908577	O00154-6;O00154-4;O00154-7;O00154;O00154-2;O00154-3;O00154-5	O00154-6;O00154-4;O00154-7;O00154;O00154-2;O00154-3;O00154-5	Cytosolic acyl coenzyme A thioester hydrolase	ACOT7	sp|O00154-6|BACH_HUMAN Isoform 6 of Cytosolic acyl coenzyme A thioester hydrolase OS=Homo sapiens OX=9606 GN=ACOT7;sp|O00154-4|BACH_HUMAN Isoform 4 of Cytosolic acyl coenzyme A thioester hydrolase OS=Homo sapiens OX=9606 GN=ACOT7;sp|O00154-7|BACH_HUMAN Iso	Color2 [A=255, R=169, G=169, B=169]	1	4					7	7	7	28	28	28	36.567	0	70.545	2501600000	42	7	18.0881	19.3672	17.9457	19.6411	19.1599	19.6773	19.6732	19.8157
	1.06435	0.29969	O00159-2;O00159-3;O00159	O00159-2;O00159-3;O00159	Unconventional myosin-Ic	MYO1C	sp|O00159-2|MYO1C_HUMAN Isoform 2 of Unconventional myosin-Ic OS=Homo sapiens OX=9606 GN=MYO1C;sp|O00159-3|MYO1C_HUMAN Isoform 3 of Unconventional myosin-Ic OS=Homo sapiens OX=9606 GN=MYO1C;sp|O00159|MYO1C_HUMAN Unconventional myosin-Ic OS=Homo sapiens OX=	Color2 [A=255, R=169, G=169, B=169]	1	4					9	9	9	13.2	13.2	13.2	117.91	0	103.96	170220000	33	3	16.7302	16.0313	16.6161	16.451	16.7339	16.6791	16.8245	16.5446
+	2.96045	1.0614	O00161;O00161-2	O00161;O00161-2	Synaptosomal-associated protein 23	SNAP23	sp|O00161|SNP23_HUMAN Synaptosomal-associated protein 23 OS=Homo sapiens OX=9606 GN=SNAP23 PE=1 SV=1;sp|O00161-2|SNP23_HUMAN Isoform SNAP-23b of Synaptosomal-associated protein 23 OS=Homo sapiens OX=9606 GN=SNAP23	Color2 [A=255, R=0, G=0, B=255]	7	4					2	2	2	18.5	18.5	18.5	23.354	0	10.025	89364000	6	2	14.1944	12.591	13.8728	12.6734	13.7614	12.9347	13.3924	12.7765
	0.518934	-0.314577	O00170	O00170	AH receptor-interacting protein	AIP	sp|O00170|AIP_HUMAN AH receptor-interacting protein OS=Homo sapiens OX=9606 GN=AIP PE=1 SV=2	Color2 [A=255, R=169, G=169, B=169]	1	4					3	3	3	11.8	11.8	11.8	37.636	0	18.381	316570000	12	1	15.0935	15.3057	14.9784	15.6791	15.6934	15.8857	15.9103	16.0634
	0.0101512	-0.00481939	O00178	O00178	GTP-binding protein 1	GTPBP1	sp|O00178|GTPB1_HUMAN GTP-binding protein 1 OS=Homo sapiens OX=9606 GN=GTPBP1 PE=1 SV=3	Color2 [A=255, R=169, G=169, B=169]	1	4					11	11	11	23.9	23.9	23.9	72.453	0	67.226	910980000	52	1	17.8501	17.7062	17.6739	18.0095	18.1684	18.1058	18.2113	18.1015
	0.423922	0.104798	O00186	O00186	Syntaxin-binding protein 3	STXBP3	sp|O00186|STXB3_HUMAN Syntaxin-binding protein 3 OS=Homo sapiens OX=9606 GN=STXBP3 PE=1 SV=2	Color2 [A=255, R=169, G=169, B=169]	1	4					6	6	6	10.3	10.3	10.3	67.764	0	40.197	759450000	20	1	17.0757	16.7335	16.9056	16.9186	17.158	17.1666	17.1491	17.0505
+	2.30928	0.820173	O00192-2;O00192	O00192-2;O00192	Armadillo repeat protein deleted in velo-cardio-facial syndrome	ARVCF	sp|O00192-2|ARVC_HUMAN Isoform Short of Armadillo repeat protein deleted in velo-cardio-facial syndrome OS=Homo sapiens OX=9606 GN=ARVCF;sp|O00192|ARVC_HUMAN Armadillo repeat protein deleted in velo-cardio-facial syndrome OS=Homo sapiens OX=9606 GN=ARVCF P	Color2 [A=255, R=0, G=0, B=255]	7	4					11	11	11	16.9	16.9	16.9	97.684	0	194.5	1639400000	57	2	18.9327	17.4034	18.5054	17.6371	18.3746	17.9258	18.2228	17.7885
	0.214302	0.0835762	O00193	O00193	Small acidic protein	SMAP	sp|O00193|SMAP_HUMAN Small acidic protein OS=Homo sapiens OX=9606 GN=SMAP PE=1 SV=1	Color2 [A=255, R=169, G=169, B=169]	1	4					4	4	4	25.7	25.7	25.7	20.332	0	323.31	1321400000	37	1	17.6193	17.0947	16.9858	17.3123	17.4262	17.4029	17.5023	17.3894
+	2.75099	0.936962	O00203-3;O00203	O00203-3;O00203	AP-3 complex subunit beta-1	AP3B1	sp|O00203-3|AP3B1_HUMAN Isoform 2 of AP-3 complex subunit beta-1 OS=Homo sapiens OX=9606 GN=AP3B1;sp|O00203|AP3B1_HUMAN AP-3 complex subunit beta-1 OS=Homo sapiens OX=9606 GN=AP3B1 PE=1 SV=3	Color2 [A=255, R=0, G=0, B=255]	7	4					13	9	9	14.6	10.1	10.1	116.19	0	46.962	184180000	19	2	16.2526	14.7054	16.0049	15.0166	15.8436	15.153	15.548	15.0263
	1.23689	-1.03541	O00217	O00217	NADH dehydrogenase [ubiquinone] iron-sulfur protein 8, mitochondrial	NDUFS8	sp|O00217|NDUS8_HUMAN NADH dehydrogenase [ubiquinone] iron-sulfur protein 8, mitochondrial OS=Homo sapiens OX=9606 GN=NDUFS8 PE=1 SV=1	Color2 [A=255, R=169, G=169, B=169]	1	4					3	3	3	13.8	13.8	13.8	23.705	0	5.7868	929920000	15	1	15.9578	17.3253	15.8747	17.5407	17.0386	17.8478	17.6017	17.9008
	0.482936	0.221568	O00231;O00231-2	O00231;O00231-2	26S proteasome non-ATPase regulatory subunit 11	PSMD11	sp|O00231|PSD11_HUMAN 26S proteasome non-ATPase regulatory subunit 11 OS=Homo sapiens OX=9606 GN=PSMD11 PE=1 SV=3;sp|O00231-2|PSD11_HUMAN Isoform 2 of 26S proteasome non-ATPase regulatory subunit 11 OS=Homo sapiens OX=9606 GN=PSMD11	Color2 [A=255, R=169, G=169, B=169]	1	4					21	21	21	58.3	58.3	58.3	47.463	0	229.65	13041000000	120	2	20.9729	20.4185	20.6487	20.7712	21.3545	20.8887	21.115	21.1265
	0.764332	0.217925	O00232;O00232-2	O00232;O00232-2	26S proteasome non-ATPase regulatory subunit 12	PSMD12	sp|O00232|PSD12_HUMAN 26S proteasome non-ATPase regulatory subunit 12 OS=Homo sapiens OX=9606 GN=PSMD12 PE=1 SV=3;sp|O00232-2|PSD12_HUMAN Isoform 2 of 26S proteasome non-ATPase regulatory subunit 12 OS=Homo sapiens OX=9606 GN=PSMD12	Color2 [A=255, R=169, G=169, B=169]	1	4					12	12	12	33.8	33.8	33.8	52.904	0	269.81	2909900000	67	2	18.4947	17.9429	18.199	18.2337	18.5972	18.4316	18.5529	18.364
+	3.37566	0.752784	O00233;O00233-2;O00233-3	O00233;O00233-2	26S proteasome non-ATPase regulatory subunit 9	PSMD9	sp|O00233|PSMD9_HUMAN 26S proteasome non-ATPase regulatory subunit 9 OS=Homo sapiens OX=9606 GN=PSMD9 PE=1 SV=3;sp|O00233-2|PSMD9_HUMAN Isoform p27-S of 26S proteasome non-ATPase regulatory subunit 9 OS=Homo sapiens OX=9606 GN=PSMD9	Color2 [A=255, R=0, G=0, B=255]	7	4					5	5	5	22.9	22.9	22.9	24.682	0	5.8044	392700000	11	3	16.129	15.1006	16.0828	15.3469	16.2383	15.4851	15.9188	15.4251
	0.351606	0.107884	O00255-3;O00255-2;O00255	O00255-3;O00255-2;O00255	Menin	MEN1	sp|O00255-3|MEN1_HUMAN Isoform 3 of Menin OS=Homo sapiens OX=9606 GN=MEN1;sp|O00255-2|MEN1_HUMAN Isoform 2 of Menin OS=Homo sapiens OX=9606 GN=MEN1;sp|O00255|MEN1_HUMAN Menin OS=Homo sapiens OX=9606 GN=MEN1 PE=1 SV=4	Color2 [A=255, R=169, G=169, B=169]	1	4					2	2	2	5	5	5	63.747	0	11.126	63472000	6	3	12.5792	12.3421	12.3699	12.5655	12.7532	12.5219	12.8667	12.7081
	0.313383	-0.24466	O00264;O00264-2	O00264	Membrane-associated progesterone receptor component 1	PGRMC1	sp|O00264|PGRC1_HUMAN Membrane-associated progesterone receptor component 1 OS=Homo sapiens OX=9606 GN=PGRMC1 PE=1 SV=3	Color2 [A=255, R=169, G=169, B=169]	1	4					5	5	4	26.7	26.7	22.1	21.671	0	47.237	5207000000	20	2	17.1747	17.5946	17.2606	17.9781	18.153	17.8904	18.2678	18.3715
	0.941936	0.284436	O00267-2;O00267	O00267-2;O00267	Transcription elongation factor SPT5	SUPT5H	sp|O00267-2|SPT5H_HUMAN Isoform 2 of Transcription elongation factor SPT5 OS=Homo sapiens OX=9606 GN=SUPT5H;sp|O00267|SPT5H_HUMAN Transcription elongation factor SPT5 OS=Homo sapiens OX=9606 GN=SUPT5H PE=1 SV=1	Color2 [A=255, R=169, G=169, B=169]	1	4					20	20	20	27.7	27.7	27.7	120.5	0	255.88	636130000	69	2	17.9446	17.2655	17.6722	17.589	18.0364	17.715	17.9469	17.8928
	1.28288	0.222095	O00291-3;O00291-4;O00291	O00291-3;O00291-4;O00291	Huntingtin-interacting protein 1	HIP1	sp|O00291-3|HIP1_HUMAN Isoform 3 of Huntingtin-interacting protein 1 OS=Homo sapiens OX=9606 GN=HIP1;sp|O00291-4|HIP1_HUMAN Isoform 4 of Huntingtin-interacting protein 1 OS=Homo sapiens OX=9606 GN=HIP1;sp|O00291|HIP1_HUMAN Huntingtin-interacting protein 1	Color2 [A=255, R=169, G=169, B=169]	1	4					11	10	10	14.2	13.2	13.2	110.66	0	64.334	360330000	28	3	17.3731	16.8573	17.1314	17.0695	17.374	17.1719	17.2558	17.147
	2.18491	0.381579	O00294-2;O00294	O00294-2;O00294	Tubby-related protein 1	TULP1	sp|O00294-2|TULP1_HUMAN Isoform 2 of Tubby-related protein 1 OS=Homo sapiens OX=9606 GN=TULP1;sp|O00294|TULP1_HUMAN Tubby-related protein 1 OS=Homo sapiens OX=9606 GN=TULP1 PE=1 SV=3	Color2 [A=255, R=169, G=169, B=169]	1	4					5	5	4	14.9	14.9	13.3	54.666	0	24.298	479280000	16	2	17.1048	16.3755	17.0372	16.6955	16.8896	16.72	16.9713	16.6856
+	3.79984	1.40648	O00299	O00299	Chloride intracellular channel protein 1	CLIC1	sp|O00299|CLIC1_HUMAN Chloride intracellular channel protein 1 OS=Homo sapiens OX=9606 GN=CLIC1 PE=1 SV=4	Color2 [A=255, R=0, G=0, B=255]	7	4					10	10	10	57.3	57.3	57.3	26.922	0	323.31	5304200000	80	1	21.0677	19.279	20.7126	19.255	20.8078	19.4521	20.2906	19.2666
	0.987592	0.260595	O00303	O00303	Eukaryotic translation initiation factor 3 subunit F	EIF3F	sp|O00303|EIF3F_HUMAN Eukaryotic translation initiation factor 3 subunit F OS=Homo sapiens OX=9606 GN=EIF3F PE=1 SV=1	Color2 [A=255, R=169, G=169, B=169]	1	4					8	8	8	32.5	32.5	32.5	37.563	0	137.93	751890000	37	1	17.9093	17.3759	17.6735	17.6177	18.0626	17.7436	18.0026	17.8685
	1.23936	-0.841092	O00330;O00330-3;O00330-2	O00330;O00330-3;O00330-2	Pyruvate dehydrogenase protein X component, mitochondrial	PDHX	sp|O00330|ODPX_HUMAN Pyruvate dehydrogenase protein X component, mitochondrial OS=Homo sapiens OX=9606 GN=PDHX PE=1 SV=3;sp|O00330-3|ODPX_HUMAN Isoform 3 of Pyruvate dehydrogenase protein X component, mitochondrial OS=Homo sapiens OX=9606 GN=PDHX;sp|O00330	Color2 [A=255, R=169, G=169, B=169]	1	4					7	7	7	18.6	18.6	18.6	54.122	0	22.605	903520000	19	3	16.7936	17.8513	16.6673	18.1031	17.6648	18.2522	18.0806	18.364
	0.0954161	-0.0437036	O00399	O00399	Dynactin subunit 6	DCTN6	sp|O00399|DCTN6_HUMAN Dynactin subunit 6 OS=Homo sapiens OX=9606 GN=DCTN6 PE=1 SV=1	Color2 [A=255, R=169, G=169, B=169]	1	4					3	3	3	19.5	19.5	19.5	20.747	0	6.1532	368820000	12	1	16.6326	16.6434	16.6074	16.9448	17.04	16.9478	17.156	17.0749
	0.761606	0.219196	O00400	O00400	Acetyl-coenzyme A transporter 1	SLC33A1	sp|O00400|ACATN_HUMAN Acetyl-coenzyme A transporter 1 OS=Homo sapiens OX=9606 GN=SLC33A1 PE=1 SV=1	Color2 [A=255, R=169, G=169, B=169]	1	4					2	2	2	3.5	3.5	3.5	60.908	0	42.325	122080000	6	1	15.1266	14.4892	14.7609	14.7684	15.0716	15.0554	14.9478	14.7171
	0.551033	-0.269574	O00401	O00401	Neural Wiskott-Aldrich syndrome protein	WASL	sp|O00401|WASL_HUMAN Neural Wiskott-Aldrich syndrome protein OS=Homo sapiens OX=9606 GN=WASL PE=1 SV=2	Color2 [A=255, R=169, G=169, B=169]	1	4					4	4	4	10.3	10.3	10.3	54.826	0	9.7005	204220000	16	1	15.1207	15.4988	15.2441	15.7316	15.7824	15.9972	15.9294	15.9271
	1.82342	0.561733	O00410;O00410-3;O00410-2	O00410;O00410-3;O00410-2	Importin-5	IPO5	sp|O00410|IPO5_HUMAN Importin-5 OS=Homo sapiens OX=9606 GN=IPO5 PE=1 SV=4;sp|O00410-3|IPO5_HUMAN Isoform 3 of Importin-5 OS=Homo sapiens OX=9606 GN=IPO5;sp|O00410-2|IPO5_HUMAN Isoform 2 of Importin-5 OS=Homo sapiens OX=9606 GN=IPO5	Color2 [A=255, R=169, G=169, B=169]	1	4					30	30	28	39.9	39.9	36.6	123.63	0	323.31	8228400000	168	3	20.7203	19.766	20.5928	20.2207	20.9046	20.3026	20.8044	20.4858
	0.161251	-0.0538549	O00422;O00422-2	O00422;O00422-2	Histone deacetylase complex subunit SAP18	SAP18	sp|O00422|SAP18_HUMAN Histone deacetylase complex subunit SAP18 OS=Homo sapiens OX=9606 GN=SAP18 PE=1 SV=1;sp|O00422-2|SAP18_HUMAN Isoform 2 of Histone deacetylase complex subunit SAP18 OS=Homo sapiens OX=9606 GN=SAP18	Color2 [A=255, R=169, G=169, B=169]	1	4					3	3	3	23.5	23.5	23.5	17.561	0	14.247	1264500000	13	2	16.8009	16.7151	16.5903	16.8533	16.9442	17.042	17.0739	17.0142
	0.664846	-0.445632	O00429-2;O00429;O00429-8;O00429-6;O00429-4;O00429-5;O00429-3;O00429-7	O00429-2;O00429;O00429-8;O00429-6;O00429-4;O00429-5;O00429-3;O00429-7	Dynamin-1-like protein	DNM1L	sp|O00429-2|DNM1L_HUMAN Isoform 4 of Dynamin-1-like protein OS=Homo sapiens OX=9606 GN=DNM1L;sp|O00429|DNM1L_HUMAN Dynamin-1-like protein OS=Homo sapiens OX=9606 GN=DNM1L PE=1 SV=2;sp|O00429-8|DNM1L_HUMAN Isoform 8 of Dynamin-1-like protein OS=Homo sapiens	Color2 [A=255, R=169, G=169, B=169]	1	4					28	28	28	55	55	55	80.535	0	323.31	7750200000	164	8	20.0694	20.5256	19.927	20.8908	20.8612	21.0594	21.0735	21.2378
	0.00849688	0.00410986	O00442;O00442-2	O00442;O00442-2	RNA 3-terminal phosphate cyclase	RTCA	sp|O00442|RTCA_HUMAN RNA 3-terminal phosphate cyclase OS=Homo sapiens OX=9606 GN=RTCA PE=1 SV=1;sp|O00442-2|RTCA_HUMAN Isoform 2 of RNA 3-terminal phosphate cyclase OS=Homo sapiens OX=9606 GN=RTCA	Color2 [A=255, R=169, G=169, B=169]	1	4					5	5	5	20.2	20.2	20.2	39.336	0	67.773	1384200000	19	2	17.3	17.0766	17.0194	17.2712	17.4052	17.3783	17.6065	17.5885
	0.0122404	-0.00761175	O00468-6;O00468-3;O00468-5;O00468-4;O00468-7;O00468;O00468-2	O00468-6;O00468-3;O00468-5;O00468-4;O00468-7;O00468;O00468-2	Agrin;Agrin N-terminal 110 kDa subunit;Agrin C-terminal 110 kDa subunit;Agrin C-terminal 90 kDa fragment;Agrin C-terminal 22 kDa fragment	AGRN	sp|O00468-6|AGRIN_HUMAN Isoform 6 of Agrin OS=Homo sapiens OX=9606 GN=AGRN;sp|O00468-3|AGRIN_HUMAN Isoform 3 of Agrin OS=Homo sapiens OX=9606 GN=AGRN;sp|O00468-5|AGRIN_HUMAN Isoform 5 of Agrin OS=Homo sapiens OX=9606 GN=AGRN;sp|O00468-4|AGRIN_HUMAN Isoform	Color2 [A=255, R=169, G=169, B=169]	1	4					4	4	4	3.1	3.1	3.1	214.84	0	26.316	84335000	10	7	15.0379	15.3538	15.5934	15.6389	15.8454	15.7115	15.8686	15.6716
	1.123	0.440593	O00469;O00469-2;O00469-3	O00469;O00469-2;O00469-3	Procollagen-lysine,2-oxoglutarate 5-dioxygenase 2	PLOD2	sp|O00469|PLOD2_HUMAN Procollagen-lysine,2-oxoglutarate 5-dioxygenase 2 OS=Homo sapiens OX=9606 GN=PLOD2 PE=1 SV=2;sp|O00469-2|PLOD2_HUMAN Isoform 2 of Procollagen-lysine,2-oxoglutarate 5-dioxygenase 2 OS=Homo sapiens OX=9606 GN=PLOD2;sp|O00469-3|PLOD2_HUM	Color2 [A=255, R=169, G=169, B=169]	1	4					8	8	8	14.9	14.9	14.9	84.685	0	70.398	310000000	25	3	17.2182	16.3758	16.8301	16.3248	17.0705	16.797	16.4449	16.3038
	1.13246	0.325281	O00471	O00471	Exocyst complex component 5	EXOC5	sp|O00471|EXOC5_HUMAN Exocyst complex component 5 OS=Homo sapiens OX=9606 GN=EXOC5 PE=1 SV=1	Color2 [A=255, R=169, G=169, B=169]	1	4					9	9	9	14.7	14.7	14.7	81.852	0	46.954	155010000	21	1	15.8915	15.1435	15.5973	15.4559	15.9059	15.7618	15.8667	15.5992
	1.28846	-1.15603	O00483	O00483	Cytochrome c oxidase subunit NDUFA4	NDUFA4	sp|O00483|NDUA4_HUMAN Cytochrome c oxidase subunit NDUFA4 OS=Homo sapiens OX=9606 GN=NDUFA4 PE=1 SV=1	Color2 [A=255, R=169, G=169, B=169]	1	4					3	3	3	34.6	34.6	34.6	9.3697	0	25.157	7457600000	25	1	17.7614	19.592	17.7953	19.5513	19.0075	19.8295	19.6648	19.8803
	0.508657	0.165119	O00487	O00487	26S proteasome non-ATPase regulatory subunit 14	PSMD14	sp|O00487|PSDE_HUMAN 26S proteasome non-ATPase regulatory subunit 14 OS=Homo sapiens OX=9606 GN=PSMD14 PE=1 SV=1	Color2 [A=255, R=169, G=169, B=169]	1	4					7	7	7	29.7	29.7	29.7	34.577	0	36.336	1086800000	29	1	18.0496	17.497	17.6807	17.794	18.0776	17.9838	18.0871	17.9599
	0.675497	-0.413672	O00499-3;O00499-5;O00499;O00499-9;O00499-10;O00499-7;O00499-8;O00499-4;O00499-6;O00499-11;O00499-2	O00499-3;O00499-5;O00499;O00499-9;O00499-10;O00499-7;O00499-8;O00499-4;O00499-6;O00499-11;O00499-2	Myc box-dependent-interacting protein 1	BIN1	sp|O00499-3|BIN1_HUMAN Isoform IIC1 of Myc box-dependent-interacting protein 1 OS=Homo sapiens OX=9606 GN=BIN1;sp|O00499-5|BIN1_HUMAN Isoform IID of Myc box-dependent-interacting protein 1 OS=Homo sapiens OX=9606 GN=BIN1;sp|O00499|BIN1_HUMAN Myc box-depend	Color2 [A=255, R=169, G=169, B=169]	1	4					16	16	16	39.7	39.7	39.7	55.174	0	323.31	4504800000	88	11	18.9341	19.6098	19.0322	19.8057	19.7086	19.976	20.1044	20.0425
+	2.67727	0.463187	O00505	O00505	Importin subunit alpha-4	KPNA3	sp|O00505|IMA4_HUMAN Importin subunit alpha-4 OS=Homo sapiens OX=9606 GN=KPNA3 PE=1 SV=2	Color2 [A=255, R=0, G=0, B=255]	7	4					6	4	4	15.2	10.7	10.7	57.81	0	41.837	1093700000	26	1	17.6804	16.9055	17.4067	17.0616	17.5229	17.2463	17.5083	17.0521
	0.871803	-0.55384	O00519	O00519	Fatty-acid amide hydrolase 1	FAAH	sp|O00519|FAAH1_HUMAN Fatty-acid amide hydrolase 1 OS=Homo sapiens OX=9606 GN=FAAH PE=1 SV=2	Color2 [A=255, R=169, G=169, B=169]	1	4					4	4	4	8.6	8.6	8.6	63.065	0	6.011	1130800000	22	1	15.8744	16.5663	15.4612	16.4707	16.1586	16.5673	16.8803	16.9856
	0.110263	0.0595002	O00533;O00533-2	O00533;O00533-2	Neural cell adhesion molecule L1-like protein;Processed neural cell adhesion molecule L1-like protein	CHL1	sp|O00533|NCHL1_HUMAN Neural cell adhesion molecule L1-like protein OS=Homo sapiens OX=9606 GN=CHL1 PE=1 SV=4;sp|O00533-2|NCHL1_HUMAN Isoform 2 of Neural cell adhesion molecule L1-like protein OS=Homo sapiens OX=9606 GN=CHL1	Color2 [A=255, R=169, G=169, B=169]	1	4					8	8	8	7.7	7.7	7.7	135.07	0	51.208	2000700000	39	2	17.953	17.7573	18.0339	18.1878	18.4276	18.39	18.5034	18.3446
	1.08565	0.920092	O00560-3;O00560-2;O00560	O00560-3;O00560-2;O00560	Syntenin-1	SDCBP	sp|O00560-3|SDCB1_HUMAN Isoform 3 of Syntenin-1 OS=Homo sapiens OX=9606 GN=SDCBP;sp|O00560-2|SDCB1_HUMAN Isoform 2 of Syntenin-1 OS=Homo sapiens OX=9606 GN=SDCBP;sp|O00560|SDCB1_HUMAN Syntenin-1 OS=Homo sapiens OX=9606 GN=SDCBP PE=1 SV=1	Color2 [A=255, R=169, G=169, B=169]	1	4					3	3	3	13.7	13.7	13.7	31.761	0	23.669	309600000	16	3	17.459	15.5714	16.8865	16.2649	17.9945	16.5905	17.1205	17.3533
	0.0181302	-0.012639	O00562-2;O00562	O00562-2;O00562	Membrane-associated phosphatidylinositol transfer protein 1	PITPNM1	sp|O00562-2|PITM1_HUMAN Isoform 2 of Membrane-associated phosphatidylinositol transfer protein 1 OS=Homo sapiens OX=9606 GN=PITPNM1;sp|O00562|PITM1_HUMAN Membrane-associated phosphatidylinositol transfer protein 1 OS=Homo sapiens OX=9606 GN=PITPNM1 PE=1 SV	Color2 [A=255, R=169, G=169, B=169]	1	4					15	15	15	16	16	16	134.77	0	95.383	1069300000	53	2	18.2003	18.0271	17.9025	18.23	18.6118	18.3625	18.6316	18.7772
	0.636692	0.169707	O00567	O00567	Nucleolar protein 56	NOP56	sp|O00567|NOP56_HUMAN Nucleolar protein 56 OS=Homo sapiens OX=9606 GN=NOP56 PE=1 SV=4	Color2 [A=255, R=169, G=169, B=169]	1	4					10	10	10	20.4	20.4	20.4	66.049	0	32.72	3799600000	61	1	19.424	19.0331	19.0955	19.1455	19.5173	19.3309	19.5175	19.366
	0.0533365	0.0216045	O00571;O00571-2;O15523-3	O00571;O00571-2	ATP-dependent RNA helicase DDX3X	DDX3X	sp|O00571|DDX3X_HUMAN ATP-dependent RNA helicase DDX3X OS=Homo sapiens OX=9606 GN=DDX3X PE=1 SV=3;sp|O00571-2|DDX3X_HUMAN Isoform 2 of ATP-dependent RNA helicase DDX3X OS=Homo sapiens OX=9606 GN=DDX3X	Color2 [A=255, R=169, G=169, B=169]	1	4					22	21	7	44.1	42.4	17.8	73.243	0	196.52	6666800000	102	3	19.5912	19.3344	19.2665	19.541	19.745	19.763	19.7318	19.6098
+	2.9838	3.08692	O00602	O00602	Ficolin-1	FCN1	sp|O00602|FCN1_HUMAN Ficolin-1 OS=Homo sapiens OX=9606 GN=FCN1 PE=1 SV=2	Color2 [A=255, R=0, G=0, B=255]	7	4					2	2	2	7.1	7.1	7.1	35.078	0	4.1406	401880000	13	1	18.3392	14.2026	18.9115	15.1534	17.285	14.7666	16.7979	14.8633
	1.68517	0.367012	O00629	O00629	Importin subunit alpha-3	KPNA4	sp|O00629|IMA3_HUMAN Importin subunit alpha-3 OS=Homo sapiens OX=9606 GN=KPNA4 PE=1 SV=1	Color2 [A=255, R=169, G=169, B=169]	1	4					10	10	8	35.7	35.7	31.3	57.886	0	175.88	2105100000	53	1	18.257	17.626	18.085	17.8978	18.3984	18.0668	18.3194	18.0011
	0.00315675	-0.00165224	O00743-3;O00743;O00743-2	O00743-3;O00743;O00743-2	Serine/threonine-protein phosphatase 6 catalytic subunit;Serine/threonine-protein phosphatase 6 catalytic subunit, N-terminally processed	PPP6C	sp|O00743-3|PPP6_HUMAN Isoform 3 of Serine/threonine-protein phosphatase 6 catalytic subunit OS=Homo sapiens OX=9606 GN=PPP6C;sp|O00743|PPP6_HUMAN Serine/threonine-protein phosphatase 6 catalytic subunit OS=Homo sapiens OX=9606 GN=PPP6C PE=1 SV=1;sp|O00743	Color2 [A=255, R=169, G=169, B=169]	1	4					6	6	6	22.2	22.2	22.2	38.946	0	70.333	496810000	19	3	17.0744	16.7418	16.7517	17.0948	17.2879	17.2775	17.2536	17.2601
	0.75329	0.423238	O14494;O14494-2	O14494;O14494-2	Lipid phosphate phosphohydrolase 1	PPAP2A	sp|O14494|PLPP1_HUMAN Phospholipid phosphatase 1 OS=Homo sapiens OX=9606 GN=PLPP1 PE=1 SV=1;sp|O14494-2|PLPP1_HUMAN Isoform 2 of Phospholipid phosphatase 1 OS=Homo sapiens OX=9606 GN=PLPP1	Color2 [A=255, R=169, G=169, B=169]	1	4					2	2	2	10.2	10.2	10.2	32.156	0	31.261	406060000	8	2	14.9663	14.3883	15.2118	14.7481	14.944	14.7999	14.3817	13.8744
	0.588169	0.15993	O14497;O14497-2;O14497-3	O14497;O14497-2;O14497-3	AT-rich interactive domain-containing protein 1A	ARID1A	sp|O14497|ARI1A_HUMAN AT-rich interactive domain-containing protein 1A OS=Homo sapiens OX=9606 GN=ARID1A PE=1 SV=3;sp|O14497-2|ARI1A_HUMAN Isoform 2 of AT-rich interactive domain-containing protein 1A OS=Homo sapiens OX=9606 GN=ARID1A;sp|O14497-3|ARI1A_HUM	Color2 [A=255, R=169, G=169, B=169]	1	4					15	15	13	11.2	11.2	9.5	242.04	0	46.663	425340000	38	3	16.7425	16.3829	16.5069	16.6049	16.9888	16.6978	16.8258	16.7387
	0.439603	-0.239115	O14523;O14523-2	O14523;O14523-2	C2 domain-containing protein 2-like	C2CD2L	sp|O14523|C2C2L_HUMAN Phospholipid transfer protein C2CD2L OS=Homo sapiens OX=9606 GN=C2CD2L PE=1 SV=3;sp|O14523-2|C2C2L_HUMAN Isoform 2 of Phospholipid transfer protein C2CD2L OS=Homo sapiens OX=9606 GN=C2CD2L	Color2 [A=255, R=169, G=169, B=169]	1	4					2	2	2	4	4	4	76.18	0	4.672	320550000	14	2	15.9944	16.0419	15.5785	16.2946	16.2477	16.4172	16.5853	16.6088
	0.943419	-0.853211	O14531	O14531	Dihydropyrimidinase-related protein 4	DPYSL4	sp|O14531|DPYL4_HUMAN Dihydropyrimidinase-related protein 4 OS=Homo sapiens OX=9606 GN=DPYSL4 PE=1 SV=2	Color2 [A=255, R=169, G=169, B=169]	1	4					7	7	7	14.7	14.7	14.7	61.877	0	89.112	2094200000	65	1	17.1674	18.402	17.2024	18.7469	18.4631	18.9971	18.8912	18.9909
	1.60117	0.596088	O14558	O14558	Heat shock protein beta-6	HSPB6	sp|O14558|HSPB6_HUMAN Heat shock protein beta-6 OS=Homo sapiens OX=9606 GN=HSPB6 PE=1 SV=2	Color2 [A=255, R=169, G=169, B=169]	1	4					2	2	2	14.4	14.4	14.4	17.135	0.0036132	1.5439	240430000	9	1	15.2773	14.116	14.7515	14.3855	15.21	14.4094	14.9409	14.8845
	0.462857	-0.731882	O14561	O14561	Acyl carrier protein, mitochondrial	NDUFAB1	sp|O14561|ACPM_HUMAN Acyl carrier protein, mitochondrial OS=Homo sapiens OX=9606 GN=NDUFAB1 PE=1 SV=3	Color2 [A=255, R=169, G=169, B=169]	1	4					3	3	3	15.4	15.4	15.4	17.417	0	10.317	313570000	9	1	15.5466	16.4051	15.4294	16.9284	16.9522	16.9148	17.7876	18.395
	1.61776	0.318235	O14562	O14562	Ubiquitin domain-containing protein UBFD1	UBFD1	sp|O14562|UBFD1_HUMAN Ubiquitin domain-containing protein UBFD1 OS=Homo sapiens OX=9606 GN=UBFD1 PE=1 SV=2	Color2 [A=255, R=169, G=169, B=169]	1	4					4	4	4	14.9	14.9	14.9	33.382	0	13.748	495890000	20	1	17.0423	16.6129	16.9973	16.8599	17.3302	16.9516	17.2056	16.8781
	0.468229	-0.328931	O14576-2;O14576;O14576-4;O14576-3;O14576-5	O14576-2;O14576;O14576-4;O14576-3;O14576-5	Cytoplasmic dynein 1 intermediate chain 1	DYNC1I1	sp|O14576-2|DC1I1_HUMAN Isoform 2 of Cytoplasmic dynein 1 intermediate chain 1 OS=Homo sapiens OX=9606 GN=DYNC1I1;sp|O14576|DC1I1_HUMAN Cytoplasmic dynein 1 intermediate chain 1 OS=Homo sapiens OX=9606 GN=DYNC1I1 PE=1 SV=2;sp|O14576-4|DC1I1_HUMAN Isoform 4	Color2 [A=255, R=169, G=169, B=169]	1	4					7	7	7	21.8	21.8	21.8	70.789	0	109.89	380590000	39	5	15.2164	15.6763	15.3104	15.9978	16.2621	16.2581	16.1868	16.3594
	1.98828	0.270106	O14579;O14579-2;O14579-3	O14579;O14579-2;O14579-3	Coatomer subunit epsilon	COPE	sp|O14579|COPE_HUMAN Coatomer subunit epsilon OS=Homo sapiens OX=9606 GN=COPE PE=1 SV=3;sp|O14579-2|COPE_HUMAN Isoform 2 of Coatomer subunit epsilon OS=Homo sapiens OX=9606 GN=COPE;sp|O14579-3|COPE_HUMAN Isoform 3 of Coatomer subunit epsilon OS=Homo sapien	Color2 [A=255, R=169, G=169, B=169]	1	4					2	2	2	10.1	10.1	10.1	34.482	0	17.542	132670000	10	3	14.3337	13.8675	14.2056	14.1879	14.3346	14.0417	14.2849	13.9813
	0.522793	-0.252426	O14617;O14617-5;O14617-4;O14617-2;O14617-3	O14617;O14617-5;O14617-4;O14617-2;O14617-3	AP-3 complex subunit delta-1	AP3D1	sp|O14617|AP3D1_HUMAN AP-3 complex subunit delta-1 OS=Homo sapiens OX=9606 GN=AP3D1 PE=1 SV=1;sp|O14617-5|AP3D1_HUMAN Isoform 5 of AP-3 complex subunit delta-1 OS=Homo sapiens OX=9606 GN=AP3D1;sp|O14617-4|AP3D1_HUMAN Isoform 4 of AP-3 complex subunit delta	Color2 [A=255, R=169, G=169, B=169]	1	4					20	20	20	20.2	20.2	20.2	130.16	0	188.26	2811900000	84	5	18.681	18.844	18.5586	19.2312	19.1288	19.3195	19.3673	19.3507
	0.765513	-0.363577	O14639-2;O14639-6;O14639;O14639-4;O14639-3;O14639-5	O14639-2;O14639-6;O14639;O14639-4;O14639-3;O14639-5	Actin-binding LIM protein 1	ABLIM1	sp|O14639-2|ABLM1_HUMAN Isoform 2 of Actin-binding LIM protein 1 OS=Homo sapiens OX=9606 GN=ABLIM1;sp|O14639-6|ABLM1_HUMAN Isoform 6 of Actin-binding LIM protein 1 OS=Homo sapiens OX=9606 GN=ABLIM1;sp|O14639|ABLM1_HUMAN Actin-binding LIM protein 1 OS=Homo	Color2 [A=255, R=169, G=169, B=169]	1	4					9	9	9	13.6	13.6	13.6	81.12	0	18.087	363530000	28	6	15.8593	16.1501	15.7439	16.3647	16.3812	16.7701	16.4999	16.6536
	2.13466	0.303837	O14647;O14647-2;O14647-3	O14647;O14647-2	Chromodomain-helicase-DNA-binding protein 2	CHD2	sp|O14647|CHD2_HUMAN Chromodomain-helicase-DNA-binding protein 2 OS=Homo sapiens OX=9606 GN=CHD2 PE=1 SV=2;sp|O14647-2|CHD2_HUMAN Isoform 2 of Chromodomain-helicase-DNA-binding protein 2 OS=Homo sapiens OX=9606 GN=CHD2	Color2 [A=255, R=169, G=169, B=169]	1	4					6	6	4	5.1	5.1	3.9	211.34	0	25.978	88054000	11	3	13.5641	13.022	13.4693	13.2514	13.4782	13.1208	13.2853	13.1873
	1.45647	0.508315	O14653-3;O14653;O14653-2	O14653-3;O14653;O14653-2	Golgi SNAP receptor complex member 2	GOSR2	sp|O14653-3|GOSR2_HUMAN Isoform 3 of Golgi SNAP receptor complex member 2 OS=Homo sapiens OX=9606 GN=GOSR2;sp|O14653|GOSR2_HUMAN Golgi SNAP receptor complex member 2 OS=Homo sapiens OX=9606 GN=GOSR2 PE=1 SV=2;sp|O14653-2|GOSR2_HUMAN Isoform B of Golgi SNAP	Color2 [A=255, R=169, G=169, B=169]	1	4					2	2	2	18.5	18.5	18.5	22.724	0	11.138	26981000	7	3	13.8605	12.6467	13.1787	12.9142	13.4956	13.1541	13.2818	13.0681
	0.48661	0.17914	O14656	O14656	Torsin-1A	TOR1A	sp|O14656|TOR1A_HUMAN Torsin-1A OS=Homo sapiens OX=9606 GN=TOR1A PE=1 SV=1	Color2 [A=255, R=169, G=169, B=169]	1	4					3	3	3	9.6	9.6	9.6	37.808	0.00023975	2.6408	611480000	7	1	13.9949	13.5576	13.9418	13.9324	14.4127	14.0804	14.0699	14.1324
	2.23344	0.441396	O14672;O14672-2	O14672;O14672-2	Disintegrin and metalloproteinase domain-containing protein 10	ADAM10	sp|O14672|ADA10_HUMAN Disintegrin and metalloproteinase domain-containing protein 10 OS=Homo sapiens OX=9606 GN=ADAM10 PE=1 SV=1;sp|O14672-2|ADA10_HUMAN Isoform 2 of Disintegrin and metalloproteinase domain-containing protein 10 OS=Homo sapiens OX=9606 GN=	Color2 [A=255, R=169, G=169, B=169]	1	4					3	3	3	6.1	6.1	6.1	84.141	0	9.1847	95840000	10	2	13.9519	13.3012	13.9214	13.6499	14.1726	13.5746	13.9333	13.688
	0.469976	-0.555476	O14683	O14683	Tumor protein p53-inducible protein 11	TP53I11	sp|O14683|P5I11_HUMAN Tumor protein p53-inducible protein 11 OS=Homo sapiens OX=9606 GN=TP53I11 PE=1 SV=2	Color2 [A=255, R=169, G=169, B=169]	1	4					2	2	2	13.2	13.2	13.2	21.054	0	20.493	58226000	5	1	11.9279	13.3162	12.8105	13.4946	13.9612	14.2419	13.9655	13.8344
	0.964531	-0.531371	O14735-3;O14735;O14735-2	O14735-3;O14735	CDP-diacylglycerol--inositol 3-phosphatidyltransferase	CDIPT	sp|O14735-3|CDIPT_HUMAN Isoform 3 of CDP-diacylglycerol--inositol 3-phosphatidyltransferase OS=Homo sapiens OX=9606 GN=CDIPT;sp|O14735|CDIPT_HUMAN CDP-diacylglycerol--inositol 3-phosphatidyltransferase OS=Homo sapiens OX=9606 GN=CDIPT PE=1 SV=1	Color2 [A=255, R=169, G=169, B=169]	1	4					3	3	3	20.8	20.8	20.8	18.624	0	5.9217	838510000	16	3	16.293	16.9493	16.076	17.0604	17.0324	17.3019	17.1396	17.355
	0.245486	0.0817518	O14737;O14737-2	O14737;O14737-2	Programmed cell death protein 5	PDCD5	sp|O14737|PDCD5_HUMAN Programmed cell death protein 5 OS=Homo sapiens OX=9606 GN=PDCD5 PE=1 SV=3;sp|O14737-2|PDCD5_HUMAN Isoform 2 of Programmed cell death protein 5 OS=Homo sapiens OX=9606 GN=PDCD5	Color2 [A=255, R=169, G=169, B=169]	1	4					3	3	3	28	28	28	14.285	0	12.087	427210000	20	2	16.9821	16.7029	16.6744	16.9044	17.0441	16.9004	17.2099	17.0759
	1.69309	0.382585	O14744;O14744-5;O14744-2;O14744-4;O14744-3	O14744;O14744-5;O14744-2;O14744-4;O14744-3	Protein arginine N-methyltransferase 5;Protein arginine N-methyltransferase 5, N-terminally processed	PRMT5	sp|O14744|ANM5_HUMAN Protein arginine N-methyltransferase 5 OS=Homo sapiens OX=9606 GN=PRMT5 PE=1 SV=4;sp|O14744-5|ANM5_HUMAN Isoform 5 of Protein arginine N-methyltransferase 5 OS=Homo sapiens OX=9606 GN=PRMT5;sp|O14744-2|ANM5_HUMAN Isoform 2 of Protein a	Color2 [A=255, R=169, G=169, B=169]	1	4					10	10	10	23.2	23.2	23.2	72.683	0	38.224	1406600000	44	5	17.7915	17.2084	17.5276	17.3158	17.9155	17.5226	17.8979	17.5555
	0.393222	-0.223235	O14745;O14745-2	O14745;O14745-2	Na(+)/H(+) exchange regulatory cofactor NHE-RF1	SLC9A3R1	sp|O14745|NHRF1_HUMAN Na(+)/H(+) exchange regulatory cofactor NHE-RF1 OS=Homo sapiens OX=9606 GN=SLC9A3R1 PE=1 SV=4;sp|O14745-2|NHRF1_HUMAN Isoform 2 of Na(+)/H(+) exchange regulatory cofactor NHE-RF1 OS=Homo sapiens OX=9606 GN=SLC9A3R1	Color2 [A=255, R=169, G=169, B=169]	1	4					5	5	5	10.3	10.3	10.3	38.868	0	9.2907	741460000	18	2	17.8863	18.2496	18.3053	18.6856	18.7293	18.8115	18.7745	18.8417
	1.10542	-0.972754	O14775;O14775-2;O14775-3	O14775;O14775-2;O14775-3	Guanine nucleotide-binding protein subunit beta-5	GNB5	sp|O14775|GNB5_HUMAN Guanine nucleotide-binding protein subunit beta-5 OS=Homo sapiens OX=9606 GN=GNB5 PE=1 SV=2;sp|O14775-2|GNB5_HUMAN Isoform 2 of Guanine nucleotide-binding protein subunit beta-5 OS=Homo sapiens OX=9606 GN=GNB5;sp|O14775-3|GNB5_HUMAN Is	Color2 [A=255, R=169, G=169, B=169]	1	4					8	8	8	23.3	23.3	23.3	43.566	0	323.31	1355500000	45	3	16.7872	18.1188	16.7443	18.3508	17.94	18.5464	18.4901	18.8364
	0.218752	0.101479	O14776;O14776-2;Q5VWI1	O14776;O14776-2	Transcription elongation regulator 1	TCERG1	sp|O14776|TCRG1_HUMAN Transcription elongation regulator 1 OS=Homo sapiens OX=9606 GN=TCERG1 PE=1 SV=2;sp|O14776-2|TCRG1_HUMAN Isoform 2 of Transcription elongation regulator 1 OS=Homo sapiens OX=9606 GN=TCERG1	Color2 [A=255, R=169, G=169, B=169]	1	4					18	18	18	17.9	17.9	17.9	123.9	0	81.115	1768900000	70	3	18.8302	18.4525	18.512	18.7447	19.1308	18.9054	19.0555	19.0199
	0.200655	0.076582	O14787-2;O14787	O14787-2;O14787	Transportin-2	TNPO2	sp|O14787-2|TNPO2_HUMAN Isoform 2 of Transportin-2 OS=Homo sapiens OX=9606 GN=TNPO2;sp|O14787|TNPO2_HUMAN Transportin-2 OS=Homo sapiens OX=9606 GN=TNPO2 PE=1 SV=3	Color2 [A=255, R=169, G=169, B=169]	1	4					12	8	8	19.4	14.8	14.8	100.41	0	126.99	770650000	29	2	17.2488	17.0683	16.9214	17.1507	17.5461	17.4108	17.315	17.0952
	0.798928	-0.407588	O14807;O14807-2	O14807	Ras-related protein M-Ras	MRAS	sp|O14807|RASM_HUMAN Ras-related protein M-Ras OS=Homo sapiens OX=9606 GN=MRAS PE=1 SV=2	Color2 [A=255, R=169, G=169, B=169]	1	4					5	5	5	29.8	29.8	29.8	23.846	0	26.372	309080000	19	2	14.8127	15.3511	14.7815	15.5605	15.5511	15.8162	15.65	15.698
	1.1638	-1.55919	O14810	O14810	Complexin-1	CPLX1	sp|O14810|CPLX1_HUMAN Complexin-1 OS=Homo sapiens OX=9606 GN=CPLX1 PE=1 SV=1	Color2 [A=255, R=169, G=169, B=169]	1	4					3	3	2	38.8	38.8	25.4	15.03	0	71.594	1357800000	15	1	15.6975	18.3102	16.395	18.7565	17.8235	19.0716	18.7357	18.7501
	0.59516	0.263845	O14818;O14818-4;O14818-2;Q8TAA3-2;Q8TAA3-5;Q8TAA3	O14818;O14818-4;O14818-2	Proteasome subunit alpha type-7	PSMA7	sp|O14818|PSA7_HUMAN Proteasome subunit alpha type-7 OS=Homo sapiens OX=9606 GN=PSMA7 PE=1 SV=1;sp|O14818-4|PSA7_HUMAN Isoform 3 of Proteasome subunit alpha type-7 OS=Homo sapiens OX=9606 GN=PSMA7;sp|O14818-2|PSA7_HUMAN Isoform 2 of Proteasome subunit alph	Color2 [A=255, R=169, G=169, B=169]	1	4					10	10	10	48.8	48.8	48.8	27.887	0	162.35	7338400000	84	6	20.9028	20.193	20.4909	20.6205	21.1169	20.691	21.0065	20.9572
	0.0528227	-0.0292599	O14828-2;O14828	O14828-2;O14828	Secretory carrier-associated membrane protein 3	SCAMP3	sp|O14828-2|SCAM3_HUMAN Isoform 2 of Secretory carrier-associated membrane protein 3 OS=Homo sapiens OX=9606 GN=SCAMP3;sp|O14828|SCAM3_HUMAN Secretory carrier-associated membrane protein 3 OS=Homo sapiens OX=9606 GN=SCAMP3 PE=1 SV=3	Color2 [A=255, R=169, G=169, B=169]	1	4					3	3	3	16.2	16.2	16.2	35.201	0	93.943	103930000	13	2	14.2851	14.4162	14.5148	14.7302	14.9296	14.8727	14.976	14.8035
	0.453021	0.208001	O14841	O14841	5-oxoprolinase	OPLAH	sp|O14841|OPLA_HUMAN 5-oxoprolinase OS=Homo sapiens OX=9606 GN=OPLAH PE=1 SV=3	Color2 [A=255, R=169, G=169, B=169]	1	4					8	8	8	9.6	9.6	9.6	137.46	0	59.269	185270000	22	1	15.004	14.834	15.0809	14.8865	15.6952	15.3491	15.3993	15.2779
	1.15475	-0.582054	O14874-2;O14874-3;O14874	O14874-2;O14874-3;O14874	[3-methyl-2-oxobutanoate dehydrogenase [lipoamide]] kinase, mitochondrial	BCKDK	sp|O14874-2|BCKD_HUMAN Isoform 2 of [3-methyl-2-oxobutanoate dehydrogenase [lipoamide]] kinase, mitochondrial OS=Homo sapiens OX=9606 GN=BCKDK;sp|O14874-3|BCKD_HUMAN Isoform 3 of [3-methyl-2-oxobutanoate dehydrogenase [lipoamide]] kinase, mitochondrial OS=	Color2 [A=255, R=169, G=169, B=169]	1	4					6	6	6	25.7	25.7	25.7	37.767	0	35.82	424890000	18	3	16.1982	16.8272	15.9942	16.9613	16.7997	17.2787	17.0039	17.2569
	1.22566	-0.739463	O14880	O14880	Microsomal glutathione S-transferase 3	MGST3	sp|O14880|MGST3_HUMAN Microsomal glutathione S-transferase 3 OS=Homo sapiens OX=9606 GN=MGST3 PE=1 SV=1	Color2 [A=255, R=169, G=169, B=169]	1	4					2	2	2	9.9	9.9	9.9	16.516	0	78.08	792680000	21	1	15.2074	16.1868	15.1123	16.2509	15.8761	16.6079	16.3993	16.5074
	0.0266121	-0.0113392	O14908;O14908-2	O14908;O14908-2	PDZ domain-containing protein GIPC1	GIPC1	sp|O14908|GIPC1_HUMAN PDZ domain-containing protein GIPC1 OS=Homo sapiens OX=9606 GN=GIPC1 PE=1 SV=2;sp|O14908-2|GIPC1_HUMAN Isoform 2 of PDZ domain-containing protein GIPC1 OS=Homo sapiens OX=9606 GN=GIPC1	Color2 [A=255, R=169, G=169, B=169]	1	4					7	7	6	22.5	22.5	18.9	36.049	0	17.415	450700000	21	2	15.6403	15.356	15.3943	15.7318	15.7452	15.7725	15.8603	15.8251
	0.89867	-1.16057	O14910	O14910	Protein lin-7 homolog A	LIN7A	sp|O14910|LIN7A_HUMAN Protein lin-7 homolog A OS=Homo sapiens OX=9606 GN=LIN7A PE=1 SV=2	Color2 [A=255, R=169, G=169, B=169]	1	4					6	6	3	25.8	25.8	15	25.996	0	11.324	2110200000	28	1	16.7443	18.7277	17.1167	19.1736	18.8683	19.342	19.3123	19.4405
	1.23303	-0.742165	O14926;O14926-2	O14926;O14926-2	Fascin-2	FSCN2	sp|O14926|FSCN2_HUMAN Fascin-2 OS=Homo sapiens OX=9606 GN=FSCN2 PE=1 SV=1;sp|O14926-2|FSCN2_HUMAN Isoform 2 of Fascin-2 OS=Homo sapiens OX=9606 GN=FSCN2	Color2 [A=255, R=169, G=169, B=169]	1	4					4	4	4	7.9	7.9	7.9	55.056	0	7.6034	516970000	19	2	15.8634	16.8218	15.8669	17.0926	16.0848	16.4223	16.9087	17.3558
	0.563994	0.121575	O14929;O14929-2	O14929;O14929-2	Histone acetyltransferase type B catalytic subunit	HAT1	sp|O14929|HAT1_HUMAN Histone acetyltransferase type B catalytic subunit OS=Homo sapiens OX=9606 GN=HAT1 PE=1 SV=1;sp|O14929-2|HAT1_HUMAN Isoform B of Histone acetyltransferase type B catalytic subunit OS=Homo sapiens OX=9606 GN=HAT1	Color2 [A=255, R=169, G=169, B=169]	1	4					4	4	4	14.3	14.3	14.3	49.512	0	12.862	139430000	16	2	14.3488	14.1549	14.0462	14.0414	14.2711	14.3198	14.4054	14.069
	0.412925	-0.265347	O14936-3;O14936;O14936-4;O14936-6;O14936-2;O14936-5	O14936-3;O14936;O14936-4;O14936-6;O14936-2;O14936-5	Peripheral plasma membrane protein CASK	CASK	sp|O14936-3|CSKP_HUMAN Isoform 3 of Peripheral plasma membrane protein CASK OS=Homo sapiens OX=9606 GN=CASK;sp|O14936|CSKP_HUMAN Peripheral plasma membrane protein CASK OS=Homo sapiens OX=9606 GN=CASK PE=1 SV=3;sp|O14936-4|CSKP_HUMAN Isoform 4 of Periphera	Color2 [A=255, R=169, G=169, B=169]	1	4					20	20	20	28.4	28.4	28.4	102.11	0	121.01	916890000	53	6	17.5586	17.9389	17.5795	18.2476	18.4315	18.4366	18.4772	18.485
+	2.70252	0.776412	P19105;O14950	P19105;O14950	Myosin regulatory light chain 12A;Myosin regulatory light chain 12B	MYL12A;MYL12B	sp|P19105|ML12A_HUMAN Myosin regulatory light chain 12A OS=Homo sapiens OX=9606 GN=MYL12A PE=1 SV=2;sp|O14950|ML12B_HUMAN Myosin regulatory light chain 12B OS=Homo sapiens OX=9606 GN=MYL12B PE=1 SV=2	Color2 [A=255, R=0, G=0, B=255]	7	4					8	8	3	62.6	62.6	24	19.794	0	74.5	6446900000	71	2	19.2912	17.9599	19.1284	18.3631	19.0804	18.4682	18.9443	18.5475
	0.13059	0.0580854	O14964-2;O14964	O14964-2;O14964	Hepatocyte growth factor-regulated tyrosine kinase substrate	HGS	sp|O14964-2|HGS_HUMAN Isoform 2 of Hepatocyte growth factor-regulated tyrosine kinase substrate OS=Homo sapiens OX=9606 GN=HGS;sp|O14964|HGS_HUMAN Hepatocyte growth factor-regulated tyrosine kinase substrate OS=Homo sapiens OX=9606 GN=HGS PE=1 SV=1	Color2 [A=255, R=169, G=169, B=169]	1	4					8	8	8	12.3	12.3	12.3	76.375	0	75.852	797910000	35	2	18.004	17.8027	17.8584	18.0275	18.3501	18.2534	18.366	18.2627
	0.897916	0.306179	O14967	O14967	Calmegin	CLGN	sp|O14967|CLGN_HUMAN Calmegin OS=Homo sapiens OX=9606 GN=CLGN PE=1 SV=1	Color2 [A=255, R=169, G=169, B=169]	1	4					2	2	2	2.5	2.5	2.5	70.038	0.0067887	1.3055	277870000	7	1	15.9116	15.3258	15.4702	15.4757	16.1003	15.6125	15.4794	15.3227
	1.24444	0.402628	O14972;O14972-2	O14972;O14972-2	Down syndrome critical region protein 3	DSCR3	sp|O14972|VP26C_HUMAN Vacuolar protein sorting-associated protein 26C OS=Homo sapiens OX=9606 GN=VPS26C PE=1 SV=1;sp|O14972-2|VP26C_HUMAN Isoform 2 of Vacuolar protein sorting-associated protein 26C OS=Homo sapiens OX=9606 GN=VPS26C	Color2 [A=255, R=169, G=169, B=169]	1	4					3	3	3	14.1	14.1	14.1	33.01	0	66.669	112750000	13	2	14.8909	14.3379	15.0437	14.5568	15.0216	14.7926	15.3383	14.9967
+	2.48222	0.52229	O14974-4;O14974-3;O14974;O14974-5;O14974-2	O14974-4;O14974-3;O14974;O14974-5;O14974-2	Protein phosphatase 1 regulatory subunit 12A	PPP1R12A	sp|O14974-4|MYPT1_HUMAN Isoform 4 of Protein phosphatase 1 regulatory subunit 12A OS=Homo sapiens OX=9606 GN=PPP1R12A;sp|O14974-3|MYPT1_HUMAN Isoform 3 of Protein phosphatase 1 regulatory subunit 12A OS=Homo sapiens OX=9606 GN=PPP1R12A;sp|O14974|MYPT1_HUMA	Color2 [A=255, R=0, G=0, B=255]	7	4					9	9	9	11.7	11.7	11.7	109.1	0	85.68	377970000	18	5	16.0002	15.1158	15.9081	15.3964	15.8986	15.6314	15.8366	15.4108
	0.0226207	0.00849915	O14976;O14976-2	O14976;O14976-2	Cyclin-G-associated kinase	GAK	sp|O14976|GAK_HUMAN Cyclin-G-associated kinase OS=Homo sapiens OX=9606 GN=GAK PE=1 SV=2;sp|O14976-2|GAK_HUMAN Isoform 2 of Cyclin-G-associated kinase OS=Homo sapiens OX=9606 GN=GAK	Color2 [A=255, R=169, G=169, B=169]	1	4					5	5	5	4.9	4.9	4.9	143.19	0	8.0271	67867000	15	2	14.4016	14.3287	14.233	14.4688	14.6515	14.624	14.7134	14.5441
	0.148968	0.0626521	O14980	O14980	Exportin-1	XPO1	sp|O14980|XPO1_HUMAN Exportin-1 OS=Homo sapiens OX=9606 GN=XPO1 PE=1 SV=1	Color2 [A=255, R=169, G=169, B=169]	1	4					35	35	34	42.1	42.1	42	123.38	0	277.39	13138000000	198	1	21.3246	21.0057	21.003	21.2568	21.549	21.404	21.5036	21.4631
	0.153236	0.05249	O14981;O14981-2	O14981	TATA-binding protein-associated factor 172	BTAF1	sp|O14981|BTAF1_HUMAN TATA-binding protein-associated factor 172 OS=Homo sapiens OX=9606 GN=BTAF1 PE=1 SV=2	Color2 [A=255, R=169, G=169, B=169]	1	4					5	5	5	3.5	3.5	3.5	206.89	0	6.3763	137540000	12	2	13.116	12.6798	12.7496	12.8583	12.7025	12.8044	13.0471	13.0626
	0.887251	-0.934252	O14994	O14994	Synapsin-3	SYN3	sp|O14994|SYN3_HUMAN Synapsin-3 OS=Homo sapiens OX=9606 GN=SYN3 PE=1 SV=2	Color2 [A=255, R=169, G=169, B=169]	1	4					4	2	2	6.4	3.6	3.6	63.302	0.0023949	1.7427	244680000	9	1	16.1252	17.6238	16.2837	18.1057	17.8702	18.3228	18.0656	18.0295
	0.880734	-0.735928	O15020-2;O15020	O15020-2;O15020	Spectrin beta chain, non-erythrocytic 2	SPTBN2	sp|O15020-2|SPTN2_HUMAN Isoform 2 of Spectrin beta chain, non-erythrocytic 2 OS=Homo sapiens OX=9606 GN=SPTBN2;sp|O15020|SPTN2_HUMAN Spectrin beta chain, non-erythrocytic 2 OS=Homo sapiens OX=9606 GN=SPTBN2 PE=1 SV=3	Color2 [A=255, R=169, G=169, B=169]	1	4					23	17	17	11.5	9.1	9.1	268.31	0	60.604	429990000	40	2	15.2408	16.4467	15.5218	16.7779	16.5248	17.0616	16.931	16.8759
	0.304648	0.0836124	O15027-2;O15027-4;O15027-3;O15027;O15027-5	O15027-2;O15027-4;O15027-3;O15027;O15027-5	Protein transport protein Sec16A	SEC16A	sp|O15027-2|SC16A_HUMAN Isoform 2 of Protein transport protein Sec16A OS=Homo sapiens OX=9606 GN=SEC16A;sp|O15027-4|SC16A_HUMAN Isoform 4 of Protein transport protein Sec16A OS=Homo sapiens OX=9606 GN=SEC16A;sp|O15027-3|SC16A_HUMAN Isoform 3 of Protein tra	Color2 [A=255, R=169, G=169, B=169]	1	4					2	2	2	0.8	0.8	0.8	247.24	0.00067295	2.0193	181770000	8	5	15.0968	14.9389	15.0433	15.1927	15.3777	15.2265	15.3971	15.2224
	2.00803	0.470361	O15031;O60486	O15031	Plexin-B2	PLXNB2	sp|O15031|PLXB2_HUMAN Plexin-B2 OS=Homo sapiens OX=9606 GN=PLXNB2 PE=1 SV=3	Color2 [A=255, R=169, G=169, B=169]	1	4					15	15	14	9.9	9.9	9.5	205.12	0	170.29	349960000	52	2	17.3947	16.8269	17.546	17.0772	17.7512	17.2751	17.6108	17.2421
	0.547384	0.157439	O15042;O15042-2;O15042-3	O15042;O15042-2;O15042-3	U2 snRNP-associated SURP motif-containing protein	U2SURP	sp|O15042|SR140_HUMAN U2 snRNP-associated SURP motif-containing protein OS=Homo sapiens OX=9606 GN=U2SURP PE=1 SV=2;sp|O15042-2|SR140_HUMAN Isoform 2 of U2 snRNP-associated SURP motif-containing protein OS=Homo sapiens OX=9606 GN=U2SURP;sp|O15042-3|SR140_H	Color2 [A=255, R=169, G=169, B=169]	1	4					12	12	12	14.8	14.8	14.8	118.29	0	75.324	869750000	44	3	17.907	17.5049	17.6816	17.778	18.0548	17.8949	18.0917	17.9276
+	3.69774	1.5577	O15061;O15061-2;O15061-3	O15061;O15061-2;O15061-3	Synemin	SYNM	sp|O15061|SYNEM_HUMAN Synemin OS=Homo sapiens OX=9606 GN=SYNM PE=1 SV=2;sp|O15061-2|SYNEM_HUMAN Isoform 2 of Synemin OS=Homo sapiens OX=9606 GN=SYNM;sp|O15061-3|SYNEM_HUMAN Isoform 3 of Synemin OS=Homo sapiens OX=9606 GN=SYNM	Color2 [A=255, R=0, G=0, B=255]	7	4					5	5	5	2.9	2.9	2.9	172.77	0	3.8675	219510000	13	3	15.083	13.5444	14.8406	13.199	15.33	13.7688	14.7073	13.218
	0.0829724	0.0277848	O15066;O15066-2;O14782;Q9BVG8-5;Q9BVG8-2;Q9BVG8;Q9BVG8-6;Q9P2E2-3;Q9P2E2	O15066;O15066-2	Kinesin-like protein KIF3B;Kinesin-like protein KIF3B, N-terminally processed	KIF3B	sp|O15066|KIF3B_HUMAN Kinesin-like protein KIF3B OS=Homo sapiens OX=9606 GN=KIF3B PE=1 SV=1;sp|O15066-2|KIF3B_HUMAN Isoform 2 of Kinesin-like protein KIF3B OS=Homo sapiens OX=9606 GN=KIF3B	Color2 [A=255, R=169, G=169, B=169]	1	4					9	9	9	13.7	13.7	13.7	85.124	0	11.562	221060000	15	9	16.3783	16.2096	16.1655	16.3808	16.5623	16.5687	16.5753	16.4111
+	2.47182	0.826452	O15075;O15075-2;O15075-4;O15075-3	O15075;O15075-2	Serine/threonine-protein kinase DCLK1	DCLK1	sp|O15075|DCLK1_HUMAN Serine/threonine-protein kinase DCLK1 OS=Homo sapiens OX=9606 GN=DCLK1 PE=1 SV=2;sp|O15075-2|DCLK1_HUMAN Isoform 1 of Serine/threonine-protein kinase DCLK1 OS=Homo sapiens OX=9606 GN=DCLK1	Color2 [A=255, R=0, G=0, B=255]	7	4					19	19	17	32.6	32.6	30.1	82.223	0	267.91	11384000000	114	4	20.5402	19.6144	20.9819	20.094	21.0513	20.2053	20.7583	20.1121
	0.109329	0.0402277	O15118;O15118-2	O15118;O15118-2	Niemann-Pick C1 protein	NPC1	sp|O15118|NPC1_HUMAN NPC intracellular cholesterol transporter 1 OS=Homo sapiens OX=9606 GN=NPC1 PE=1 SV=2;sp|O15118-2|NPC1_HUMAN Isoform 2 of NPC intracellular cholesterol transporter 1 OS=Homo sapiens OX=9606 GN=NPC1	Color2 [A=255, R=169, G=169, B=169]	1	4					2	2	2	1.9	1.9	1.9	142.17	0	5.3138	332360000	10	2	15.806	15.5112	15.3292	15.5039	15.7584	15.8201	15.7776	15.675
	0.731308	-0.465572	O15126;O15126-2	O15126;O15126-2	Secretory carrier-associated membrane protein 1	SCAMP1	sp|O15126|SCAM1_HUMAN Secretory carrier-associated membrane protein 1 OS=Homo sapiens OX=9606 GN=SCAMP1 PE=1 SV=2;sp|O15126-2|SCAM1_HUMAN Isoform 2 of Secretory carrier-associated membrane protein 1 OS=Homo sapiens OX=9606 GN=SCAMP1	Color2 [A=255, R=169, G=169, B=169]	1	4					5	5	5	19.8	19.8	19.8	37.92	0	100.38	1752900000	38	2	18.3009	18.9061	18.2239	19.1959	19.1693	19.473	19.3318	19.3132
+	3.28554	1.01915	O15127	O15127	Secretory carrier-associated membrane protein 2	SCAMP2	sp|O15127|SCAM2_HUMAN Secretory carrier-associated membrane protein 2 OS=Homo sapiens OX=9606 GN=SCAMP2 PE=1 SV=2	Color2 [A=255, R=0, G=0, B=255]	7	4					2	2	2	9.7	9.7	9.7	36.648	0	122.31	264520000	14	1	15.0703	13.7163	15.2329	14.3732	15.231	14.1973	15.0809	14.2516
+	3.44318	1.85251	O15143	O15143	Actin-related protein 2/3 complex subunit 1B	ARPC1B	sp|O15143|ARC1B_HUMAN Actin-related protein 2/3 complex subunit 1B OS=Homo sapiens OX=9606 GN=ARPC1B PE=1 SV=3	Color2 [A=255, R=0, G=0, B=255]	7	4					9	8	8	37.4	31.2	31.2	40.949	0	98.816	880320000	25	1	18.7462	16.0877	18.3134	16.3486	18.2675	16.5741	17.6202	16.5269
+	2.3586	0.763527	O15144	O15144	Actin-related protein 2/3 complex subunit 2	ARPC2	sp|O15144|ARPC2_HUMAN Actin-related protein 2/3 complex subunit 2 OS=Homo sapiens OX=9606 GN=ARPC2 PE=1 SV=1	Color2 [A=255, R=0, G=0, B=255]	7	4					12	12	12	36.3	36.3	36.3	34.333	0	22.136	6593000000	73	1	21.2524	19.9122	20.9448	20.3198	21.225	20.4718	20.9263	20.5906
+	2.51366	0.715256	O15145	O15145	Actin-related protein 2/3 complex subunit 3	ARPC3	sp|O15145|ARPC3_HUMAN Actin-related protein 2/3 complex subunit 3 OS=Homo sapiens OX=9606 GN=ARPC3 PE=1 SV=3	Color2 [A=255, R=0, G=0, B=255]	7	4					4	4	4	23.6	23.6	23.6	20.546	0	10.388	1058600000	11	1	16.7882	15.7672	16.6356	15.9035	16.8862	16.3896	16.8025	16.1912
	0.317975	0.117852	O15173;O15173-2	O15173;O15173-2	Membrane-associated progesterone receptor component 2	PGRMC2	sp|O15173|PGRC2_HUMAN Membrane-associated progesterone receptor component 2 OS=Homo sapiens OX=9606 GN=PGRMC2 PE=1 SV=1;sp|O15173-2|PGRC2_HUMAN Isoform 2 of Membrane-associated progesterone receptor component 2 OS=Homo sapiens OX=9606 GN=PGRMC2	Color2 [A=255, R=169, G=169, B=169]	1	4					5	4	4	25.1	21.1	21.1	23.818	0	13.306	809870000	15	2	16.0589	15.5418	15.7859	15.8082	16.1815	16.1558	15.8392	15.8882
	0.190895	-0.257026	O15212	O15212	Prefoldin subunit 6	PFDN6	sp|O15212|PFD6_HUMAN Prefoldin subunit 6 OS=Homo sapiens OX=9606 GN=PFDN6 PE=1 SV=1	Color2 [A=255, R=169, G=169, B=169]	1	4					4	4	4	38.8	38.8	38.8	14.582	0	8.6732	194560000	20	1	15.4982	16.1933	15.6107	16.3151	16.568	16.5343	17.5463	17.2086
	0.455044	0.235345	O15217	O15217	Glutathione S-transferase A4	GSTA4	sp|O15217|GSTA4_HUMAN Glutathione S-transferase A4 OS=Homo sapiens OX=9606 GN=GSTA4 PE=1 SV=1	Color2 [A=255, R=169, G=169, B=169]	1	4					4	4	2	20.7	20.7	13.5	25.704	0	45.926	1478300000	36	1	18.3838	18.1195	18.5641	18.5622	19.1436	18.6348	18.9931	18.8267
	1.13075	0.346172	O15230	O15230	Laminin subunit alpha-5	LAMA5	sp|O15230|LAMA5_HUMAN Laminin subunit alpha-5 OS=Homo sapiens OX=9606 GN=LAMA5 PE=1 SV=8	Color2 [A=255, R=169, G=169, B=169]	1	4					2	2	2	0.8	0.8	0.8	399.73	0	4.8103	140210000	8	1	14.8463	14.2139	14.8644	14.542	15.1332	14.8702	14.9426	14.7757
	0.550302	0.287599	O15240	O15240	Neurosecretory protein VGF;Neuroendocrine regulatory peptide-1;Neuroendocrine regulatory peptide-2;Antimicrobial peptide VGF[554-577]	VGF	sp|O15240|VGF_HUMAN Neurosecretory protein VGF OS=Homo sapiens OX=9606 GN=VGF PE=1 SV=2	Color2 [A=255, R=169, G=169, B=169]	1	4					5	5	5	13.8	13.8	13.8	67.257	0	28.949	181700000	11	1	12.9353	12.8789	13.3322	12.987	13.8261	13.0422	13.5391	13.5743
	0.00714964	0.00207806	O15258	O15258	Protein RER1	RER1	sp|O15258|RER1_HUMAN Protein RER1 OS=Homo sapiens OX=9606 GN=RER1 PE=1 SV=1	Color2 [A=255, R=169, G=169, B=169]	1	4					3	3	3	18.4	18.4	18.4	22.958	0	3.2794	329080000	6	1	15.5695	15.4411	15.3911	15.6014	15.7002	15.7337	15.7276	15.6038
	1.14173	0.230457	O15260;O15260-2;O15260-3	O15260;O15260-2;O15260-3	Surfeit locus protein 4	SURF4	sp|O15260|SURF4_HUMAN Surfeit locus protein 4 OS=Homo sapiens OX=9606 GN=SURF4 PE=1 SV=3;sp|O15260-2|SURF4_HUMAN Isoform 2 of Surfeit locus protein 4 OS=Homo sapiens OX=9606 GN=SURF4;sp|O15260-3|SURF4_HUMAN Isoform 3 of Surfeit locus protein 4 OS=Homo sapi	Color2 [A=255, R=169, G=169, B=169]	1	4					4	4	4	18.6	18.6	18.6	30.394	0	61.264	1592900000	23	3	16.0203	15.5425	15.7614	15.7704	16.1106	15.8865	16.0327	15.8038
+	2.77415	0.606722	O15269;O15269-2	O15269	Serine palmitoyltransferase 1	SPTLC1	sp|O15269|SPTC1_HUMAN Serine palmitoyltransferase 1 OS=Homo sapiens OX=9606 GN=SPTLC1 PE=1 SV=1	Color2 [A=255, R=0, G=0, B=255]	7	4					3	3	3	5.3	5.3	5.3	52.743	0	3.0472	127690000	11	2	16.1071	15.1166	15.9558	15.385	15.9595	15.6047	15.8557	15.3449
+	2.46385	0.527224	O15305;O15305-2	O15305;O15305-2	Phosphomannomutase 2	PMM2	sp|O15305|PMM2_HUMAN Phosphomannomutase 2 OS=Homo sapiens OX=9606 GN=PMM2 PE=1 SV=1;sp|O15305-2|PMM2_HUMAN Isoform 2 of Phosphomannomutase 2 OS=Homo sapiens OX=9606 GN=PMM2	Color2 [A=255, R=0, G=0, B=255]	7	4					5	5	4	26.4	26.4	18.3	28.082	0	43.46	468920000	18	2	16.7772	15.8911	16.3941	16.1035	16.7273	16.2385	16.5901	16.1467
+	4.0314	0.994016	O15347	O15347	High mobility group protein B3	HMGB3	sp|O15347|HMGB3_HUMAN High mobility group protein B3 OS=Homo sapiens OX=9606 GN=HMGB3 PE=1 SV=4	Color2 [A=255, R=0, G=0, B=255]	7	4					2	2	2	13.5	13.5	13.5	22.98	0	10.978	279850000	14	1	17.1455	15.9769	17.1924	16.1944	17.251	16.0879	16.8224	16.1761
+	1.67908	-1.45943	O15354	O15354	Prosaposin receptor GPR37	GPR37	sp|O15354|GPR37_HUMAN Prosaposin receptor GPR37 OS=Homo sapiens OX=9606 GN=GPR37 PE=1 SV=2	Color2 [A=255, R=0, G=0, B=255]	7	4					2	2	2	5.7	5.7	5.7	67.113	0	13.378	275730000	12	1	13.9841	16.2994	14.6175	16.4742	15.7972	16.8268	15.8375	16.4737
	0.921832	0.237098	O15355	O15355	Protein phosphatase 1G	PPM1G	sp|O15355|PPM1G_HUMAN Protein phosphatase 1G OS=Homo sapiens OX=9606 GN=PPM1G PE=1 SV=1	Color2 [A=255, R=169, G=169, B=169]	1	4					5	5	5	13	13	13	59.271	0	32.399	220810000	20	1	16.3248	15.7197	15.9604	16.0339	16.3375	16.1367	16.3052	16.0893
+	2.49379	0.483376	O15357;O15357-2;Q92835-3;Q92835-2;Q92835	O15357;O15357-2	Phosphatidylinositol 3,4,5-trisphosphate 5-phosphatase 2	INPPL1	sp|O15357|SHIP2_HUMAN Phosphatidylinositol 3,4,5-trisphosphate 5-phosphatase 2 OS=Homo sapiens OX=9606 GN=INPPL1 PE=1 SV=2;sp|O15357-2|SHIP2_HUMAN Isoform 2 of Phosphatidylinositol 3,4,5-trisphosphate 5-phosphatase 2 OS=Homo sapiens OX=9606 GN=INPPL1	Color2 [A=255, R=0, G=0, B=255]	7	4					9	9	9	9.6	9.6	9.6	138.6	0	14.416	125870000	18	5	15.1158	14.3691	15.1677	14.6735	15.1912	14.8062	15.067	14.7594
	0.465458	0.127029	O15371-2;O15371-3;O15371	O15371-2;O15371-3;O15371	Eukaryotic translation initiation factor 3 subunit D	EIF3D	sp|O15371-2|EIF3D_HUMAN Isoform 2 of Eukaryotic translation initiation factor 3 subunit D OS=Homo sapiens OX=9606 GN=EIF3D;sp|O15371-3|EIF3D_HUMAN Isoform 3 of Eukaryotic translation initiation factor 3 subunit D OS=Homo sapiens OX=9606 GN=EIF3D;sp|O15371|	Color2 [A=255, R=169, G=169, B=169]	1	4					12	12	12	40.7	40.7	40.7	58.14	0	220.34	1939200000	93	3	18.7032	18.4441	18.589	18.6047	18.9181	18.8474	18.9467	18.7527
	1.12253	0.313103	O15372	O15372	Eukaryotic translation initiation factor 3 subunit H	EIF3H	sp|O15372|EIF3H_HUMAN Eukaryotic translation initiation factor 3 subunit H OS=Homo sapiens OX=9606 GN=EIF3H PE=1 SV=1	Color2 [A=255, R=169, G=169, B=169]	1	4					9	9	9	30.1	30.1	30.1	39.93	0	35.99	1113200000	33	1	17.6431	16.9596	17.27	17.086	17.663	17.4347	17.5357	17.3791
	1.1489	-0.726299	O15394;O15394-2	O15394	Neural cell adhesion molecule 2	NCAM2	sp|O15394|NCAM2_HUMAN Neural cell adhesion molecule 2 OS=Homo sapiens OX=9606 GN=NCAM2 PE=1 SV=2	Color2 [A=255, R=169, G=169, B=169]	1	4					12	12	12	18.2	18.2	18.2	93.045	0	142.19	2221500000	53	2	16.8744	17.8304	16.9162	18.1034	17.884	18.4185	18.0242	18.2517
	0.384756	-0.199964	O15400-2;O15400	O15400-2;O15400	Syntaxin-7	STX7	sp|O15400-2|STX7_HUMAN Isoform 2 of Syntaxin-7 OS=Homo sapiens OX=9606 GN=STX7;sp|O15400|STX7_HUMAN Syntaxin-7 OS=Homo sapiens OX=9606 GN=STX7 PE=1 SV=4	Color2 [A=255, R=169, G=169, B=169]	1	4					6	6	6	36	36	36	27.4	0	117.12	911530000	34	2	16.1707	16.5143	16.328	16.7831	16.8011	16.823	17.0382	17.0173
	0.310217	0.0995395	O15439-2;O15439;O15439-4;O15439-3	O15439-2;O15439;O15439-4;O15439-3	Multidrug resistance-associated protein 4	ABCC4	sp|O15439-2|MRP4_HUMAN Isoform 2 of Multidrug resistance-associated protein 4 OS=Homo sapiens OX=9606 GN=ABCC4;sp|O15439|MRP4_HUMAN Multidrug resistance-associated protein 4 OS=Homo sapiens OX=9606 GN=ABCC4 PE=1 SV=3;sp|O15439-4|MRP4_HUMAN Isoform 4 of Mul	Color2 [A=255, R=169, G=169, B=169]	1	4					6	6	6	5.7	5.7	5.7	144.2	0	12.079	88196000	13	4	13.8788	13.8988	14.0793	13.9997	14.1841	14.2975	14.2403	13.7883
	1.26437	0.372307	O15484	O15484	Calpain-5	CAPN5	sp|O15484|CAN5_HUMAN Calpain-5 OS=Homo sapiens OX=9606 GN=CAPN5 PE=1 SV=2	Color2 [A=255, R=169, G=169, B=169]	1	4					6	6	6	12.7	12.7	12.7	73.168	0	6.5246	180490000	15	1	15.4711	14.6442	15.2033	14.9725	15.4792	15.1032	15.3806	15.325
	0.299821	0.149012	O15498;O15498-2	O15498;O15498-2	Synaptobrevin homolog YKT6	YKT6	sp|O15498|YKT6_HUMAN Synaptobrevin homolog YKT6 OS=Homo sapiens OX=9606 GN=YKT6 PE=1 SV=1;sp|O15498-2|YKT6_HUMAN Isoform 2 of Synaptobrevin homolog YKT6 OS=Homo sapiens OX=9606 GN=YKT6	Color2 [A=255, R=169, G=169, B=169]	1	4					5	5	5	25.3	25.3	25.3	22.417	0	15.62	1404000000	19	2	16.3728	15.9131	16.1517	16.2726	16.699	16.3526	16.6337	16.7229
+	3.21571	1.07741	O15511;O15511-2	O15511;O15511-2	Actin-related protein 2/3 complex subunit 5	ARPC5	sp|O15511|ARPC5_HUMAN Actin-related protein 2/3 complex subunit 5 OS=Homo sapiens OX=9606 GN=ARPC5 PE=1 SV=3;sp|O15511-2|ARPC5_HUMAN Isoform 2 of Actin-related protein 2/3 complex subunit 5 OS=Homo sapiens OX=9606 GN=ARPC5	Color2 [A=255, R=0, G=0, B=255]	7	4					5	5	5	52.3	52.3	52.3	16.32	0	182.07	921220000	38	2	18.5353	16.8686	18.3089	17.1576	18.2323	17.4078	17.9763	17.309
	0.0940975	-0.089237	O15514	O15514	DNA-directed RNA polymerase II subunit RPB4	POLR2D	sp|O15514|RPB4_HUMAN DNA-directed RNA polymerase II subunit RPB4 OS=Homo sapiens OX=9606 GN=POLR2D PE=1 SV=1	Color2 [A=255, R=169, G=169, B=169]	1	4					4	4	4	47.2	47.2	47.2	16.311	0	3.0787	44255000	7	1	14.2026	14.232	13.8341	14.1838	14.3727	14.5043	15.1882	15.0344
	0.211513	-0.101485	O15530-2;O15530-3;O15530;O15530-4;Q6A1A2;O15530-5	O15530-2;O15530-3;O15530;O15530-4;Q6A1A2;O15530-5	3-phosphoinositide-dependent protein kinase 1;Putative 3-phosphoinositide-dependent protein kinase 2	PDPK1;PDPK2P	sp|O15530-2|PDPK1_HUMAN Isoform 2 of 3-phosphoinositide-dependent protein kinase 1 OS=Homo sapiens OX=9606 GN=PDPK1;sp|O15530-3|PDPK1_HUMAN Isoform 3 of 3-phosphoinositide-dependent protein kinase 1 OS=Homo sapiens OX=9606 GN=PDPK1;sp|O15530|PDPK1_HUMAN 3-	Color2 [A=255, R=169, G=169, B=169]	1	4					5	5	5	11.5	11.5	11.5	58.034	0	5.3829	158930000	10	6	15.6475	15.5461	15.5722	15.9467	16.0132	16.1001	16.1091	16.155
	1.47351	-1.21319	O15537	O15537	Retinoschisin	RS1	sp|O15537|XLRS1_HUMAN Retinoschisin OS=Homo sapiens OX=9606 GN=RS1 PE=1 SV=2	Color2 [A=255, R=169, G=169, B=169]	1	4					6	6	6	30.4	30.4	30.4	25.592	0	83.608	11262000000	50	1	17.3844	19.1629	17.4201	19.2981	18.454	19.4429	19.1963	19.4037
	0.139102	0.0960159	O15540;O15540-2	O15540;O15540-2	Fatty acid-binding protein, brain	FABP7	sp|O15540|FABP7_HUMAN Fatty acid-binding protein, brain OS=Homo sapiens OX=9606 GN=FABP7 PE=1 SV=3;sp|O15540-2|FABP7_HUMAN Isoform 2 of Fatty acid-binding protein, brain OS=Homo sapiens OX=9606 GN=FABP7	Color2 [A=255, R=169, G=169, B=169]	1	4					5	5	5	37.1	37.1	37.1	14.889	0	39.178	4808400000	33	2	18.8768	19.0379	19.6261	19.6158	19.794	19.7032	19.6474	19.2034
	0.106974	-0.0728343	O15541;Q8IZP6	O15541;Q8IZP6	RING finger protein 113A;RING finger protein 113B	RNF113A;RNF113B	sp|O15541|R113A_HUMAN E3 ubiquitin-protein ligase RNF113A OS=Homo sapiens OX=9606 GN=RNF113A PE=1 SV=1;sp|Q8IZP6|R113B_HUMAN RING finger protein 113B OS=Homo sapiens OX=9606 GN=RNF113B PE=1 SV=3	Color2 [A=255, R=169, G=169, B=169]	1	4					2	2	2	6.4	6.4	6.4	38.787	0	3.0335	50679000	6	2	14.0214	13.6307	13.5424	14.0565	14.38	14.3562	14.1955	14.3872
	0.0392919	0.0171628	O43143	O43143	Pre-mRNA-splicing factor ATP-dependent RNA helicase DHX15	DHX15	sp|O43143|DHX15_HUMAN Pre-mRNA-splicing factor ATP-dependent RNA helicase DHX15 OS=Homo sapiens OX=9606 GN=DHX15 PE=1 SV=2	Color2 [A=255, R=169, G=169, B=169]	1	4					23	23	23	38.1	38.1	38.1	90.932	0	269.76	6404900000	116	1	20.2898	20.074	19.996	20.288	20.4763	20.4636	20.5515	20.4196
	0.0185606	0.00896692	O43148;O43148-2	O43148;O43148-2	mRNA cap guanine-N7 methyltransferase	RNMT	sp|O43148|MCES_HUMAN mRNA cap guanine-N7 methyltransferase OS=Homo sapiens OX=9606 GN=RNMT PE=1 SV=1;sp|O43148-2|MCES_HUMAN Isoform 2 of mRNA cap guanine-N7 methyltransferase OS=Homo sapiens OX=9606 GN=RNMT	Color2 [A=255, R=169, G=169, B=169]	1	4					7	7	7	18.7	18.7	18.7	54.843	0	47.329	502990000	26	2	16.8215	16.6827	16.662	16.8832	17.1534	17.1561	17.1782	17.0571
	0.338109	0.135097	O43150-2;O43150	O43150-2;O43150	Arf-GAP with SH3 domain, ANK repeat and PH domain-containing protein 2	ASAP2	sp|O43150-2|ASAP2_HUMAN Isoform 2 of Arf-GAP with SH3 domain, ANK repeat and PH domain-containing protein 2 OS=Homo sapiens OX=9606 GN=ASAP2;sp|O43150|ASAP2_HUMAN Arf-GAP with SH3 domain, ANK repeat and PH domain-containing protein 2 OS=Homo sapiens OX=960	Color2 [A=255, R=169, G=169, B=169]	1	4					10	10	8	11.8	11.8	10.6	106.98	0	27.224	544880000	33	2	16.3578	15.965	16.2403	16.3615	16.6811	16.5405	16.6415	16.5132
	0.437318	-0.152884	O43172-2;O43172	O43172-2;O43172	U4/U6 small nuclear ribonucleoprotein Prp4	PRPF4	sp|O43172-2|PRP4_HUMAN Isoform 2 of U4/U6 small nuclear ribonucleoprotein Prp4 OS=Homo sapiens OX=9606 GN=PRPF4;sp|O43172|PRP4_HUMAN U4/U6 small nuclear ribonucleoprotein Prp4 OS=Homo sapiens OX=9606 GN=PRPF4 PE=1 SV=2	Color2 [A=255, R=169, G=169, B=169]	1	4					10	10	10	27.6	27.6	27.6	58.32	0	193.86	403900000	33	2	16.2663	16.3919	16.1423	16.541	16.5738	16.7543	16.7325	16.6394
	0.568707	-0.255021	O43175	O43175	D-3-phosphoglycerate dehydrogenase	PHGDH	sp|O43175|SERA_HUMAN D-3-phosphoglycerate dehydrogenase OS=Homo sapiens OX=9606 GN=PHGDH PE=1 SV=4	Color2 [A=255, R=169, G=169, B=169]	1	4					11	11	11	21.6	21.6	21.6	56.65	0	196.76	5980500000	107	1	18.9091	19.0321	18.93	19.3262	19.4979	19.5199	19.2806	19.7595
	1.28707	-1.02474	O43181	O43181	NADH dehydrogenase [ubiquinone] iron-sulfur protein 4, mitochondrial	NDUFS4	sp|O43181|NDUS4_HUMAN NADH dehydrogenase [ubiquinone] iron-sulfur protein 4, mitochondrial OS=Homo sapiens OX=9606 GN=NDUFS4 PE=1 SV=1	Color2 [A=255, R=169, G=169, B=169]	1	4					3	3	3	20	20	20	20.108	0	9.9687	2866100000	18	1	16.7695	18.1217	16.6626	18.4039	17.8989	18.6603	18.2921	18.5362
	0.812215	-0.638121	O43236-2;O43236-3;O43236;O43236-4;O43236-5;O43236-6	O43236-2;O43236-3;O43236;O43236-4;O43236-5;O43236-6	Septin-4	2004-09-01	sp|O43236-2|SEPT4_HUMAN Isoform 2 of Septin-4 OS=Homo sapiens OX=9606 GN=SEPTIN4;sp|O43236-3|SEPT4_HUMAN Isoform 3 of Septin-4 OS=Homo sapiens OX=9606 GN=SEPTIN4;sp|O43236|SEPT4_HUMAN Septin-4 OS=Homo sapiens OX=9606 GN=SEPTIN4 PE=1 SV=1;sp|O43236-4|SEPT4_	Color2 [A=255, R=169, G=169, B=169]	1	4					8	6	6	21.4	17.6	17.6	53.041	0	103.5	921830000	35	6	16.3466	17.3249	16.403	17.5853	17.4609	17.8291	17.8152	17.839
	0.892122	0.297273	O43237;O43237-2	O43237;O43237-2	Cytoplasmic dynein 1 light intermediate chain 2	DYNC1LI2	sp|O43237|DC1L2_HUMAN Cytoplasmic dynein 1 light intermediate chain 2 OS=Homo sapiens OX=9606 GN=DYNC1LI2 PE=1 SV=1;sp|O43237-2|DC1L2_HUMAN Isoform 2 of Cytoplasmic dynein 1 light intermediate chain 2 OS=Homo sapiens OX=9606 GN=DYNC1LI2	Color2 [A=255, R=169, G=169, B=169]	1	4					7	6	6	22.6	19.9	19.9	54.099	0	10.372	704400000	25	2	17.7399	17.1539	17.4747	17.4936	18.0472	17.6729	17.8759	17.6281
	0.886882	0.279091	O43242;O43242-2	O43242;O43242-2	26S proteasome non-ATPase regulatory subunit 3	PSMD3	sp|O43242|PSMD3_HUMAN 26S proteasome non-ATPase regulatory subunit 3 OS=Homo sapiens OX=9606 GN=PSMD3 PE=1 SV=2;sp|O43242-2|PSMD3_HUMAN Isoform 2 of 26S proteasome non-ATPase regulatory subunit 3 OS=Homo sapiens OX=9606 GN=PSMD3	Color2 [A=255, R=169, G=169, B=169]	1	4					18	18	18	35	35	35	60.977	0	172.24	5771400000	113	2	20.7169	20.0181	20.3158	20.3324	20.8231	20.5052	20.6273	20.511
	2.10166	0.417271	O43252	O43252	Bifunctional 3-phosphoadenosine 5-phosphosulfate synthase 1;Sulfate adenylyltransferase;Adenylyl-sulfate kinase	PAPSS1	sp|O43252|PAPS1_HUMAN Bifunctional 3-phosphoadenosine 5-phosphosulfate synthase 1 OS=Homo sapiens OX=9606 GN=PAPSS1 PE=1 SV=2	Color2 [A=255, R=169, G=169, B=169]	1	4					7	7	6	16.3	16.3	14.1	70.832	0	86.356	234690000	19	1	15.9364	15.2201	15.7706	15.481	15.9029	15.6602	15.9973	15.5769
	1.11994	0.328187	O43264;O43264-2	O43264;O43264-2	Centromere/kinetochore protein zw10 homolog	ZW10	sp|O43264|ZW10_HUMAN Centromere/kinetochore protein zw10 homolog OS=Homo sapiens OX=9606 GN=ZW10 PE=1 SV=3;sp|O43264-2|ZW10_HUMAN Isoform 2 of Centromere/kinetochore protein zw10 homolog OS=Homo sapiens OX=9606 GN=ZW10	Color2 [A=255, R=169, G=169, B=169]	1	4					4	4	3	6.5	6.5	4.9	88.828	0	3.5658	188430000	10	2	15.7258	14.8561	15.2096	15.1555	15.4929	15.3205	15.54	15.3234
	0.140913	-0.0537314	O43290	O43290	U4/U6.U5 tri-snRNP-associated protein 1	SART1	sp|O43290|SNUT1_HUMAN U4/U6.U5 tri-snRNP-associated protein 1 OS=Homo sapiens OX=9606 GN=SART1 PE=1 SV=1	Color2 [A=255, R=169, G=169, B=169]	1	4					11	11	11	20.6	20.6	20.6	90.254	0	323.31	498050000	56	1	16.9381	16.8584	16.7356	17.1042	17.1744	17.1514	17.2742	17.2232
	0.369999	0.130945	O43292-2;O43292	O43292-2;O43292	Glycosylphosphatidylinositol anchor attachment 1 protein	GPAA1	sp|O43292-2|GPAA1_HUMAN Isoform 2 of Glycosylphosphatidylinositol anchor attachment 1 protein OS=Homo sapiens OX=9606 GN=GPAA1;sp|O43292|GPAA1_HUMAN Glycosylphosphatidylinositol anchor attachment 1 protein OS=Homo sapiens OX=9606 GN=GPAA1 PE=1 SV=3	Color2 [A=255, R=169, G=169, B=169]	1	4					4	4	4	7.5	7.5	7.5	61.097	0	7.6585	197540000	11	2	16.0798	15.5406	15.5761	15.8171	16.0692	16.0178	15.9665	15.7924
	0.0981153	0.0755703	O43294-2;O43294	O43294-2;O43294	Transforming growth factor beta-1-induced transcript 1 protein	TGFB1I1	sp|O43294-2|TGFI1_HUMAN Isoform 2 of Transforming growth factor beta-1-induced transcript 1 protein OS=Homo sapiens OX=9606 GN=TGFB1I1;sp|O43294|TGFI1_HUMAN Transforming growth factor beta-1-induced transcript 1 protein OS=Homo sapiens OX=9606 GN=TGFB1I1 P	Color2 [A=255, R=169, G=169, B=169]	1	4					2	2	2	6.5	6.5	6.5	47.941	0	3.9947	10285000	6	2	12.0973	12.3383	12.6358	12.463	12.9833	12.6719	13.1382	13.0792
	0.424891	-0.275775	O43295;O43295-2;O43295-3	O43295;O43295-2	SLIT-ROBO Rho GTPase-activating protein 3	SRGAP3	sp|O43295|SRGP3_HUMAN SLIT-ROBO Rho GTPase-activating protein 3 OS=Homo sapiens OX=9606 GN=SRGAP3 PE=1 SV=3;sp|O43295-2|SRGP3_HUMAN Isoform 2 of SLIT-ROBO Rho GTPase-activating protein 3 OS=Homo sapiens OX=9606 GN=SRGAP3	Color2 [A=255, R=169, G=169, B=169]	1	4					15	15	13	16.9	16.9	14.9	124.5	0	54.289	412230000	40	3	16.3188	16.69	16.387	17.0484	17.2461	17.2697	17.2179	17.2648
	1.25574	-0.984749	O43301	O43301	Heat shock 70 kDa protein 12A	HSPA12A	sp|O43301|HS12A_HUMAN Heat shock 70 kDa protein 12A OS=Homo sapiens OX=9606 GN=HSPA12A PE=1 SV=2	Color2 [A=255, R=169, G=169, B=169]	1	4					17	17	16	30.8	30.8	29	74.977	0	264.88	3445200000	94	1	18.5475	19.5966	18.19	19.8358	19.2118	20.2549	19.9477	20.1487
	0.869726	-0.73721	O43307-3;O43307-2;O43307;Q96N96-5;Q96N96-2;Q96N96-3;Q96N96-4;Q9NR80-3;Q96N96;Q9NR80-4;Q9NR80;Q96N96-6	O43307-3;O43307-2;O43307	Rho guanine nucleotide exchange factor 9	ARHGEF9	sp|O43307-3|ARHG9_HUMAN Isoform 3 of Rho guanine nucleotide exchange factor 9 OS=Homo sapiens OX=9606 GN=ARHGEF9;sp|O43307-2|ARHG9_HUMAN Isoform 2 of Rho guanine nucleotide exchange factor 9 OS=Homo sapiens OX=9606 GN=ARHGEF9;sp|O43307|ARHG9_HUMAN Rho guan	Color2 [A=255, R=169, G=169, B=169]	1	4					3	3	3	7.7	7.7	7.7	49.457	0	3.6714	63696000	6	12	12.4328	13.2992	12.5846	13.9493	13.5479	14.0609	13.9969	14.2016
	0.166332	0.0487106	O43324;O43324-2	O43324	Eukaryotic translation elongation factor 1 epsilon-1	EEF1E1	sp|O43324|MCA3_HUMAN Eukaryotic translation elongation factor 1 epsilon-1 OS=Homo sapiens OX=9606 GN=EEF1E1 PE=1 SV=1	Color2 [A=255, R=169, G=169, B=169]	1	4					3	3	3	17.8	17.8	17.8	19.81	0	4.0204	372920000	10	2	15.7746	15.615	15.7559	15.8682	15.9481	15.945	16.0987	15.9543
	0.172176	-0.0943832	O43347	O43347	RNA-binding protein Musashi homolog 1	MSI1	sp|O43347|MSI1H_HUMAN RNA-binding protein Musashi homolog 1 OS=Homo sapiens OX=9606 GN=MSI1 PE=1 SV=1	Color2 [A=255, R=169, G=169, B=169]	1	4					13	13	11	53.6	53.6	48.1	39.124	0	323.31	5078600000	87	1	19.3442	19.6052	19.2869	19.6738	19.9793	19.8035	20.0308	19.9363
	0.0897959	-0.052125	O43390-2;O43390-4	O43390-2;O43390-4	Heterogeneous nuclear ribonucleoprotein R	HNRNPR	sp|O43390-2|HNRPR_HUMAN Isoform 2 of Heterogeneous nuclear ribonucleoprotein R OS=Homo sapiens OX=9606 GN=HNRNPR;sp|O43390-4|HNRPR_HUMAN Isoform 4 of Heterogeneous nuclear ribonucleoprotein R OS=Homo sapiens OX=9606 GN=HNRNPR	Color2 [A=255, R=169, G=169, B=169]	1	4					26	26	2	43.4	43.4	3.3	71.214	0	323.31	25429000000	211	2	21.6905	21.6558	21.6031	21.973	22.1166	22.099	22.329	22.2199
	0.0830562	0.0350561	O43395;O43395-3	O43395	U4/U6 small nuclear ribonucleoprotein Prp3	PRPF3	sp|O43395|PRPF3_HUMAN U4/U6 small nuclear ribonucleoprotein Prp3 OS=Homo sapiens OX=9606 GN=PRPF3 PE=1 SV=2	Color2 [A=255, R=169, G=169, B=169]	1	4					10	10	10	19.2	19.2	19.2	77.528	0	13.219	408910000	26	2	17.0583	16.8198	16.7918	17.0737	17.2327	17.2313	17.3569	17.1746
	0.103671	0.0431099	O43396	O43396	Thioredoxin-like protein 1	TXNL1	sp|O43396|TXNL1_HUMAN Thioredoxin-like protein 1 OS=Homo sapiens OX=9606 GN=TXNL1 PE=1 SV=3	Color2 [A=255, R=169, G=169, B=169]	1	4					10	10	10	55.4	55.4	55.4	32.251	0	104.54	3383100000	65	1	18.5616	18.4429	18.5575	18.7118	18.8685	18.8576	19.0398	18.8427
+	2.24052	0.612842	O43399;O43399-5;O43399-7;O43399-2;O43399-4;O43399-3;O43399-6	O43399;O43399-5;O43399-7;O43399-2;O43399-4;O43399-3	Tumor protein D54	TPD52L2	sp|O43399|TPD54_HUMAN Tumor protein D54 OS=Homo sapiens OX=9606 GN=TPD52L2 PE=1 SV=2;sp|O43399-5|TPD54_HUMAN Isoform 5 of Tumor protein D54 OS=Homo sapiens OX=9606 GN=TPD52L2;sp|O43399-7|TPD54_HUMAN Isoform 7 of Tumor protein D54 OS=Homo sapiens OX=9606 GN	Color2 [A=255, R=0, G=0, B=255]	7	4					3	3	3	15.5	15.5	15.5	22.237	0	38.711	458640000	19	7	16.9219	16.0777	16.9326	16.4345	17.258	16.6705	16.973	16.4514
	0.182409	-0.0749245	O43402;O43402-2	O43402	ER membrane protein complex subunit 8	EMC8	sp|O43402|EMC8_HUMAN ER membrane protein complex subunit 8 OS=Homo sapiens OX=9606 GN=EMC8 PE=1 SV=1	Color2 [A=255, R=169, G=169, B=169]	1	4					4	4	4	24.3	24.3	24.3	23.773	0	9.5294	250480000	20	2	16.2282	16.265	16.0587	16.4007	16.6753	16.6417	16.5264	16.4809
	0.468438	-0.378401	O43414-3;O43414-2;O43414	O43414-3;O43414-2;O43414	ERI1 exoribonuclease 3	ERI3	sp|O43414-3|ERI3_HUMAN Isoform 3 of ERI1 exoribonuclease 3 OS=Homo sapiens OX=9606 GN=ERI3;sp|O43414-2|ERI3_HUMAN Isoform 2 of ERI1 exoribonuclease 3 OS=Homo sapiens OX=9606 GN=ERI3;sp|O43414|ERI3_HUMAN ERI1 exoribonuclease 3 OS=Homo sapiens OX=9606 GN=ERI	Color2 [A=255, R=169, G=169, B=169]	1	4					3	3	3	25	25	25	14.542	0	40.452	88055000	9	3	13.2253	14.1833	13.6424	14.4012	14.4164	14.4571	14.7925	14.5486
	0.728459	-0.306408	O43424;O43424-2	O43424;O43424-2	Glutamate receptor ionotropic, delta-2	GRID2	sp|O43424|GRID2_HUMAN Glutamate receptor ionotropic, delta-2 OS=Homo sapiens OX=9606 GN=GRID2 PE=1 SV=2;sp|O43424-2|GRID2_HUMAN Isoform 2 of Glutamate receptor ionotropic, delta-2 OS=Homo sapiens OX=9606 GN=GRID2	Color2 [A=255, R=169, G=169, B=169]	1	4					5	5	5	5.9	5.9	5.9	113.35	0	8.1732	52612000	8	2	13.6206	13.9398	13.575	14.1165	14.179	14.3987	14.2224	14.3678
	1.03553	-0.665998	O43426-4;O43426-2;O43426;O43426-5	O43426-4;O43426-2;O43426	Synaptojanin-1	SYNJ1	sp|O43426-4|SYNJ1_HUMAN Isoform 3 of Synaptojanin-1 OS=Homo sapiens OX=9606 GN=SYNJ1;sp|O43426-2|SYNJ1_HUMAN Isoform 2 of Synaptojanin-1 OS=Homo sapiens OX=9606 GN=SYNJ1;sp|O43426|SYNJ1_HUMAN Synaptojanin-1 OS=Homo sapiens OX=9606 GN=SYNJ1 PE=1 SV=2	Color2 [A=255, R=169, G=169, B=169]	1	4					24	24	24	20.2	20.2	20.2	143.25	0	282.01	4251400000	128	4	18.4277	19.3064	18.3708	19.5734	19.2972	19.7887	19.6304	19.7218
	0.0498741	-0.0260377	O43427-2;O43427	O43427-2;O43427	Acidic fibroblast growth factor intracellular-binding protein	FIBP	sp|O43427-2|FIBP_HUMAN Isoform Short of Acidic fibroblast growth factor intracellular-binding protein OS=Homo sapiens OX=9606 GN=FIBP;sp|O43427|FIBP_HUMAN Acidic fibroblast growth factor intracellular-binding protein OS=Homo sapiens OX=9606 GN=FIBP PE=1 SV	Color2 [A=255, R=169, G=169, B=169]	1	4					4	4	4	17.1	17.1	17.1	41.21	0	79.707	197130000	15	2	15.6307	15.3199	15.4211	15.7546	15.8758	15.9204	15.9009	15.9377
	0.344781	-0.140773	O43432-4;O43432;O43432-3	O43432-4;O43432;O43432-3	Eukaryotic translation initiation factor 4 gamma 3	EIF4G3	sp|O43432-4|IF4G3_HUMAN Isoform 4 of Eukaryotic translation initiation factor 4 gamma 3 OS=Homo sapiens OX=9606 GN=EIF4G3;sp|O43432|IF4G3_HUMAN Eukaryotic translation initiation factor 4 gamma 3 OS=Homo sapiens OX=9606 GN=EIF4G3 PE=1 SV=2;sp|O43432-3|IF4G3	Color2 [A=255, R=169, G=169, B=169]	1	4					16	14	14	13.3	12	12	146.87	0	52.088	760210000	40	3	17.2971	17.315	17.1226	17.6251	17.6224	17.7485	17.7626	17.6792
	0.573524	0.165879	O43447;O43447-2	O43447;O43447-2	Peptidyl-prolyl cis-trans isomerase H	PPIH	sp|O43447|PPIH_HUMAN Peptidyl-prolyl cis-trans isomerase H OS=Homo sapiens OX=9606 GN=PPIH PE=1 SV=1;sp|O43447-2|PPIH_HUMAN Isoform 2 of Peptidyl-prolyl cis-trans isomerase H OS=Homo sapiens OX=9606 GN=PPIH	Color2 [A=255, R=169, G=169, B=169]	1	4					6	6	5	42.4	42.4	28.2	19.208	0	3.0412	482280000	16	2	17.207	16.8901	17.0248	17.1214	17.4767	17.2577	17.4498	17.2256
	1.01726	-0.399862	O43464-2;O43464-3;O43464;P83110-2;O43464-4;P83110	O43464-2;O43464-3;O43464;P83110-2;O43464-4;P83110	Serine protease HTRA2, mitochondrial;Serine protease HTRA3	HTRA2;HTRA3	sp|O43464-2|HTRA2_HUMAN Isoform 2 of Serine protease HTRA2, mitochondrial OS=Homo sapiens OX=9606 GN=HTRA2;sp|O43464-3|HTRA2_HUMAN Isoform 3 of Serine protease HTRA2, mitochondrial OS=Homo sapiens OX=9606 GN=HTRA2;sp|O43464|HTRA2_HUMAN Serine protease HTRA	Color2 [A=255, R=169, G=169, B=169]	1	4					2	2	2	6.9	6.9	6.9	38.493	0	11.428	110950000	11	6	14.6411	14.9276	14.2965	15.1498	14.8831	15.1949	15.1718	15.3196
	0.381643	0.109767	O43491;O43491-3;O43491-4;O43491-2	O43491;O43491-3;O43491-4;O43491-2	Band 4.1-like protein 2	EPB41L2	sp|O43491|E41L2_HUMAN Band 4.1-like protein 2 OS=Homo sapiens OX=9606 GN=EPB41L2 PE=1 SV=1;sp|O43491-3|E41L2_HUMAN Isoform 3 of Band 4.1-like protein 2 OS=Homo sapiens OX=9606 GN=EPB41L2;sp|O43491-4|E41L2_HUMAN Isoform 4 of Band 4.1-like protein 2 OS=Homo	Color2 [A=255, R=169, G=169, B=169]	1	4					22	22	17	26.9	26.9	22.6	112.59	0	323.31	39253000000	199	4	22.3656	22.3295	22.5847	22.5318	22.8546	22.6413	22.7304	22.5936
	0.206938	0.155939	O43504	O43504	Ragulator complex protein LAMTOR5	LAMTOR5	sp|O43504|LTOR5_HUMAN Ragulator complex protein LAMTOR5 OS=Homo sapiens OX=9606 GN=LAMTOR5 PE=1 SV=1	Color2 [A=255, R=169, G=169, B=169]	1	4					4	4	4	85.7	85.7	85.7	9.6138	0	132.06	446060000	38	1	15.8394	15.4583	15.6695	15.893	16.6551	15.9717	16.2329	16.4503
	0.580207	-0.245143	O43505	O43505	Beta-1,4-glucuronyltransferase 1	B4GAT1	sp|O43505|B4GA1_HUMAN Beta-1,4-glucuronyltransferase 1 OS=Homo sapiens OX=9606 GN=B4GAT1 PE=1 SV=1	Color2 [A=255, R=169, G=169, B=169]	1	4					2	2	2	7.2	7.2	7.2	47.119	0	2.9234	50081000	6	1	12.2529	12.2651	11.9609	12.5445	12.1979	12.7502	12.7704	12.6028
	0.192955	0.0880046	O43524;A0A2Z4LIS9;O43524-2	O43524;A0A2Z4LIS9;O43524-2	Forkhead box protein O3	FOXO3	sp|O43524|FOXO3_HUMAN Forkhead box protein O3 OS=Homo sapiens OX=9606 GN=FOXO3 PE=1 SV=1;sp|A0A2Z4LIS9|FXO3B_HUMAN Forkhead box protein O3B OS=Homo sapiens OX=9606 GN=FOXO3B PE=1 SV=1;sp|O43524-2|FOXO3_HUMAN Isoform 2 of Forkhead box protein O3 OS=Homo sap	Color2 [A=255, R=169, G=169, B=169]	1	4					2	2	2	4.9	4.9	4.9	71.276	0	3.3109	32097000	5	3	11.6592	11.6099	11.7185	12.0146	12.1839	11.9224	12.2649	11.9275
	0.846033	-0.923636	O43581;O43581-6;O43581-2;O43581-5;O43581-4;O43581-3	O43581;O43581-6;O43581-2;O43581-5;O43581-4;O43581-3	Synaptotagmin-7	SYT7	sp|O43581|SYT7_HUMAN Synaptotagmin-7 OS=Homo sapiens OX=9606 GN=SYT7 PE=1 SV=3;sp|O43581-6|SYT7_HUMAN Isoform 6 of Synaptotagmin-7 OS=Homo sapiens OX=9606 GN=SYT7;sp|O43581-2|SYT7_HUMAN Isoform 2 of Synaptotagmin-7 OS=Homo sapiens OX=9606 GN=SYT7;sp|O43581	Color2 [A=255, R=169, G=169, B=169]	1	4					3	3	3	9.2	9.2	9.2	45.501	0	5.9138	31905000	6	6	11.565	13.1128	11.7357	13.4346	12.9435	13.4957	13.8244	13.7201
	1.19046	0.319329	O43583	O43583	Density-regulated protein	DENR	sp|O43583|DENR_HUMAN Density-regulated protein OS=Homo sapiens OX=9606 GN=DENR PE=1 SV=2	Color2 [A=255, R=169, G=169, B=169]	1	4					4	4	4	27.3	27.3	27.3	22.092	0	18.637	281860000	29	1	15.1127	14.6991	15.0774	14.9812	15.4987	15.0322	15.4266	15.1254
	2.04311	0.310932	O43592	O43592	Exportin-T	XPOT	sp|O43592|XPOT_HUMAN Exportin-T OS=Homo sapiens OX=9606 GN=XPOT PE=1 SV=2	Color2 [A=255, R=169, G=169, B=169]	1	4					13	13	13	15.9	15.9	15.9	109.96	0	42.709	257980000	40	1	16.4248	15.95	16.2165	15.9291	16.2938	16.216	16.3407	15.9371
	0.928411	-0.634601	O43615	O43615	Mitochondrial import inner membrane translocase subunit TIM44	TIMM44	sp|O43615|TIM44_HUMAN Mitochondrial import inner membrane translocase subunit TIM44 OS=Homo sapiens OX=9606 GN=TIMM44 PE=1 SV=2	Color2 [A=255, R=169, G=169, B=169]	1	4					5	5	5	13.7	13.7	13.7	51.355	0	70.546	278940000	21	1	14.7513	15.5829	14.613	15.6719	15.7021	16.2357	15.8294	15.9437
	1.00057	-0.418334	O43617-2;O43617	O43617-2;O43617	Trafficking protein particle complex subunit 3	TRAPPC3	sp|O43617-2|TPPC3_HUMAN Isoform 2 of Trafficking protein particle complex subunit 3 OS=Homo sapiens OX=9606 GN=TRAPPC3;sp|O43617|TPPC3_HUMAN Trafficking protein particle complex subunit 3 OS=Homo sapiens OX=9606 GN=TRAPPC3 PE=1 SV=1	Color2 [A=255, R=169, G=169, B=169]	1	4					3	3	3	20.9	20.9	20.9	15.005	0	24.209	903870000	15	2	17.2404	17.7258	17.1805	17.8829	17.8074	18.0928	17.935	18.1351
	0.0515002	0.0239453	O43660-2;O43660	O43660-2;O43660	Pleiotropic regulator 1	PLRG1	sp|O43660-2|PLRG1_HUMAN Isoform 2 of Pleiotropic regulator 1 OS=Homo sapiens OX=9606 GN=PLRG1;sp|O43660|PLRG1_HUMAN Pleiotropic regulator 1 OS=Homo sapiens OX=9606 GN=PLRG1 PE=1 SV=1	Color2 [A=255, R=169, G=169, B=169]	1	4					9	9	9	26.3	26.3	26.3	56.289	0	34.639	390730000	31	2	17.4722	17.2674	17.2544	17.5304	17.8098	17.727	17.7426	17.6583
	0.272546	-0.105674	O43670-2;O43670;O43670-4;O43670-3	O43670-2;O43670;O43670-4	BUB3-interacting and GLEBS motif-containing protein ZNF207	ZNF207	sp|O43670-2|ZN207_HUMAN Isoform 2 of BUB3-interacting and GLEBS motif-containing protein ZNF207 OS=Homo sapiens OX=9606 GN=ZNF207;sp|O43670|ZN207_HUMAN BUB3-interacting and GLEBS motif-containing protein ZNF207 OS=Homo sapiens OX=9606 GN=ZNF207 PE=1 SV=1;s	Color2 [A=255, R=169, G=169, B=169]	1	4					4	4	4	13.6	13.6	13.6	49.692	0	27.338	1410700000	23	4	17.2597	17.2703	17.0458	17.4447	17.5481	17.5358	17.6436	17.669
	0.18881	0.0636377	O43681	O43681	ATPase ASNA1	ASNA1	sp|O43681|ASNA_HUMAN ATPase ASNA1 OS=Homo sapiens OX=9606 GN=ASNA1 PE=1 SV=2	Color2 [A=255, R=169, G=169, B=169]	1	4					12	12	12	52.9	52.9	52.9	38.792	0	122.54	4283900000	71	1	20.051	19.8258	19.8621	20.0084	20.2581	20.1324	20.2842	20.2342
	0.100252	-0.0479107	O43684-2;O43684	O43684-2;O43684	Mitotic checkpoint protein BUB3	BUB3	sp|O43684-2|BUB3_HUMAN Isoform 2 of Mitotic checkpoint protein BUB3 OS=Homo sapiens OX=9606 GN=BUB3;sp|O43684|BUB3_HUMAN Mitotic checkpoint protein BUB3 OS=Homo sapiens OX=9606 GN=BUB3 PE=1 SV=1	Color2 [A=255, R=169, G=169, B=169]	1	4					9	9	9	42.3	42.3	42.3	36.954	0	173.75	3236500000	62	2	18.6882	18.6579	18.5287	18.8476	19.0584	19.0232	19.1441	19.0825
+	2.91911	0.886176	O43707;O43707-2;O43707-3	O43707;O43707-2;O43707-3	Alpha-actinin-4	ACTN4	sp|O43707|ACTN4_HUMAN Alpha-actinin-4 OS=Homo sapiens OX=9606 GN=ACTN4 PE=1 SV=2;sp|O43707-2|ACTN4_HUMAN Isoform ACTN4ISO of Alpha-actinin-4 OS=Homo sapiens OX=9606 GN=ACTN4;sp|O43707-3|ACTN4_HUMAN Isoform 3 of Alpha-actinin-4 OS=Homo sapiens OX=9606 GN=AC	Color2 [A=255, R=0, G=0, B=255]	7	4					45	45	29	58.4	58.4	38.4	104.85	0	323.31	43534000000	400	3	23.0575	21.7141	23.0527	22.1266	23.0758	22.3098	22.7599	22.2506
	0.28173	-0.123568	O43719	O43719	HIV Tat-specific factor 1	HTATSF1	sp|O43719|HTSF1_HUMAN HIV Tat-specific factor 1 OS=Homo sapiens OX=9606 GN=HTATSF1 PE=1 SV=1	Color2 [A=255, R=169, G=169, B=169]	1	4					6	6	6	7.4	7.4	7.4	85.852	0	8.7216	676230000	34	1	17.9675	17.9377	17.7185	18.1706	18.3031	18.2963	18.351	18.4299
	0.439739	0.148266	O43747;O43747-2	O43747;O43747-2	AP-1 complex subunit gamma-1	AP1G1	sp|O43747|AP1G1_HUMAN AP-1 complex subunit gamma-1 OS=Homo sapiens OX=9606 GN=AP1G1 PE=1 SV=5;sp|O43747-2|AP1G1_HUMAN Isoform 2 of AP-1 complex subunit gamma-1 OS=Homo sapiens OX=9606 GN=AP1G1	Color2 [A=255, R=169, G=169, B=169]	1	4					16	16	16	25.3	25.3	25.3	91.35	0	192.56	2271200000	84	2	19.6239	19.2567	19.4203	19.5191	19.8942	19.6455	19.8252	19.7492
	0.0609657	0.0297627	O43765	O43765	Small glutamine-rich tetratricopeptide repeat-containing protein alpha	SGTA	sp|O43765|SGTA_HUMAN Small glutamine-rich tetratricopeptide repeat-containing protein alpha OS=Homo sapiens OX=9606 GN=SGTA PE=1 SV=1	Color2 [A=255, R=169, G=169, B=169]	1	4					5	5	5	15.7	15.7	15.7	34.063	0	93.394	2044500000	37	1	18.7493	18.7109	18.7945	19.0175	19.1418	19.0577	19.3591	19.1395
	0.152739	0.0813203	O43768-6;O43768-5;O43768-2;O43768;O43768-9;O43768-7;O43768-3;O43768-4	O43768-6;O43768-5;O43768-2;O43768;O43768-9;O43768-7;O43768-3;O43768-4	Alpha-endosulfine	ENSA	sp|O43768-6|ENSA_HUMAN Isoform 6 of Alpha-endosulfine OS=Homo sapiens OX=9606 GN=ENSA;sp|O43768-5|ENSA_HUMAN Isoform 5 of Alpha-endosulfine OS=Homo sapiens OX=9606 GN=ENSA;sp|O43768-2|ENSA_HUMAN Isoform 2 of Alpha-endosulfine OS=Homo sapiens OX=9606 GN=ENS	Color2 [A=255, R=169, G=169, B=169]	1	4					3	2	2	32.7	23	23	12.404	0.00067904	2.0927	348560000	7	8	16.2815	16.0778	16.3255	16.5451	16.708	16.4532	16.8621	16.7757
	0.0442468	-0.0254464	O43772	O43772	Mitochondrial carnitine/acylcarnitine carrier protein	SLC25A20	sp|O43772|MCAT_HUMAN Mitochondrial carnitine/acylcarnitine carrier protein OS=Homo sapiens OX=9606 GN=SLC25A20 PE=1 SV=1	Color2 [A=255, R=169, G=169, B=169]	1	4					3	3	3	15.6	15.6	15.6	32.943	0	4.4747	111470000	9	1	15.3477	15.4372	15.2793	15.4776	16.0174	15.7589	15.7571	15.8296
	0.658424	0.169271	O43776;O43776-2	O43776	Asparagine--tRNA ligase, cytoplasmic	NARS	sp|O43776|SYNC_HUMAN Asparagine--tRNA ligase, cytoplasmic OS=Homo sapiens OX=9606 GN=NARS PE=1 SV=1	Color2 [A=255, R=169, G=169, B=169]	1	4					11	11	11	25.4	25.4	25.4	62.942	0	108.1	2355400000	72	2	18.9743	18.5262	18.7045	18.7684	19.0577	18.9341	19.0553	18.886
	0.0838426	-0.0567474	O43795;O43795-2;Q9UBC5	O43795;O43795-2	Unconventional myosin-Ib	MYO1B	sp|O43795|MYO1B_HUMAN Unconventional myosin-Ib OS=Homo sapiens OX=9606 GN=MYO1B PE=1 SV=3;sp|O43795-2|MYO1B_HUMAN Isoform 2 of Unconventional myosin-Ib OS=Homo sapiens OX=9606 GN=MYO1B	Color2 [A=255, R=169, G=169, B=169]	1	4					15	15	15	16.5	16.5	16.5	131.98	0	32.127	475130000	45	3	16.5711	16.5692	16.6677	17.0233	17.3177	17.1604	17.2327	17.2634
	0.0606548	0.0287004	O43809	O43809	Cleavage and polyadenylation specificity factor subunit 5	NUDT21	sp|O43809|CPSF5_HUMAN Cleavage and polyadenylation specificity factor subunit 5 OS=Homo sapiens OX=9606 GN=NUDT21 PE=1 SV=1	Color2 [A=255, R=169, G=169, B=169]	1	4					8	8	8	40.5	40.5	40.5	26.227	0	46.766	1750600000	36	1	17.9401	17.7458	17.7268	18.0413	18.2491	18.1588	18.3069	18.1622
	0.410181	0.13607	O43815;O43815-2;Q9NRL3-2	O43815;O43815-2	Striatin	STRN	sp|O43815|STRN_HUMAN Striatin OS=Homo sapiens OX=9606 GN=STRN PE=1 SV=4;sp|O43815-2|STRN_HUMAN Isoform 2 of Striatin OS=Homo sapiens OX=9606 GN=STRN	Color2 [A=255, R=169, G=169, B=169]	1	4					9	9	8	15.6	15.6	14.7	86.131	0	36.889	190920000	20	3	15.5348	15.1354	15.3501	15.4922	15.7712	15.5827	15.7198	15.6213
	1.06143	-0.351688	O43826;O43826-2	O43826;O43826-2	Glucose-6-phosphate translocase	SLC37A4	sp|O43826|G6PT1_HUMAN Glucose-6-phosphate exchanger SLC37A4 OS=Homo sapiens OX=9606 GN=SLC37A4 PE=1 SV=1;sp|O43826-2|G6PT1_HUMAN Isoform 2 of Glucose-6-phosphate exchanger SLC37A4 OS=Homo sapiens OX=9606 GN=SLC37A4	Color2 [A=255, R=169, G=169, B=169]	1	4					2	2	2	6.5	6.5	6.5	46.36	0	8.4863	255440000	17	2	14.8001	15.0473	14.9184	15.4811	15.277	15.6849	15.141	15.33
	1.279	-0.744884	O43837;O43837-2;O43837-3	O43837;O43837-2	Isocitrate dehydrogenase [NAD] subunit beta, mitochondrial	IDH3B	sp|O43837|IDH3B_HUMAN Isocitrate dehydrogenase [NAD] subunit beta, mitochondrial OS=Homo sapiens OX=9606 GN=IDH3B PE=1 SV=2;sp|O43837-2|IDH3B_HUMAN Isoform A of Isocitrate dehydrogenase [NAD] subunit beta, mitochondrial OS=Homo sapiens OX=9606 GN=IDH3B	Color2 [A=255, R=169, G=169, B=169]	1	4					11	11	11	33	33	33	42.183	0	92.009	6205200000	81	3	19.6736	20.6672	19.7821	20.9102	20.4519	21.0466	20.9028	21.1661
	0.387288	0.10368	O43847;O43847-2	O43847;O43847-2	Nardilysin	NRD1	sp|O43847|NRDC_HUMAN Nardilysin OS=Homo sapiens OX=9606 GN=NRDC PE=1 SV=3;sp|O43847-2|NRDC_HUMAN Isoform 2 of Nardilysin OS=Homo sapiens OX=9606 GN=NRDC	Color2 [A=255, R=169, G=169, B=169]	1	4					10	10	10	9.6	9.6	9.6	131.7	0	41.442	329680000	37	2	17.2897	16.9313	17.0505	17.2507	17.366	17.2776	17.4273	17.2591
+	2.64459	1.30956	O43852;O43852-3;O43852-6;O43852-10;O43852-5;O43852-13;O43852-14;O43852-11;O43852-9;O43852-15;O43852-12	O43852;O43852-3;O43852-6;O43852-10;O43852-5;O43852-13;O43852-14;O43852-11	Calumenin	CALU	sp|O43852|CALU_HUMAN Calumenin OS=Homo sapiens OX=9606 GN=CALU PE=1 SV=2;sp|O43852-3|CALU_HUMAN Isoform 3 of Calumenin OS=Homo sapiens OX=9606 GN=CALU;sp|O43852-6|CALU_HUMAN Isoform 6 of Calumenin OS=Homo sapiens OX=9606 GN=CALU;sp|O43852-10|CALU_HUMAN Iso	Color2 [A=255, R=0, G=0, B=255]	7	4					17	17	7	53	53	14	37.106	0	264.52	20904000000	172	11	22.2608	20.4678	22.2118	20.5727	22.1508	21.2419	21.4671	20.57
+	1.95601	0.945251	O43852-2;O43852-4;O43852-8;O43852-7	O43852-2;O43852-4;O43852-8	Calumenin	CALU	sp|O43852-2|CALU_HUMAN Isoform 2 of Calumenin OS=Homo sapiens OX=9606 GN=CALU;sp|O43852-4|CALU_HUMAN Isoform 4 of Calumenin OS=Homo sapiens OX=9606 GN=CALU;sp|O43852-8|CALU_HUMAN Isoform 8 of Calumenin OS=Homo sapiens OX=9606 GN=CALU	Color2 [A=255, R=0, G=0, B=255]	7	4					12	2	2	43.8	4.8	4.8	37.134	0	12.351	740910000	13	4	18.36	16.8417	18.15	17.0173	17.7873	17.4723	17.4793	16.6642
	0.130002	-0.0825133	O43865;O43865-2	O43865;O43865-2	Putative adenosylhomocysteinase 2	AHCYL1	sp|O43865|SAHH2_HUMAN S-adenosylhomocysteine hydrolase-like protein 1 OS=Homo sapiens OX=9606 GN=AHCYL1 PE=1 SV=2;sp|O43865-2|SAHH2_HUMAN Isoform 2 of S-adenosylhomocysteine hydrolase-like protein 1 OS=Homo sapiens OX=9606 GN=AHCYL1	Color2 [A=255, R=169, G=169, B=169]	1	4					20	9	9	38.7	19.6	19.6	58.951	0	108.01	1033800000	47	2	17.7459	17.5889	17.6105	18.0503	18.0584	17.963	18.3157	18.4584
	1.00969	-0.51702	O43924	O43924	Retinal rod rhodopsin-sensitive cGMP 3,5-cyclic phosphodiesterase subunit delta	PDE6D	sp|O43924|PDE6D_HUMAN Retinal rod rhodopsin-sensitive cGMP 3,5-cyclic phosphodiesterase subunit delta OS=Homo sapiens OX=9606 GN=PDE6D PE=1 SV=1	Color2 [A=255, R=169, G=169, B=169]	1	4					3	3	3	25.3	25.3	25.3	17.42	0	30.804	1073300000	17	1	14.805	15.1838	14.3632	15.4349	15.1663	15.5584	15.4775	15.703
	0.0100304	0.0032711	O60216;Q9H4I0	O60216	Double-strand-break repair protein rad21 homolog	RAD21	sp|O60216|RAD21_HUMAN Double-strand-break repair protein rad21 homolog OS=Homo sapiens OX=9606 GN=RAD21 PE=1 SV=2	Color2 [A=255, R=169, G=169, B=169]	1	4					14	14	14	30.9	30.9	30.9	71.689	0	89.036	867540000	54	2	17.5122	17.403	17.3416	17.5796	17.7436	17.7066	17.6797	17.5749
+	2.39716	0.508199	O60218;C9JRZ8;C9JRZ8-2	O60218;C9JRZ8;C9JRZ8-2	Aldo-keto reductase family 1 member B10;Aldo-keto reductase family 1 member B15	AKR1B10;AKR1B15	sp|O60218|AK1BA_HUMAN Aldo-keto reductase family 1 member B10 OS=Homo sapiens OX=9606 GN=AKR1B10 PE=1 SV=2;sp|C9JRZ8|AK1BF_HUMAN Aldo-keto reductase family 1 member B15 OS=Homo sapiens OX=9606 GN=AKR1B15 PE=1 SV=2;sp|C9JRZ8-2|AK1BF_HUMAN Isoform 2 of Aldo-	Color2 [A=255, R=0, G=0, B=255]	7	4					2	2	2	5.4	5.4	5.4	36.019	0.00023759	2.5528	801220000	10	3	18.9817	18.173	18.8917	18.4189	19.059	18.5706	18.92	18.6571
	0.250977	0.0903988	O60232	O60232	Sjoegren syndrome/scleroderma autoantigen 1	SSSCA1	sp|O60232|ZNRD2_HUMAN Protein ZNRD2 OS=Homo sapiens OX=9606 GN=ZNRD2 PE=1 SV=1	Color2 [A=255, R=169, G=169, B=169]	1	4					2	2	2	25.6	25.6	25.6	21.474	0	18.124	31105000	9	1	13.7779	13.7747	13.6854	13.727	14.1464	14.0379	14.1992	13.9078
	0.595276	0.163454	O60244	O60244	Mediator of RNA polymerase II transcription subunit 14	MED14	sp|O60244|MED14_HUMAN Mediator of RNA polymerase II transcription subunit 14 OS=Homo sapiens OX=9606 GN=MED14 PE=1 SV=2	Color2 [A=255, R=169, G=169, B=169]	1	4					2	2	2	1.5	1.5	1.5	160.6	0.00067461	2.0396	9894600	6	1	13.1474	12.8405	12.998	12.8704	13.3601	13.3007	13.2079	13.0479
	0.0947964	0.0412002	O60256;O60256-3;O60256-2;O60256-4	O60256;O60256-3;O60256-2;O60256-4	Phosphoribosyl pyrophosphate synthase-associated protein 2	PRPSAP2	sp|O60256|KPRB_HUMAN Phosphoribosyl pyrophosphate synthase-associated protein 2 OS=Homo sapiens OX=9606 GN=PRPSAP2 PE=1 SV=1;sp|O60256-3|KPRB_HUMAN Isoform 3 of Phosphoribosyl pyrophosphate synthase-associated protein 2 OS=Homo sapiens OX=9606 GN=PRPSAP2;s	Color2 [A=255, R=169, G=169, B=169]	1	4					8	7	7	30.9	27.1	27.1	40.925	0	20.494	973560000	39	4	18.1578	17.9018	17.9848	18.2458	18.3942	18.2008	18.4469	18.4705
	0.0791501	-0.0343843	O60264	O60264	SWI/SNF-related matrix-associated actin-dependent regulator of chromatin subfamily A member 5	SMARCA5	sp|O60264|SMCA5_HUMAN SWI/SNF-related matrix-associated actin-dependent regulator of chromatin subfamily A member 5 OS=Homo sapiens OX=9606 GN=SMARCA5 PE=1 SV=1	Color2 [A=255, R=169, G=169, B=169]	1	4					22	22	14	23.3	23.3	16	121.9	0	274.75	1654200000	58	1	18.8001	18.605	18.5163	18.8766	18.9543	18.9855	19.0931	19.0343
	0.832436	-0.731147	O60268;O60268-3;O60268-2	O60268;O60268-3;O60268-2	Uncharacterized protein KIAA0513	KIAA0513	sp|O60268|K0513_HUMAN Uncharacterized protein KIAA0513 OS=Homo sapiens OX=9606 GN=KIAA0513 PE=1 SV=1;sp|O60268-3|K0513_HUMAN Isoform 3 of Uncharacterized protein KIAA0513 OS=Homo sapiens OX=9606 GN=KIAA0513;sp|O60268-2|K0513_HUMAN Isoform 2 of Uncharacteri	Color2 [A=255, R=169, G=169, B=169]	1	4					4	4	4	11.9	11.9	11.9	46.638	0	88.971	591970000	30	3	16.1102	17.2359	16.4029	17.7373	17.5079	18.0247	17.7739	17.7216
	0.15125	0.0754437	O60271-4;O60271-2;O60271;O60271-9;O60271-5;O60271-3	O60271-4;O60271-2;O60271;O60271-9;O60271-5;O60271-3	C-Jun-amino-terminal kinase-interacting protein 4	SPAG9	sp|O60271-4|JIP4_HUMAN Isoform 4 of C-Jun-amino-terminal kinase-interacting protein 4 OS=Homo sapiens OX=9606 GN=SPAG9;sp|O60271-2|JIP4_HUMAN Isoform 2 of C-Jun-amino-terminal kinase-interacting protein 4 OS=Homo sapiens OX=9606 GN=SPAG9;sp|O60271|JIP4_HUM	Color2 [A=255, R=169, G=169, B=169]	1	4					20	20	20	20.4	20.4	20.4	144.68	0	190.55	1126600000	70	6	17.28	16.9944	17.1215	17.3468	17.7138	17.4743	17.6064	17.6044
	0.534675	-0.240378	O60282;O60282-2	O60282;O60282-2	Kinesin heavy chain isoform 5C	KIF5C	sp|O60282|KIF5C_HUMAN Kinesin heavy chain isoform 5C OS=Homo sapiens OX=9606 GN=KIF5C PE=1 SV=1;sp|O60282-2|KIF5C_HUMAN Isoform 2 of Kinesin heavy chain isoform 5C OS=Homo sapiens OX=9606 GN=KIF5C	Color2 [A=255, R=169, G=169, B=169]	1	4					28	19	17	36.1	25.9	23.6	109.49	0	271.75	1124300000	84	2	18.4275	18.4508	18.1151	18.8027	18.7419	18.9561	18.892	18.9284
	0.463748	0.121793	O60306	O60306	Intron-binding protein aquarius	AQR	sp|O60306|AQR_HUMAN RNA helicase aquarius OS=Homo sapiens OX=9606 GN=AQR PE=1 SV=4	Color2 [A=255, R=169, G=169, B=169]	1	4					17	17	17	16.5	16.5	16.5	171.29	0	47.6	359110000	36	1	17.1133	16.7185	16.9404	17.086	17.1699	17.0444	17.2665	17.1541
	0.884455	-0.491328	O60313;O60313-11;O60313-2;O60313-10;O60313-13;O60313-9	O60313;O60313-11;O60313-2;O60313-10;O60313-13;O60313-9	Dynamin-like 120 kDa protein, mitochondrial;Dynamin-like 120 kDa protein, form S1	OPA1	sp|O60313|OPA1_HUMAN Dynamin-like 120 kDa protein, mitochondrial OS=Homo sapiens OX=9606 GN=OPA1 PE=1 SV=3;sp|O60313-11|OPA1_HUMAN Isoform 5 of Dynamin-like 120 kDa protein, mitochondrial OS=Homo sapiens OX=9606 GN=OPA1;sp|O60313-2|OPA1_HUMAN Isoform 2 of	Color2 [A=255, R=169, G=169, B=169]	1	4					23	23	23	30.4	30.4	30.4	111.63	0	323.31	3656100000	118	6	19.0233	19.6421	18.881	19.7986	19.7392	20.0769	19.9415	20.0328
	0.412944	-0.220123	O60331-4;O60331;O60331-2;O60331-3;O14986-3;O14986;O14986-2	O60331-4;O60331;O60331-2;O60331-3	Phosphatidylinositol 4-phosphate 5-kinase type-1 gamma	PIP5K1C	sp|O60331-4|PI51C_HUMAN Isoform 4 of Phosphatidylinositol 4-phosphate 5-kinase type-1 gamma OS=Homo sapiens OX=9606 GN=PIP5K1C;sp|O60331|PI51C_HUMAN Phosphatidylinositol 4-phosphate 5-kinase type-1 gamma OS=Homo sapiens OX=9606 GN=PIP5K1C PE=1 SV=2;sp|O603	Color2 [A=255, R=169, G=169, B=169]	1	4					5	5	4	9.7	9.7	7.5	70.213	0	95.292	212040000	21	7	15.5569	15.8331	15.5634	16.1173	16.2276	16.2839	16.3265	16.3205
	0.17742	0.0715005	O60333-2;O60333;O60333-4;O60333-3;O43896	O60333-2;O60333;O60333-4;O60333-3	Kinesin-like protein KIF1B	KIF1B	sp|O60333-2|KIF1B_HUMAN Isoform 2 of Kinesin-like protein KIF1B OS=Homo sapiens OX=9606 GN=KIF1B;sp|O60333|KIF1B_HUMAN Kinesin-like protein KIF1B OS=Homo sapiens OX=9606 GN=KIF1B PE=1 SV=5;sp|O60333-4|KIF1B_HUMAN Isoform 4 of Kinesin-like protein KIF1B OS=	Color2 [A=255, R=169, G=169, B=169]	1	4					13	9	9	9.7	6.7	6.7	199.26	0	19.532	89790000	18	5	14.9004	14.6448	14.6511	14.7302	15.1447	15.1287	15.0764	14.9829
	0.336375	0.0922942	O60341;O60341-2	O60341;O60341-2	Lysine-specific histone demethylase 1A	KDM1A	sp|O60341|KDM1A_HUMAN Lysine-specific histone demethylase 1A OS=Homo sapiens OX=9606 GN=KDM1A PE=1 SV=2;sp|O60341-2|KDM1A_HUMAN Isoform 2 of Lysine-specific histone demethylase 1A OS=Homo sapiens OX=9606 GN=KDM1A	Color2 [A=255, R=169, G=169, B=169]	1	4					18	18	18	30	30	30	92.902	0	111.97	450440000	46	2	17.4247	17.1725	17.1911	17.3376	17.5921	17.4941	17.589	17.4234
	0.0862775	-0.0451355	O60488-2;O60488	O60488-2;O60488	Long-chain-fatty-acid--CoA ligase 4	ACSL4	sp|O60488-2|ACSL4_HUMAN Isoform Short of Long-chain-fatty-acid--CoA ligase 4 OS=Homo sapiens OX=9606 GN=ACSL4;sp|O60488|ACSL4_HUMAN Long-chain-fatty-acid--CoA ligase 4 OS=Homo sapiens OX=9606 GN=ACSL4 PE=1 SV=2	Color2 [A=255, R=169, G=169, B=169]	1	4					8	6	6	16.6	12.2	12.2	74.435	0	92.469	69578000	15	2	14.5813	14.4283	14.375	14.7539	14.7815	14.9068	15.087	14.9163
	1.24358	0.237346	O60493;O60493-2;O60493-4;O60493-3	O60493;O60493-2;O60493-4	Sorting nexin-3	SNX3	sp|O60493|SNX3_HUMAN Sorting nexin-3 OS=Homo sapiens OX=9606 GN=SNX3 PE=1 SV=3;sp|O60493-2|SNX3_HUMAN Isoform 2 of Sorting nexin-3 OS=Homo sapiens OX=9606 GN=SNX3;sp|O60493-4|SNX3_HUMAN Isoform 4 of Sorting nexin-3 OS=Homo sapiens OX=9606 GN=SNX3	Color2 [A=255, R=169, G=169, B=169]	1	4					7	5	5	53.1	48.8	48.8	18.762	0	18.607	1259100000	31	4	18.1466	17.7214	18.0885	17.9825	18.2531	18.0978	18.3297	18.0668
	1.84485	0.470094	O60502;O60502-2;O60502-4;O60502-3	O60502;O60502-2;O60502-4;O60502-3	Protein O-GlcNAcase	MGEA5	sp|O60502|OGA_HUMAN Protein O-GlcNAcase OS=Homo sapiens OX=9606 GN=OGA PE=1 SV=2;sp|O60502-2|OGA_HUMAN Isoform 2 of Protein O-GlcNAcase OS=Homo sapiens OX=9606 GN=OGA;sp|O60502-4|OGA_HUMAN Isoform 4 of Protein O-GlcNAcase OS=Homo sapiens OX=9606 GN=OGA;sp|	Color2 [A=255, R=169, G=169, B=169]	1	4					13	13	13	22.2	22.2	22.2	102.91	0	98.153	770760000	61	4	17.5465	16.805	17.3135	17.041	17.7952	17.2342	17.4711	17.1657
	1.45846	0.338771	O60504-2;O60504	O60504-2;O60504	Vinexin	SORBS3	sp|O60504-2|VINEX_HUMAN Isoform Beta of Vinexin OS=Homo sapiens OX=9606 GN=SORBS3;sp|O60504|VINEX_HUMAN Vinexin OS=Homo sapiens OX=9606 GN=SORBS3 PE=1 SV=2	Color2 [A=255, R=169, G=169, B=169]	1	4					2	2	2	6.7	6.7	6.7	36.742	0	4.0837	31192000	6	2	13.148	12.5315	13.0408	12.9178	13.384	12.9319	13.1019	12.9385
	0.0503161	-0.0280962	O60508	O60508	Pre-mRNA-processing factor 17	CDC40	sp|O60508|PRP17_HUMAN Pre-mRNA-processing factor 17 OS=Homo sapiens OX=9606 GN=CDC40 PE=1 SV=1	Color2 [A=255, R=169, G=169, B=169]	1	4					5	5	5	10.9	10.9	10.9	65.521	0	6.0448	98852000	9	1	13.1393	13.1871	13.2677	13.4611	13.6232	13.6483	13.8342	13.6802
	0.140534	0.0743644	O60524-4;O60524-5;O60524-3;O60524;O60524-2	O60524-4;O60524-5;O60524-3;O60524	Nuclear export mediator factor NEMF	NEMF	sp|O60524-4|NEMF_HUMAN Isoform 4 of Nuclear export mediator factor NEMF OS=Homo sapiens OX=9606 GN=NEMF;sp|O60524-5|NEMF_HUMAN Isoform 5 of Nuclear export mediator factor NEMF OS=Homo sapiens OX=9606 GN=NEMF;sp|O60524-3|NEMF_HUMAN Isoform 3 of Nuclear expo	Color2 [A=255, R=169, G=169, B=169]	1	4					4	4	4	3.9	3.9	3.9	118.02	0	4.434	78547000	10	5	15.1173	14.6069	14.8108	15.136	15.1487	15.04	15.3872	15.3837
	0.0197684	0.015964	O60547-2;O60547	O60547-2;O60547	GDP-mannose 4,6 dehydratase	GMDS	sp|O60547-2|GMDS_HUMAN Isoform 2 of GDP-mannose 4,6 dehydratase OS=Homo sapiens OX=9606 GN=GMDS;sp|O60547|GMDS_HUMAN GDP-mannose 4,6 dehydratase OS=Homo sapiens OX=9606 GN=GMDS PE=1 SV=1	Color2 [A=255, R=169, G=169, B=169]	1	4					6	6	5	28.4	28.4	23.7	39.053	0	7.8034	178190000	15	2	15.2785	15.2508	15.3436	15.5712	16.0188	15.8008	16.0925	16.0467
+	1.96563	1.20653	O60568	O60568	Procollagen-lysine,2-oxoglutarate 5-dioxygenase 3	PLOD3	sp|O60568|PLOD3_HUMAN Multifunctional procollagen lysine hydroxylase and glycosyltransferase LH3 OS=Homo sapiens OX=9606 GN=PLOD3 PE=1 SV=1	Color2 [A=255, R=0, G=0, B=255]	7	4					3	3	3	5.8	5.8	5.8	84.784	0	12.204	54933000	6	1	14.8529	12.4341	14.0635	13.2256	14.4971	13.2759	13.6859	13.3377
	0.27604	0.0839872	O60573-2;O60573	O60573-2;O60573	Eukaryotic translation initiation factor 4E type 2	EIF4E2	sp|O60573-2|IF4E2_HUMAN Isoform 2 of Eukaryotic translation initiation factor 4E type 2 OS=Homo sapiens OX=9606 GN=EIF4E2;sp|O60573|IF4E2_HUMAN Eukaryotic translation initiation factor 4E type 2 OS=Homo sapiens OX=9606 GN=EIF4E2 PE=1 SV=1	Color2 [A=255, R=169, G=169, B=169]	1	4					2	2	2	10.3	10.3	10.3	27.026	0	8.121	52567000	11	2	15.5078	15.2533	15.2901	15.396	15.6676	15.6361	15.7002	15.5443
+	2.16364	0.550822	O60610-2;O60610-3;O60610	O60610-2;O60610-3;O60610	Protein diaphanous homolog 1	DIAPH1	sp|O60610-2|DIAP1_HUMAN Isoform 2 of Protein diaphanous homolog 1 OS=Homo sapiens OX=9606 GN=DIAPH1;sp|O60610-3|DIAP1_HUMAN Isoform 3 of Protein diaphanous homolog 1 OS=Homo sapiens OX=9606 GN=DIAPH1;sp|O60610|DIAP1_HUMAN Protein diaphanous homolog 1 OS=Ho	Color2 [A=255, R=0, G=0, B=255]	7	4					7	7	7	7.2	7.2	7.2	138.91	0	11.488	147000000	20	3	15.7548	14.7086	15.5796	15.2613	15.6584	15.1207	15.5335	15.2324
	0.792405	0.244664	O60613;O60613-2	O60613	15 kDa selenoprotein	2015-09-01	sp|O60613|SEP15_HUMAN Selenoprotein F OS=Homo sapiens OX=9606 GN=SELENOF PE=1 SV=4	Color2 [A=255, R=169, G=169, B=169]	1	4					3	3	3	24.8	24.8	24.8	18.092	0	95.498	204040000	11	2	15.2628	14.8663	15.0332	14.9953	15.6015	15.3093	15.4014	15.1493
	1.14129	-1.02519	O60641;O60641-4;O60641-3;O60641-2	O60641;O60641-4;O60641-3	Clathrin coat assembly protein AP180	SNAP91	sp|O60641|AP180_HUMAN Clathrin coat assembly protein AP180 OS=Homo sapiens OX=9606 GN=SNAP91 PE=1 SV=2;sp|O60641-4|AP180_HUMAN Isoform 4 of Clathrin coat assembly protein AP180 OS=Homo sapiens OX=9606 GN=SNAP91;sp|O60641-3|AP180_HUMAN Isoform 3 of Clathrin	Color2 [A=255, R=169, G=169, B=169]	1	4					17	17	15	21.6	21.6	19.4	92.501	0	180.86	9962100000	106	4	19.1456	20.7511	19.3397	21.094	20.6159	21.1714	20.9958	21.1812
	0.283262	0.13053	O60645	O60645	Exocyst complex component 3	EXOC3	sp|O60645|EXOC3_HUMAN Exocyst complex component 3 OS=Homo sapiens OX=9606 GN=EXOC3 PE=1 SV=3	Color2 [A=255, R=169, G=169, B=169]	1	4					5	5	5	7.7	7.7	7.7	85.566	0	29.649	201020000	10	1	15.8199	15.332	16.1109	16.0028	15.9398	16.1588	15.8807	15.7356
	0.156039	0.064208	O60684	O60684	Importin subunit alpha-7	KPNA6	sp|O60684|IMA7_HUMAN Importin subunit alpha-7 OS=Homo sapiens OX=9606 GN=KPNA6 PE=1 SV=1	Color2 [A=255, R=169, G=169, B=169]	1	4					12	12	3	31	31	10.4	60.029	0	179.33	690870000	45	1	17.4372	17.1932	17.195	17.3528	17.7725	17.6924	17.4944	17.4038
	1.40152	0.577767	O60701;O60701-2;O60701-3	O60701;O60701-2;O60701-3	UDP-glucose 6-dehydrogenase	UGDH	sp|O60701|UGDH_HUMAN UDP-glucose 6-dehydrogenase OS=Homo sapiens OX=9606 GN=UGDH PE=1 SV=1;sp|O60701-2|UGDH_HUMAN Isoform 2 of UDP-glucose 6-dehydrogenase OS=Homo sapiens OX=9606 GN=UGDH;sp|O60701-3|UGDH_HUMAN Isoform 3 of UDP-glucose 6-dehydrogenase OS=Ho	Color2 [A=255, R=169, G=169, B=169]	1	4					6	6	6	16.2	16.2	16.2	55.023	0	137.85	212860000	20	3	14.764	13.5355	14.37	13.9922	14.786	14.3992	14.2732	13.9552
+	2.92674	0.79142	O60716;O60716-2;O60716-4;O60716-6;O60716-3;O60716-5;O60716-7;O60716-8;O60716-17;O60716-9;O60716-10;O60716-12;O60716-14;O60716-11;O60716-13;O60716-15;O60716-18;O60716-16;O60716-20;O60716-22;O60716-19;O60716-21;O60716-23;O60716-24;O60716-31;O60716-25;O60716-26;O60716-28;O60716-30;O60716-27;O60716-29;O60716-32	O60716;O60716-2;O60716-4;O60716-6;O60716-3;O60716-5;O60716-7;O60716-8;O60716-17;O60716-9;O60716-10;O60716-12;O60716-14;O60716-11;O60716-13;O60716-15;O60716-18;O60716-16;O60716-20;O60716-22;O60716-19;O60716-21;O60716-23;O60716-24;O60716-31;O60716-25;O60716-26;O60716-28;O60716-30;O60716-27;O60716-29;O60716-32	Catenin delta-1	CTNND1	sp|O60716|CTND1_HUMAN Catenin delta-1 OS=Homo sapiens OX=9606 GN=CTNND1 PE=1 SV=1;sp|O60716-2|CTND1_HUMAN Isoform 1AB of Catenin delta-1 OS=Homo sapiens OX=9606 GN=CTNND1;sp|O60716-4|CTND1_HUMAN Isoform 1BC of Catenin delta-1 OS=Homo sapiens OX=9606 GN=CTN	Color2 [A=255, R=0, G=0, B=255]	7	4					18	18	18	27.6	27.6	27.6	108.17	0	323.31	3191300000	81	32	19.8744	18.73	19.8393	19.0306	19.9775	19.213	19.5588	19.1107
	0.846023	-0.54459	O60725	O60725	Protein-S-isoprenylcysteine O-methyltransferase	ICMT	sp|O60725|ICMT_HUMAN Protein-S-isoprenylcysteine O-methyltransferase OS=Homo sapiens OX=9606 GN=ICMT PE=1 SV=1	Color2 [A=255, R=169, G=169, B=169]	1	4					2	2	2	9.5	9.5	9.5	31.938	0	41.758	151040000	8	1	15.3515	15.7533	14.8971	16.0214	15.827	16.1635	16.1924	16.5081
	0.890969	-0.441771	O60741;Q9UL51	O60741	Potassium/sodium hyperpolarization-activated cyclic nucleotide-gated channel 1	HCN1	sp|O60741|HCN1_HUMAN Potassium/sodium hyperpolarization-activated cyclic nucleotide-gated channel 1 OS=Homo sapiens OX=9606 GN=HCN1 PE=1 SV=3	Color2 [A=255, R=169, G=169, B=169]	1	4					7	7	5	12.6	12.6	10.3	98.795	0	38.369	1242900000	34	2	17.1081	17.5625	16.7881	17.7741	17.5491	17.9433	17.8679	17.8005
	1.70891	0.377638	O60749-2;O60749	O60749-2;O60749	Sorting nexin-2	SNX2	sp|O60749-2|SNX2_HUMAN Isoform 2 of Sorting nexin-2 OS=Homo sapiens OX=9606 GN=SNX2;sp|O60749|SNX2_HUMAN Sorting nexin-2 OS=Homo sapiens OX=9606 GN=SNX2 PE=1 SV=2	Color2 [A=255, R=169, G=169, B=169]	1	4					11	9	9	30.6	25.4	25.4	46.097	0	148.73	1255800000	44	2	18.1694	17.364	17.7414	17.5005	17.9736	17.6367	17.8139	17.6864
	0.442893	0.190644	O60762	O60762	Dolichol-phosphate mannosyltransferase subunit 1	DPM1	sp|O60762|DPM1_HUMAN Dolichol-phosphate mannosyltransferase subunit 1 OS=Homo sapiens OX=9606 GN=DPM1 PE=1 SV=1	Color2 [A=255, R=169, G=169, B=169]	1	4					8	8	8	38.1	38.1	38.1	29.634	0	21.03	839640000	21	1	17.1136	16.2506	16.627	16.49	16.464	16.8049	16.481	16.3776
	0.0400134	-0.018919	O60763;O60763-2	O60763;O60763-2	General vesicular transport factor p115	USO1	sp|O60763|USO1_HUMAN General vesicular transport factor p115 OS=Homo sapiens OX=9606 GN=USO1 PE=1 SV=2;sp|O60763-2|USO1_HUMAN Isoform 2 of General vesicular transport factor p115 OS=Homo sapiens OX=9606 GN=USO1	Color2 [A=255, R=169, G=169, B=169]	1	4					21	21	21	29.1	29.1	29.1	107.89	0	323.31	4394000000	111	2	19.3686	19.1928	19.1914	19.5182	19.5676	19.636	19.7779	19.6343
	0.421059	0.195038	O60784;O60784-3;O60784-2;O60784-4	O60784;O60784-3;O60784-2;O60784-4	Target of Myb protein 1	TOM1	sp|O60784|TOM1_HUMAN Target of Myb protein 1 OS=Homo sapiens OX=9606 GN=TOM1 PE=1 SV=2;sp|O60784-3|TOM1_HUMAN Isoform 3 of Target of Myb protein 1 OS=Homo sapiens OX=9606 GN=TOM1;sp|O60784-2|TOM1_HUMAN Isoform 2 of Target of Myb protein 1 OS=Homo sapiens O	Color2 [A=255, R=169, G=169, B=169]	1	4					6	6	5	16.1	16.1	12.8	53.818	0	44.822	652030000	24	4	16.2512	15.947	16.1334	16.2488	16.7582	16.5004	16.7562	16.4227
	0.160854	-0.146034	Q99879;Q99877;Q93079;Q5QNW6;P62807;P58876;P57053;O60814;Q5QNW6-2;Q99880;Q96A08	Q99879;Q99877;Q93079;Q5QNW6;P62807;P58876;P57053;O60814;Q5QNW6-2;Q99880	Histone H2B type 1-M;Histone H2B type 1-N;Histone H2B type 1-H;Histone H2B type 2-F;Histone H2B type 1-C/E/F/G/I;Histone H2B type 1-D;Histone H2B type F-S;Histone H2B type 1-K;Histone H2B type 1-L	HIST1H2BM;HIST1H2BN;HIST1H2BH;HIST2H2BF;HIST1H2BC;HIST1H2BD;H2BFS;HIST1H2BK;HIST1H2BL	sp|Q99879|H2B1M_HUMAN Histone H2B type 1-M OS=Homo sapiens OX=9606 GN=HIST1H2BM PE=1 SV=3;sp|Q99877|H2B1N_HUMAN Histone H2B type 1-N OS=Homo sapiens OX=9606 GN=HIST1H2BN PE=1 SV=3;sp|Q93079|H2B1H_HUMAN Histone H2B type 1-H OS=Homo sapiens OX=9606 GN=HIST1H	Color2 [A=255, R=169, G=169, B=169]	1	4					7	2	2	50	7.9	7.9	13.989	0	6.5231	71138000000	70	11	21.7798	21.6562	21.8037	22.4274	22.3399	22.2845	22.765	22.9045
	1.84498	0.462603	O60825-2;O60825;Q16875-3;Q16875-2;Q16875;Q16875-4;P16118-2;Q16877-2;Q16877-3;Q16877;P16118	O60825-2;O60825	6-phosphofructo-2-kinase/fructose-2,6-bisphosphatase 2;6-phosphofructo-2-kinase;Fructose-2,6-bisphosphatase	PFKFB2	sp|O60825-2|F262_HUMAN Isoform 2 of 6-phosphofructo-2-kinase/fructose-2,6-bisphosphatase 2 OS=Homo sapiens OX=9606 GN=PFKFB2;sp|O60825|F262_HUMAN 6-phosphofructo-2-kinase/fructose-2,6-bisphosphatase 2 OS=Homo sapiens OX=9606 GN=PFKFB2 PE=1 SV=2	Color2 [A=255, R=169, G=169, B=169]	1	4					6	6	6	13.2	13.2	13.2	54.406	0	4.97	89475000	10	11	14.9308	14.2055	14.7598	14.3298	15.0754	14.7485	14.9032	14.5349
	1.77323	0.347257	O60826	O60826	Coiled-coil domain-containing protein 22	CCDC22	sp|O60826|CCD22_HUMAN Coiled-coil domain-containing protein 22 OS=Homo sapiens OX=9606 GN=CCDC22 PE=1 SV=1	Color2 [A=255, R=169, G=169, B=169]	1	4					5	5	5	12	12	12	70.755	0	132.05	289340000	20	1	16.3194	15.5787	16.1311	15.8756	16.1706	16.0327	16.1894	15.9346
	0.0719912	-0.03544	O60828-5;O60828-4;O60828-2;O60828;O60828-10;O60828-9;O60828-8;O60828-7;O60828-6;O60828-3	O60828-5;O60828-4;O60828-2;O60828	Polyglutamine-binding protein 1	PQBP1	sp|O60828-5|PQBP1_HUMAN Isoform 5 of Polyglutamine-binding protein 1 OS=Homo sapiens OX=9606 GN=PQBP1;sp|O60828-4|PQBP1_HUMAN Isoform 4 of Polyglutamine-binding protein 1 OS=Homo sapiens OX=9606 GN=PQBP1;sp|O60828-2|PQBP1_HUMAN Isoform 2 of Polyglutamine-b	Color2 [A=255, R=169, G=169, B=169]	1	4					5	5	5	53.3	53.3	53.3	18.706	0	100.83	338290000	25	10	16.3196	16.2107	16.1381	16.4744	16.6424	16.6718	16.7498	16.6349
	0.109485	-0.0579205	O60831	O60831	PRA1 family protein 2	PRAF2	sp|O60831|PRAF2_HUMAN PRA1 family protein 2 OS=Homo sapiens OX=9606 GN=PRAF2 PE=1 SV=1	Color2 [A=255, R=169, G=169, B=169]	1	4					3	3	3	20.2	20.2	20.2	19.258	0	28.246	1748300000	25	1	18.721	18.5327	18.4846	18.8725	19.0692	19.1232	19.0779	19.0559
	0.477804	0.291865	O60832-2;O60832	O60832-2;O60832	H/ACA ribonucleoprotein complex subunit 4	DKC1	sp|O60832-2|DKC1_HUMAN Isoform 3 of H/ACA ribonucleoprotein complex subunit DKC1 OS=Homo sapiens OX=9606 GN=DKC1;sp|O60832|DKC1_HUMAN H/ACA ribonucleoprotein complex subunit DKC1 OS=Homo sapiens OX=9606 GN=DKC1 PE=1 SV=3	Color2 [A=255, R=169, G=169, B=169]	1	4					6	6	6	23.8	23.8	23.8	47.602	0	41.226	448880000	25	2	17.2425	16.6747	16.866	16.9402	17.713	16.954	17.5497	17.635
	1.81449	0.431599	O60841	O60841	Eukaryotic translation initiation factor 5B	EIF5B	sp|O60841|IF2P_HUMAN Eukaryotic translation initiation factor 5B OS=Homo sapiens OX=9606 GN=EIF5B PE=1 SV=4	Color2 [A=255, R=169, G=169, B=169]	1	4					11	11	11	11.4	11.4	11.4	138.83	0	56.893	655570000	50	1	18.7872	17.8299	18.4194	18.099	18.3953	18.2525	18.4579	18.1521
	0.0338585	0.0335207	O60861-2;O60861-1;O60861-4;O60861	O60861-2;O60861-1;O60861-4;O60861	Growth arrest-specific protein 7	GAS7	sp|O60861-2|GAS7_HUMAN Isoform 2 of Growth arrest-specific protein 7 OS=Homo sapiens OX=9606 GN=GAS7;sp|O60861-1|GAS7_HUMAN Isoform 1 of Growth arrest-specific protein 7 OS=Homo sapiens OX=9606 GN=GAS7;sp|O60861-4|GAS7_HUMAN Isoform 4 of Growth arrest-spec	Color2 [A=255, R=169, G=169, B=169]	1	4					4	4	4	16.1	16.1	16.1	39.205	0	6.2372	197350000	9	4	15.9639	15.948	16.6093	16.7087	17.1733	16.9963	16.8179	16.7772
	0.0496969	-0.02282	O60869-2;O60869-3;O60869	O60869-2;O60869-3;O60869	Endothelial differentiation-related factor 1	EDF1	sp|O60869-2|EDF1_HUMAN Isoform 2 of Endothelial differentiation-related factor 1 OS=Homo sapiens OX=9606 GN=EDF1;sp|O60869-3|EDF1_HUMAN Isoform 3 of Endothelial differentiation-related factor 1 OS=Homo sapiens OX=9606 GN=EDF1;sp|O60869|EDF1_HUMAN Endotheli	Color2 [A=255, R=169, G=169, B=169]	1	4					3	3	3	26.6	26.6	26.6	15.48	0	18.639	1133000000	20	3	18.1399	18.0414	18.1592	18.3434	18.4796	18.5117	18.5785	18.5521
	0.390753	-0.143873	O60884	O60884	DnaJ homolog subfamily A member 2	DNAJA2	sp|O60884|DNJA2_HUMAN DnaJ homolog subfamily A member 2 OS=Homo sapiens OX=9606 GN=DNAJA2 PE=1 SV=1	Color2 [A=255, R=169, G=169, B=169]	1	4					11	11	11	31.3	31.3	31.3	45.745	0	168.08	3682600000	69	1	19.8241	19.8469	19.6521	20.1468	20.164	20.2993	20.1862	20.1088
	0.665812	0.279966	O60927	O60927	Protein phosphatase 1 regulatory subunit 11	PPP1R11	sp|O60927|PP1RB_HUMAN E3 ubiquitin-protein ligase PPP1R11 OS=Homo sapiens OX=9606 GN=PPP1R11 PE=1 SV=1	Color2 [A=255, R=169, G=169, B=169]	1	4					2	2	2	31.7	31.7	31.7	13.952	0	34.498	182960000	13	1	14.591	13.6433	14.0814	14.1039	14.5484	14.2956	14.3246	14.3827
	0.967927	-0.572106	O75027-2;O75027;O75027-3	O75027-2;O75027;O75027-3	ATP-binding cassette sub-family B member 7, mitochondrial	ABCB7	sp|O75027-2|ABCB7_HUMAN Isoform 2 of ATP-binding cassette sub-family B member 7, mitochondrial OS=Homo sapiens OX=9606 GN=ABCB7;sp|O75027|ABCB7_HUMAN ATP-binding cassette sub-family B member 7, mitochondrial OS=Homo sapiens OX=9606 GN=ABCB7 PE=1 SV=2;sp|O7	Color2 [A=255, R=169, G=169, B=169]	1	4					5	5	5	8	8	8	82.768	0	20.359	220180000	20	3	16.0944	16.6369	15.8474	16.8979	16.7104	17.1584	17.0102	17.2576
	0.337127	0.120747	O75038-2;O75038-4;O75038-3;O75038;O75038-5	O75038-2;O75038-4;O75038-3;O75038;O75038-5	1-phosphatidylinositol 4,5-bisphosphate phosphodiesterase eta-2	PLCH2	sp|O75038-2|PLCH2_HUMAN Isoform 2 of 1-phosphatidylinositol 4,5-bisphosphate phosphodiesterase eta-2 OS=Homo sapiens OX=9606 GN=PLCH2;sp|O75038-4|PLCH2_HUMAN Isoform 4 of 1-phosphatidylinositol 4,5-bisphosphate phosphodiesterase eta-2 OS=Homo sapiens OX=96	Color2 [A=255, R=169, G=169, B=169]	1	4					4	4	3	5	5	4.1	124.3	0	42.545	214070000	18	5	16.1578	15.8481	16.0061	16.0962	16.502	16.3799	16.3172	16.1758
	0.212263	-0.09991	O75044;P0DMP2;P0DJJ0	O75044	SLIT-ROBO Rho GTPase-activating protein 2	SRGAP2	sp|O75044|SRGP2_HUMAN SLIT-ROBO Rho GTPase-activating protein 2 OS=Homo sapiens OX=9606 GN=SRGAP2 PE=1 SV=3	Color2 [A=255, R=169, G=169, B=169]	1	4					9	9	8	12.6	12.6	11.5	120.87	0	58.141	240610000	24	3	15.3982	15.4221	15.4069	15.8103	15.9478	15.9549	15.8739	15.8391
	0.878208	-0.607522	O75051;Q9HCM2;Q9HCM2-4;P51805;O75051-2	O75051;Q9HCM2	Plexin-A2;Plexin-A4	PLXNA2;PLXNA4	sp|O75051|PLXA2_HUMAN Plexin-A2 OS=Homo sapiens OX=9606 GN=PLXNA2 PE=1 SV=4;sp|Q9HCM2|PLXA4_HUMAN Plexin-A4 OS=Homo sapiens OX=9606 GN=PLXNA4 PE=1 SV=4	Color2 [A=255, R=169, G=169, B=169]	1	4					6	6	4	3.7	3.7	2.7	211.1	0	13.203	123680000	19	5	14.9498	15.6957	14.8403	16.0801	15.8381	16.243	16.1594	16.1989
	1.10915	-0.848134	O75061-4;O75061;O75061-2;O75061-3	O75061-4;O75061;O75061-2	Putative tyrosine-protein phosphatase auxilin	DNAJC6	sp|O75061-4|AUXI_HUMAN Isoform 4 of Putative tyrosine-protein phosphatase auxilin OS=Homo sapiens OX=9606 GN=DNAJC6;sp|O75061|AUXI_HUMAN Putative tyrosine-protein phosphatase auxilin OS=Homo sapiens OX=9606 GN=DNAJC6 PE=1 SV=3;sp|O75061-2|AUXI_HUMAN Isofor	Color2 [A=255, R=169, G=169, B=169]	1	4					10	10	10	13.1	13.1	13.1	98.648	0	69.46	2295900000	78	4	18.8884	19.9618	18.8068	20.3759	19.8982	20.4556	20.34	20.5326
	0.512768	-0.24985	O75069-3;O75069-5;O75069-2;O75069;O75069-4	O75069-3;O75069-5;O75069-2;O75069;O75069-4	Transmembrane and coiled-coil domains protein 2	TMCC2	sp|O75069-3|TMCC2_HUMAN Isoform 3 of Transmembrane and coiled-coil domains protein 2 OS=Homo sapiens OX=9606 GN=TMCC2;sp|O75069-5|TMCC2_HUMAN Isoform 5 of Transmembrane and coiled-coil domains protein 2 OS=Homo sapiens OX=9606 GN=TMCC2;sp|O75069-2|TMCC2_HU	Color2 [A=255, R=169, G=169, B=169]	1	4					5	5	4	15.1	15.1	13.2	51.658	0	26.379	131930000	15	5	14.5306	14.6799	14.1202	14.8877	14.9848	14.9897	14.9842	15.0618
	1.21477	0.374069	O75083;O75083-3	O75083;O75083-3	WD repeat-containing protein 1	WDR1	sp|O75083|WDR1_HUMAN WD repeat-containing protein 1 OS=Homo sapiens OX=9606 GN=WDR1 PE=1 SV=4;sp|O75083-3|WDR1_HUMAN Isoform 2 of WD repeat-containing protein 1 OS=Homo sapiens OX=9606 GN=WDR1	Color2 [A=255, R=169, G=169, B=169]	1	4					19	19	19	44.2	44.2	44.2	66.193	0	323.31	11146000000	162	2	20.6715	20.0234	20.506	20.3641	21.0069	20.504	20.788	20.5845
	0.0299907	0.0131679	O75110;O75110-2;O43861-2;O43861	O75110;O75110-2	Probable phospholipid-transporting ATPase IIA	ATP9A	sp|O75110|ATP9A_HUMAN Probable phospholipid-transporting ATPase IIA OS=Homo sapiens OX=9606 GN=ATP9A PE=1 SV=3;sp|O75110-2|ATP9A_HUMAN Isoform Short of Probable phospholipid-transporting ATPase IIA OS=Homo sapiens OX=9606 GN=ATP9A	Color2 [A=255, R=169, G=169, B=169]	1	4					6	6	6	7.5	7.5	7.5	118.58	0	27.708	112880000	14	4	15.1684	14.9616	15.0608	15.3454	15.4345	15.493	15.4749	15.2859
	0.0888749	0.0436449	O75116	O75116	Rho-associated protein kinase 2	ROCK2	sp|O75116|ROCK2_HUMAN Rho-associated protein kinase 2 OS=Homo sapiens OX=9606 GN=ROCK2 PE=1 SV=4	Color2 [A=255, R=169, G=169, B=169]	1	4					17	17	13	16.4	16.4	13	160.9	0	58.653	508620000	43	1	16.5016	16.3887	16.5258	16.7004	16.9868	16.8751	16.9923	16.8677
	0.535732	-0.28159	O75122-3	O75122-3	CLIP-associating protein 2	CLASP2	sp|O75122-3|CLAP2_HUMAN Isoform 3 of CLIP-associating protein 2 OS=Homo sapiens OX=9606 GN=CLASP2	Color2 [A=255, R=169, G=169, B=169]	1	4					29	29	2	25.2	25.2	2.5	165.85	0	323.31	3002200000	103	1	18.5113	18.7868	18.4211	19.1524	19.1269	19.2871	19.2776	19.2368
+	3.04247	0.73979	O75131;Q9UBL6-2;Q9UBL6	O75131	Copine-3	CPNE3	sp|O75131|CPNE3_HUMAN Copine-3 OS=Homo sapiens OX=9606 GN=CPNE3 PE=1 SV=1	Color2 [A=255, R=0, G=0, B=255]	7	4					7	6	6	16	14.3	14.3	60.13	0	37.054	422490000	29	3	17.8422	16.6507	17.5875	16.9385	17.7087	17.0826	17.4737	16.981
	0.540532	-0.319376	O75145-2;O75145	O75145-2;O75145	Liprin-alpha-3	PPFIA3	sp|O75145-2|LIPA3_HUMAN Isoform 2 of Liprin-alpha-3 OS=Homo sapiens OX=9606 GN=PPFIA3;sp|O75145|LIPA3_HUMAN Liprin-alpha-3 OS=Homo sapiens OX=9606 GN=PPFIA3 PE=1 SV=3	Color2 [A=255, R=169, G=169, B=169]	1	4					13	13	9	12.8	12.8	9.8	132.36	0	60.154	422860000	42	2	16.6552	16.9341	16.5289	17.3331	17.4487	17.4805	17.3717	17.5343
	0.91434	0.181015	O75146;O75146-2	O75146;O75146-2	Huntingtin-interacting protein 1-related protein	HIP1R	sp|O75146|HIP1R_HUMAN Huntingtin-interacting protein 1-related protein OS=Homo sapiens OX=9606 GN=HIP1R PE=1 SV=2;sp|O75146-2|HIP1R_HUMAN Isoform 2 of Huntingtin-interacting protein 1-related protein OS=Homo sapiens OX=9606 GN=HIP1R	Color2 [A=255, R=169, G=169, B=169]	1	4					14	14	13	13.9	13.9	12.9	119.39	0	57.776	522710000	43	2	17.4128	16.9223	17.2883	17.1607	17.394	17.3486	17.198	17.1373
	0.164983	0.0632577	O75150;O75150-3;O75150-4	O75150;O75150-3;O75150-4	E3 ubiquitin-protein ligase BRE1B	RNF40	sp|O75150|BRE1B_HUMAN E3 ubiquitin-protein ligase BRE1B OS=Homo sapiens OX=9606 GN=RNF40 PE=1 SV=5;sp|O75150-3|BRE1B_HUMAN Isoform 3 of E3 ubiquitin-protein ligase BRE1B OS=Homo sapiens OX=9606 GN=RNF40;sp|O75150-4|BRE1B_HUMAN Isoform 4 of E3 ubiquitin-pro	Color2 [A=255, R=169, G=169, B=169]	1	4					9	9	8	11.9	11.9	10.5	113.68	0	60.51	139920000	19	3	14.7223	14.4887	14.5825	14.6484	15.0828	14.9697	14.7864	14.8141
	0.746144	-0.462723	O75153	O75153	Clustered mitochondria protein homolog	CLUH	sp|O75153|CLU_HUMAN Clustered mitochondria protein homolog OS=Homo sapiens OX=9606 GN=CLUH PE=1 SV=2	Color2 [A=255, R=169, G=169, B=169]	1	4					4	4	4	3.4	3.4	3.4	146.67	0	3.602	49203000	11	1	14.6503	15.083	14.5693	15.496	15.1745	15.4551	15.6735	15.8843
	0.0135903	-0.0136726	O75155;O75155-2	O75155;O75155-2	Cullin-associated NEDD8-dissociated protein 2	CAND2	sp|O75155|CAND2_HUMAN Cullin-associated NEDD8-dissociated protein 2 OS=Homo sapiens OX=9606 GN=CAND2 PE=1 SV=3;sp|O75155-2|CAND2_HUMAN Isoform 2 of Cullin-associated NEDD8-dissociated protein 2 OS=Homo sapiens OX=9606 GN=CAND2	Color2 [A=255, R=169, G=169, B=169]	1	4					7	5	5	6.5	5	5	135.25	0	110.87	72257000	12	2	14.946	14.8763	14.8519	15.3261	15.8979	15.4784	15.7812	15.8509
	1.948	0.448771	O75165	O75165	DnaJ homolog subfamily C member 13	DNAJC13	sp|O75165|DJC13_HUMAN DnaJ homolog subfamily C member 13 OS=Homo sapiens OX=9606 GN=DNAJC13 PE=1 SV=5	Color2 [A=255, R=169, G=169, B=169]	1	4					17	17	17	8.8	8.8	8.8	254.41	0	167.4	482820000	51	1	17.817	16.9003	17.4791	17.2118	17.6849	17.3305	17.5865	17.3298
	1.68305	0.677613	O75170-3;O75170-6;O75170-2;O75170-4;O75170-5;O75170	O75170-3;O75170-6;O75170-2;O75170-4;O75170-5;O75170	Serine/threonine-protein phosphatase 6 regulatory subunit 2	PPP6R2	sp|O75170-3|PP6R2_HUMAN Isoform 3 of Serine/threonine-protein phosphatase 6 regulatory subunit 2 OS=Homo sapiens OX=9606 GN=PPP6R2;sp|O75170-6|PP6R2_HUMAN Isoform 6 of Serine/threonine-protein phosphatase 6 regulatory subunit 2 OS=Homo sapiens OX=9606 GN=P	Color2 [A=255, R=169, G=169, B=169]	1	4					3	3	3	4.2	4.2	4.2	101.4	0	7.5694	179020000	8	6	13.7732	12.6051	13.3741	13.0953	14.1027	13.2803	13.7115	13.2703
	0.304047	0.162701	O75175	O75175	CCR4-NOT transcription complex subunit 3	CNOT3	sp|O75175|CNOT3_HUMAN CCR4-NOT transcription complex subunit 3 OS=Homo sapiens OX=9606 GN=CNOT3 PE=1 SV=1	Color2 [A=255, R=169, G=169, B=169]	1	4					3	3	3	5.6	5.6	5.6	81.871	0	7.2018	98067000	10	1	14.5212	13.9867	14.2054	14.2889	14.8759	14.4923	14.6419	14.8257
	1.29021	0.285133	O75179-7;O75179-2;O75179;O75179-3;O75179-4;O75179-6;O75179-5	O75179-7;O75179-2;O75179;O75179-3;O75179-4;O75179-6;O75179-5	Ankyrin repeat domain-containing protein 17	ANKRD17	sp|O75179-7|ANR17_HUMAN Isoform 7 of Ankyrin repeat domain-containing protein 17 OS=Homo sapiens OX=9606 GN=ANKRD17;sp|O75179-2|ANR17_HUMAN Isoform 2 of Ankyrin repeat domain-containing protein 17 OS=Homo sapiens OX=9606 GN=ANKRD17;sp|O75179|ANR17_HUMAN An	Color2 [A=255, R=169, G=169, B=169]	1	4					5	5	3	2.9	2.9	1.7	263.55	0	27.881	68741000	12	7	13.2254	12.9763	13.0203	13.0137	13.4187	13.1442	13.4344	12.8241
	1.25334	-0.490277	O75190-2;O75190-3;O75190;Q8WWF6;Q8NHS0;O75190-4	O75190-2;O75190-3;O75190	DnaJ homolog subfamily B member 6	DNAJB6	sp|O75190-2|DNJB6_HUMAN Isoform B of DnaJ homolog subfamily B member 6 OS=Homo sapiens OX=9606 GN=DNAJB6;sp|O75190-3|DNJB6_HUMAN Isoform C of DnaJ homolog subfamily B member 6 OS=Homo sapiens OX=9606 GN=DNAJB6;sp|O75190|DNJB6_HUMAN DnaJ homolog subfamily B	Color2 [A=255, R=169, G=169, B=169]	1	4					3	2	2	14.1	10	10	26.899	0	5.3434	306250000	16	6	13.9774	14.5065	13.8922	14.669	14.3498	14.8504	14.7151	14.8697
	0.666313	-0.279382	O75208	O75208	Ubiquinone biosynthesis protein COQ9, mitochondrial	COQ9	sp|O75208|COQ9_HUMAN Ubiquinone biosynthesis protein COQ9, mitochondrial OS=Homo sapiens OX=9606 GN=COQ9 PE=1 SV=1	Color2 [A=255, R=169, G=169, B=169]	1	4					2	2	2	6.3	6.3	6.3	35.509	0	3.4673	130340000	5	1	14.4537	14.9233	14.4081	14.9328	15.06	15.2621	15.0861	15.0072
	0.000216767	-0.000110865	O75223;O75223-3;O75223-2;O75223-4	O75223;O75223-3;O75223-2;O75223-4	Gamma-glutamylcyclotransferase	GGCT	sp|O75223|GGCT_HUMAN Gamma-glutamylcyclotransferase OS=Homo sapiens OX=9606 GN=GGCT PE=1 SV=1;sp|O75223-3|GGCT_HUMAN Isoform 3 of Gamma-glutamylcyclotransferase OS=Homo sapiens OX=9606 GN=GGCT;sp|O75223-2|GGCT_HUMAN Isoform 2 of Gamma-glutamylcyclotransfer	Color2 [A=255, R=169, G=169, B=169]	1	4					2	2	2	10.1	10.1	10.1	21.007	0	3.6582	1281400000	14	4	15.3187	15.3349	15.1413	15.4403	15.7685	15.6408	15.7447	15.5576
	1.26755	-1.00207	O75251-2;O75251	O75251-2;O75251	NADH dehydrogenase [ubiquinone] iron-sulfur protein 7, mitochondrial	NDUFS7	sp|O75251-2|NDUS7_HUMAN Isoform 2 of NADH dehydrogenase [ubiquinone] iron-sulfur protein 7, mitochondrial OS=Homo sapiens OX=9606 GN=NDUFS7;sp|O75251|NDUS7_HUMAN NADH dehydrogenase [ubiquinone] iron-sulfur protein 7, mitochondrial OS=Homo sapiens OX=9606 G	Color2 [A=255, R=169, G=169, B=169]	1	4					5	5	5	19.4	19.4	19.4	22.202	0	10.159	1186700000	24	2	17.0905	18.4302	17.0082	18.5977	18.094	18.8487	18.659	18.9833
	0.872961	-0.866622	O75306;O75306-2	O75306;O75306-2	NADH dehydrogenase [ubiquinone] iron-sulfur protein 2, mitochondrial	NDUFS2	sp|O75306|NDUS2_HUMAN NADH dehydrogenase [ubiquinone] iron-sulfur protein 2, mitochondrial OS=Homo sapiens OX=9606 GN=NDUFS2 PE=1 SV=2;sp|O75306-2|NDUS2_HUMAN Isoform 2 of NADH dehydrogenase [ubiquinone] iron-sulfur protein 2, mitochondrial OS=Homo sapiens	Color2 [A=255, R=169, G=169, B=169]	1	4					9	9	9	28.7	28.7	28.7	52.545	0	21.472	3618700000	68	2	18.6415	19.6685	18.5198	20.1747	19.9804	20.2192	20.2392	20.7849
	0.875151	-0.737198	O75323;O75323-2	O75323	Protein NipSnap homolog 2	GBAS	sp|O75323|NIPS2_HUMAN Protein NipSnap homolog 2 OS=Homo sapiens OX=9606 GN=NIPSNAP2 PE=1 SV=1	Color2 [A=255, R=169, G=169, B=169]	1	4					5	5	5	28.3	28.3	28.3	33.742	0	7.1901	704050000	21	2	16.1717	17.412	16.3741	17.5649	17.3666	17.8077	17.8846	17.9612
+	2.00209	0.90823	O75340-2;O75340	O75340-2;O75340	Programmed cell death protein 6	PDCD6	sp|O75340-2|PDCD6_HUMAN Isoform 2 of Programmed cell death protein 6 OS=Homo sapiens OX=9606 GN=PDCD6;sp|O75340|PDCD6_HUMAN Programmed cell death protein 6 OS=Homo sapiens OX=9606 GN=PDCD6 PE=1 SV=1	Color2 [A=255, R=0, G=0, B=255]	7	4					4	4	4	22.2	22.2	22.2	21.664	0	31.581	863900000	29	2	18.1279	16.6348	17.8816	17.1792	18.3702	17.1077	17.8468	17.672
	0.685679	-0.401063	O75348	O75348	V-type proton ATPase subunit G 1	ATP6V1G1	sp|O75348|VATG1_HUMAN V-type proton ATPase subunit G 1 OS=Homo sapiens OX=9606 GN=ATP6V1G1 PE=1 SV=3	Color2 [A=255, R=169, G=169, B=169]	1	4					5	5	4	51.7	51.7	39	13.757	0	169.68	6109200000	18	1	16.8512	17.4829	16.9221	17.6149	17.535	17.6794	17.9183	18.0535
+	3.19345	0.837779	O75351;Q6PIW4-2;Q6PIW4	O75351	Vacuolar protein sorting-associated protein 4B	VPS4B	sp|O75351|VPS4B_HUMAN Vacuolar protein sorting-associated protein 4B OS=Homo sapiens OX=9606 GN=VPS4B PE=1 SV=2	Color2 [A=255, R=0, G=0, B=255]	7	4					7	4	4	18.9	12.6	12.6	49.301	0	10.986	200290000	13	3	16.0606	14.8225	15.785	14.958	15.9478	15.2947	15.6917	15.0588
	0.29864	-0.178993	O75367;O75367-3;O75367-2	O75367;O75367-3;O75367-2	Core histone macro-H2A.1	H2AFY	sp|O75367|H2AY_HUMAN Core histone macro-H2A.1 OS=Homo sapiens OX=9606 GN=H2AFY PE=1 SV=4;sp|O75367-3|H2AY_HUMAN Isoform 3 of Core histone macro-H2A.1 OS=Homo sapiens OX=9606 GN=H2AFY;sp|O75367-2|H2AY_HUMAN Isoform 1 of Core histone macro-H2A.1 OS=Homo sapi	Color2 [A=255, R=169, G=169, B=169]	1	4					17	17	15	49.5	49.5	42.5	39.617	0	323.31	65685000000	193	3	21.3224	21.526	21.2959	21.8758	21.9753	21.8684	22.1193	22.1587
	1.9821	0.491128	O75368	O75368	SH3 domain-binding glutamic acid-rich-like protein	SH3BGRL	sp|O75368|SH3L1_HUMAN SH3 domain-binding glutamic acid-rich-like protein OS=Homo sapiens OX=9606 GN=SH3BGRL PE=1 SV=1	Color2 [A=255, R=169, G=169, B=169]	1	4					4	4	4	31.6	31.6	31.6	12.774	0	144.76	984820000	28	1	17.2563	16.7609	17.4518	16.9117	17.6801	17.1877	17.5653	17.1287
+	2.70486	0.969734	O75369-2;O75369-9;O75369;O75369-8;O75369-6;O75369-3;O75369-7;O75369-5;O75369-4	O75369-2;O75369-9;O75369;O75369-8;O75369-6;O75369-3;O75369-7;O75369-5;O75369-4	Filamin-B	FLNB	sp|O75369-2|FLNB_HUMAN Isoform 2 of Filamin-B OS=Homo sapiens OX=9606 GN=FLNB;sp|O75369-9|FLNB_HUMAN Isoform 9 of Filamin-B OS=Homo sapiens OX=9606 GN=FLNB;sp|O75369|FLNB_HUMAN Filamin-B OS=Homo sapiens OX=9606 GN=FLNB PE=1 SV=2;sp|O75369-8|FLNB_HUMAN Isof	Color2 [A=255, R=0, G=0, B=255]	7	4					51	42	42	29	25.3	25.3	275.66	0	309.73	1634200000	144	9	19.6126	18.1401	19.6606	18.9092	19.6959	18.7703	19.3416	18.6122
	0.00629953	0.0025754	O75376;O75376-2;O75376-3	O75376;O75376-2	Nuclear receptor corepressor 1	NCOR1	sp|O75376|NCOR1_HUMAN Nuclear receptor corepressor 1 OS=Homo sapiens OX=9606 GN=NCOR1 PE=1 SV=2;sp|O75376-2|NCOR1_HUMAN Isoform 2 of Nuclear receptor corepressor 1 OS=Homo sapiens OX=9606 GN=NCOR1	Color2 [A=255, R=169, G=169, B=169]	1	4					4	4	4	2.6	2.6	2.6	270.21	0	6.0345	22989000	6	3	12.3232	12.2236	12.5714	12.5927	12.6686	12.6619	12.6454	12.7202
	0.223825	-0.100347	O75382-3;O75382-2;O75382;O75382-4	O75382-3;O75382-2;O75382;O75382-4	Tripartite motif-containing protein 3	TRIM3	sp|O75382-3|TRIM3_HUMAN Isoform Gamma of Tripartite motif-containing protein 3 OS=Homo sapiens OX=9606 GN=TRIM3;sp|O75382-2|TRIM3_HUMAN Isoform Beta of Tripartite motif-containing protein 3 OS=Homo sapiens OX=9606 GN=TRIM3;sp|O75382|TRIM3_HUMAN Tripartite	Color2 [A=255, R=169, G=169, B=169]	1	4					7	6	6	14	12.3	12.3	72.1	0	86.075	181310000	21	4	15.1531	15.1585	15.0278	15.4204	15.4925	15.6466	15.6646	15.5139
	1.19124	-0.936439	O75390	O75390	Citrate synthase, mitochondrial	CS	sp|O75390|CISY_HUMAN Citrate synthase, mitochondrial OS=Homo sapiens OX=9606 GN=CS PE=1 SV=2	Color2 [A=255, R=169, G=169, B=169]	1	4					10	10	10	20.6	20.6	20.6	51.712	0	148.66	28222000000	105	1	19.521	20.8578	19.5782	21.0275	20.5803	21.24	21.1354	21.4354
	0.469261	-0.293928	O75391	O75391	Sperm-associated antigen 7	SPAG7	sp|O75391|SPAG7_HUMAN Sperm-associated antigen 7 OS=Homo sapiens OX=9606 GN=SPAG7 PE=1 SV=2	Color2 [A=255, R=169, G=169, B=169]	1	4					6	6	6	30	30	30	26.034	0	120.03	360400000	20	1	15.9583	16.3544	16.0441	16.7683	16.8815	16.9692	16.8537	16.8214
	0.0209862	0.0121212	O75396	O75396	Vesicle-trafficking protein SEC22b	SEC22B	sp|O75396|SC22B_HUMAN Vesicle-trafficking protein SEC22b OS=Homo sapiens OX=9606 GN=SEC22B PE=1 SV=4	Color2 [A=255, R=169, G=169, B=169]	1	4					7	7	7	38.1	38.1	38.1	24.593	0	323.31	4469400000	65	1	18.8874	18.6947	18.6076	18.955	19.2693	19.1564	19.2698	19.1795
	0.0916989	-0.0533962	O75410-10;O75410-5;O75410-4;O75410-6;O75410-3;O75410-7;O75410-9;O75410;O75410-2;O75410-8;O95359-2;O95359-6;O95359-1;O95359-5;O95359-3;O95359	O75410-10;O75410-5;O75410-4;O75410-6;O75410-3;O75410-7;O75410-9;O75410;O75410-2;O75410-8	Transforming acidic coiled-coil-containing protein 1	TACC1	sp|O75410-10|TACC1_HUMAN Isoform 10 of Transforming acidic coiled-coil-containing protein 1 OS=Homo sapiens OX=9606 GN=TACC1;sp|O75410-5|TACC1_HUMAN Isoform 5 of Transforming acidic coiled-coil-containing protein 1 OS=Homo sapiens OX=9606 GN=TACC1;sp|O7541	Color2 [A=255, R=169, G=169, B=169]	1	4					6	6	6	18	18	18	40.813	0	8.467	182570000	14	16	14.2375	14.356	14.0997	14.2167	14.7145	14.8534	14.7201	14.5593
	0.987051	-0.758281	O75431;O75431-2	O75431;O75431-2	Metaxin-2	MTX2	sp|O75431|MTX2_HUMAN Metaxin-2 OS=Homo sapiens OX=9606 GN=MTX2 PE=1 SV=1;sp|O75431-2|MTX2_HUMAN Isoform 2 of Metaxin-2 OS=Homo sapiens OX=9606 GN=MTX2	Color2 [A=255, R=169, G=169, B=169]	1	4					6	6	5	40.7	40.7	30	29.763	0	117.92	1266700000	27	2	15.8248	16.774	15.8249	17.1051	16.6445	17.1529	17.2983	17.5936
	0.703835	0.3248	O75436;O75436-2	O75436;O75436-2	Vacuolar protein sorting-associated protein 26A	VPS26A	sp|O75436|VP26A_HUMAN Vacuolar protein sorting-associated protein 26A OS=Homo sapiens OX=9606 GN=VPS26A PE=1 SV=2;sp|O75436-2|VP26A_HUMAN Isoform 2 of Vacuolar protein sorting-associated protein 26A OS=Homo sapiens OX=9606 GN=VPS26A	Color2 [A=255, R=169, G=169, B=169]	1	4					11	11	11	47.7	47.7	47.7	38.169	0	208.97	1416500000	54	2	19.2026	18.3709	18.8818	18.8516	19.4983	19.0112	19.1998	19.2497
	0.903603	-0.443098	O75439	O75439	Mitochondrial-processing peptidase subunit beta	PMPCB	sp|O75439|MPPB_HUMAN Mitochondrial-processing peptidase subunit beta OS=Homo sapiens OX=9606 GN=PMPCB PE=1 SV=2	Color2 [A=255, R=169, G=169, B=169]	1	4					7	7	7	17	17	17	54.366	0	32.231	2047900000	34	1	16.7995	17.3778	16.7467	17.5882	17.4377	17.6327	17.6706	17.8282
	0.700384	-0.342791	O75475;O75475-3;O75475-2	O75475;O75475-3;O75475-2	PC4 and SFRS1-interacting protein	PSIP1	sp|O75475|PSIP1_HUMAN PC4 and SFRS1-interacting protein OS=Homo sapiens OX=9606 GN=PSIP1 PE=1 SV=1;sp|O75475-3|PSIP1_HUMAN Isoform 3 of PC4 and SFRS1-interacting protein OS=Homo sapiens OX=9606 GN=PSIP1;sp|O75475-2|PSIP1_HUMAN Isoform 2 of PC4 and SFRS1-in	Color2 [A=255, R=169, G=169, B=169]	1	4					13	13	13	29.2	29.2	29.2	60.103	0	129.68	9027600000	104	3	20.4711	20.857	20.414	21.1992	21.0357	21.2756	21.2994	21.2596
	1.29194	-0.966325	O75489	O75489	NADH dehydrogenase [ubiquinone] iron-sulfur protein 3, mitochondrial	NDUFS3	sp|O75489|NDUS3_HUMAN NADH dehydrogenase [ubiquinone] iron-sulfur protein 3, mitochondrial OS=Homo sapiens OX=9606 GN=NDUFS3 PE=1 SV=1	Color2 [A=255, R=169, G=169, B=169]	1	4					5	5	5	18.6	18.6	18.6	30.241	0	13.349	3081700000	34	1	16.7087	17.8977	16.5289	18.0767	17.6446	18.3791	18.091	18.4849
	0.0900821	0.0401564	O75494-5;O75494-4;O75494-6;O75494-3;O75494-2;O75494	O75494-5;O75494-4;O75494-6;O75494-3;O75494-2;O75494	Serine/arginine-rich splicing factor 10	SRSF10	sp|O75494-5|SRS10_HUMAN Isoform 5 of Serine/arginine-rich splicing factor 10 OS=Homo sapiens OX=9606 GN=SRSF10;sp|O75494-4|SRS10_HUMAN Isoform 4 of Serine/arginine-rich splicing factor 10 OS=Homo sapiens OX=9606 GN=SRSF10;sp|O75494-6|SRS10_HUMAN Isoform 6	Color2 [A=255, R=169, G=169, B=169]	1	4					4	4	2	29.7	29.7	16.4	20.117	0	12.631	1967000000	25	6	17.7346	17.5117	17.4878	17.6929	18.0359	18.0398	17.9178	17.771
+	2.90729	1.14781	O75503	O75503	Ceroid-lipofuscinosis neuronal protein 5	CLN5	sp|O75503|CLN5_HUMAN Ceroid-lipofuscinosis neuronal protein 5 OS=Homo sapiens OX=9606 GN=CLN5 PE=1 SV=2	Color2 [A=255, R=0, G=0, B=255]	7	4					3	3	3	7.5	7.5	7.5	41.496	0	3.8154	52734000	6	1	14.7172	12.9822	14.3465	12.957	14.2827	13.5705	14.0475	13.2931
	0.432218	-0.510445	O75525-2;O75525	O75525-2;O75525	KH domain-containing, RNA-binding, signal transduction-associated protein 3	KHDRBS3	sp|O75525-2|KHDR3_HUMAN Isoform 2 of KH domain-containing, RNA-binding, signal transduction-associated protein 3 OS=Homo sapiens OX=9606 GN=KHDRBS3;sp|O75525|KHDR3_HUMAN KH domain-containing, RNA-binding, signal transduction-associated protein 3 OS=Homo sa	Color2 [A=255, R=169, G=169, B=169]	1	4					6	5	5	20.7	17.3	17.3	30.249	0	6.1917	569300000	25	2	16.9759	17.745	17.1506	18.3482	18.7049	18.5014	18.6435	18.922
	0.193998	0.0773668	O75533;O75533-2	O75533	Splicing factor 3B subunit 1	SF3B1	sp|O75533|SF3B1_HUMAN Splicing factor 3B subunit 1 OS=Homo sapiens OX=9606 GN=SF3B1 PE=1 SV=3	Color2 [A=255, R=169, G=169, B=169]	1	4					42	42	42	44.1	44.1	44.1	145.83	0	323.31	7509300000	237	2	20.5677	20.2622	20.4126	20.5469	20.7343	20.6594	20.889	20.8256
	0.317792	-0.145372	O75534;O75534-4;O75534-2;O75534-3	O75534;O75534-4;O75534-2;O75534-3	Cold shock domain-containing protein E1	CSDE1	sp|O75534|CSDE1_HUMAN Cold shock domain-containing protein E1 OS=Homo sapiens OX=9606 GN=CSDE1 PE=1 SV=2;sp|O75534-4|CSDE1_HUMAN Isoform 4 of Cold shock domain-containing protein E1 OS=Homo sapiens OX=9606 GN=CSDE1;sp|O75534-2|CSDE1_HUMAN Isoform 2 of Cold	Color2 [A=255, R=169, G=169, B=169]	1	4					16	16	16	26.1	26.1	26.1	88.884	0	197.54	857300000	56	4	18.0732	18.0049	17.8771	18.3487	18.4117	18.5828	18.4976	18.5046
	0.546735	-0.406507	O75569-3;O75569-2;O75569	O75569-3;O75569-2;O75569	Interferon-inducible double-stranded RNA-dependent protein kinase activator A	PRKRA	sp|O75569-3|PRKRA_HUMAN Isoform 3 of Interferon-inducible double-stranded RNA-dependent protein kinase activator A OS=Homo sapiens OX=9606 GN=PRKRA;sp|O75569-2|PRKRA_HUMAN Isoform 2 of Interferon-inducible double-stranded RNA-dependent protein kinase activ	Color2 [A=255, R=169, G=169, B=169]	1	4					9	9	9	45.5	45.5	45.5	31.635	0	323.31	2748000000	42	3	17.9799	18.6053	18.1931	19.0047	19.0747	19.1068	19.2025	19.3595
	0.227621	-0.169061	O75582;O75582-3;O75582-2;O75676-2;O75676	O75582;O75582-3;O75582-2	Ribosomal protein S6 kinase alpha-5	RPS6KA5	sp|O75582|KS6A5_HUMAN Ribosomal protein S6 kinase alpha-5 OS=Homo sapiens OX=9606 GN=RPS6KA5 PE=1 SV=1;sp|O75582-3|KS6A5_HUMAN Isoform 3 of Ribosomal protein S6 kinase alpha-5 OS=Homo sapiens OX=9606 GN=RPS6KA5;sp|O75582-2|KS6A5_HUMAN Isoform 2 of Ribosoma	Color2 [A=255, R=169, G=169, B=169]	1	4					11	11	11	17.8	17.8	17.8	89.864	0	49.388	595780000	39	5	17.216	17.6049	17.5753	18.0136	18.3824	18.3149	18.0954	18.0121
	1.00222	0.276403	O75608-2;O75608	O75608-2;O75608	Acyl-protein thioesterase 1	LYPLA1	sp|O75608-2|LYPA1_HUMAN Isoform 2 of Acyl-protein thioesterase 1 OS=Homo sapiens OX=9606 GN=LYPLA1;sp|O75608|LYPA1_HUMAN Acyl-protein thioesterase 1 OS=Homo sapiens OX=9606 GN=LYPLA1 PE=1 SV=1	Color2 [A=255, R=169, G=169, B=169]	1	4					3	3	3	23.8	23.8	23.8	22.875	0	58.349	1439600000	14	2	16.5051	15.9474	16.4648	16.1985	16.4048	16.3268	16.735	16.5314
	0.0392579	0.0188723	O75643;O75643-2	O75643	U5 small nuclear ribonucleoprotein 200 kDa helicase	SNRNP200	sp|O75643|U520_HUMAN U5 small nuclear ribonucleoprotein 200 kDa helicase OS=Homo sapiens OX=9606 GN=SNRNP200 PE=1 SV=2	Color2 [A=255, R=169, G=169, B=169]	1	4					64	64	64	37.7	37.7	37.7	244.5	0	323.31	9530700000	287	2	20.8496	20.6432	20.61	20.9028	21.1662	21.0307	21.1384	21.112
	0.118467	0.0557218	O75663-2;O75663	O75663-2;O75663	TIP41-like protein	TIPRL	sp|O75663-2|TIPRL_HUMAN Isoform 2 of TIP41-like protein OS=Homo sapiens OX=9606 GN=TIPRL;sp|O75663|TIPRL_HUMAN TIP41-like protein OS=Homo sapiens OX=9606 GN=TIPRL PE=1 SV=2	Color2 [A=255, R=169, G=169, B=169]	1	4					7	7	7	53.9	53.9	53.9	20.214	0	29.716	1427500000	33	2	18.8354	18.5866	18.5405	18.8596	19.0964	19.0169	19.1906	18.9768
	0.0278924	0.015964	O75694-2;O75694	O75694-2;O75694	Nuclear pore complex protein Nup155	NUP155	sp|O75694-2|NU155_HUMAN Isoform 2 of Nuclear pore complex protein Nup155 OS=Homo sapiens OX=9606 GN=NUP155;sp|O75694|NU155_HUMAN Nuclear pore complex protein Nup155 OS=Homo sapiens OX=9606 GN=NUP155 PE=1 SV=1	Color2 [A=255, R=169, G=169, B=169]	1	4					10	10	10	11.8	11.8	11.8	149.01	0	138.86	449080000	36	2	17.0109	16.8613	16.8973	17.1341	17.3516	17.3438	17.5563	17.4131
	0.0286212	-0.0143032	O75695	O75695	Protein XRP2	RP2	sp|O75695|XRP2_HUMAN Protein XRP2 OS=Homo sapiens OX=9606 GN=RP2 PE=1 SV=4	Color2 [A=255, R=169, G=169, B=169]	1	4					4	4	4	8.3	8.3	8.3	39.641	0	3.144	398940000	19	1	17.1019	17.0812	17.1528	17.3495	17.5356	17.5771	17.6338	17.4734
	1.19486	-0.944882	O75746;O75746-2	O75746;O75746-2	Calcium-binding mitochondrial carrier protein Aralar1	SLC25A12	sp|O75746|CMC1_HUMAN Calcium-binding mitochondrial carrier protein Aralar1 OS=Homo sapiens OX=9606 GN=SLC25A12 PE=1 SV=2;sp|O75746-2|CMC1_HUMAN Isoform 2 of Calcium-binding mitochondrial carrier protein Aralar1 OS=Homo sapiens OX=9606 GN=SLC25A12	Color2 [A=255, R=169, G=169, B=169]	1	4					25	25	19	51.3	51.3	43.5	74.761	0	301.19	12727000000	149	2	19.1611	20.4795	19.1487	20.6999	20.2504	20.8931	20.7425	21.0097
	0.0355953	0.0148723	O75787-2;O75787	O75787-2;O75787	Renin receptor	ATP6AP2	sp|O75787-2|RENR_HUMAN Isoform 2 of Renin receptor OS=Homo sapiens OX=9606 GN=ATP6AP2;sp|O75787|RENR_HUMAN Renin receptor OS=Homo sapiens OX=9606 GN=ATP6AP2 PE=1 SV=2	Color2 [A=255, R=169, G=169, B=169]	1	4					2	2	2	6.6	6.6	6.6	35.612	0	15.959	111080000	8	2	14.3699	13.9419	13.9645	14.2189	14.2706	14.4525	14.3743	14.3065
	0.481939	0.139907	O75821	O75821	Eukaryotic translation initiation factor 3 subunit G	EIF3G	sp|O75821|EIF3G_HUMAN Eukaryotic translation initiation factor 3 subunit G OS=Homo sapiens OX=9606 GN=EIF3G PE=1 SV=2	Color2 [A=255, R=169, G=169, B=169]	1	4					5	5	5	18.4	18.4	18.4	35.611	0	77.685	681060000	24	1	17.6287	17.289	17.3834	17.4301	17.6915	17.7137	17.845	17.5562
	0.477898	0.145469	O75822;O75822-3;O75822-2	O75822;O75822-3;O75822-2	Eukaryotic translation initiation factor 3 subunit J	EIF3J	sp|O75822|EIF3J_HUMAN Eukaryotic translation initiation factor 3 subunit J OS=Homo sapiens OX=9606 GN=EIF3J PE=1 SV=2;sp|O75822-3|EIF3J_HUMAN Isoform 3 of Eukaryotic translation initiation factor 3 subunit J OS=Homo sapiens OX=9606 GN=EIF3J;sp|O75822-2|EIF	Color2 [A=255, R=169, G=169, B=169]	1	4					9	9	9	35.3	35.3	35.3	29.062	0	33.607	748390000	33	3	17.8679	17.5525	17.7937	17.8184	18.1612	18.0348	18.1094	17.9447
	0.713688	0.205127	O75832;O75832-2	O75832	26S proteasome non-ATPase regulatory subunit 10	PSMD10	sp|O75832|PSD10_HUMAN 26S proteasome non-ATPase regulatory subunit 10 OS=Homo sapiens OX=9606 GN=PSMD10 PE=1 SV=1	Color2 [A=255, R=169, G=169, B=169]	1	4					3	3	3	20.8	20.8	20.8	24.428	0	92.151	357890000	14	2	16.5269	16.23	16.4519	16.3506	16.73	16.6998	16.509	16.1168
	1.03477	0.327025	O75844	O75844	CAAX prenyl protease 1 homolog	ZMPSTE24	sp|O75844|FACE1_HUMAN CAAX prenyl protease 1 homolog OS=Homo sapiens OX=9606 GN=ZMPSTE24 PE=1 SV=2	Color2 [A=255, R=169, G=169, B=169]	1	4					8	8	8	19.6	19.6	19.6	54.812	0	20.844	1505900000	41	1	18.339	17.704	17.9982	17.8854	18.5678	18.2428	18.2533	18.018
	0.492612	0.215448	O75874	O75874	Isocitrate dehydrogenase [NADP] cytoplasmic	IDH1	sp|O75874|IDHC_HUMAN Isocitrate dehydrogenase [NADP] cytoplasmic OS=Homo sapiens OX=9606 GN=IDH1 PE=1 SV=2	Color2 [A=255, R=169, G=169, B=169]	1	4					15	14	14	39.1	37	37	46.659	0	129.17	6372000000	94	1	19.8848	19.5807	19.8374	19.7779	20.3315	20.0335	20.3956	20.1954
	0.840899	0.285203	O75909-2;O75909-1;O75909;O75909-4	O75909-2;O75909-1;O75909;O75909-4	Cyclin-K	CCNK	sp|O75909-2|CCNK_HUMAN Isoform 2 of Cyclin-K OS=Homo sapiens OX=9606 GN=CCNK;sp|O75909-1|CCNK_HUMAN Isoform 3 of Cyclin-K OS=Homo sapiens OX=9606 GN=CCNK;sp|O75909|CCNK_HUMAN Cyclin-K OS=Homo sapiens OX=9606 GN=CCNK PE=1 SV=2;sp|O75909-4|CCNK_HUMAN Isoform	Color2 [A=255, R=169, G=169, B=169]	1	4					2	2	2	10.7	10.7	10.7	40.787	0.0006795	2.0958	45334000	6	4	13.7689	13.0828	13.6231	13.6507	13.9584	13.7389	13.9236	13.6607
+	3.22094	1.18956	O75911	O75911	Short-chain dehydrogenase/reductase 3	DHRS3	sp|O75911|DHRS3_HUMAN Short-chain dehydrogenase/reductase 3 OS=Homo sapiens OX=9606 GN=DHRS3 PE=1 SV=2	Color2 [A=255, R=0, G=0, B=255]	7	4					5	5	5	23.2	23.2	23.2	33.548	0	46.971	300820000	24	1	17.438	15.7379	17.157	15.9114	17.2622	16.1649	16.6961	15.9809
	0.610806	-0.450088	O75914-2;O75914;O75914-4;O75914-3	O75914-2;O75914;O75914-4;O75914-3	Serine/threonine-protein kinase PAK 3	PAK3	sp|O75914-2|PAK3_HUMAN Isoform 2 of Serine/threonine-protein kinase PAK 3 OS=Homo sapiens OX=9606 GN=PAK3;sp|O75914|PAK3_HUMAN Serine/threonine-protein kinase PAK 3 OS=Homo sapiens OX=9606 GN=PAK3 PE=1 SV=2;sp|O75914-4|PAK3_HUMAN Isoform 4 of Serine/threon	Color2 [A=255, R=169, G=169, B=169]	1	4					11	8	5	27.2	19.5	13.8	60.692	0	41.062	444380000	25	4	15.5198	16.2205	15.7184	16.6339	16.6268	16.7974	16.802	16.8155
	0.248275	0.109087	O75915	O75915	PRA1 family protein 3	ARL6IP5	sp|O75915|PRAF3_HUMAN PRA1 family protein 3 OS=Homo sapiens OX=9606 GN=ARL6IP5 PE=1 SV=1	Color2 [A=255, R=169, G=169, B=169]	1	4					2	2	2	10.6	10.6	10.6	21.614	0	3.5473	1722900000	20	1	17.3218	16.842	16.9418	17.1001	17.538	17.4534	17.2954	17.265
	1.43646	-0.904856	O75916-3;O75916-4;O75916-2;O75916-5;O75916	O75916-3;O75916-4;O75916-2;O75916-5;O75916	Regulator of G-protein signaling 9	RGS9	sp|O75916-3|RGS9_HUMAN Isoform 3 of Regulator of G-protein signaling 9 OS=Homo sapiens OX=9606 GN=RGS9;sp|O75916-4|RGS9_HUMAN Isoform 4 of Regulator of G-protein signaling 9 OS=Homo sapiens OX=9606 GN=RGS9;sp|O75916-2|RGS9_HUMAN Isoform 2 of Regulator of G	Color2 [A=255, R=169, G=169, B=169]	1	4					4	4	4	9.5	9.5	9.5	56.776	0	28.74	261180000	13	5	14.6404	16.0034	14.8676	16.0412	15.5103	16.237	16.0696	16.4256
	0.833341	-0.512848	O75923-15;O75923-3;O75923-9;O75923;O75923-14;O75923-6;O75923-12;O75923-5;O75923-11;O75923-4;O75923-10;O75923-2;O75923-8;O75923-7;O75923-13	O75923-15;O75923-3;O75923-9;O75923;O75923-14;O75923-6;O75923-12;O75923-5;O75923-11;O75923-4;O75923-10;O75923-2;O75923-8;O75923-7;O75923-13	Dysferlin	DYSF	sp|O75923-15|DYSF_HUMAN Isoform 15 of Dysferlin OS=Homo sapiens OX=9606 GN=DYSF;sp|O75923-3|DYSF_HUMAN Isoform 3 of Dysferlin OS=Homo sapiens OX=9606 GN=DYSF;sp|O75923-9|DYSF_HUMAN Isoform 9 of Dysferlin OS=Homo sapiens OX=9606 GN=DYSF;sp|O75923|DYSF_HUMAN	Color2 [A=255, R=169, G=169, B=169]	1	4					3	3	3	2.3	2.3	2.3	222.31	0	5.5022	19020000	7	15	12.369	12.58	11.8634	12.6577	12.7999	13.4791	12.7946	13.1615
	0.144207	-0.103234	O75934	O75934	Pre-mRNA-splicing factor SPF27	BCAS2	sp|O75934|SPF27_HUMAN Pre-mRNA-splicing factor SPF27 OS=Homo sapiens OX=9606 GN=BCAS2 PE=1 SV=1	Color2 [A=255, R=169, G=169, B=169]	1	4					8	8	8	46.2	46.2	46.2	26.131	0	24.56	466190000	23	1	16.4551	16.3502	16.2695	16.5847	16.8685	16.6731	16.96	17.3579
	0.290038	-0.108241	O75937	O75937	DnaJ homolog subfamily C member 8	DNAJC8	sp|O75937|DNJC8_HUMAN DnaJ homolog subfamily C member 8 OS=Homo sapiens OX=9606 GN=DNAJC8 PE=1 SV=2	Color2 [A=255, R=169, G=169, B=169]	1	4					4	4	4	15.8	15.8	15.8	29.841	0.00023691	2.525	560650000	12	1	17.1987	17.1189	16.9463	17.3435	17.2608	17.4702	17.5805	17.4867
	0.0546559	0.0281692	O75940	O75940	Survival of motor neuron-related-splicing factor 30	SMNDC1	sp|O75940|SPF30_HUMAN Survival of motor neuron-related-splicing factor 30 OS=Homo sapiens OX=9606 GN=SMNDC1 PE=1 SV=1	Color2 [A=255, R=169, G=169, B=169]	1	4					5	5	5	38.2	38.2	38.2	26.711	0	187.35	554550000	42	1	16.7939	16.5566	16.3941	16.7454	17.1192	16.8301	16.9491	17.0117
	0.03007	-0.0163233	O75953;O75953-4;O75953-5	O75953;O75953-4;O75953-5	DnaJ homolog subfamily B member 5	DNAJB5	sp|O75953|DNJB5_HUMAN DnaJ homolog subfamily B member 5 OS=Homo sapiens OX=9606 GN=DNAJB5 PE=1 SV=1;sp|O75953-4|DNJB5_HUMAN Isoform 2 of DnaJ homolog subfamily B member 5 OS=Homo sapiens OX=9606 GN=DNAJB5;sp|O75953-5|DNJB5_HUMAN Isoform 3 of DnaJ homolog s	Color2 [A=255, R=169, G=169, B=169]	1	4					2	2	2	7.2	7.2	7.2	39.133	0	6.1808	35930000	9	3	14.3169	14.1014	14.0151	14.3207	14.5645	14.7627	14.4823	14.2592
+	2.17405	0.634031	O75955;O75955-2	O75955;O75955-2	Flotillin-1	FLOT1	sp|O75955|FLOT1_HUMAN Flotillin-1 OS=Homo sapiens OX=9606 GN=FLOT1 PE=1 SV=3;sp|O75955-2|FLOT1_HUMAN Isoform 2 of Flotillin-1 OS=Homo sapiens OX=9606 GN=FLOT1	Color2 [A=255, R=0, G=0, B=255]	7	4					9	9	9	30	30	30	47.355	0	86.652	287930000	26	2	16.3908	15.4175	16.3837	15.6556	16.5491	16.0429	16.1391	15.8105
	0.144003	-0.0449605	O75962-5;O75962-2;O75962-4;O75962;O60229-2;O60229	O75962-5;O75962-2;O75962-4;O75962	Triple functional domain protein	TRIO	sp|O75962-5|TRIO_HUMAN Isoform 5 of Triple functional domain protein OS=Homo sapiens OX=9606 GN=TRIO;sp|O75962-2|TRIO_HUMAN Isoform 2 of Triple functional domain protein OS=Homo sapiens OX=9606 GN=TRIO;sp|O75962-4|TRIO_HUMAN Isoform 4 of Triple functional	Color2 [A=255, R=169, G=169, B=169]	1	4					11	11	11	6.9	6.9	6.9	287.37	0	11.373	436940000	24	6	15.8501	15.9148	15.8864	16.0316	16.0625	16.2746	16.2421	15.9999
	0.894082	-1.05503	O75964	O75964	ATP synthase subunit g, mitochondrial	ATP5L	sp|O75964|ATP5L_HUMAN ATP synthase subunit g, mitochondrial OS=Homo sapiens OX=9606 GN=ATP5MG PE=1 SV=3	Color2 [A=255, R=169, G=169, B=169]	1	4					2	2	2	11.7	11.7	11.7	11.428	0	52.232	2070500000	20	1	15.3743	16.5797	15.2007	16.8565	16.1053	16.9662	17.4655	17.9636
	0.0128904	-0.00536323	O75970-5;O75970-3;O75970-2;O75970;Q8NI35-5;Q8NI35-4;Q8NI35-3;Q8NI35-2;Q8NI35	O75970-5;O75970-3;O75970-2;O75970	Multiple PDZ domain protein	MPDZ	sp|O75970-5|MPDZ_HUMAN Isoform 4 of Multiple PDZ domain protein OS=Homo sapiens OX=9606 GN=MPDZ;sp|O75970-3|MPDZ_HUMAN Isoform 3 of Multiple PDZ domain protein OS=Homo sapiens OX=9606 GN=MPDZ;sp|O75970-2|MPDZ_HUMAN Isoform 2 of Multiple PDZ domain protein	Color2 [A=255, R=169, G=169, B=169]	1	4					7	7	7	5.6	5.6	5.6	214.8	0	16.542	95440000	14	9	14.4421	14.4882	14.5886	14.6607	14.8537	14.8842	14.9144	14.7871
	0.129378	0.057667	O75976-2;O75976	O75976-2;O75976	Carboxypeptidase D	CPD	sp|O75976-2|CBPD_HUMAN Isoform 2 of Carboxypeptidase D OS=Homo sapiens OX=9606 GN=CPD;sp|O75976|CBPD_HUMAN Carboxypeptidase D OS=Homo sapiens OX=9606 GN=CPD PE=1 SV=2	Color2 [A=255, R=169, G=169, B=169]	1	4					5	5	5	4.5	4.5	4.5	126.49	0	4.7019	430420000	15	2	14.8371	14.4612	14.5662	14.7314	15.0072	14.9871	15.0195	15.0196
	0.931744	0.292686	O76003	O76003	Glutaredoxin-3	GLRX3	sp|O76003|GLRX3_HUMAN Glutaredoxin-3 OS=Homo sapiens OX=9606 GN=GLRX3 PE=1 SV=2	Color2 [A=255, R=169, G=169, B=169]	1	4					3	3	3	11.6	11.6	11.6	37.432	0	7.3371	818110000	14	1	18.8422	18.1857	18.5479	18.5532	18.9654	18.7458	18.978	18.6779
	0.254931	-0.0943031	O76031	O76031	ATP-dependent Clp protease ATP-binding subunit clpX-like, mitochondrial	CLPX	sp|O76031|CLPX_HUMAN ATP-dependent Clp protease ATP-binding subunit clpX-like, mitochondrial OS=Homo sapiens OX=9606 GN=CLPX PE=1 SV=2	Color2 [A=255, R=169, G=169, B=169]	1	4					8	8	8	14.8	14.8	14.8	69.223	0	9.5619	118950000	21	1	15.4861	15.3518	15.1293	15.5402	15.6199	15.6602	15.6886	15.749
	1.04318	-0.60719	O76038	O76038	Secretagogin	SCGN	sp|O76038|SEGN_HUMAN Secretagogin OS=Homo sapiens OX=9606 GN=SCGN PE=2 SV=2	Color2 [A=255, R=169, G=169, B=169]	1	4					5	5	5	18.5	18.5	18.5	32.039	0	12.477	201620000	17	1	14.7719	15.9355	15.2124	16.0965	15.7632	16.0624	16.1145	16.1964
	0.8089	-0.532468	O76041-2;O76041	O76041-2;O76041	Nebulette	NEBL	sp|O76041-2|NEBL_HUMAN Isoform 2 of Nebulette OS=Homo sapiens OX=9606 GN=NEBL;sp|O76041|NEBL_HUMAN Nebulette OS=Homo sapiens OX=9606 GN=NEBL PE=1 SV=1	Color2 [A=255, R=169, G=169, B=169]	1	4					6	6	6	27	27	27	31.196	0	153.74	512070000	31	2	15.6594	16.4986	15.8462	16.9306	16.5892	16.8362	16.9807	16.9401
	0.236565	0.136027	O76054-5;O76054;O76054-4	O76054-5;O76054;O76054-4	SEC14-like protein 2	SEC14L2	sp|O76054-5|S14L2_HUMAN Isoform 3 of SEC14-like protein 2 OS=Homo sapiens OX=9606 GN=SEC14L2;sp|O76054|S14L2_HUMAN SEC14-like protein 2 OS=Homo sapiens OX=9606 GN=SEC14L2 PE=1 SV=1;sp|O76054-4|S14L2_HUMAN Isoform 2 of SEC14-like protein 2 OS=Homo sapiens O	Color2 [A=255, R=169, G=169, B=169]	1	4					2	2	2	8.8	8.8	8.8	36.636	0	18.128	341410000	16	3	15.9669	15.797	15.754	15.9748	16.4326	16.0818	16.6127	16.3684
	1.10182	-1.45562	O76070	O76070	Gamma-synuclein	SNCG	sp|O76070|SYUG_HUMAN Gamma-synuclein OS=Homo sapiens OX=9606 GN=SNCG PE=1 SV=2	Color2 [A=255, R=169, G=169, B=169]	1	4					3	3	3	26.8	26.8	26.8	13.331	0	38.088	3568100000	27	1	16.3529	18.9088	16.8789	18.8726	18.5278	19.5629	19.1701	19.4079
	1.09265	0.492331	O76071	O76071	Probable cytosolic iron-sulfur protein assembly protein CIAO1	CIAO1	sp|O76071|CIAO1_HUMAN Probable cytosolic iron-sulfur protein assembly protein CIAO1 OS=Homo sapiens OX=9606 GN=CIAO1 PE=1 SV=1	Color2 [A=255, R=169, G=169, B=169]	1	4					2	2	2	7.1	7.1	7.1	37.84	0	25.942	39573000	6	1	12.5909	12.195	12.6582	12.5684	13.1993	12.1226	13.2207	12.8138
	0.432119	0.1545	O76094;O76094-2	O76094;O76094-2	Signal recognition particle subunit SRP72	SRP72	sp|O76094|SRP72_HUMAN Signal recognition particle subunit SRP72 OS=Homo sapiens OX=9606 GN=SRP72 PE=1 SV=3;sp|O76094-2|SRP72_HUMAN Isoform 2 of Signal recognition particle subunit SRP72 OS=Homo sapiens OX=9606 GN=SRP72	Color2 [A=255, R=169, G=169, B=169]	1	4					11	11	11	22.2	22.2	22.2	74.605	0	61.452	745000000	46	2	17.3902	16.9835	17.2651	17.3861	17.4939	17.3774	17.7607	17.545
	0.381485	0.134555	O94760-2;O94760	O94760-2;O94760	N(G),N(G)-dimethylarginine dimethylaminohydrolase 1	DDAH1	sp|O94760-2|DDAH1_HUMAN Isoform 2 of N(G),N(G)-dimethylarginine dimethylaminohydrolase 1 OS=Homo sapiens OX=9606 GN=DDAH1;sp|O94760|DDAH1_HUMAN N(G),N(G)-dimethylarginine dimethylaminohydrolase 1 OS=Homo sapiens OX=9606 GN=DDAH1 PE=1 SV=3	Color2 [A=255, R=169, G=169, B=169]	1	4					3	2	2	15.4	11	11	20.189	0	10.569	3033900000	19	2	19.0058	18.5587	18.6674	18.7394	19.1023	19.0487	19.1026	18.9931
	0.684364	0.631411	O94766-2;O94766	O94766-2;O94766	Galactosylgalactosylxylosylprotein 3-beta-glucuronosyltransferase 3	B3GAT3	sp|O94766-2|B3GA3_HUMAN Isoform 2 of Galactosylgalactosylxylosylprotein 3-beta-glucuronosyltransferase 3 OS=Homo sapiens OX=9606 GN=B3GAT3;sp|O94766|B3GA3_HUMAN Galactosylgalactosylxylosylprotein 3-beta-glucuronosyltransferase 3 OS=Homo sapiens OX=9606 GN=	Color2 [A=255, R=169, G=169, B=169]	1	4					4	4	4	21	21	21	34.624	0	23.956	200180000	17	2	16.037	14.478	15.4813	15.4693	16.573	15.3278	16.0751	16.3657
	0.18554	0.0693851	O94776;O94776-2;Q9BTC8-2;Q9BTC8	O94776;O94776-2	Metastasis-associated protein MTA2	MTA2	sp|O94776|MTA2_HUMAN Metastasis-associated protein MTA2 OS=Homo sapiens OX=9606 GN=MTA2 PE=1 SV=1;sp|O94776-2|MTA2_HUMAN Isoform 2 of Metastasis-associated protein MTA2 OS=Homo sapiens OX=9606 GN=MTA2	Color2 [A=255, R=169, G=169, B=169]	1	4					9	9	8	16.6	16.6	15.1	75.022	0	36.398	663270000	39	4	17.1367	16.8149	16.8676	17.1161	17.2865	17.1589	17.3558	17.2792
+	3.43114	0.867915	O94788;O94788-4;O94788-2;O94788-3	O94788;O94788-4;O94788-2;O94788-3	Retinal dehydrogenase 2	ALDH1A2	sp|O94788|AL1A2_HUMAN Retinal dehydrogenase 2 OS=Homo sapiens OX=9606 GN=ALDH1A2 PE=1 SV=3;sp|O94788-4|AL1A2_HUMAN Isoform 4 of Retinal dehydrogenase 2 OS=Homo sapiens OX=9606 GN=ALDH1A2;sp|O94788-2|AL1A2_HUMAN Isoform 2 of Retinal dehydrogenase 2 OS=Homo	Color2 [A=255, R=0, G=0, B=255]	7	4					8	5	4	17.6	14.3	12.2	56.723	0	51.292	129550000	15	4	15.2974	14.1831	15.3046	14.4185	15.3711	14.6422	15.0468	14.3044
	0.742322	-0.831219	O94805	O94805	Actin-like protein 6B	ACTL6B	sp|O94805|ACL6B_HUMAN Actin-like protein 6B OS=Homo sapiens OX=9606 GN=ACTL6B PE=1 SV=1	Color2 [A=255, R=169, G=169, B=169]	1	4					3	2	2	8.9	6.1	6.1	46.877	0	3.4855	39197000	10	1	12.3504	13.7871	12.8544	14.3534	14.1753	14.3902	14.5057	14.68
	0.0728268	0.0376291	O94811	O94811	Tubulin polymerization-promoting protein	TPPP	sp|O94811|TPPP_HUMAN Tubulin polymerization-promoting protein OS=Homo sapiens OX=9606 GN=TPPP PE=1 SV=1	Color2 [A=255, R=169, G=169, B=169]	1	4					3	3	3	17.8	17.8	17.8	23.693	0	4.3806	880350000	13	1	15.9779	15.7133	16.0543	16.3103	16.2561	16.2656	16.4774	16.3261
	1.01398	-0.725516	O94826	O94826	Mitochondrial import receptor subunit TOM70	TOMM70A	sp|O94826|TOM70_HUMAN Mitochondrial import receptor subunit TOM70 OS=Homo sapiens OX=9606 GN=TOMM70 PE=1 SV=1	Color2 [A=255, R=169, G=169, B=169]	1	4					21	21	21	49.7	49.7	49.7	67.454	0	274.21	5108900000	117	1	19.2249	20.1965	19.2028	20.4646	20.1759	20.6774	20.5862	20.7534
	1.3947	0.252575	O94829	O94829	Importin-13	IPO13	sp|O94829|IPO13_HUMAN Importin-13 OS=Homo sapiens OX=9606 GN=IPO13 PE=1 SV=3	Color2 [A=255, R=169, G=169, B=169]	1	4					6	6	6	9.2	9.2	9.2	108.19	0	34.229	140930000	19	1	15.9308	15.4361	15.894	15.755	16.0506	15.8321	15.9543	15.796
	0.000928781	-0.000510693	O94842-3;O94842-2;O94842;O15405-2;O15405;Q96NM4-3;Q96NM4;Q96NM4-4;Q96NM4-2;O94900	O94842-3;O94842-2;O94842;O15405-2;O15405	TOX high mobility group box family member 4;TOX high mobility group box family member 3	TOX4;TOX3	sp|O94842-3|TOX4_HUMAN Isoform 3 of TOX high mobility group box family member 4 OS=Homo sapiens OX=9606 GN=TOX4;sp|O94842-2|TOX4_HUMAN Isoform 2 of TOX high mobility group box family member 4 OS=Homo sapiens OX=9606 GN=TOX4;sp|O94842|TOX4_HUMAN TOX high mo	Color2 [A=255, R=169, G=169, B=169]	1	4					3	3	3	8.4	8.4	8.4	63.594	0	57.489	73909000	10	10	13.5347	13.165	13.0084	13.1693	13.6394	13.5916	13.1467	13.4054
+	2.62777	0.876588	O94855;O94855-2	O94855;O94855-2	Protein transport protein Sec24D	SEC24D	sp|O94855|SC24D_HUMAN Protein transport protein Sec24D OS=Homo sapiens OX=9606 GN=SEC24D PE=1 SV=2;sp|O94855-2|SC24D_HUMAN Isoform 2 of Protein transport protein Sec24D OS=Homo sapiens OX=9606 GN=SEC24D	Color2 [A=255, R=0, G=0, B=255]	7	4					3	3	3	3.5	3.5	3.5	113.01	0	26.054	43833000	12	2	15.2865	13.7787	15.013	14.2533	15.0779	14.4673	14.8129	14.1847
	0.921417	-0.817983	O94856-9;O94856-4;O94856-12;O94856-6;O94856-13;O94856-5;O94856;O94856-10;O94856-3;O94856-8;O94856-11;O94856-7;O94856-2	O94856-9;O94856-4;O94856-12;O94856-6;O94856-13;O94856-5;O94856;O94856-10;O94856-3;O94856-8;O94856-11;O94856-7;O94856-2	Neurofascin	NFASC	sp|O94856-9|NFASC_HUMAN Isoform 9 of Neurofascin OS=Homo sapiens OX=9606 GN=NFASC;sp|O94856-4|NFASC_HUMAN Isoform 4 of Neurofascin OS=Homo sapiens OX=9606 GN=NFASC;sp|O94856-12|NFASC_HUMAN Isoform 12 of Neurofascin OS=Homo sapiens OX=9606 GN=NFASC;sp|O9485	Color2 [A=255, R=169, G=169, B=169]	1	4					16	16	16	20.8	20.8	20.8	137.61	0	323.31	1477800000	70	13	16.5261	17.6846	16.5359	18.0444	17.909	18.2314	18.0921	18.3747
	1.22002	0.24438	O94874;O94874-3;O94874-2	O94874;O94874-3;O94874-2	E3 UFM1-protein ligase 1	UFL1	sp|O94874|UFL1_HUMAN E3 UFM1-protein ligase 1 OS=Homo sapiens OX=9606 GN=UFL1 PE=1 SV=2;sp|O94874-3|UFL1_HUMAN Isoform 3 of E3 UFM1-protein ligase 1 OS=Homo sapiens OX=9606 GN=UFL1;sp|O94874-2|UFL1_HUMAN Isoform 2 of E3 UFM1-protein ligase 1 OS=Homo sapien	Color2 [A=255, R=169, G=169, B=169]	1	4					11	11	10	15.9	15.9	15	89.594	0	33.964	675860000	32	3	17.4713	16.8974	17.2696	17.0799	17.3622	17.3396	17.4264	17.2351
	0.0167701	-0.00945854	O94888	O94888	UBX domain-containing protein 7	UBXN7	sp|O94888|UBXN7_HUMAN UBX domain-containing protein 7 OS=Homo sapiens OX=9606 GN=UBXN7 PE=1 SV=2	Color2 [A=255, R=169, G=169, B=169]	1	4					7	7	7	21.3	21.3	21.3	54.862	0	77.078	675770000	27	1	17.1939	17.044	17.0102	17.4003	17.6375	17.3826	17.566	17.6186
	0.254331	-0.142178	O94905;O94905-2;O94905-3;O75477	O94905	Erlin-2	ERLIN2	sp|O94905|ERLN2_HUMAN Erlin-2 OS=Homo sapiens OX=9606 GN=ERLIN2 PE=1 SV=1	Color2 [A=255, R=169, G=169, B=169]	1	4					13	13	13	40.7	40.7	40.7	37.839	0	173.15	3865400000	65	4	18.8973	19.0814	18.9051	19.2691	19.538	19.6705	19.5797	19.4677
	0.0304635	-0.0127463	O94906-2;O94906	O94906-2;O94906	Pre-mRNA-processing factor 6	PRPF6	sp|O94906-2|PRP6_HUMAN Isoform 2 of Pre-mRNA-processing factor 6 OS=Homo sapiens OX=9606 GN=PRPF6;sp|O94906|PRP6_HUMAN Pre-mRNA-processing factor 6 OS=Homo sapiens OX=9606 GN=PRPF6 PE=1 SV=1	Color2 [A=255, R=169, G=169, B=169]	1	4					12	12	12	16.4	16.4	16.4	102.43	0	80.106	595780000	42	2	17.6803	17.5083	17.3663	17.6241	17.869	17.9291	17.8167	17.7218
	0.43738	-0.286194	O94910;O94910-2	O94910;O94910-2	Latrophilin-1	LPHN1	sp|O94910|AGRL1_HUMAN Adhesion G protein-coupled receptor L1 OS=Homo sapiens OX=9606 GN=ADGRL1 PE=1 SV=1;sp|O94910-2|AGRL1_HUMAN Isoform 2 of Adhesion G protein-coupled receptor L1 OS=Homo sapiens OX=9606 GN=ADGRL1	Color2 [A=255, R=169, G=169, B=169]	1	4					8	8	8	8.3	8.3	8.3	162.71	0	34.164	355420000	17	2	13.9906	14.3604	14.1943	14.8361	14.7828	14.8277	15.0388	15.1271
	0.289279	0.103734	O94915;O94915-2	O94915	Protein furry homolog-like	FRYL	sp|O94915|FRYL_HUMAN Protein furry homolog-like OS=Homo sapiens OX=9606 GN=FRYL PE=1 SV=2	Color2 [A=255, R=169, G=169, B=169]	1	4					11	10	10	4.2	4	4	339.59	0	11.434	122950000	22	2	15.962	15.5192	15.7629	15.8668	15.9673	16.0882	16.1766	15.9796
	0.0330178	-0.0181098	O94921-3;O94921-2;O94921;Q96Q40-6;Q96Q40-4;Q96Q40-3;Q96Q40-5;Q96Q40	O94921-3;O94921-2;O94921;Q96Q40-6;Q96Q40-4;Q96Q40-3;Q96Q40-5;Q96Q40	Cyclin-dependent kinase 14;Cyclin-dependent kinase 15	CDK14;CDK15	sp|O94921-3|CDK14_HUMAN Isoform 3 of Cyclin-dependent kinase 14 OS=Homo sapiens OX=9606 GN=CDK14;sp|O94921-2|CDK14_HUMAN Isoform 2 of Cyclin-dependent kinase 14 OS=Homo sapiens OX=9606 GN=CDK14;sp|O94921|CDK14_HUMAN Cyclin-dependent kinase 14 OS=Homo sapie	Color2 [A=255, R=169, G=169, B=169]	1	4					3	2	2	7.6	5.7	5.7	47.759	0	3.0085	178060000	4	8	11.8366	11.4484	11.7572	12.1813	11.9112	12.1467	12.15	11.9512
	1.28317	-1.25681	O94925	O94925	Glutaminase kidney isoform, mitochondrial	GLS	sp|O94925|GLSK_HUMAN Glutaminase kidney isoform, mitochondrial OS=Homo sapiens OX=9606 GN=GLS PE=1 SV=1	Color2 [A=255, R=169, G=169, B=169]	1	4					19	19	5	43.5	43.5	11.7	73.46	0	323.31	7966000000	112	1	18.9993	20.732	18.786	20.8314	20.3146	21.193	20.8642	21.235
	0.359201	0.175647	O94929-2;O94929-3;O94929;O94929-4	O94929-2;O94929-3;O94929;O94929-4	Actin-binding LIM protein 3	ABLIM3	sp|O94929-2|ABLM3_HUMAN Isoform 2 of Actin-binding LIM protein 3 OS=Homo sapiens OX=9606 GN=ABLIM3;sp|O94929-3|ABLM3_HUMAN Isoform 3 of Actin-binding LIM protein 3 OS=Homo sapiens OX=9606 GN=ABLIM3;sp|O94929|ABLM3_HUMAN Actin-binding LIM protein 3 OS=Homo	Color2 [A=255, R=169, G=169, B=169]	1	4					2	2	2	4.6	4.6	4.6	61.57	0.0006895	2.2324	39428000	7	4	12.1572	11.8357	12.0457	12.0818	12.3968	12.0667	12.6746	12.5875
	0.708645	-0.269741	O94952-1;O94952	O94952-1;O94952	F-box only protein 21	FBXO21	sp|O94952-1|FBX21_HUMAN Isoform 2 of F-box only protein 21 OS=Homo sapiens OX=9606 GN=FBXO21;sp|O94952|FBX21_HUMAN F-box only protein 21 OS=Homo sapiens OX=9606 GN=FBXO21 PE=2 SV=2	Color2 [A=255, R=169, G=169, B=169]	1	4					5	5	5	13.4	13.4	13.4	71.478	0	35.171	184470000	11	2	14.7386	14.9188	14.6708	15.2357	15.0733	15.4157	15.3193	15.3108
	0.202396	0.0712245	O94966-7;O94966-6;O94966-5;O94966-4;O94966-3;O94966;O94966-2	O94966-7;O94966-6;O94966-5;O94966-4;O94966-3;O94966	Ubiquitin carboxyl-terminal hydrolase 19	USP19	sp|O94966-7|UBP19_HUMAN Isoform 7 of Ubiquitin carboxyl-terminal hydrolase 19 OS=Homo sapiens OX=9606 GN=USP19;sp|O94966-6|UBP19_HUMAN Isoform 6 of Ubiquitin carboxyl-terminal hydrolase 19 OS=Homo sapiens OX=9606 GN=USP19;sp|O94966-5|UBP19_HUMAN Isoform 5	Color2 [A=255, R=169, G=169, B=169]	1	4					7	7	7	7.7	7.7	7.7	150.66	0	14.732	41105000	16	7	13.9136	13.5724	13.6717	13.6849	13.8137	14.0518	14.0944	13.8993
	0.871326	-0.51585	O94967-2;O94967;O94967-3;O94967-4	O94967-2;O94967;O94967-3;O94967-4	WD repeat-containing protein 47	WDR47	sp|O94967-2|WDR47_HUMAN Isoform 2 of WD repeat-containing protein 47 OS=Homo sapiens OX=9606 GN=WDR47;sp|O94967|WDR47_HUMAN WD repeat-containing protein 47 OS=Homo sapiens OX=9606 GN=WDR47 PE=1 SV=1;sp|O94967-3|WDR47_HUMAN Isoform 3 of WD repeat-containing	Color2 [A=255, R=169, G=169, B=169]	1	4					6	6	6	8.9	8.9	8.9	98.515	0	61.231	206790000	23	4	15.4233	15.9642	15.2376	16.3377	16.0942	16.414	16.3971	16.4997
	1.97256	0.382479	O94979-6;O94979-3;O94979-10;O94979-4;O94979-9;O94979-2;O94979;O94979-8;O94979-7;O94979-5	O94979-6;O94979-3;O94979-10;O94979-4;O94979-9;O94979-2;O94979;O94979-8;O94979-7;O94979-5	Protein transport protein Sec31A	SEC31A	sp|O94979-6|SC31A_HUMAN Isoform 6 of Protein transport protein Sec31A OS=Homo sapiens OX=9606 GN=SEC31A;sp|O94979-3|SC31A_HUMAN Isoform 3 of Protein transport protein Sec31A OS=Homo sapiens OX=9606 GN=SEC31A;sp|O94979-10|SC31A_HUMAN Isoform 10 of Protein t	Color2 [A=255, R=169, G=169, B=169]	1	4					14	14	14	12.2	12.2	12.2	117.67	0	54.214	1328900000	43	10	18.4008	17.6263	18.229	17.9941	18.3111	18.0534	18.24	17.9772
	0.0507729	0.0235124	O94985-2;O94985	O94985-2;O94985	Calsyntenin-1;Soluble Alc-alpha;CTF1-alpha	CLSTN1	sp|O94985-2|CSTN1_HUMAN Isoform 2 of Calsyntenin-1 OS=Homo sapiens OX=9606 GN=CLSTN1;sp|O94985|CSTN1_HUMAN Calsyntenin-1 OS=Homo sapiens OX=9606 GN=CLSTN1 PE=1 SV=1	Color2 [A=255, R=169, G=169, B=169]	1	4					6	6	6	9	9	9	108.64	0	86.143	437540000	42	2	17.0864	16.684	16.8341	17.0014	17.0673	17.1576	17.27	17.3208
	1.29462	-1.11731	O95057	O95057	GTP-binding protein Di-Ras1	DIRAS1	sp|O95057|DIRA1_HUMAN GTP-binding protein Di-Ras1 OS=Homo sapiens OX=9606 GN=DIRAS1 PE=1 SV=1	Color2 [A=255, R=169, G=169, B=169]	1	4					8	8	8	50.5	50.5	50.5	22.329	0	111.41	734130000	30	1	15.774	17.0847	15.452	17.3942	16.8569	17.7167	17.29	17.6465
	0.205083	0.0903094	O95071-2;O95071	O95071-2;O95071	E3 ubiquitin-protein ligase UBR5	UBR5	sp|O95071-2|UBR5_HUMAN Isoform 2 of E3 ubiquitin-protein ligase UBR5 OS=Homo sapiens OX=9606 GN=UBR5;sp|O95071|UBR5_HUMAN E3 ubiquitin-protein ligase UBR5 OS=Homo sapiens OX=9606 GN=UBR5 PE=1 SV=2	Color2 [A=255, R=169, G=169, B=169]	1	4					5	5	5	2.5	2.5	2.5	309.22	0	13.573	91813000	12	2	13.176	12.9643	13.1067	13.3323	13.646	13.4292	13.5717	13.4134
	0.425784	-0.194407	O95081;O95081-2	O95081;O95081-2	Arf-GAP domain and FG repeat-containing protein 2	AGFG2	sp|O95081|AGFG2_HUMAN Arf-GAP domain and FG repeat-containing protein 2 OS=Homo sapiens OX=9606 GN=AGFG2 PE=1 SV=2;sp|O95081-2|AGFG2_HUMAN Isoform 2 of Arf-GAP domain and FG repeat-containing protein 2 OS=Homo sapiens OX=9606 GN=AGFG2	Color2 [A=255, R=169, G=169, B=169]	1	4					3	3	3	8.1	8.1	8.1	48.962	0	15.459	62585000	11	2	13.5315	13.6218	13.3924	14.0216	13.9626	14.1084	14.1111	14.0234
+	1.81832	1.12523	O95084-2;O95084	O95084-2;O95084	Serine protease 23	PRSS23	sp|O95084-2|PRS23_HUMAN Isoform 2 of Serine protease 23 OS=Homo sapiens OX=9606 GN=PRSS23;sp|O95084|PRS23_HUMAN Serine protease 23 OS=Homo sapiens OX=9606 GN=PRSS23 PE=1 SV=1	Color2 [A=255, R=0, G=0, B=255]	7	4					6	6	6	23.6	23.6	23.6	39.641	0	87.335	112060000	18	2	15.3333	13.0249	14.5663	13.3535	14.0814	13.6492	13.981	13.4335
	0.0792502	-0.023504	O95104;O95104-3;O95104-2	O95104;O95104-3;O95104-2	Splicing factor, arginine/serine-rich 15	SCAF4	sp|O95104|SCAF4_HUMAN SR-related and CTD-associated factor 4 OS=Homo sapiens OX=9606 GN=SCAF4 PE=1 SV=3;sp|O95104-3|SCAF4_HUMAN Isoform 3 of SR-related and CTD-associated factor 4 OS=Homo sapiens OX=9606 GN=SCAF4;sp|O95104-2|SCAF4_HUMAN Isoform 2 of SR-rel	Color2 [A=255, R=169, G=169, B=169]	1	4					6	6	5	7	7	5.9	125.87	0	70.694	111740000	12	3	14.1546	14.1658	14.0391	14.3068	14.4289	14.384	14.4149	14.2748
	1.01666	-0.562569	O95140;O95140-2;Q8IWA4-2;Q8IWA4-3;Q8IWA4	O95140	Mitofusin-2	MFN2	sp|O95140|MFN2_HUMAN Mitofusin-2 OS=Homo sapiens OX=9606 GN=MFN2 PE=1 SV=3	Color2 [A=255, R=169, G=169, B=169]	1	4					11	11	11	18.9	18.9	18.9	86.401	0	88.148	821820000	47	5	17.2002	17.8874	16.9467	17.9725	17.8	18.1967	18.1286	18.2693
	0.170945	-0.0851402	O95155-2;O95155;O95155-4;O95155-3	O95155-2;O95155;O95155-4;O95155-3	Ubiquitin conjugation factor E4 B	UBE4B	sp|O95155-2|UBE4B_HUMAN Isoform 2 of Ubiquitin conjugation factor E4 B OS=Homo sapiens OX=9606 GN=UBE4B;sp|O95155|UBE4B_HUMAN Ubiquitin conjugation factor E4 B OS=Homo sapiens OX=9606 GN=UBE4B PE=1 SV=1;sp|O95155-4|UBE4B_HUMAN Isoform 4 of Ubiquitin conjug	Color2 [A=255, R=169, G=169, B=169]	1	4					9	9	9	12.4	12.4	12.4	133.27	0	123.97	348390000	38	4	16.0081	15.9791	15.7889	16.1274	16.4847	16.3722	16.3293	16.4729
	0.484267	0.143378	O95163	O95163	Elongator complex protein 1	IKBKAP	sp|O95163|ELP1_HUMAN Elongator complex protein 1 OS=Homo sapiens OX=9606 GN=ELP1 PE=1 SV=3	Color2 [A=255, R=169, G=169, B=169]	1	4					4	4	4	3.7	3.7	3.7	150.25	0	11.821	154730000	16	1	15.8758	15.6093	15.6437	15.7645	16.1137	15.9142	16.1272	15.8988
	0.848883	-0.635328	O95164	O95164	Ubiquitin-like protein 3	UBL3	sp|O95164|UBL3_HUMAN Ubiquitin-like protein 3 OS=Homo sapiens OX=9606 GN=UBL3 PE=1 SV=1	Color2 [A=255, R=169, G=169, B=169]	1	4					2	2	2	20.5	20.5	20.5	13.157	0	3.8266	381730000	12	1	16.9388	17.4846	16.6369	18.0197	17.7714	18.1306	18.0365	18.29
	1.29535	-1.04313	O95182	O95182	NADH dehydrogenase [ubiquinone] 1 alpha subcomplex subunit 7	NDUFA7	sp|O95182|NDUA7_HUMAN NADH dehydrogenase [ubiquinone] 1 alpha subcomplex subunit 7 OS=Homo sapiens OX=9606 GN=NDUFA7 PE=1 SV=3	Color2 [A=255, R=169, G=169, B=169]	1	4					2	2	2	8.8	8.8	8.8	12.551	0.005022	1.4411	737310000	5	1	15.3688	16.8838	15.4197	17.0537	16.5496	17.3016	17.0339	17.3054
	0.555061	0.216374	O95197-7;O95197-2;O95197;O95197-3;O95197-4;O95197-5	O95197-7;O95197-2;O95197;O95197-3;O95197-4	Reticulon-3	RTN3	sp|O95197-7|RTN3_HUMAN Isoform 7 of Reticulon-3 OS=Homo sapiens OX=9606 GN=RTN3;sp|O95197-2|RTN3_HUMAN Isoform 2 of Reticulon-3 OS=Homo sapiens OX=9606 GN=RTN3;sp|O95197|RTN3_HUMAN Reticulon-3 OS=Homo sapiens OX=9606 GN=RTN3 PE=1 SV=2;sp|O95197-3|RTN3_HUMA	Color2 [A=255, R=169, G=169, B=169]	1	4					4	4	4	5.3	5.3	5.3	100.82	0	5.7607	4096800000	11	6	18.0481	17.4225	18.0177	18.0758	18.248	18.2093	18.2097	17.9504
	0.825111	-0.473238	O95202;O95202-2;O95202-3	O95202	LETM1 and EF-hand domain-containing protein 1, mitochondrial	LETM1	sp|O95202|LETM1_HUMAN Mitochondrial proton/calcium exchanger protein OS=Homo sapiens OX=9606 GN=LETM1 PE=1 SV=1	Color2 [A=255, R=169, G=169, B=169]	1	4					6	6	6	11	11	11	83.353	0	71.966	591510000	29	3	15.6959	16.3123	15.8156	16.4298	16.2785	16.8645	16.7839	16.8603
	0.157343	0.0730662	O95218-2;O95218	O95218-2;O95218	Zinc finger Ran-binding domain-containing protein 2	ZRANB2	sp|O95218-2|ZRAB2_HUMAN Isoform 2 of Zinc finger Ran-binding domain-containing protein 2 OS=Homo sapiens OX=9606 GN=ZRANB2;sp|O95218|ZRAB2_HUMAN Zinc finger Ran-binding domain-containing protein 2 OS=Homo sapiens OX=9606 GN=ZRANB2 PE=1 SV=2	Color2 [A=255, R=169, G=169, B=169]	1	4					8	8	8	25.6	25.6	25.6	36.318	0	171.61	647760000	25	2	16.7742	16.6277	16.6341	16.8157	16.8865	17.1723	17.158	16.5448
	0.354464	0.107861	O95232;O95232-2	O95232	Luc7-like protein 3	LUC7L3	sp|O95232|LC7L3_HUMAN Luc7-like protein 3 OS=Homo sapiens OX=9606 GN=LUC7L3 PE=1 SV=2	Color2 [A=255, R=169, G=169, B=169]	1	4					7	7	7	21.3	21.3	21.3	51.466	0	107.39	1302300000	29	2	17.8517	17.5173	17.6563	17.8175	17.9978	17.8946	18.0774	17.9224
	0.093883	0.0580311	O95248;O95248-5;O95248-4	O95248;O95248-5;O95248-4	Myotubularin-related protein 5	SBF1	sp|O95248|MTMR5_HUMAN Myotubularin-related protein 5 OS=Homo sapiens OX=9606 GN=SBF1 PE=1 SV=4;sp|O95248-5|MTMR5_HUMAN Isoform 5 of Myotubularin-related protein 5 OS=Homo sapiens OX=9606 GN=SBF1;sp|O95248-4|MTMR5_HUMAN Isoform 4 of Myotubularin-related pro	Color2 [A=255, R=169, G=169, B=169]	1	4					9	9	8	6.6	6.6	6.2	208.44	0	29.269	188460000	22	3	15.5849	15.1533	15.2499	15.6004	15.9368	15.8158	15.8838	15.8538
	0.40089	-0.148376	O95249-2;O95249	O95249-2;O95249	Golgi SNAP receptor complex member 1	GOSR1	sp|O95249-2|GOSR1_HUMAN Isoform 2 of Golgi SNAP receptor complex member 1 OS=Homo sapiens OX=9606 GN=GOSR1;sp|O95249|GOSR1_HUMAN Golgi SNAP receptor complex member 1 OS=Homo sapiens OX=9606 GN=GOSR1 PE=1 SV=1	Color2 [A=255, R=169, G=169, B=169]	1	4					2	2	2	10.3	10.3	10.3	21.213	0.00023787	2.5595	101700000	9	2	16.0906	16.1028	15.8012	16.287	16.3667	16.5474	16.363	16.2778
	0.333185	0.143144	O95260-2;O95260	O95260-2;O95260	Arginyl-tRNA--protein transferase 1	ATE1	sp|O95260-2|ATE1_HUMAN Isoform ATE1-2 of Arginyl-tRNA--protein transferase 1 OS=Homo sapiens OX=9606 GN=ATE1;sp|O95260|ATE1_HUMAN Arginyl-tRNA--protein transferase 1 OS=Homo sapiens OX=9606 GN=ATE1 PE=1 SV=2	Color2 [A=255, R=169, G=169, B=169]	1	4					3	3	3	9.1	9.1	9.1	59.031	0	28.413	309600000	7	2	14.9306	14.774	14.7225	14.7422	15.2893	15.0246	15.3553	15.1842
	0.603805	-0.289192	O95292;O95292-2	O95292;O95292-2	Vesicle-associated membrane protein-associated protein B/C	VAPB	sp|O95292|VAPB_HUMAN Vesicle-associated membrane protein-associated protein B/C OS=Homo sapiens OX=9606 GN=VAPB PE=1 SV=3;sp|O95292-2|VAPB_HUMAN Isoform 2 of Vesicle-associated membrane protein-associated protein B/C OS=Homo sapiens OX=9606 GN=VAPB	Color2 [A=255, R=169, G=169, B=169]	1	4					4	3	3	21.8	16.9	16.9	27.228	0	9.8017	1815400000	15	2	17.7307	18.0474	17.6875	18.2828	18.2896	18.5625	18.4704	18.4423
	1.26816	-1.10842	O95299-2;O95299	O95299-2;O95299	NADH dehydrogenase [ubiquinone] 1 alpha subcomplex subunit 10, mitochondrial	NDUFA10	sp|O95299-2|NDUAA_HUMAN Isoform 2 of NADH dehydrogenase [ubiquinone] 1 alpha subcomplex subunit 10, mitochondrial OS=Homo sapiens OX=9606 GN=NDUFA10;sp|O95299|NDUAA_HUMAN NADH dehydrogenase [ubiquinone] 1 alpha subcomplex subunit 10, mitochondrial OS=Homo	Color2 [A=255, R=169, G=169, B=169]	1	4					4	4	4	6.5	6.5	6.5	48.562	0	4.4614	1989400000	20	2	17.0104	18.5317	16.9944	18.7836	18.2531	19.0161	18.7527	19.1129
	1.02036	0.380565	O95302;O95302-3;O95302-2;Q75LS8	O95302;O95302-3	Peptidyl-prolyl cis-trans isomerase FKBP9	FKBP9	sp|O95302|FKBP9_HUMAN Peptidyl-prolyl cis-trans isomerase FKBP9 OS=Homo sapiens OX=9606 GN=FKBP9 PE=1 SV=2;sp|O95302-3|FKBP9_HUMAN Isoform 3 of Peptidyl-prolyl cis-trans isomerase FKBP9 OS=Homo sapiens OX=9606 GN=FKBP9	Color2 [A=255, R=169, G=169, B=169]	1	4					6	6	6	11.8	11.8	11.8	63.083	0	31.916	4603100000	21	4	17.9481	17.5897	17.9988	17.5269	18.5183	18.1144	17.9482	17.6602
	0.359833	0.163059	O95319-5;O95319-2;O95319;O95319-4;O95319-3	O95319-5;O95319-2;O95319;O95319-4;O95319-3	CUGBP Elav-like family member 2	CELF2	sp|O95319-5|CELF2_HUMAN Isoform 5 of CUGBP Elav-like family member 2 OS=Homo sapiens OX=9606 GN=CELF2;sp|O95319-2|CELF2_HUMAN Isoform 2 of CUGBP Elav-like family member 2 OS=Homo sapiens OX=9606 GN=CELF2;sp|O95319|CELF2_HUMAN CUGBP Elav-like family member	Color2 [A=255, R=169, G=169, B=169]	1	4					6	5	5	16	13.9	13.9	52.054	0	57.759	641300000	31	5	16.7916	16.449	16.5714	16.7893	17.2928	16.8478	17.0754	16.993
	0.232282	-0.10389	O95336	O95336	6-phosphogluconolactonase	PGLS	sp|O95336|6PGL_HUMAN 6-phosphogluconolactonase OS=Homo sapiens OX=9606 GN=PGLS PE=1 SV=2	Color2 [A=255, R=169, G=169, B=169]	1	4					5	5	5	21.3	21.3	21.3	27.547	0	18.376	2246800000	38	1	18.0318	18.4281	18.1313	18.4282	18.7213	18.5907	18.6507	18.5036
	0.947898	0.221746	O95352-3;O95352;O95352-2	O95352-3;O95352;O95352-2	Ubiquitin-like modifier-activating enzyme ATG7	ATG7	sp|O95352-3|ATG7_HUMAN Isoform 3 of Ubiquitin-like modifier-activating enzyme ATG7 OS=Homo sapiens OX=9606 GN=ATG7;sp|O95352|ATG7_HUMAN Ubiquitin-like modifier-activating enzyme ATG7 OS=Homo sapiens OX=9606 GN=ATG7 PE=1 SV=1;sp|O95352-2|ATG7_HUMAN Isoform	Color2 [A=255, R=169, G=169, B=169]	1	4					7	7	7	12.8	12.8	12.8	68.617	0	7.4779	88902000	19	3	16.007	15.5709	15.7375	15.7499	16.1412	15.9713	16.0527	15.7593
	0.00584553	0.00428677	O95372	O95372	Acyl-protein thioesterase 2	LYPLA2	sp|O95372|LYPA2_HUMAN Acyl-protein thioesterase 2 OS=Homo sapiens OX=9606 GN=LYPLA2 PE=1 SV=1	Color2 [A=255, R=169, G=169, B=169]	1	4					5	5	5	33.8	33.8	33.8	24.737	0	18.877	1552200000	35	1	17.5558	17.6901	17.5441	17.847	18.3114	17.9358	18.3018	18.223
	0.100827	0.0330582	O95373	O95373	Importin-7	IPO7	sp|O95373|IPO7_HUMAN Importin-7 OS=Homo sapiens OX=9606 GN=IPO7 PE=1 SV=1	Color2 [A=255, R=169, G=169, B=169]	1	4					27	27	26	33.2	33.2	32.3	119.52	0	323.31	5543700000	138	1	19.7203	19.5136	19.4082	19.6948	19.8588	19.7767	19.8556	19.7257
	1.84349	0.397198	O95394;O95394-3;O95394-4	O95394;O95394-3;O95394-4	Phosphoacetylglucosamine mutase	PGM3	sp|O95394|AGM1_HUMAN Phosphoacetylglucosamine mutase OS=Homo sapiens OX=9606 GN=PGM3 PE=1 SV=1;sp|O95394-3|AGM1_HUMAN Isoform 2 of Phosphoacetylglucosamine mutase OS=Homo sapiens OX=9606 GN=PGM3;sp|O95394-4|AGM1_HUMAN Isoform 3 of Phosphoacetylglucosamine	Color2 [A=255, R=169, G=169, B=169]	1	4					4	4	4	7.2	7.2	7.2	59.851	0	3.0614	416750000	11	3	17.0364	16.3936	17.0209	16.6949	17.0931	16.7712	17.2058	16.9077
	0.697535	0.260217	O95400	O95400	CD2 antigen cytoplasmic tail-binding protein 2	CD2BP2	sp|O95400|CD2B2_HUMAN CD2 antigen cytoplasmic tail-binding protein 2 OS=Homo sapiens OX=9606 GN=CD2BP2 PE=1 SV=1	Color2 [A=255, R=169, G=169, B=169]	1	4					2	2	2	10.3	10.3	10.3	37.646	0	8.3835	71471000	8	1	14.0067	13.3752	13.4336	13.6873	14.0507	13.8218	14.0904	13.6563
	0.111262	-0.04565	O95433;O95433-2	O95433;O95433-2	Activator of 90 kDa heat shock protein ATPase homolog 1	AHSA1	sp|O95433|AHSA1_HUMAN Activator of 90 kDa heat shock protein ATPase homolog 1 OS=Homo sapiens OX=9606 GN=AHSA1 PE=1 SV=1;sp|O95433-2|AHSA1_HUMAN Isoform 2 of Activator of 90 kDa heat shock protein ATPase homolog 1 OS=Homo sapiens OX=9606 GN=AHSA1	Color2 [A=255, R=169, G=169, B=169]	1	4					7	7	7	24	24	24	38.274	0	82.469	1340500000	37	2	18.0501	17.7966	17.6524	18.0134	18.1417	18.2692	18.1384	18.086
	0.809083	0.167305	O95486;O95486-2	O95486	Protein transport protein Sec24A	SEC24A	sp|O95486|SC24A_HUMAN Protein transport protein Sec24A OS=Homo sapiens OX=9606 GN=SEC24A PE=1 SV=2	Color2 [A=255, R=169, G=169, B=169]	1	4					7	7	7	8.1	8.1	8.1	119.75	0	15.215	258540000	32	2	16.7445	16.2646	16.5145	16.5512	16.6902	16.6368	16.7749	16.6024
	0.0450427	-0.0164125	O95487-2;O95487;O95487-3	O95487-2;O95487;O95487-3	Protein transport protein Sec24B	SEC24B	sp|O95487-2|SC24B_HUMAN Isoform 2 of Protein transport protein Sec24B OS=Homo sapiens OX=9606 GN=SEC24B;sp|O95487|SC24B_HUMAN Protein transport protein Sec24B OS=Homo sapiens OX=9606 GN=SEC24B PE=1 SV=2;sp|O95487-3|SC24B_HUMAN Isoform 3 of Protein transpor	Color2 [A=255, R=169, G=169, B=169]	1	4					6	6	6	6.6	6.6	6.6	133.63	0	17.003	151910000	19	3	15.2927	15.2594	15.2086	15.4415	15.5903	15.5366	15.6404	15.5603
	0.372122	-0.153789	O95490-3;O95490-4;O95490-2;O95490-5;O95490;O95490-7;O95490-6	O95490-3;O95490-4;O95490-2;O95490-5;O95490;O95490-7;O95490-6	Latrophilin-2	LPHN2	sp|O95490-3|AGRL2_HUMAN Isoform 3 of Adhesion G protein-coupled receptor L2 OS=Homo sapiens OX=9606 GN=ADGRL2;sp|O95490-4|AGRL2_HUMAN Isoform 4 of Adhesion G protein-coupled receptor L2 OS=Homo sapiens OX=9606 GN=ADGRL2;sp|O95490-2|AGRL2_HUMAN Isoform 2 of	Color2 [A=255, R=169, G=169, B=169]	1	4					5	5	5	6.1	6.1	6.1	126.16	0	108.75	40040000	9	7	14.5509	14.6184	14.4533	14.8156	14.8984	14.9222	15.0203	15.182
	1.10169	-0.774592	O95563	O95563	Mitochondrial pyruvate carrier 2	MPC2	sp|O95563|MPC2_HUMAN Mitochondrial pyruvate carrier 2 OS=Homo sapiens OX=9606 GN=MPC2 PE=1 SV=1	Color2 [A=255, R=169, G=169, B=169]	1	4					2	2	2	14.2	14.2	14.2	14.279	0	2.9196	538050000	10	1	15.978	17.0672	16.0326	17.2996	16.9637	17.5236	17.3839	17.566
	0.190215	-0.119804	O95571	O95571	Persulfide dioxygenase ETHE1, mitochondrial	ETHE1	sp|O95571|ETHE1_HUMAN Persulfide dioxygenase ETHE1, mitochondrial OS=Homo sapiens OX=9606 GN=ETHE1 PE=1 SV=2	Color2 [A=255, R=169, G=169, B=169]	1	4					3	3	3	15.4	15.4	15.4	27.873	0	21.908	917970000	22	1	16.3098	16.358	16.123	16.5327	16.8508	16.7553	16.9261	17.0428
	0.314065	-0.137314	O95573	O95573	Long-chain-fatty-acid--CoA ligase 3	ACSL3	sp|O95573|ACSL3_HUMAN Long-chain-fatty-acid--CoA ligase 3 OS=Homo sapiens OX=9606 GN=ACSL3 PE=1 SV=3	Color2 [A=255, R=169, G=169, B=169]	1	4					11	11	9	20.6	20.6	16.5	80.419	0	118.98	729440000	42	1	16.9328	16.8863	16.5629	17.1272	17.2003	17.332	17.2686	17.1684
	0.426688	-0.21496	O95630-2;O95630	O95630-2;O95630	STAM-binding protein	STAMBP	sp|O95630-2|STABP_HUMAN Isoform 2 of STAM-binding protein OS=Homo sapiens OX=9606 GN=STAMBP;sp|O95630|STABP_HUMAN STAM-binding protein OS=Homo sapiens OX=9606 GN=STAMBP PE=1 SV=1	Color2 [A=255, R=169, G=169, B=169]	1	4					3	3	3	9.8	9.8	9.8	39.596	0	7.1426	108180000	13	2	13.6675	14.2922	13.6241	14.2012	13.9118	14.2022	14.5156	13.8833
	0.790243	-0.821452	O95639-3;O95639-2;O95639	O95639-3;O95639-2;O95639	Cleavage and polyadenylation specificity factor subunit 4	CPSF4	sp|O95639-3|CPSF4_HUMAN Isoform 3 of Cleavage and polyadenylation specificity factor subunit 4 OS=Homo sapiens OX=9606 GN=CPSF4;sp|O95639-2|CPSF4_HUMAN Isoform 2 of Cleavage and polyadenylation specificity factor subunit 4 OS=Homo sapiens OX=9606 GN=CPSF4;	Color2 [A=255, R=169, G=169, B=169]	1	4					3	3	3	18.5	18.5	18.5	27.419	0.0002368	2.523	49068000	6	3	13.263	14.7931	13.2929	14.3937	12.8121	14.7137	14.2409	12.9943
	1.09712	-1.85669	O95670;O95670-3;O95670-2	O95670;O95670-3;O95670-2	V-type proton ATPase subunit G 2	ATP6V1G2	sp|O95670|VATG2_HUMAN V-type proton ATPase subunit G 2 OS=Homo sapiens OX=9606 GN=ATP6V1G2 PE=1 SV=1;sp|O95670-3|VATG2_HUMAN Isoform 3 of V-type proton ATPase subunit G 2 OS=Homo sapiens OX=9606 GN=ATP6V1G2;sp|O95670-2|VATG2_HUMAN Isoform 2 of V-type proto	Color2 [A=255, R=169, G=169, B=169]	1	4					4	3	3	56.8	44.1	44.1	13.604	0	175.93	1021600000	25	3	14.1542	17.3836	14.6038	17.5209	16.7086	17.7168	17.8223	18.0944
	0.72631	-0.681201	O95741;O95741-2	O95741;O95741-2	Copine-6	CPNE6	sp|O95741|CPNE6_HUMAN Copine-6 OS=Homo sapiens OX=9606 GN=CPNE6 PE=1 SV=3;sp|O95741-2|CPNE6_HUMAN Isoform 2 of Copine-6 OS=Homo sapiens OX=9606 GN=CPNE6	Color2 [A=255, R=169, G=169, B=169]	1	4					11	11	10	24.4	24.4	22.8	61.99	0	67.061	962970000	35	2	15.6402	16.8169	15.9411	17.1848	17.0548	17.2739	17.4486	17.5338
+	2.59118	0.465463	O95747	O95747	Serine/threonine-protein kinase OSR1	OXSR1	sp|O95747|OXSR1_HUMAN Serine/threonine-protein kinase OSR1 OS=Homo sapiens OX=9606 GN=OXSR1 PE=1 SV=1	Color2 [A=255, R=0, G=0, B=255]	7	4					7	7	5	15	15	11.6	58.022	0	51.477	589820000	34	1	17.2602	16.4854	17.1235	16.765	17.2436	16.8941	17.1109	16.732
	0.0503053	0.0240288	O95749;O95749-2	O95749;O95749-2	Geranylgeranyl pyrophosphate synthase	GGPS1	sp|O95749|GGPPS_HUMAN Geranylgeranyl pyrophosphate synthase OS=Homo sapiens OX=9606 GN=GGPS1 PE=1 SV=1;sp|O95749-2|GGPPS_HUMAN Isoform 2 of Geranylgeranyl pyrophosphate synthase OS=Homo sapiens OX=9606 GN=GGPS1	Color2 [A=255, R=169, G=169, B=169]	1	4					5	5	5	19	19	19	34.87	0	173.28	372970000	20	2	16.4366	16.4008	16.4467	16.6721	16.9099	16.7732	16.9467	16.7977
	1.01766	-0.502236	O95757	O95757	Heat shock 70 kDa protein 4L	HSPA4L	sp|O95757|HS74L_HUMAN Heat shock 70 kDa protein 4L OS=Homo sapiens OX=9606 GN=HSPA4L PE=1 SV=3	Color2 [A=255, R=169, G=169, B=169]	1	4					21	19	18	35	31.5	29.8	94.511	0	323.31	14136000000	139	1	20.2829	20.7033	19.9097	20.9146	20.6994	21.1081	20.972	21.1468
	0.111849	0.0708866	O95777	O95777	U6 snRNA-associated Sm-like protein LSm8	LSM8	sp|O95777|LSM8_HUMAN U6 snRNA-associated Sm-like protein LSm8 OS=Homo sapiens OX=9606 GN=LSM8 PE=1 SV=3	Color2 [A=255, R=169, G=169, B=169]	1	4					3	3	3	52.1	52.1	52.1	10.403	0	55.921	1301900000	24	1	15.4551	15.4209	15.286	15.2222	16.0188	15.8036	15.8715	15.9012
	0.420801	-0.229089	O95782-2;O95782	O95782-2;O95782	AP-2 complex subunit alpha-1	AP2A1	sp|O95782-2|AP2A1_HUMAN Isoform B of AP-2 complex subunit alpha-1 OS=Homo sapiens OX=9606 GN=AP2A1;sp|O95782|AP2A1_HUMAN AP-2 complex subunit alpha-1 OS=Homo sapiens OX=9606 GN=AP2A1 PE=1 SV=3	Color2 [A=255, R=169, G=169, B=169]	1	4					33	33	25	43.8	43.8	35.5	105.36	0	281.14	16856000000	205	2	20.665	20.8291	20.5208	21.1399	21.1958	21.2329	21.3629	21.4588
+	2.44068	1.32939	O95786-2;O95786	O95786-2;O95786	Probable ATP-dependent RNA helicase DDX58	DDX58	sp|O95786-2|DDX58_HUMAN Isoform 2 of Probable ATP-dependent RNA helicase DDX58 OS=Homo sapiens OX=9606 GN=DDX58;sp|O95786|DDX58_HUMAN Probable ATP-dependent RNA helicase DDX58 OS=Homo sapiens OX=9606 GN=DDX58 PE=1 SV=2	Color2 [A=255, R=0, G=0, B=255]	7	4					3	3	3	4.4	4.4	4.4	101.38	0	17.842	192710000	21	2	15.3459	14.1832	16.2177	14.9512	16.22	14.6392	16.2674	14.9598
	1.26847	0.233602	O95793-2;O95793-3;O95793	O95793-2;O95793-3;O95793	Double-stranded RNA-binding protein Staufen homolog 1	STAU1	sp|O95793-2|STAU1_HUMAN Isoform Short of Double-stranded RNA-binding protein Staufen homolog 1 OS=Homo sapiens OX=9606 GN=STAU1;sp|O95793-3|STAU1_HUMAN Isoform 3 of Double-stranded RNA-binding protein Staufen homolog 1 OS=Homo sapiens OX=9606 GN=STAU1;sp|O	Color2 [A=255, R=169, G=169, B=169]	1	4					9	7	7	22.4	19.4	19.4	54.933	0	98.154	167290000	28	3	16.121	15.6008	15.8898	15.8263	16.1446	15.9313	16.0757	15.9382
	0.602459	-0.425337	O95810	O95810	Serum deprivation-response protein	SDPR	sp|O95810|CAVN2_HUMAN Caveolae-associated protein 2 OS=Homo sapiens OX=9606 GN=CAVIN2 PE=1 SV=3	Color2 [A=255, R=169, G=169, B=169]	1	4					2	2	2	5.9	5.9	5.9	47.173	0	3.5917	53569000	5	1	13.69	13.9455	13.072	14.2066	14.1549	14.4368	14.4928	14.5222
	0.587165	-0.481871	O95816;O95816-2	O95816;O95816-2	BAG family molecular chaperone regulator 2	BAG2	sp|O95816|BAG2_HUMAN BAG family molecular chaperone regulator 2 OS=Homo sapiens OX=9606 GN=BAG2 PE=1 SV=1;sp|O95816-2|BAG2_HUMAN Isoform 2 of BAG family molecular chaperone regulator 2 OS=Homo sapiens OX=9606 GN=BAG2	Color2 [A=255, R=169, G=169, B=169]	1	4					2	2	2	11.8	11.8	11.8	23.772	0	3.0244	46708000	6	2	12.9604	13.5326	12.5011	13.8094	13.896	14.1306	14.0142	13.8266
+	2.51226	1.23128	O95817	O95817	BAG family molecular chaperone regulator 3	BAG3	sp|O95817|BAG3_HUMAN BAG family molecular chaperone regulator 3 OS=Homo sapiens OX=9606 GN=BAG3 PE=1 SV=3	Color2 [A=255, R=0, G=0, B=255]	7	4					2	2	2	4.7	4.7	4.7	61.594	0	2.9063	78956000	8	1	13.8674	11.9417	13.5961	12.0429	13.5708	12.8737	13.1479	12.3987
	0.299977	-0.170197	O95822-2;O95822	O95822-2;O95822	Malonyl-CoA decarboxylase, mitochondrial	MLYCD	sp|O95822-2|DCMC_HUMAN Isoform Cytoplasmic+peroxisomal of Malonyl-CoA decarboxylase, mitochondrial OS=Homo sapiens OX=9606 GN=MLYCD;sp|O95822|DCMC_HUMAN Malonyl-CoA decarboxylase, mitochondrial OS=Homo sapiens OX=9606 GN=MLYCD PE=1 SV=3	Color2 [A=255, R=169, G=169, B=169]	1	4					6	6	6	16.7	16.7	16.7	50.945	0	16.323	168550000	15	2	15.6466	15.7	15.4374	15.9911	16.1348	16.1311	16.2637	16.341
	0.795535	0.251208	O95825;O95825-2	O95825;O95825-2	Quinone oxidoreductase-like protein 1	CRYZL1	sp|O95825|QORL1_HUMAN Quinone oxidoreductase-like protein 1 OS=Homo sapiens OX=9606 GN=CRYZL1 PE=1 SV=2;sp|O95825-2|QORL1_HUMAN Isoform 2 of Quinone oxidoreductase-like protein 1 OS=Homo sapiens OX=9606 GN=CRYZL1	Color2 [A=255, R=169, G=169, B=169]	1	4					4	4	4	14	14	14	38.696	0	32.595	259140000	10	2	14.9473	14.6786	14.8834	14.7328	15.2635	15.0359	15.3972	15.0392
	1.20701	-0.932986	O95831-3;O95831;O95831-2;O95831-5;O95831-6;O95831-4	O95831-3;O95831;O95831-2	Apoptosis-inducing factor 1, mitochondrial	AIFM1	sp|O95831-3|AIFM1_HUMAN Isoform 3 of Apoptosis-inducing factor 1, mitochondrial OS=Homo sapiens OX=9606 GN=AIFM1;sp|O95831|AIFM1_HUMAN Apoptosis-inducing factor 1, mitochondrial OS=Homo sapiens OX=9606 GN=AIFM1 PE=1 SV=1;sp|O95831-2|AIFM1_HUMAN Isoform 2 o	Color2 [A=255, R=169, G=169, B=169]	1	4					11	11	11	22	22	22	66.294	0	72.179	6336500000	107	6	19.7362	20.9928	19.6394	21.1535	20.6585	21.3845	21.2765	21.5117
	0.1005	-0.0547047	O95834;O95834-2;O95834-3	O95834;O95834-2;O95834-3	Echinoderm microtubule-associated protein-like 2	EML2	sp|O95834|EMAL2_HUMAN Echinoderm microtubule-associated protein-like 2 OS=Homo sapiens OX=9606 GN=EML2 PE=1 SV=1;sp|O95834-2|EMAL2_HUMAN Isoform 2 of Echinoderm microtubule-associated protein-like 2 OS=Homo sapiens OX=9606 GN=EML2;sp|O95834-3|EMAL2_HUMAN I	Color2 [A=255, R=169, G=169, B=169]	1	4					8	8	8	15.9	15.9	15.9	70.678	0	119.82	3143100000	55	3	18.9455	18.9952	18.6864	19.0935	19.3608	19.2408	19.4752	19.3572
	0.941333	0.403663	O95858	O95858	Tetraspanin-15	TSPAN15	sp|O95858|TSN15_HUMAN Tetraspanin-15 OS=Homo sapiens OX=9606 GN=TSPAN15 PE=1 SV=1	Color2 [A=255, R=169, G=169, B=169]	1	4					2	2	2	6.8	6.8	6.8	33.165	0	2.9593	34879000	9	1	14.5638	13.2831	14.1689	13.8118	13.86	13.9638	13.9746	13.894
	0.0311794	0.020607	O95861;O95861-2;O95861-3;O95861-4	O95861;O95861-2;O95861-3;O95861-4	3(2),5-bisphosphate nucleotidase 1	BPNT1	sp|O95861|BPNT1_HUMAN 3(2),5-bisphosphate nucleotidase 1 OS=Homo sapiens OX=9606 GN=BPNT1 PE=1 SV=1;sp|O95861-2|BPNT1_HUMAN Isoform 2 of 3(2),5-bisphosphate nucleotidase 1 OS=Homo sapiens OX=9606 GN=BPNT1;sp|O95861-3|BPNT1_HUMAN Isoform 3 of 3(2),5	Color2 [A=255, R=169, G=169, B=169]	1	4					10	10	10	28.6	28.6	28.6	33.392	0	50.893	1394600000	46	4	18.2554	18.1673	18.2371	18.5162	18.8544	18.6679	18.8921	18.8053
	0.170165	0.0979657	O95865	O95865	N(G),N(G)-dimethylarginine dimethylaminohydrolase 2	DDAH2	sp|O95865|DDAH2_HUMAN N(G),N(G)-dimethylarginine dimethylaminohydrolase 2 OS=Homo sapiens OX=9606 GN=DDAH2 PE=1 SV=1	Color2 [A=255, R=169, G=169, B=169]	1	4					8	8	7	45.6	45.6	42.8	29.644	0	160.81	8451800000	50	1	19.9914	19.7976	20.0675	20.2229	20.5708	20.2078	20.5659	20.5754
	0.325504	-0.21679	O95870-2;O95870	O95870-2;O95870	Abhydrolase domain-containing protein 16A	ABHD16A	sp|O95870-2|ABHGA_HUMAN Isoform 2 of Phosphatidylserine lipase ABHD16A OS=Homo sapiens OX=9606 GN=ABHD16A;sp|O95870|ABHGA_HUMAN Phosphatidylserine lipase ABHD16A OS=Homo sapiens OX=9606 GN=ABHD16A PE=1 SV=3	Color2 [A=255, R=169, G=169, B=169]	1	4					8	8	8	19.4	19.4	19.4	59.382	0	86.772	402240000	32	2	16.6147	16.6233	16.3231	17.1171	17.2506	17.2203	17.2558	17.3507
+	2.5201	0.444162	O95881	O95881	Thioredoxin domain-containing protein 12	TXNDC12	sp|O95881|TXD12_HUMAN Thioredoxin domain-containing protein 12 OS=Homo sapiens OX=9606 GN=TXNDC12 PE=1 SV=1	Color2 [A=255, R=0, G=0, B=255]	7	4					2	2	2	14	14	14	19.206	0	13.17	520500000	10	1	17.713	16.9948	17.523	17.2657	17.7696	17.3336	17.6444	17.2792
	0.38854	0.163941	O95985-3;O95985-2;O95985;Q13472-3;Q13472-2;Q13472	O95985-3;O95985-2;O95985;Q13472-3;Q13472-2;Q13472	DNA topoisomerase 3-beta-1;DNA topoisomerase 3-alpha	TOP3B;TOP3A	sp|O95985-3|TOP3B_HUMAN Isoform 3 of DNA topoisomerase 3-beta-1 OS=Homo sapiens OX=9606 GN=TOP3B;sp|O95985-2|TOP3B_HUMAN Isoform 2 of DNA topoisomerase 3-beta-1 OS=Homo sapiens OX=9606 GN=TOP3B;sp|O95985|TOP3B_HUMAN DNA topoisomerase 3-beta-1 OS=Homo sapie	Color2 [A=255, R=169, G=169, B=169]	1	4					2	2	2	3.7	3.7	3.7	79.838	0	5.0596	34200000	5	6	13.8866	13.3396	13.5457	13.7846	14.0222	13.8561	14.1261	13.9447
	0.0383453	0.0359657	O95989	O95989	Diphosphoinositol polyphosphate phosphohydrolase 1	NUDT3	sp|O95989|NUDT3_HUMAN Diphosphoinositol polyphosphate phosphohydrolase 1 OS=Homo sapiens OX=9606 GN=NUDT3 PE=1 SV=1	Color2 [A=255, R=169, G=169, B=169]	1	4					3	3	3	23.8	23.8	23.8	19.471	0	46.371	581060000	14	1	16.0801	15.8909	16.3667	16.6567	16.6575	16.3097	17.0028	17.1059
	0.0498634	-0.0246241	O96005-3;O96005-4;O96005	O96005-3;O96005-4;O96005	Cleft lip and palate transmembrane protein 1	CLPTM1	sp|O96005-3|CLPT1_HUMAN Isoform 2 of Cleft lip and palate transmembrane protein 1 OS=Homo sapiens OX=9606 GN=CLPTM1;sp|O96005-4|CLPT1_HUMAN Isoform 3 of Cleft lip and palate transmembrane protein 1 OS=Homo sapiens OX=9606 GN=CLPTM1;sp|O96005|CLPT1_HUMAN Cl	Color2 [A=255, R=169, G=169, B=169]	1	4					6	6	6	12.3	12.3	12.3	65.596	0	49.97	290900000	27	3	15.7913	15.5626	15.4739	15.8716	16.0215	16.14	15.9904	15.8014
	0.89457	-0.417864	O96008;O96008-2	O96008;O96008-2	Mitochondrial import receptor subunit TOM40 homolog	TOMM40	sp|O96008|TOM40_HUMAN Mitochondrial import receptor subunit TOM40 homolog OS=Homo sapiens OX=9606 GN=TOMM40 PE=1 SV=1;sp|O96008-2|TOM40_HUMAN Isoform 2 of Mitochondrial import receptor subunit TOM40 homolog OS=Homo sapiens OX=9606 GN=TOMM40	Color2 [A=255, R=169, G=169, B=169]	1	4					6	6	6	28	28	28	37.893	0	39.007	1444500000	45	2	17.5181	18.0315	17.4225	18.1149	18.132	18.4212	18.2606	18.4372
	0.84715	0.237908	O96011-2;O96011	O96011-2;O96011	Peroxisomal membrane protein 11B	PEX11B	sp|O96011-2|PX11B_HUMAN Isoform 2 of Peroxisomal membrane protein 11B OS=Homo sapiens OX=9606 GN=PEX11B;sp|O96011|PX11B_HUMAN Peroxisomal membrane protein 11B OS=Homo sapiens OX=9606 GN=PEX11B PE=1 SV=1	Color2 [A=255, R=169, G=169, B=169]	1	4					2	2	2	9.4	9.4	9.4	26.724	0.0095007	1.1827	64356000	5	2	14.4541	13.7816	13.9355	13.9659	14.3196	14.1718	14.279	14.1174
	0.505458	0.417559	O96019;O96019-2	O96019;O96019-2	Actin-like protein 6A	ACTL6A	sp|O96019|ACL6A_HUMAN Actin-like protein 6A OS=Homo sapiens OX=9606 GN=ACTL6A PE=1 SV=1;sp|O96019-2|ACL6A_HUMAN Isoform 2 of Actin-like protein 6A OS=Homo sapiens OX=9606 GN=ACTL6A	Color2 [A=255, R=169, G=169, B=169]	1	4					7	7	6	26.8	26.8	24	47.46	0	76.386	693290000	33	2	17.0155	16.0048	16.4444	16.4723	17.6427	16.504	16.9321	17.3835
	1.32952	0.652222	P00167-2;P00167-3;P00167	P00167-2;P00167-3;P00167	Cytochrome b5	CYB5A	sp|P00167-2|CYB5_HUMAN Isoform 2 of Cytochrome b5 OS=Homo sapiens OX=9606 GN=CYB5A;sp|P00167-3|CYB5_HUMAN Isoform 3 of Cytochrome b5 OS=Homo sapiens OX=9606 GN=CYB5A;sp|P00167|CYB5_HUMAN Cytochrome b5 OS=Homo sapiens OX=9606 GN=CYB5A PE=1 SV=2	Color2 [A=255, R=169, G=169, B=169]	1	4					4	4	4	53.1	53.1	53.1	11.268	0	46.799	9225900000	32	3	19.7762	18.7115	19.7307	19.1839	20.2678	19.311	19.8763	19.8357
	0.20657	-0.112564	P00338-4;P00338;P00338-3;P00338-5;P00338-2	P00338-4;P00338;P00338-3;P00338-5;P00338-2	L-lactate dehydrogenase A chain	LDHA	sp|P00338-4|LDHA_HUMAN Isoform 4 of L-lactate dehydrogenase A chain OS=Homo sapiens OX=9606 GN=LDHA;sp|P00338|LDHA_HUMAN L-lactate dehydrogenase A chain OS=Homo sapiens OX=9606 GN=LDHA PE=1 SV=2;sp|P00338-3|LDHA_HUMAN Isoform 3 of L-lactate dehydrogenase A	Color2 [A=255, R=169, G=169, B=169]	1	4					7	6	6	28.8	24.5	24.5	30.205	0	36.054	11558000000	44	5	20.8689	20.3858	20.6079	20.9932	20.8864	21.0602	20.9702	21.3446
	0.40347	0.223459	P00352	P00352	Retinal dehydrogenase 1	ALDH1A1	sp|P00352|AL1A1_HUMAN Retinal dehydrogenase 1 OS=Homo sapiens OX=9606 GN=ALDH1A1 PE=1 SV=2	Color2 [A=255, R=169, G=169, B=169]	1	4					12	12	10	25	25	23.2	54.861	0	59.571	5752100000	64	1	19.7284	18.9624	18.8933	19.4035	19.7282	19.4552	19.788	19.423
	0.64974	-0.331197	P00367;P00367-3;P00367-2;P49448	P00367;P00367-3;P00367-2;P49448	Glutamate dehydrogenase 1, mitochondrial;Glutamate dehydrogenase 2, mitochondrial	GLUD1;GLUD2	sp|P00367|DHE3_HUMAN Glutamate dehydrogenase 1, mitochondrial OS=Homo sapiens OX=9606 GN=GLUD1 PE=1 SV=2;sp|P00367-3|DHE3_HUMAN Isoform 3 of Glutamate dehydrogenase 1, mitochondrial OS=Homo sapiens OX=9606 GN=GLUD1;sp|P00367-2|DHE3_HUMAN Isoform 2 of Gluta	Color2 [A=255, R=169, G=169, B=169]	1	4					24	24	24	46.6	46.6	46.6	61.397	0	323.31	40129000000	233	4	21.7432	22.234	21.9777	22.4263	22.5354	22.7003	22.5811	22.8016
	0.135533	0.0836005	P00387-2;P00387;P00387-3	P00387-2;P00387;P00387-3	NADH-cytochrome b5 reductase 3;NADH-cytochrome b5 reductase 3 membrane-bound form;NADH-cytochrome b5 reductase 3 soluble form	CYB5R3	sp|P00387-2|NB5R3_HUMAN Isoform 2 of NADH-cytochrome b5 reductase 3 OS=Homo sapiens OX=9606 GN=CYB5R3;sp|P00387|NB5R3_HUMAN NADH-cytochrome b5 reductase 3 OS=Homo sapiens OX=9606 GN=CYB5R3 PE=1 SV=3;sp|P00387-3|NB5R3_HUMAN Isoform 3 of NADH-cytochrome b5 r	Color2 [A=255, R=169, G=169, B=169]	1	4					8	8	8	37.1	37.1	37.1	31.628	0	48.495	3091200000	40	3	17.9874	18.1161	18.0177	18.0624	18.8812	18.5307	18.3221	18.1648
	0.389413	0.159892	P00390-4;P00390-5;P00390-2;P00390-3;P00390	P00390-4;P00390-5;P00390-2;P00390-3;P00390	Glutathione reductase, mitochondrial	GSR	sp|P00390-4|GSHR_HUMAN Isoform 3 of Glutathione reductase, mitochondrial OS=Homo sapiens OX=9606 GN=GSR;sp|P00390-5|GSHR_HUMAN Isoform 4 of Glutathione reductase, mitochondrial OS=Homo sapiens OX=9606 GN=GSR;sp|P00390-2|GSHR_HUMAN Isoform Cytoplasmic of Gl	Color2 [A=255, R=169, G=169, B=169]	1	4					4	4	4	10.4	10.4	10.4	50.496	0	9.1969	234450000	7	5	14.5501	14.4053	14.4387	14.4563	14.8964	14.6445	15.0915	14.831
+	3.58898	2.61975	P00450;CON__ENSEMBL:ENSBTAP00000031900	P00450	Ceruloplasmin	CP	sp|P00450|CERU_HUMAN Ceruloplasmin OS=Homo sapiens OX=9606 GN=CP PE=1 SV=1	Color2 [A=255, R=0, G=0, B=255]	7	4					5	5	5	6.6	6.6	6.6	122.2	0	49.062	1265200000	31	2	18.3237	15.1709	18.7272	15.5882	17.6001	15.458	17.2936	15.2486
	0.746756	-0.169423	P00491	P00491	Purine nucleoside phosphorylase	PNP	sp|P00491|PNPH_HUMAN Purine nucleoside phosphorylase OS=Homo sapiens OX=9606 GN=PNP PE=1 SV=2	Color2 [A=255, R=169, G=169, B=169]	1	4					5	5	5	24.2	24.2	24.2	32.118	0	39.658	2373900000	48	1	17.7849	17.8033	17.5454	17.9347	17.8668	17.9676	17.9607	18.1298
	0.32003	0.179085	P00492	P00492	Hypoxanthine-guanine phosphoribosyltransferase	HPRT1	sp|P00492|HPRT_HUMAN Hypoxanthine-guanine phosphoribosyltransferase OS=Homo sapiens OX=9606 GN=HPRT1 PE=1 SV=2	Color2 [A=255, R=169, G=169, B=169]	1	4					10	10	9	53.7	53.7	50.5	24.579	0	147.27	16623000000	78	1	21.0955	20.9346	20.9173	21.1733	21.7588	21.2924	21.7297	21.3847
	1.15788	-1.35689	P00505;P00505-2	P00505;P00505-2	Aspartate aminotransferase, mitochondrial	GOT2	sp|P00505|AATM_HUMAN Aspartate aminotransferase, mitochondrial OS=Homo sapiens OX=9606 GN=GOT2 PE=1 SV=3;sp|P00505-2|AATM_HUMAN Isoform 2 of Aspartate aminotransferase, mitochondrial OS=Homo sapiens OX=9606 GN=GOT2	Color2 [A=255, R=169, G=169, B=169]	1	4					11	11	11	27.4	27.4	27.4	47.517	0	151.9	68860000000	195	2	20.0519	22.0292	20.2935	22.4353	21.6475	22.6816	22.5585	22.8329
	0.0498368	0.0236263	P00558;P00558-2	P00558;P00558-2	Phosphoglycerate kinase 1	PGK1	sp|P00558|PGK1_HUMAN Phosphoglycerate kinase 1 OS=Homo sapiens OX=9606 GN=PGK1 PE=1 SV=3;sp|P00558-2|PGK1_HUMAN Isoform 2 of Phosphoglycerate kinase 1 OS=Homo sapiens OX=9606 GN=PGK1	Color2 [A=255, R=169, G=169, B=169]	1	4					16	16	13	39.6	39.6	29.7	44.614	0	318.84	79509000000	208	2	22.613	22.1445	22.226	22.544	22.6636	22.6301	22.6474	22.7368
	0.824594	-0.534622	P00568;Q9Y6K8-2;Q9Y6K8-3;Q9Y6K8	P00568	Adenylate kinase isoenzyme 1	AK1	sp|P00568|KAD1_HUMAN Adenylate kinase isoenzyme 1 OS=Homo sapiens OX=9606 GN=AK1 PE=1 SV=3	Color2 [A=255, R=169, G=169, B=169]	1	4					7	7	7	35.6	35.6	35.6	21.635	0	66.531	5861900000	33	4	19.123	19.8605	19.0725	20.0803	20.0437	20.1684	20.2029	20.4713
+	2.11667	1.81068	P00738-2;P00739;P00739-2;P00738	P00738-2;P00739;P00739-2;P00738	Haptoglobin;Haptoglobin alpha chain;Haptoglobin beta chain;Haptoglobin-related protein	HP;HPR	sp|P00738-2|HPT_HUMAN Isoform 2 of Haptoglobin OS=Homo sapiens OX=9606 GN=HP;sp|P00739|HPTR_HUMAN Haptoglobin-related protein OS=Homo sapiens OX=9606 GN=HPR PE=2 SV=2;sp|P00739-2|HPTR_HUMAN Isoform 2 of Haptoglobin-related protein OS=Homo sapiens OX=9606 G	Color2 [A=255, R=0, G=0, B=255]	7	4					3	3	3	8.4	8.4	8.4	38.451	0	3.4574	977200000	18	4	18.3012	16.0847	18.69	16.4698	16.8311	15.5389	17.4617	15.9479
+	3.65304	3.48653	P00747	P00747	Plasminogen;Plasmin heavy chain A;Activation peptide;Angiostatin;Plasmin heavy chain A, short form;Plasmin light chain B	PLG	sp|P00747|PLMN_HUMAN Plasminogen OS=Homo sapiens OX=9606 GN=PLG PE=1 SV=2	Color2 [A=255, R=0, G=0, B=255]	7	4					3	3	2	3.1	3.1	2.1	90.568	0	2.8335	987110000	12	1	17.4727	12.6565	17.2276	13.6259	15.9653	13.19	16.0214	13.2685
	1.38089	-0.624194	P00918	P00918	Carbonic anhydrase 2	CA2	sp|P00918|CAH2_HUMAN Carbonic anhydrase 2 OS=Homo sapiens OX=9606 GN=CA2 PE=1 SV=2	Color2 [A=255, R=169, G=169, B=169]	1	4					2	2	2	5.4	5.4	5.4	29.246	0	3.992	14132000000	39	1	21.0321	21.7788	21.1059	22.1219	21.8063	22.2852	21.8331	22.0882
+	3.86289	2.67227	P01008	P01008	Antithrombin-III	SERPINC1	sp|P01008|ANT3_HUMAN Antithrombin-III OS=Homo sapiens OX=9606 GN=SERPINC1 PE=1 SV=1	Color2 [A=255, R=0, G=0, B=255]	7	4					6	4	4	13.6	10.6	10.6	52.602	0	5.677	763010000	24	1	18.8891	15.4136	18.8933	15.849	18.1027	15.9681	17.7514	15.7168
+	3.31355	1.92462	P01009;P01009-2	P01009;P01009-2	Alpha-1-antitrypsin;Short peptide from AAT	SERPINA1	sp|P01009|A1AT_HUMAN Alpha-1-antitrypsin OS=Homo sapiens OX=9606 GN=SERPINA1 PE=1 SV=3;sp|P01009-2|A1AT_HUMAN Isoform 2 of Alpha-1-antitrypsin OS=Homo sapiens OX=9606 GN=SERPINA1	Color2 [A=255, R=0, G=0, B=255]	7	4					3	3	3	6.7	6.7	6.7	46.736	0.00024004	2.6473	956070000	16	2	18.6652	16.0345	19.0219	16.5984	18.1769	16.8766	18.2019	16.8578
+	3.85557	2.90804	P01023;P20742-2;P20742	P01023	Alpha-2-macroglobulin	A2M	sp|P01023|A2MG_HUMAN Alpha-2-macroglobulin OS=Homo sapiens OX=9606 GN=A2M PE=1 SV=3	Color2 [A=255, R=0, G=0, B=255]	7	4					6	6	3	5.8	5.8	3.7	163.29	0	23.15	5054800000	50	3	21.0047	17.0935	20.6847	17.6616	20.5425	17.4903	19.7382	18.0925
+	2.48912	1.68933	P01024	P01024	Complement C3;Complement C3 beta chain;C3-beta-c;Complement C3 alpha chain;C3a anaphylatoxin;Acylation stimulating protein;Complement C3b alpha chain;Complement C3c alpha chain fragment 1;Complement C3dg fragment;Complement C3g fragment;Complement C3d fragment;Complement C3f fragment;Complement C3c alpha chain fragment 2	C3	sp|P01024|CO3_HUMAN Complement C3 OS=Homo sapiens OX=9606 GN=C3 PE=1 SV=2	Color2 [A=255, R=0, G=0, B=255]	7	4					9	2	2	5.1	1.4	1.4	187.15	0	3.6702	489250000	9	1	16.8168	14.4078	17.0786	15.3287	16.3232	14.6327	15.7207	14.8129
	1.27006	0.320529	P01040	P01040	Cystatin-A;Cystatin-A, N-terminally processed	CSTA	sp|P01040|CYTA_HUMAN Cystatin-A OS=Homo sapiens OX=9606 GN=CSTA PE=1 SV=1	Color2 [A=255, R=169, G=169, B=169]	1	4					3	3	3	38.8	38.8	38.8	11.006	0	7.8037	53002000	6	1	12.593	12.6792	12.9366	12.3494	13.1134	12.4964	12.7245	12.5603
	0.442688	-0.210954	P01116-2;P01116	P01116-2;P01116	GTPase KRas;GTPase KRas, N-terminally processed	KRAS	sp|P01116-2|RASK_HUMAN Isoform 2B of GTPase KRas OS=Homo sapiens OX=9606 GN=KRAS;sp|P01116|RASK_HUMAN GTPase KRas OS=Homo sapiens OX=9606 GN=KRAS PE=1 SV=1	Color2 [A=255, R=169, G=169, B=169]	1	4					8	8	3	61.7	61.7	14.4	21.424	0	74.277	2418300000	65	2	18.5608	18.802	18.6775	19.1875	19.0838	19.2339	19.3485	19.2911
+	2.91534	2.36351	P02511	P02511	Alpha-crystallin B chain	CRYAB	sp|P02511|CRYAB_HUMAN Alpha-crystallin B chain OS=Homo sapiens OX=9606 GN=CRYAB PE=1 SV=2	Color2 [A=255, R=0, G=0, B=255]	7	4					8	8	8	50.3	50.3	50.3	20.159	0	65.916	77503000000	190	1	23.9782	20.3284	23.2413	20.6811	22.9523	20.9149	22.0977	20.891
+	3.07099	0.970931	P02545;P02545-6;P02545-3;P02545-2;P02545-5;P02545-4	P02545;P02545-6;P02545-3;P02545-2;P02545-5;P02545-4	Prelamin-A/C;Lamin-A/C	LMNA	sp|P02545|LMNA_HUMAN Prelamin-A/C OS=Homo sapiens OX=9606 GN=LMNA PE=1 SV=1;sp|P02545-6|LMNA_HUMAN Isoform 6 of Prelamin-A/C OS=Homo sapiens OX=9606 GN=LMNA;sp|P02545-3|LMNA_HUMAN Isoform ADelta10 of Prelamin-A/C OS=Homo sapiens OX=9606 GN=LMNA;sp|P02545-2	Color2 [A=255, R=0, G=0, B=255]	7	4					25	25	25	37.3	37.3	37.3	74.139	0	323.31	9278400000	149	6	21.5698	19.9754	21.2491	20.3174	21.2206	20.5142	21.0632	20.4119
	0.625276	0.635847	P02549-2;P02549	P02549-2;P02549	Spectrin alpha chain, erythrocytic 1	SPTA1	sp|P02549-2|SPTA1_HUMAN Isoform 2 of Spectrin alpha chain, erythrocytic 1 OS=Homo sapiens OX=9606 GN=SPTA1;sp|P02549|SPTA1_HUMAN Spectrin alpha chain, erythrocytic 1 OS=Homo sapiens OX=9606 GN=SPTA1 PE=1 SV=5	Color2 [A=255, R=169, G=169, B=169]	1	4					4	4	4	2.7	2.7	2.7	279.67	0	31.44	84692000	12	2	15.2027	12.6968	14.0161	13.5174	13.6743	13.5521	13.6933	14.2767
+	2.5168	3.18762	P02675	P02675	Fibrinogen beta chain;Fibrinopeptide B;Fibrinogen beta chain	FGB	sp|P02675|FIBB_HUMAN Fibrinogen beta chain OS=Homo sapiens OX=9606 GN=FGB PE=1 SV=2	Color2 [A=255, R=0, G=0, B=255]	7	4					3	2	2	8.4	6.3	6.3	55.928	0	44.552	18540000000	86	1	21.3742	16.705	21.3211	17.2964	19.1697	17.2387	19.0216	16.896
+	2.80918	3.75486	P02751;P02751-6;P02751-5;P02751-3;P02751-17;P02751-15;P02751-8;P02751-7;P02751-11;P02751-14;P02751-9;P02751-10;P02751-4;P02751-13;P02751-12;P02751-16;P02751-2	P02751;P02751-6;P02751-5;P02751-3;P02751-17;P02751-15;P02751-8;P02751-7;P02751-11;P02751-14;P02751-9;P02751-10;P02751-4;P02751-13;P02751-12	Fibronectin;Anastellin;Ugl-Y1;Ugl-Y2;Ugl-Y3	FN1	sp|P02751|FINC_HUMAN Fibronectin OS=Homo sapiens OX=9606 GN=FN1 PE=1 SV=4;sp|P02751-6|FINC_HUMAN Isoform 6 of Fibronectin OS=Homo sapiens OX=9606 GN=FN1;sp|P02751-5|FINC_HUMAN Isoform 5 of Fibronectin OS=Homo sapiens OX=9606 GN=FN1;sp|P02751-3|FINC_HUMAN I	Color2 [A=255, R=0, G=0, B=0]	7	4					30	30	30	19.3	19.3	19.3	262.62	0	323.31	21208000000	255	17	23.0033	17.3931	22.751	18.4138	20.7103	18.2979	20.5843	17.9246
+	3.62039	2.05853	P02753	P02753	Retinol-binding protein 4;Plasma retinol-binding protein(1-182);Plasma retinol-binding protein(1-181);Plasma retinol-binding protein(1-179);Plasma retinol-binding protein(1-176)	RBP4	sp|P02753|RET4_HUMAN Retinol-binding protein 4 OS=Homo sapiens OX=9606 GN=RBP4 PE=1 SV=3	Color2 [A=255, R=0, G=0, B=255]	7	4					2	2	2	10	10	10	23.01	0	6.3031	91771000	8	1	14.7869	12.2778	15.3464	13.0238	14.4594	12.6711	14.4257	12.8115
+	2.14252	-0.797948	P02786	P02786	Transferrin receptor protein 1;Transferrin receptor protein 1, serum form	TFRC	sp|P02786|TFR1_HUMAN Transferrin receptor protein 1 OS=Homo sapiens OX=9606 GN=TFRC PE=1 SV=2	Color2 [A=255, R=0, G=0, B=255]	7	4					2	2	2	2.4	2.4	2.4	84.87	0	7.967	119780000	7	1	14.2294	14.4617	13.7403	14.8124	14.1815	15.1116	14.21	15.1673
+	3.34872	2.76776	P02794	P02794	Ferritin heavy chain;Ferritin heavy chain, N-terminally processed	FTH1	sp|P02794|FRIH_HUMAN Ferritin heavy chain OS=Homo sapiens OX=9606 GN=FTH1 PE=1 SV=2	Color2 [A=255, R=0, G=0, B=255]	7	4					2	2	2	20.8	20.8	20.8	21.225	0	4.7555	14547000000	13	1	22.0687	18.0225	21.0199	18.3993	20.5249	18.4685	20.383	18.0351
	1.24252	-2.29034	P03999	P03999	Short-wave-sensitive opsin 1	OPN1SW	sp|P03999|OPSB_HUMAN Short-wave-sensitive opsin 1 OS=Homo sapiens OX=9606 GN=OPN1SW PE=1 SV=1	Color2 [A=255, R=169, G=169, B=169]	1	4					2	2	2	10.1	10.1	10.1	39.135	0	26.672	209570000	15	1	11.6458	15.1642	11.1028	15.0402	13.6221	15.0127	15.3179	15.6328
+	1.40344	-2.21599	P0DN78;P0DN77;P04001;P04000	P0DN78;P0DN77;P04001;P04000	Medium-wave-sensitive opsin 1;Long-wave-sensitive opsin 1	OPN1MW;OPN1LW	sp|P0DN78|OPSG3_HUMAN Medium-wave-sensitive opsin 3 OS=Homo sapiens OX=9606 GN=OPN1MW3 PE=3 SV=1;sp|P0DN77|OPSG2_HUMAN Medium-wave-sensitive opsin 2 OS=Homo sapiens OX=9606 GN=OPN1MW2 PE=3 SV=1;sp|P04001|OPSG_HUMAN Medium-wave-sensitive opsin 1 OS=Homo sap	Color2 [A=255, R=0, G=0, B=255]	7	4					3	3	3	7.7	7.7	7.7	40.584	0	3.5821	5540600000	9	4	15.9446	19.9518	16.8991	19.9912	18.5598	19.9504	19.7306	20.1047
+	1.7581	1.24558	P04040	P04040	Catalase	CAT	sp|P04040|CATA_HUMAN Catalase OS=Homo sapiens OX=9606 GN=CAT PE=1 SV=3	Color2 [A=255, R=0, G=0, B=255]	7	4					8	8	8	18.2	18.2	18.2	59.755	0	96.495	2388500000	38	1	20.1505	17.4645	18.9974	17.8834	18.598	17.9842	18.8528	18.2843
	0.124631	-0.0507574	P04066	P04066	Tissue alpha-L-fucosidase	FUCA1	sp|P04066|FUCO_HUMAN Tissue alpha-L-fucosidase OS=Homo sapiens OX=9606 GN=FUCA1 PE=1 SV=4	Color2 [A=255, R=169, G=169, B=169]	1	4					3	3	3	6.2	6.2	6.2	53.688	0	4.2197	316360000	10	1	16.5012	16.6695	16.4665	16.6791	16.8442	16.9204	17.0513	16.7972
	0.2641	-0.126399	P04075;P04075-2	P04075;P04075-2	Fructose-bisphosphate aldolase A	ALDOA	sp|P04075|ALDOA_HUMAN Fructose-bisphosphate aldolase A OS=Homo sapiens OX=9606 GN=ALDOA PE=1 SV=2;sp|P04075-2|ALDOA_HUMAN Isoform 2 of Fructose-bisphosphate aldolase A OS=Homo sapiens OX=9606 GN=ALDOA	Color2 [A=255, R=169, G=169, B=169]	1	4					18	14	13	68.4	56.6	53	39.42	0	311.18	46573000000	178	2	22.2928	21.9129	21.7954	22.2764	22.1387	22.393	22.4332	22.5833
+	3.32756	2.82905	P04083	P04083	Annexin A1	ANXA1	sp|P04083|ANXA1_HUMAN Annexin A1 OS=Homo sapiens OX=9606 GN=ANXA1 PE=1 SV=2	Color2 [A=255, R=0, G=0, B=255]	7	4					4	4	4	10.1	10.1	10.1	38.714	0	7.7079	9750100000	47	1	21.3713	17.2729	20.8598	17.6801	20.1831	18.026	19.6289	17.7479
+	2.56509	2.37963	P04114	P04114	Apolipoprotein B-100;Apolipoprotein B-48	APOB	sp|P04114|APOB_HUMAN Apolipoprotein B-100 OS=Homo sapiens OX=9606 GN=APOB PE=1 SV=2	Color2 [A=255, R=0, G=0, B=255]	7	4					13	13	11	3	3	2.5	515.6	0	38.03	180320000	24	1	18.1324	14.4037	17.9074	14.8967	16.6976	15.096	16.2444	15.0667
	1.27169	-0.750881	P04179-4;P04179-2;P04179;P04179-3	P04179-4;P04179-2;P04179;P04179-3	Superoxide dismutase [Mn], mitochondrial	SOD2	sp|P04179-4|SODM_HUMAN Isoform 4 of Superoxide dismutase [Mn], mitochondrial OS=Homo sapiens OX=9606 GN=SOD2;sp|P04179-2|SODM_HUMAN Isoform 2 of Superoxide dismutase [Mn], mitochondrial OS=Homo sapiens OX=9606 GN=SOD2;sp|P04179|SODM_HUMAN Superoxide dismut	Color2 [A=255, R=169, G=169, B=169]	1	4					4	4	4	17.6	17.6	17.6	19.73	0	57.929	3371100000	26	4	17.6828	18.4677	17.3575	18.5736	18.1842	18.9382	18.6766	18.9251
	1.06073	-0.589768	P04181;P04181-2	P04181;P04181-2	Ornithine aminotransferase, mitochondrial;Ornithine aminotransferase, hepatic form;Ornithine aminotransferase, renal form	OAT	sp|P04181|OAT_HUMAN Ornithine aminotransferase, mitochondrial OS=Homo sapiens OX=9606 GN=OAT PE=1 SV=1;sp|P04181-2|OAT_HUMAN Isoform 2 of Ornithine aminotransferase, mitochondrial OS=Homo sapiens OX=9606 GN=OAT	Color2 [A=255, R=169, G=169, B=169]	1	4					4	4	4	12.3	12.3	12.3	48.534	0	9.2166	1039800000	22	2	16.9521	17.7749	16.8595	17.8369	17.7264	18.1493	17.9494	18.0854
	0.992805	-1.25898	P04216	P04216	Thy-1 membrane glycoprotein	THY1	sp|P04216|THY1_HUMAN Thy-1 membrane glycoprotein OS=Homo sapiens OX=9606 GN=THY1 PE=1 SV=2	Color2 [A=255, R=169, G=169, B=169]	1	4					2	2	2	14.9	14.9	14.9	17.935	0	7.4656	1036100000	13	1	15.1308	16.6643	14.4239	16.9452	16.713	17.291	17.0472	17.4503
	0.768594	0.303906	P04275	P04275	von Willebrand factor;von Willebrand antigen 2	VWF	sp|P04275|VWF_HUMAN von Willebrand factor OS=Homo sapiens OX=9606 GN=VWF PE=1 SV=4	Color2 [A=255, R=169, G=169, B=169]	1	4					4	4	4	1.8	1.8	1.8	309.26	0	8.3938	67689000	8	1	13.0517	12.1932	12.3224	12.1347	12.2148	12.1591	12.5075	12.3938
	1.14454	-1.19631	P04350	P04350	Tubulin beta-4A chain	TUBB4A	sp|P04350|TBB4A_HUMAN Tubulin beta-4A chain OS=Homo sapiens OX=9606 GN=TUBB4A PE=1 SV=2	Color2 [A=255, R=169, G=169, B=169]	1	4					19	4	3	62.4	14.2	10.1	49.585	0	187.7	8763200000	67	1	17.678	18.9755	17.2945	19.3527	18.8521	19.7526	19.4463	19.9754
	0.473885	-0.193518	P04406-2;P04406	P04406-2;P04406	Glyceraldehyde-3-phosphate dehydrogenase	GAPDH	sp|P04406-2|G3P_HUMAN Isoform 2 of Glyceraldehyde-3-phosphate dehydrogenase OS=Homo sapiens OX=9606 GN=GAPDH;sp|P04406|G3P_HUMAN Glyceraldehyde-3-phosphate dehydrogenase OS=Homo sapiens OX=9606 GN=GAPDH PE=1 SV=3	Color2 [A=255, R=169, G=169, B=169]	1	4					9	9	8	29	29	26.6	31.548	0	323.31	143520000000	546	2	22.9026	22.8523	22.6056	23.1958	23.1495	23.2652	23.2634	23.3819
	0.245242	-0.186579	P04424;P04424-3;P04424-2	P04424;P04424-3;P04424-2	Argininosuccinate lyase	ASL	sp|P04424|ARLY_HUMAN Argininosuccinate lyase OS=Homo sapiens OX=9606 GN=ASL PE=1 SV=4;sp|P04424-3|ARLY_HUMAN Isoform 3 of Argininosuccinate lyase OS=Homo sapiens OX=9606 GN=ASL;sp|P04424-2|ARLY_HUMAN Isoform 2 of Argininosuccinate lyase OS=Homo sapiens OX=	Color2 [A=255, R=169, G=169, B=169]	1	4					6	6	6	15.9	15.9	15.9	51.657	0	40.047	335860000	27	3	16.307	16.5454	16.1937	16.7306	17.2589	17.3135	17.017	16.9335
+	1.65328	1.65342	P13746-2;P30443;P30455;P05534;P04439;P13746;P30447;P16188;P16189;Q09160;P30456;P18462;Q29960-2;P30450;P18464;P30459;P30512;P30504;P30508;P30510;Q29960;P30457;P10316;P30491;P30492;P30495;P18465;P10319;P01893;P30464;P30484;P30490;P30453;P10314;P30493;P30498;P30685;Q29940;P16190;P01892;P01891;Q95604	P13746-2;P30443;P30455;P05534;P04439;P13746;P30447;P16188;P16189;Q09160;P30456;P18462;Q29960-2;P30450;P18464;P30459;P30512;P30504;P30508;P30510;Q29960;P30457;P10316;P30491;P30492;P30495;P18465;P10319;P01893;P30464;P30484;P30490;P30453;P10314;P30493;P30498;P30685;Q29940;P16190;P01892;P01891;Q95604	HLA class I histocompatibility antigen, A-11 alpha chain;HLA class I histocompatibility antigen, A-1 alpha chain;HLA class I histocompatibility antigen, A-36 alpha chain;HLA class I histocompatibility antigen, A-24 alpha chain;HLA class I histocompatibility antigen, A-3 alpha chain;HLA class I histocompatibility antigen, A-23 alpha chain;HLA class I histocompatibility antigen, A-30 alpha chain;HL…	HLA-A;HLA-C;HLA-B;HLA-H	sp|P13746-2|1A11_HUMAN Isoform 2 of HLA class I histocompatibility antigen, A-11 alpha chain OS=Homo sapiens OX=9606 GN=HLA-A;sp|P30443|1A01_HUMAN HLA class I histocompatibility antigen, A-1 alpha chain OS=Homo sapiens OX=9606 GN=HLA-A PE=1 SV=1;sp|P30455|	Color2 [A=255, R=0, G=0, B=255]	7	4					2	2	2	7.3	7.3	7.3	41.464	0	32.754	887960000	22	42	18.5161	15.4311	16.3687	15.0582	16.4867	15.1737	16.9331	16.0279
+	2.79823	0.676395	P04632;Q96L46	P04632	Calpain small subunit 1	CAPNS1	sp|P04632|CPNS1_HUMAN Calpain small subunit 1 OS=Homo sapiens OX=9606 GN=CAPNS1 PE=1 SV=1	Color2 [A=255, R=0, G=0, B=255]	7	4					6	6	5	31	31	27.6	28.315	0	65.15	3095000000	23	2	17.7825	16.6905	17.7258	17.1195	17.7533	17.1346	17.5881	17.1995
	1.46835	0.386747	P04792	P04792	Heat shock protein beta-1	HSPB1	sp|P04792|HSPB1_HUMAN Heat shock protein beta-1 OS=Homo sapiens OX=9606 GN=HSPB1 PE=1 SV=2	Color2 [A=255, R=169, G=169, B=169]	1	4					3	3	3	10.2	10.2	10.2	22.782	0	3.6869	5371200000	27	1	20.5595	19.8677	20.5012	20.2356	20.1313	19.9729	20.6256	20.1944
	1.0153	0.356138	P04843	P04843	Dolichyl-diphosphooligosaccharide--protein glycosyltransferase subunit 1	RPN1	sp|P04843|RPN1_HUMAN Dolichyl-diphosphooligosaccharide--protein glycosyltransferase subunit 1 OS=Homo sapiens OX=9606 GN=RPN1 PE=1 SV=1	Color2 [A=255, R=169, G=169, B=169]	1	4					15	15	15	30.3	30.3	30.3	68.569	0	258.76	4884900000	83	1	21.1887	20.2714	20.7424	20.721	21.2449	20.7904	20.9319	20.9005
	0.847437	0.28598	P04844-2;P04844	P04844-2;P04844	Dolichyl-diphosphooligosaccharide--protein glycosyltransferase subunit 2	RPN2	sp|P04844-2|RPN2_HUMAN Isoform 2 of Dolichyl-diphosphooligosaccharide--protein glycosyltransferase subunit 2 OS=Homo sapiens OX=9606 GN=RPN2;sp|P04844|RPN2_HUMAN Dolichyl-diphosphooligosaccharide--protein glycosyltransferase subunit 2 OS=Homo sapiens OX=96	Color2 [A=255, R=169, G=169, B=169]	1	4					5	5	5	11.2	11.2	11.2	67.723	0	230.96	8770400000	33	2	18.8945	18.0005	18.3036	18.1923	18.4294	18.4679	18.3242	18.1471
	1.1517	0.645715	P04899;P04899-6;P04899-3;P04899-5;P04899-2;P04899-4	P04899;P04899-6;P04899-3;P04899-5;P04899-2;P04899-4	Guanine nucleotide-binding protein G(i) subunit alpha-2	GNAI2	sp|P04899|GNAI2_HUMAN Guanine nucleotide-binding protein G(i) subunit alpha-2 OS=Homo sapiens OX=9606 GN=GNAI2 PE=1 SV=3;sp|P04899-6|GNAI2_HUMAN Isoform 6 of Guanine nucleotide-binding protein G(i) subunit alpha-2 OS=Homo sapiens OX=9606 GN=GNAI2;sp|P04899	Color2 [A=255, R=169, G=169, B=169]	1	4					14	10	8	49.9	37.2	29.3	40.45	0	179.69	7746200000	77	6	19.4584	18.5127	19.5583	18.9662	20.2106	19.2228	19.7284	19.6711
	0.285991	-0.209079	P05023-3;P05023-4;P05023;P05023-2;P20648	P05023-3;P05023-4;P05023;P05023-2	Sodium/potassium-transporting ATPase subunit alpha-1	ATP1A1	sp|P05023-3|AT1A1_HUMAN Isoform 3 of Sodium/potassium-transporting ATPase subunit alpha-1 OS=Homo sapiens OX=9606 GN=ATP1A1;sp|P05023-4|AT1A1_HUMAN Isoform 4 of Sodium/potassium-transporting ATPase subunit alpha-1 OS=Homo sapiens OX=9606 GN=ATP1A1;sp|P0502	Color2 [A=255, R=169, G=169, B=169]	1	4					32	18	18	39.4	22.1	22.1	109.55	0	323.31	30519000000	214	5	20.8092	20.8509	20.7642	21.2579	21.6257	21.6498	21.4818	21.7586
	1.25729	-1.19812	P05026-2;P05026	P05026-2;P05026	Sodium/potassium-transporting ATPase subunit beta-1	ATP1B1	sp|P05026-2|AT1B1_HUMAN Isoform 2 of Sodium/potassium-transporting ATPase subunit beta-1 OS=Homo sapiens OX=9606 GN=ATP1B1;sp|P05026|AT1B1_HUMAN Sodium/potassium-transporting ATPase subunit beta-1 OS=Homo sapiens OX=9606 GN=ATP1B1 PE=1 SV=1	Color2 [A=255, R=169, G=169, B=169]	1	4					3	3	3	6.3	6.3	6.3	34.893	0	17.656	6046200000	20	2	17.668	19.2076	17.3803	19.4709	18.9324	19.7235	19.4039	19.775
	0.707333	0.221694	P05067-11;P05067-8;P05067;P05067-10;P05067-4;P05067-6;P05067-7;P05067-9;P05067-3;P05067-5;P05067-2	P05067-11;P05067-8;P05067;P05067-10;P05067-4;P05067-6;P05067-7;P05067-9;P05067-3;P05067-5	Amyloid beta A4 protein;N-APP;Soluble APP-alpha;Soluble APP-beta;C99;Beta-amyloid protein 42;Beta-amyloid protein 40;C83;P3(42);P3(40);C80;Gamma-secretase C-terminal fragment 59;Gamma-secretase C-terminal fragment 57;Gamma-secretase C-terminal fragment 50;C31	APP	sp|P05067-11|A4_HUMAN Isoform 11 of Amyloid-beta precursor protein OS=Homo sapiens OX=9606 GN=APP;sp|P05067-8|A4_HUMAN Isoform APP751 of Amyloid-beta precursor protein OS=Homo sapiens OX=9606 GN=APP;sp|P05067|A4_HUMAN Amyloid-beta precursor protein OS=Homo	Color2 [A=255, R=169, G=169, B=169]	1	4					11	11	11	18.8	18.8	18.8	84.52	0	76.419	717980000	39	11	18.0482	17.318	17.7901	17.7124	17.8604	17.9363	18.0271	17.8723
	1.51152	0.348447	P05091-2;P05091;P30837	P05091-2;P05091	Aldehyde dehydrogenase, mitochondrial	ALDH2	sp|P05091-2|ALDH2_HUMAN Isoform 2 of Aldehyde dehydrogenase, mitochondrial OS=Homo sapiens OX=9606 GN=ALDH2;sp|P05091|ALDH2_HUMAN Aldehyde dehydrogenase, mitochondrial OS=Homo sapiens OX=9606 GN=ALDH2 PE=1 SV=2	Color2 [A=255, R=169, G=169, B=169]	1	4					8	6	5	23	21.1	19.4	50.989	0	107.68	5334100000	65	3	19.4596	18.8449	19.55	19.11	19.5881	19.3629	19.434	19.3202
+	3.27608	1.13035	P05107	P05107	Integrin beta-2	ITGB2	sp|P05107|ITB2_HUMAN Integrin beta-2 OS=Homo sapiens OX=9606 GN=ITGB2 PE=1 SV=2	Color2 [A=255, R=0, G=0, B=255]	7	4					3	3	3	6.2	6.2	6.2	84.781	0	6.3423	145510000	13	1	15.8911	14.3688	16.0113	14.9547	16.0307	14.9139	15.9618	15.1361
	0.0203967	-0.0439241	P05109	P05109	Protein S100-A8;Protein S100-A8, N-terminally processed	S100A8	sp|P05109|S10A8_HUMAN Protein S100-A8 OS=Homo sapiens OX=9606 GN=S100A8 PE=1 SV=1	Color2 [A=255, R=169, G=169, B=169]	1	4					2	2	2	19.4	19.4	19.4	10.834	0.0056075	1.3878	143960000	9	1	15.1551	17.8745	17.0027	15.3816	16.6169	15.6388	15.5312	15.5868
	1.28291	-1.0981	P05141	P05141	ADP/ATP translocase 2;ADP/ATP translocase 2, N-terminally processed	SLC25A5	sp|P05141|ADT2_HUMAN ADP/ATP translocase 2 OS=Homo sapiens OX=9606 GN=SLC25A5 PE=1 SV=7	Color2 [A=255, R=169, G=169, B=169]	1	4					15	7	5	46	25.2	16.4	32.852	0	143.19	19380000000	90	1	18.2262	19.7564	18.3737	19.883	19.1618	20.0546	20.0634	20.5234
	0.0271449	-0.0160666	P05165-3;P05165-2;P05165	P05165-3;P05165-2;P05165	Propionyl-CoA carboxylase alpha chain, mitochondrial	PCCA	sp|P05165-3|PCCA_HUMAN Isoform 3 of Propionyl-CoA carboxylase alpha chain, mitochondrial OS=Homo sapiens OX=9606 GN=PCCA;sp|P05165-2|PCCA_HUMAN Isoform 2 of Propionyl-CoA carboxylase alpha chain, mitochondrial OS=Homo sapiens OX=9606 GN=PCCA;sp|P05165|PCCA	Color2 [A=255, R=169, G=169, B=169]	1	4					5	5	5	10.3	10.3	10.3	75.001	0	10.938	486290000	34	3	17.9471	17.7846	18.0377	18.1602	18.2303	18.3354	18.5248	18.524
	0.801117	-0.337849	P05166;P05166-2	P05166;P05166-2	Propionyl-CoA carboxylase beta chain, mitochondrial	PCCB	sp|P05166|PCCB_HUMAN Propionyl-CoA carboxylase beta chain, mitochondrial OS=Homo sapiens OX=9606 GN=PCCB PE=1 SV=3;sp|P05166-2|PCCB_HUMAN Isoform 2 of Propionyl-CoA carboxylase beta chain, mitochondrial OS=Homo sapiens OX=9606 GN=PCCB	Color2 [A=255, R=169, G=169, B=169]	1	4					9	9	9	21.5	21.5	21.5	58.215	0	46.792	378330000	40	2	16.7525	16.9751	16.4696	17.1868	17.0831	17.3946	17.3035	17.4038
+	3.0132	0.873217	P05186;P05186-3;P05186-2	P05186;P05186-3;P05186-2	Alkaline phosphatase, tissue-nonspecific isozyme	ALPL	sp|P05186|PPBT_HUMAN Alkaline phosphatase, tissue-nonspecific isozyme OS=Homo sapiens OX=9606 GN=ALPL PE=1 SV=4;sp|P05186-3|PPBT_HUMAN Isoform 3 of Alkaline phosphatase, tissue-nonspecific isozyme OS=Homo sapiens OX=9606 GN=ALPL;sp|P05186-2|PPBT_HUMAN Isof	Color2 [A=255, R=0, G=0, B=255]	7	4					4	4	4	12	12	12	57.304	0	80.51	164710000	16	3	15.1661	14.4251	15.6644	14.7389	15.4417	14.2956	15.3253	14.6451
	0.27602	0.103299	P05198	P05198	Eukaryotic translation initiation factor 2 subunit 1	EIF2S1	sp|P05198|IF2A_HUMAN Eukaryotic translation initiation factor 2 subunit 1 OS=Homo sapiens OX=9606 GN=EIF2S1 PE=1 SV=3	Color2 [A=255, R=169, G=169, B=169]	1	4					15	15	15	49.5	49.5	49.5	36.112	0	159.46	1737200000	55	1	17.5834	17.062	17.1168	17.3369	17.5412	17.5667	17.5687	17.4314
+	2.88083	0.712509	P05230;P05230-2	P05230;P05230-2	Fibroblast growth factor 1	FGF1	sp|P05230|FGF1_HUMAN Fibroblast growth factor 1 OS=Homo sapiens OX=9606 GN=FGF1 PE=1 SV=1;sp|P05230-2|FGF1_HUMAN Isoform 2 of Fibroblast growth factor 1 OS=Homo sapiens OX=9606 GN=FGF1	Color2 [A=255, R=0, G=0, B=255]	7	4					4	4	4	29.7	29.7	29.7	17.459	0	5.0945	973400000	15	2	16.49	15.5516	16.3334	15.6085	16.6675	15.9082	16.2378	15.8104
	0.861157	0.24298	P05387	P05387	60S acidic ribosomal protein P2	RPLP2	sp|P05387|RLA2_HUMAN 60S acidic ribosomal protein P2 OS=Homo sapiens OX=9606 GN=RPLP2 PE=1 SV=1	Color2 [A=255, R=169, G=169, B=169]	1	4					7	7	7	60.9	60.9	60.9	11.665	0	85.956	8413100000	54	1	19.833	19.2864	19.5877	19.5649	19.6728	19.5077	20.028	19.7907
	1.27874	0.251273	P05388;P05388-2;Q8NHW5	P05388;P05388-2;Q8NHW5	60S acidic ribosomal protein P0;60S acidic ribosomal protein P0-like	RPLP0;RPLP0P6	sp|P05388|RLA0_HUMAN 60S acidic ribosomal protein P0 OS=Homo sapiens OX=9606 GN=RPLP0 PE=1 SV=1;sp|P05388-2|RLA0_HUMAN Isoform 2 of 60S acidic ribosomal protein P0 OS=Homo sapiens OX=9606 GN=RPLP0;sp|Q8NHW5|RLA0L_HUMAN 60S acidic ribosomal protein P0-like	Color2 [A=255, R=169, G=169, B=169]	1	4					9	9	9	34.4	34.4	34.4	34.273	0	138.08	5869400000	68	3	19.7532	19.27	19.5682	19.4156	19.8134	19.6605	19.8014	19.585
	1.28733	-0.789782	P05413	P05413	Fatty acid-binding protein, heart	FABP3	sp|P05413|FABPH_HUMAN Fatty acid-binding protein, heart OS=Homo sapiens OX=9606 GN=FABP3 PE=1 SV=4	Color2 [A=255, R=169, G=169, B=169]	1	4					4	4	4	22.6	22.6	22.6	14.858	0	9.1949	981700000	15	1	17.5986	18.1365	17.1805	18.514	17.8361	18.7409	18.5201	18.903
	1.47357	0.374738	P05455	P05455	Lupus La protein	SSB	sp|P05455|LA_HUMAN Lupus La protein OS=Homo sapiens OX=9606 GN=SSB PE=1 SV=2	Color2 [A=255, R=169, G=169, B=169]	1	4					9	9	8	19.4	19.4	17.2	46.836	0	25.81	4450700000	49	1	19.9386	19.2845	19.6468	19.4319	19.9936	19.8151	19.8919	19.4403
	1.26203	0.422364	P05556;P05556-2;P05556-5;P05556-4;P05556-3	P05556;P05556-2;P05556-5;P05556-4;P05556-3	Integrin beta-1	ITGB1	sp|P05556|ITB1_HUMAN Integrin beta-1 OS=Homo sapiens OX=9606 GN=ITGB1 PE=1 SV=2;sp|P05556-2|ITB1_HUMAN Isoform 2 of Integrin beta-1 OS=Homo sapiens OX=9606 GN=ITGB1;sp|P05556-5|ITB1_HUMAN Isoform 5 of Integrin beta-1 OS=Homo sapiens OX=9606 GN=ITGB1;sp|P05	Color2 [A=255, R=169, G=169, B=169]	1	4					10	10	10	15.3	15.3	15.3	88.414	0	35.341	1266600000	39	5	17.7838	16.9464	17.8593	17.5794	17.9943	17.6323	17.8873	17.6771
	0.0963978	-0.0635509	P05771;P05771-2	P05771;P05771-2	Protein kinase C beta type	PRKCB	sp|P05771|KPCB_HUMAN Protein kinase C beta type OS=Homo sapiens OX=9606 GN=PRKCB PE=1 SV=4;sp|P05771-2|KPCB_HUMAN Isoform Beta-II of Protein kinase C beta type OS=Homo sapiens OX=9606 GN=PRKCB	Color2 [A=255, R=169, G=169, B=169]	1	4					12	6	6	22.8	10.6	10.6	76.868	0	10.118	194110000	12	2	14.9109	15.2153	14.9873	15.2737	15.6933	15.612	15.7425	15.4873
	0.731696	1.92527	P05813-2;P05813	P05813-2;P05813	Beta-crystallin A3;Beta-crystallin A3, isoform A1, Delta4 form;Beta-crystallin A3, isoform A1, Delta7 form;Beta-crystallin A3, isoform A1, Delta8 form	CRYBA1	sp|P05813-2|CRBA1_HUMAN Isoform A1 of Beta-crystallin A3 OS=Homo sapiens OX=9606 GN=CRYBA1;sp|P05813|CRBA1_HUMAN Beta-crystallin A3 OS=Homo sapiens OX=9606 GN=CRYBA1 PE=1 SV=4	Color2 [A=255, R=169, G=169, B=169]	1	4					5	5	5	35.4	35.4	35.4	23.191	0	29.55	350830000	17	2	19.3532	13.711	15.5583	13.7634	14.1594	14.0243	13.689	13.5603
	0.705852	-0.702039	P05937;P05937-2	P05937;P05937-2	Calbindin	CALB1	sp|P05937|CALB1_HUMAN Calbindin OS=Homo sapiens OX=9606 GN=CALB1 PE=1 SV=2;sp|P05937-2|CALB1_HUMAN Isoform 2 of Calbindin OS=Homo sapiens OX=9606 GN=CALB1	Color2 [A=255, R=169, G=169, B=169]	1	4					13	12	12	49.4	45.2	45.2	30.025	0	141.87	6620000000	63	2	18.5995	19.9669	18.8792	20.2131	19.9482	20.1962	20.629	20.4878
	1.05679	0.331505	P06132	P06132	Uroporphyrinogen decarboxylase	UROD	sp|P06132|DCUP_HUMAN Uroporphyrinogen decarboxylase OS=Homo sapiens OX=9606 GN=UROD PE=1 SV=2	Color2 [A=255, R=169, G=169, B=169]	1	4					4	4	4	12.8	12.8	12.8	40.786	0	61.822	284440000	17	1	14.1366	13.8093	14.083	14.0358	14.5347	13.9607	14.6166	14.239
	0.138195	-0.0660501	P06241;P06241-3;P06241-2;P07948-2;P08631-3;P08631-2;P06239;P07948;P08631-4;P08631;P06239-3	P06241;P06241-3;P06241-2	Tyrosine-protein kinase Fyn	FYN	sp|P06241|FYN_HUMAN Tyrosine-protein kinase Fyn OS=Homo sapiens OX=9606 GN=FYN PE=1 SV=3;sp|P06241-3|FYN_HUMAN Isoform 3 of Tyrosine-protein kinase Fyn OS=Homo sapiens OX=9606 GN=FYN;sp|P06241-2|FYN_HUMAN Isoform 2 of Tyrosine-protein kinase Fyn OS=Homo sa	Color2 [A=255, R=169, G=169, B=169]	1	4					6	3	3	14.9	9.5	9.5	60.761	0	14.266	69394000	13	11	13.3628	13.2814	13.3684	13.6233	13.6722	13.8396	13.8873	13.8106
+	2.03747	1.27478	P06276	P06276	Cholinesterase	BCHE	sp|P06276|CHLE_HUMAN Cholinesterase OS=Homo sapiens OX=9606 GN=BCHE PE=1 SV=1	Color2 [A=255, R=0, G=0, B=255]	7	4					5	5	5	9.1	9.1	9.1	68.417	0	12.53	423890000	22	1	17.6033	16.272	17.4167	15.9755	18.3262	17.0552	17.229	16.1734
	2.397	0.445861	P06280	P06280	Alpha-galactosidase A	GLA	sp|P06280|AGAL_HUMAN Alpha-galactosidase A OS=Homo sapiens OX=9606 GN=GLA PE=1 SV=1	Color2 [A=255, R=169, G=169, B=169]	1	4					2	2	2	6.8	6.8	6.8	48.766	0	8.9694	154780000	6	1	15.6163	15.0952	15.4269	15.0825	15.4974	15.1317	15.8287	15.2765
+	2.88373	1.19497	P06396-2;P06396-4;P06396-3;P06396;REV__Q6TDU7-4;REV__Q6TDU7-2;REV__Q6TDU7-3;REV__Q6TDU7	P06396-2;P06396-4;P06396-3;P06396	Gelsolin	GSN	sp|P06396-2|GELS_HUMAN Isoform 2 of Gelsolin OS=Homo sapiens OX=9606 GN=GSN;sp|P06396-4|GELS_HUMAN Isoform 4 of Gelsolin OS=Homo sapiens OX=9606 GN=GSN;sp|P06396-3|GELS_HUMAN Isoform 3 of Gelsolin OS=Homo sapiens OX=9606 GN=GSN;sp|P06396|GELS_HUMAN Gelsoli	Color2 [A=255, R=0, G=0, B=255]	7	4					14	14	5	32.7	32.7	11.9	80.64	0	323.31	16225000000	127	8	21.6156	20.1928	22.0619	20.6994	21.9859	20.9031	21.4411	20.5294
	0.0917385	-0.0257101	P06454-2;P06454	P06454-2;P06454	Prothymosin alpha;Prothymosin alpha, N-terminally processed;Thymosin alpha-1	PTMA	sp|P06454-2|PTMA_HUMAN Isoform 2 of Prothymosin alpha OS=Homo sapiens OX=9606 GN=PTMA;sp|P06454|PTMA_HUMAN Prothymosin alpha OS=Homo sapiens OX=9606 GN=PTMA PE=1 SV=2	Color2 [A=255, R=169, G=169, B=169]	1	4					4	4	4	28.2	28.2	28.2	12.074	0	123.84	31040000000	45	2	19.781	19.6418	19.5684	19.8378	19.7811	19.9246	19.9759	19.8053
	1.24614	-0.923436	P06576	P06576	ATP synthase subunit beta, mitochondrial	ATP5B	sp|P06576|ATPB_HUMAN ATP synthase subunit beta, mitochondrial OS=Homo sapiens OX=9606 GN=ATP5F1B PE=1 SV=3	Color2 [A=255, R=169, G=169, B=169]	1	4					25	25	25	68.1	68.1	68.1	56.559	0	323.31	291680000000	675	1	22.9183	24.0085	22.672	24.2334	23.7946	24.4333	24.2407	24.6442
	0.0885947	0.245178	P06702	P06702	Protein S100-A9	S100A9	sp|P06702|S10A9_HUMAN Protein S100-A9 OS=Homo sapiens OX=9606 GN=S100A9 PE=1 SV=1	Color2 [A=255, R=169, G=169, B=169]	1	4					5	5	5	44.7	44.7	44.7	13.242	0	33.769	730550000	15	1	15.8044	18.9481	18.3223	15.8376	17.4496	15.9263	15.7952	15.6788
	0.676936	0.210567	P06730;P06730-3;P06730-2	P06730;P06730-3;P06730-2	Eukaryotic translation initiation factor 4E	EIF4E	sp|P06730|IF4E_HUMAN Eukaryotic translation initiation factor 4E OS=Homo sapiens OX=9606 GN=EIF4E PE=1 SV=2;sp|P06730-3|IF4E_HUMAN Isoform 3 of Eukaryotic translation initiation factor 4E OS=Homo sapiens OX=9606 GN=EIF4E;sp|P06730-2|IF4E_HUMAN Isoform 2 of	Color2 [A=255, R=169, G=169, B=169]	1	4					5	5	5	26.7	26.7	26.7	25.097	0	28.887	1710100000	35	3	19.0583	18.6117	18.8727	18.9306	19.3647	19.0699	19.2168	19.058
	0.0437657	-0.0641468	P06732	P06732	Creatine kinase M-type;Creatine kinase M-type, N-terminally processed	CKM	sp|P06732|KCRM_HUMAN Creatine kinase M-type OS=Homo sapiens OX=9606 GN=CKM PE=1 SV=2	Color2 [A=255, R=169, G=169, B=169]	1	4					2	2	2	8.1	8.1	8.1	43.101	0	3.279	89500000	5	1	14.0396	14.7742	14.5118	15.4985	14.9038	14.9373	16.2743	14.7761
	1.33984	0.317385	P06733	P06733	Alpha-enolase	ENO1	sp|P06733|ENOA_HUMAN Alpha-enolase OS=Homo sapiens OX=9606 GN=ENO1 PE=1 SV=2	Color2 [A=255, R=169, G=169, B=169]	1	4					15	12	4	37.8	29.3	10.4	47.168	0	323.31	584210000000	814	1	25.5656	24.834	25.3618	25.299	25.5912	25.2877	25.4665	25.295
	0.390829	0.171382	P06737-2;P06737	P06737-2;P06737	Glycogen phosphorylase, liver form	PYGL	sp|P06737-2|PYGL_HUMAN Isoform 2 of Glycogen phosphorylase, liver form OS=Homo sapiens OX=9606 GN=PYGL;sp|P06737|PYGL_HUMAN Glycogen phosphorylase, liver form OS=Homo sapiens OX=9606 GN=PYGL PE=1 SV=4	Color2 [A=255, R=169, G=169, B=169]	1	4					21	21	17	27.7	27.7	21.5	93.133	0	207.65	13239000000	139	2	20.5536	20.1468	20.5973	20.4434	21.0371	20.8195	20.6847	20.7774
	0.39985	-0.228481	P06744;P06744-2	P06744;P06744-2	Glucose-6-phosphate isomerase	GPI	sp|P06744|G6PI_HUMAN Glucose-6-phosphate isomerase OS=Homo sapiens OX=9606 GN=GPI PE=1 SV=4;sp|P06744-2|G6PI_HUMAN Isoform 2 of Glucose-6-phosphate isomerase OS=Homo sapiens OX=9606 GN=GPI	Color2 [A=255, R=169, G=169, B=169]	1	4					11	6	6	26.5	13.6	13.6	63.146	0	68.837	26051000000	141	2	20.0342	19.971	19.7529	20.4179	20.2301	20.4185	20.654	20.7778
	0.098872	0.041779	P06746	P06746	DNA polymerase beta	POLB	sp|P06746|DPOLB_HUMAN DNA polymerase beta OS=Homo sapiens OX=9606 GN=POLB PE=1 SV=3	Color2 [A=255, R=169, G=169, B=169]	1	4					7	7	7	23	23	23	38.177	0	8.5307	342790000	20	1	16.8527	16.5871	16.5794	16.9019	17.0119	16.9768	17.1607	16.9719
	0.486557	0.146972	P06748;P06748-2;P06748-3	P06748;P06748-2;P06748-3	Nucleophosmin	NPM1	sp|P06748|NPM_HUMAN Nucleophosmin OS=Homo sapiens OX=9606 GN=NPM1 PE=1 SV=2;sp|P06748-2|NPM_HUMAN Isoform 2 of Nucleophosmin OS=Homo sapiens OX=9606 GN=NPM1;sp|P06748-3|NPM_HUMAN Isoform 3 of Nucleophosmin OS=Homo sapiens OX=9606 GN=NPM1	Color2 [A=255, R=169, G=169, B=169]	1	4					9	9	9	39.5	39.5	39.5	32.575	0	241.69	17541000000	130	3	20.9716	20.5582	20.673	20.8149	21.0746	20.9618	21.1342	20.9307
+	2.91389	0.724514	P06753-5;P06753-2;P06753-4;P06753-3;P06753-7	P06753-5;P06753-2;P06753-4;P06753-3;P06753-7	Tropomyosin alpha-3 chain	TPM3	sp|P06753-5|TPM3_HUMAN Isoform 5 of Tropomyosin alpha-3 chain OS=Homo sapiens OX=9606 GN=TPM3;sp|P06753-2|TPM3_HUMAN Isoform 2 of Tropomyosin alpha-3 chain OS=Homo sapiens OX=9606 GN=TPM3;sp|P06753-4|TPM3_HUMAN Isoform 4 of Tropomyosin alpha-3 chain OS=Hom	Color2 [A=255, R=0, G=0, B=255]	7	4					14	14	2	45.6	45.6	8.1	28.87	0	167.85	10655000000	121	5	21.1648	20.1117	21.2672	20.398	21.1235	20.6436	20.9819	20.486
	0.00302926	-0.00137091	P06756-3;P06756;P06756-2	P06756-3;P06756;P06756-2	Integrin alpha-V;Integrin alpha-V heavy chain;Integrin alpha-V light chain	ITGAV	sp|P06756-3|ITAV_HUMAN Isoform 3 of Integrin alpha-V OS=Homo sapiens OX=9606 GN=ITGAV;sp|P06756|ITAV_HUMAN Integrin alpha-V OS=Homo sapiens OX=9606 GN=ITGAV PE=1 SV=2;sp|P06756-2|ITAV_HUMAN Isoform 2 of Integrin alpha-V OS=Homo sapiens OX=9606 GN=ITGAV	Color2 [A=255, R=169, G=169, B=169]	1	4					12	12	12	15.7	15.7	15.7	111.13	0	136.25	949660000	62	3	18.0921	18.0841	18.2743	18.3411	18.5666	18.6128	18.469	18.3694
+	1.93825	1.5342	P06865	P06865	Beta-hexosaminidase subunit alpha	HEXA	sp|P06865|HEXA_HUMAN Beta-hexosaminidase subunit alpha OS=Homo sapiens OX=9606 GN=HEXA PE=1 SV=2	Color2 [A=255, R=0, G=0, B=255]	7	4					2	2	2	3.8	3.8	3.8	60.702	0	6.693	130870000	10	1	17.8486	15.1111	16.9907	15.1619	16.2299	15.5131	16.0052	15.1515
	0.597895	-0.211605	Q16778;P33778;P23527;P06899;Q8N257;Q6DRA6;Q6DN03	Q16778;P33778;P23527;P06899;Q8N257	Histone H2B type 2-E;Histone H2B type 1-B;Histone H2B type 1-O;Histone H2B type 1-J;Histone H2B type 3-B	HIST2H2BE;HIST1H2BB;HIST1H2BO;HIST1H2BJ;HIST3H2BB	sp|Q16778|H2B2E_HUMAN Histone H2B type 2-E OS=Homo sapiens OX=9606 GN=HIST2H2BE PE=1 SV=3;sp|P33778|H2B1B_HUMAN Histone H2B type 1-B OS=Homo sapiens OX=9606 GN=HIST1H2BB PE=1 SV=2;sp|P23527|H2B1O_HUMAN Histone H2B type 1-O OS=Homo sapiens OX=9606 GN=HIST1H	Color2 [A=255, R=169, G=169, B=169]	1	4					7	7	2	50	50	7.9	13.92	0	159.02	472280000000	641	7	25.5131	25.6283	25.3032	25.8272	25.8234	25.9473	25.9324	26.0158
	0.778017	0.355861	P07099	P07099	Epoxide hydrolase 1	EPHX1	sp|P07099|HYEP_HUMAN Epoxide hydrolase 1 OS=Homo sapiens OX=9606 GN=EPHX1 PE=1 SV=1	Color2 [A=255, R=169, G=169, B=169]	1	4					4	4	4	19.3	19.3	19.3	52.948	0	78.464	4831500000	53	1	18.8251	18.1313	18.4775	18.3537	19.3143	18.7015	18.5597	18.5667
	0.893066	-0.502384	P07195;Q6ZMR3	P07195	L-lactate dehydrogenase B chain	LDHB	sp|P07195|LDHB_HUMAN L-lactate dehydrogenase B chain OS=Homo sapiens OX=9606 GN=LDHB PE=1 SV=2	Color2 [A=255, R=169, G=169, B=169]	1	4					11	11	10	40.4	40.4	36.8	36.638	0	181.36	103520000000	287	2	22.2502	22.8718	22.1503	23.0907	22.8924	23.1281	23.2316	23.4435
+	1.43854	-1.69537	P07196	P07196	Neurofilament light polypeptide	NEFL	sp|P07196|NFL_HUMAN Neurofilament light polypeptide OS=Homo sapiens OX=9606 GN=NEFL PE=1 SV=3	Color2 [A=255, R=0, G=0, B=255]	7	4					18	17	16	39.2	37.6	35.5	61.516	0	323.31	20489000000	201	1	18.4511	21.0481	18.5688	20.7804	20.4225	21.7532	20.7076	21.3497
	1.28392	-1.74416	P07197;P07197-2	P07197	Neurofilament medium polypeptide	NEFM	sp|P07197|NFM_HUMAN Neurofilament medium polypeptide OS=Homo sapiens OX=9606 GN=NEFM PE=1 SV=3	Color2 [A=255, R=169, G=169, B=169]	1	4					13	11	11	17.2	15.1	15.1	102.47	0	245.86	19761000000	112	2	17.2215	19.8344	17.3675	19.6884	19.5268	20.5796	19.7176	20.7076
+	3.32889	1.52333	P07203;P07203-2	P07203	Glutathione peroxidase 1	GPX1	sp|P07203|GPX1_HUMAN Glutathione peroxidase 1 OS=Homo sapiens OX=9606 GN=GPX1 PE=1 SV=4	Color2 [A=255, R=0, G=0, B=255]	7	4					5	5	5	32.5	32.5	32.5	22.088	0	64.588	929300000	22	2	17.8731	15.7077	17.5624	15.96	17.646	16.338	17.0234	16.006
	1.39156	0.362971	P07237	P07237	Protein disulfide-isomerase	P4HB	sp|P07237|PDIA1_HUMAN Protein disulfide-isomerase OS=Homo sapiens OX=9606 GN=P4HB PE=1 SV=3	Color2 [A=255, R=169, G=169, B=169]	1	4					9	9	9	18.3	18.3	18.3	57.116	0	187.58	15517000000	83	1	21.7558	20.8945	21.4178	21.1771	21.6226	21.4444	21.4678	21.2962
	0.953794	-0.408701	P07305-2;P07305	P07305-2;P07305	Histone H1.0;Histone H1.0, N-terminally processed	H1F0	sp|P07305-2|H10_HUMAN Isoform 2 of Histone H1.0 OS=Homo sapiens OX=9606 GN=H1F0;sp|P07305|H10_HUMAN Histone H1.0 OS=Homo sapiens OX=9606 GN=H1F0 PE=1 SV=3	Color2 [A=255, R=169, G=169, B=169]	1	4					4	4	4	18.1	18.1	18.1	19.167	0	42.509	19135000000	77	2	20.6964	21.0393	20.5331	21.3219	21.0329	21.42	21.4041	21.52
	0.826724	-0.305754	P07311;P07311-2	P07311	Acylphosphatase-1	ACYP1	sp|P07311|ACYP1_HUMAN Acylphosphatase-1 OS=Homo sapiens OX=9606 GN=ACYP1 PE=1 SV=2	Color2 [A=255, R=169, G=169, B=169]	1	4					3	3	3	26.3	26.3	26.3	11.261	0	4.3864	1905300000	12	2	16.8581	17.1762	16.7666	17.4763	17.2487	17.4624	17.4913	17.4727
+	2.9439	0.836062	P07339	P07339	Cathepsin D;Cathepsin D light chain;Cathepsin D heavy chain	CTSD	sp|P07339|CATD_HUMAN Cathepsin D OS=Homo sapiens OX=9606 GN=CTSD PE=1 SV=1	Color2 [A=255, R=0, G=0, B=255]	7	4					5	5	5	13.8	13.8	13.8	44.552	0	24.821	15978000000	97	1	20.9824	19.8156	20.9743	20.0184	20.8152	20.0497	20.9313	20.4752
+	4.0175	2.18669	P07355;P07355-2;A6NMY6	P07355;P07355-2;A6NMY6	Annexin A2;Putative annexin A2-like protein	ANXA2;ANXA2P2	sp|P07355|ANXA2_HUMAN Annexin A2 OS=Homo sapiens OX=9606 GN=ANXA2 PE=1 SV=2;sp|P07355-2|ANXA2_HUMAN Isoform 2 of Annexin A2 OS=Homo sapiens OX=9606 GN=ANXA2;sp|A6NMY6|AXA2L_HUMAN Putative annexin A2-like protein OS=Homo sapiens OX=9606 GN=ANXA2P2 PE=5 SV=2	Color2 [A=255, R=0, G=0, B=255]	7	4					21	21	21	56.6	56.6	56.6	38.604	0	176.59	39565000000	215	3	22.5944	19.7503	22.7463	20.3621	22.5282	20.4957	22.0478	20.5618
+	2.15101	0.614109	P07384	P07384	Calpain-1 catalytic subunit	CAPN1	sp|P07384|CAN1_HUMAN Calpain-1 catalytic subunit OS=Homo sapiens OX=9606 GN=CAPN1 PE=1 SV=1	Color2 [A=255, R=0, G=0, B=255]	7	4					9	9	9	15.5	15.5	15.5	81.889	0	52.033	895230000	40	1	17.4509	16.6243	17.3511	16.8444	17.8065	17.1543	17.3521	16.8811
	1.02622	0.529508	P07437;A6NNZ2	P07437	Tubulin beta chain	TUBB	sp|P07437|TBB5_HUMAN Tubulin beta chain OS=Homo sapiens OX=9606 GN=TUBB PE=1 SV=2	Color2 [A=255, R=169, G=169, B=169]	1	4					21	5	5	58.8	16.2	16.2	49.67	0	202.53	71897000000	254	2	21.1615	20.0124	20.8702	20.5565	21.3307	20.6263	21.1782	21.2274
	0.742052	0.392849	P07451	P07451	Carbonic anhydrase 3	CA3	sp|P07451|CAH3_HUMAN Carbonic anhydrase 3 OS=Homo sapiens OX=9606 GN=CA3 PE=1 SV=3	Color2 [A=255, R=169, G=169, B=169]	1	4					2	2	2	8.1	8.1	8.1	29.557	0.0019793	1.8373	3401100000	13	1	18.9114	18.4221	18.8523	18.536	19.4359	18.8869	18.3925	18.1757
+	2.40405	0.685092	P07602;P07602-2;P07602-3	P07602;P07602-2;P07602-3	Prosaposin;Saposin-A;Saposin-B-Val;Saposin-B;Saposin-C;Saposin-D	PSAP	sp|P07602|SAP_HUMAN Prosaposin OS=Homo sapiens OX=9606 GN=PSAP PE=1 SV=2;sp|P07602-2|SAP_HUMAN Isoform Sap-mu-6 of Prosaposin OS=Homo sapiens OX=9606 GN=PSAP;sp|P07602-3|SAP_HUMAN Isoform Sap-mu-9 of Prosaposin OS=Homo sapiens OX=9606 GN=PSAP	Color2 [A=255, R=0, G=0, B=255]	7	4					5	5	5	10.3	10.3	10.3	58.112	0	12.905	2249300000	36	3	19.532	18.487	19.1664	18.5709	19.3525	18.7469	19.5364	19.0421
	0.179607	0.058877	P07814	P07814	Bifunctional glutamate/proline--tRNA ligase;Glutamate--tRNA ligase;Proline--tRNA ligase	EPRS	sp|P07814|SYEP_HUMAN Bifunctional glutamate/proline--tRNA ligase OS=Homo sapiens OX=9606 GN=EPRS PE=1 SV=5	Color2 [A=255, R=169, G=169, B=169]	1	4					19	19	19	15.5	15.5	15.5	170.59	0	236.25	4314900000	121	1	20.031	19.668	19.762	19.9307	20.1058	20.1479	20.0819	19.9985
	0.692499	-0.256285	P07900;P07900-2;Q14568;Q58FG0;Q58FG1	P07900;P07900-2	Heat shock protein HSP 90-alpha	HSP90AA1	sp|P07900|HS90A_HUMAN Heat shock protein HSP 90-alpha OS=Homo sapiens OX=9606 GN=HSP90AA1 PE=1 SV=5;sp|P07900-2|HS90A_HUMAN Isoform 2 of Heat shock protein HSP 90-alpha OS=Homo sapiens OX=9606 GN=HSP90AA1	Color2 [A=255, R=169, G=169, B=169]	1	4					39	39	24	55.9	55.9	34.6	84.659	0	323.31	286130000000	980	5	24.3465	24.4644	24.0577	24.6869	24.5621	24.8657	24.7978	24.7722
	1.37408	0.778723	P07902;P07902-2	P07902;P07902-2	Galactose-1-phosphate uridylyltransferase	GALT	sp|P07902|GALT_HUMAN Galactose-1-phosphate uridylyltransferase OS=Homo sapiens OX=9606 GN=GALT PE=1 SV=3;sp|P07902-2|GALT_HUMAN Isoform 2 of Galactose-1-phosphate uridylyltransferase OS=Homo sapiens OX=9606 GN=GALT	Color2 [A=255, R=169, G=169, B=169]	1	4					2	2	2	7.4	7.4	7.4	43.363	0	32.227	139710000	10	2	14.1561	12.8627	13.658	13.025	14.6332	13.4603	13.8151	13.7995
	0.18932	0.0577621	P07910-2;P07910;P07910-4	P07910-2;P07910;P07910-4	Heterogeneous nuclear ribonucleoproteins C1/C2	HNRNPC	sp|P07910-2|HNRPC_HUMAN Isoform C1 of Heterogeneous nuclear ribonucleoproteins C1/C2 OS=Homo sapiens OX=9606 GN=HNRNPC;sp|P07910|HNRPC_HUMAN Heterogeneous nuclear ribonucleoproteins C1/C2 OS=Homo sapiens OX=9606 GN=HNRNPC PE=1 SV=4;sp|P07910-4|HNRPC_HUMAN	Color2 [A=255, R=169, G=169, B=169]	1	4					8	8	3	26.3	26.3	15.4	32.337	0	265.22	8626400000	114	3	21.488	21.3335	21.3426	21.5355	21.699	21.6442	21.7813	21.5667
	1.56913	0.488109	P07947	P07947	Tyrosine-protein kinase Yes	YES1	sp|P07947|YES_HUMAN Tyrosine-protein kinase Yes OS=Homo sapiens OX=9606 GN=YES1 PE=1 SV=3	Color2 [A=255, R=169, G=169, B=169]	1	4					10	6	6	23.9	16.2	16.2	60.801	0	49.475	169470000	19	1	15.6547	15.0206	15.7402	15.36	16.123	15.5879	15.9563	15.5534
	1.33805	-0.729695	P07954-2;P07954	P07954-2;P07954	Fumarate hydratase, mitochondrial	FH	sp|P07954-2|FUMH_HUMAN Isoform Cytoplasmic of Fumarate hydratase, mitochondrial OS=Homo sapiens OX=9606 GN=FH;sp|P07954|FUMH_HUMAN Fumarate hydratase, mitochondrial OS=Homo sapiens OX=9606 GN=FH PE=1 SV=3	Color2 [A=255, R=169, G=169, B=169]	1	4					13	13	13	45	45	45	50.212	0	227.25	9854000000	146	2	19.9095	20.773	19.8776	21.1204	20.622	21.214	20.9787	21.1991
	0.102449	-0.0495188	P08069	P08069	Insulin-like growth factor 1 receptor;Insulin-like growth factor 1 receptor alpha chain;Insulin-like growth factor 1 receptor beta chain	IGF1R	sp|P08069|IGF1R_HUMAN Insulin-like growth factor 1 receptor OS=Homo sapiens OX=9606 GN=IGF1R PE=1 SV=1	Color2 [A=255, R=169, G=169, B=169]	1	4					6	6	5	5.3	5.3	4.6	154.79	0	7.4252	96478000	11	1	15.1384	14.8977	14.9766	15.2599	15.4538	15.5498	15.3611	15.4205
+	1.40057	-1.89093	P08100	P08100	Rhodopsin	RHO	sp|P08100|OPSD_HUMAN Rhodopsin OS=Homo sapiens OX=9606 GN=RHO PE=1 SV=1	Color2 [A=255, R=0, G=0, B=255]	7	4					2	2	2	6.6	6.6	6.6	38.892	0	11.828	4352000000	35	1	16.4042	19.3626	16.3937	19.4411	18.2127	19.3763	19.3118	19.7063
	0.053443	-0.0189023	P08133-2;P08133	P08133-2;P08133	Annexin A6	ANXA6	sp|P08133-2|ANXA6_HUMAN Isoform 2 of Annexin A6 OS=Homo sapiens OX=9606 GN=ANXA6;sp|P08133|ANXA6_HUMAN Annexin A6 OS=Homo sapiens OX=9606 GN=ANXA6 PE=1 SV=3	Color2 [A=255, R=169, G=169, B=169]	1	4					15	15	15	23.1	23.1	23.1	72.423	0	35.367	8012700000	74	2	20.7149	20.598	20.5781	20.7388	20.9328	21.061	20.8092	20.7126
	1.51855	0.387783	P08134	P08134	Rho-related GTP-binding protein RhoC	RHOC	sp|P08134|RHOC_HUMAN Rho-related GTP-binding protein RhoC OS=Homo sapiens OX=9606 GN=RHOC PE=1 SV=1	Color2 [A=255, R=169, G=169, B=169]	1	4					9	2	2	65.3	18.7	18.7	22.006	0	16.799	1376300000	12	1	15.7253	15.0275	15.6742	15.1759	15.7154	15.6619	15.6463	15.3449
	0.348812	-0.288086	P08138-2;P08138	P08138-2;P08138	Tumor necrosis factor receptor superfamily member 16	NGFR	sp|P08138-2|TNR16_HUMAN Isoform 2 of Tumor necrosis factor receptor superfamily member 16 OS=Homo sapiens OX=9606 GN=NGFR;sp|P08138|TNR16_HUMAN Tumor necrosis factor receptor superfamily member 16 OS=Homo sapiens OX=9606 GN=NGFR PE=1 SV=1	Color2 [A=255, R=169, G=169, B=169]	1	4					8	8	8	45	45	45	35.766	0	185.26	1285700000	38	2	15.1686	15.7203	16.0379	16.2653	16.2604	16.4678	16.5019	16.6678
+	3.50567	1.10791	P08183-2;P08183;P21439-3;P21439-2;P21439	P08183-2;P08183	Multidrug resistance protein 1	ABCB1	sp|P08183-2|MDR1_HUMAN Isoform 2 of ATP-dependent translocase ABCB1 OS=Homo sapiens OX=9606 GN=ABCB1;sp|P08183|MDR1_HUMAN ATP-dependent translocase ABCB1 OS=Homo sapiens OX=9606 GN=ABCB1 PE=1 SV=3	Color2 [A=255, R=0, G=0, B=255]	7	4					5	5	5	5.1	5.1	5.1	134.03	0	7.1899	8725300	10	5	14.6959	13.0872	14.5687	13.3939	14.5703	13.664	14.406	13.6641
	0.886773	0.32066	P08195-2;P08195-3;P08195;P08195-4	P08195-2;P08195-3;P08195;P08195-4	4F2 cell-surface antigen heavy chain	SLC3A2	sp|P08195-2|4F2_HUMAN Isoform 2 of 4F2 cell-surface antigen heavy chain OS=Homo sapiens OX=9606 GN=SLC3A2;sp|P08195-3|4F2_HUMAN Isoform 3 of 4F2 cell-surface antigen heavy chain OS=Homo sapiens OX=9606 GN=SLC3A2;sp|P08195|4F2_HUMAN 4F2 cell-surface antigen	Color2 [A=255, R=169, G=169, B=169]	1	4					2	2	2	4.2	4.2	4.2	57.944	0	19.772	773640000	15	4	16.5684	16.057	16.4676	16.4013	17.0909	16.6436	16.6553	16.3977
	0.954425	-0.469925	P08237-2;P08237;P08237-3	P08237-2;P08237;P08237-3	ATP-dependent 6-phosphofructokinase, muscle type	PFKM	sp|P08237-2|PFKAM_HUMAN Isoform 2 of ATP-dependent 6-phosphofructokinase, muscle type OS=Homo sapiens OX=9606 GN=PFKM;sp|P08237|PFKAM_HUMAN ATP-dependent 6-phosphofructokinase, muscle type OS=Homo sapiens OX=9606 GN=PFKM PE=1 SV=2;sp|P08237-3|PFKAM_HUMAN I	Color2 [A=255, R=169, G=169, B=169]	1	4					21	21	20	39.9	39.9	38.7	81.775	0	323.31	32930000000	265	3	20.4556	21.0195	20.343	21.1778	20.9068	21.1397	21.3138	21.5618
	0.020122	-0.0107756	P08238;Q58FF7	P08238	Heat shock protein HSP 90-beta	HSP90AB1	sp|P08238|HS90B_HUMAN Heat shock protein HSP 90-beta OS=Homo sapiens OX=9606 GN=HSP90AB1 PE=1 SV=4	Color2 [A=255, R=169, G=169, B=169]	1	4					36	20	16	52.6	29.4	24.9	83.263	0	323.31	26404000000	194	2	21.1824	20.8513	20.7589	21.165	21.3034	21.3126	21.4007	21.3597
	0.621804	0.176738	P08240;P08240-2	P08240;P08240-2	Signal recognition particle receptor subunit alpha	SRPR	sp|P08240|SRPRA_HUMAN Signal recognition particle receptor subunit alpha OS=Homo sapiens OX=9606 GN=SRPRA PE=1 SV=2;sp|P08240-2|SRPRA_HUMAN Isoform 2 of Signal recognition particle receptor subunit alpha OS=Homo sapiens OX=9606 GN=SRPRA	Color2 [A=255, R=169, G=169, B=169]	1	4					12	12	12	21.5	21.5	21.5	69.81	0	96.152	468350000	37	2	17.7298	17.1799	17.4435	17.4907	17.7882	17.641	17.7178	17.6608
+	2.17764	0.595464	P08243-3;P08243-2;P08243	P08243-3;P08243-2;P08243	Asparagine synthetase [glutamine-hydrolyzing]	ASNS	sp|P08243-3|ASNS_HUMAN Isoform 3 of Asparagine synthetase [glutamine-hydrolyzing] OS=Homo sapiens OX=9606 GN=ASNS;sp|P08243-2|ASNS_HUMAN Isoform 2 of Asparagine synthetase [glutamine-hydrolyzing] OS=Homo sapiens OX=9606 GN=ASNS;sp|P08243|ASNS_HUMAN Asparag	Color2 [A=255, R=0, G=0, B=255]	7	4					6	6	6	12.6	12.6	12.6	54.817	0	30.315	543710000	24	3	17.753	16.6821	17.1631	16.8083	17.5001	17.0724	17.4464	16.9179
	0.634192	-0.24401	P08247-2;P08247	P08247-2;P08247	Synaptophysin	SYP	sp|P08247-2|SYPH_HUMAN Isoform 2 of Synaptophysin OS=Homo sapiens OX=9606 GN=SYP;sp|P08247|SYPH_HUMAN Synaptophysin OS=Homo sapiens OX=9606 GN=SYP PE=1 SV=3	Color2 [A=255, R=169, G=169, B=169]	1	4					2	2	2	17.9	17.9	17.9	20.757	0	3.4783	1642000000	9	2	16.8711	16.9626	16.5277	17.1889	17.1484	17.3317	17.261	17.301
	1.51632	0.241403	P08397-2;P08397;P08397-4;P08397-3	P08397-2;P08397;P08397-4;P08397-3	Porphobilinogen deaminase	HMBS	sp|P08397-2|HEM3_HUMAN Isoform 2 of Porphobilinogen deaminase OS=Homo sapiens OX=9606 GN=HMBS;sp|P08397|HEM3_HUMAN Porphobilinogen deaminase OS=Homo sapiens OX=9606 GN=HMBS PE=1 SV=2;sp|P08397-4|HEM3_HUMAN Isoform 4 of Porphobilinogen deaminase OS=Homo sap	Color2 [A=255, R=169, G=169, B=169]	1	4					4	4	4	12.5	12.5	12.5	37.699	0	5.9588	202800000	10	4	14.8053	14.3388	14.7195	14.6553	14.8264	14.6745	14.8908	14.6078
	1.2663	-0.865725	P08559;P08559-4;P08559-3;P08559-2;P29803	P08559;P08559-4;P08559-3;P08559-2	Pyruvate dehydrogenase E1 component subunit alpha, somatic form, mitochondrial	PDHA1	sp|P08559|ODPA_HUMAN Pyruvate dehydrogenase E1 component subunit alpha, somatic form, mitochondrial OS=Homo sapiens OX=9606 GN=PDHA1 PE=1 SV=3;sp|P08559-4|ODPA_HUMAN Isoform 4 of Pyruvate dehydrogenase E1 component subunit alpha, somatic form, mitochondria	Color2 [A=255, R=169, G=169, B=169]	1	4					12	12	12	39.2	39.2	39.2	43.295	0	323.31	5338800000	92	5	17.8455	19.0656	17.6436	19.036	18.7553	19.3368	19.1029	19.3718
	0.603962	-0.673267	P08574	P08574	Cytochrome c1, heme protein, mitochondrial	CYC1	sp|P08574|CY1_HUMAN Cytochrome c1, heme protein, mitochondrial OS=Homo sapiens OX=9606 GN=CYC1 PE=1 SV=3	Color2 [A=255, R=169, G=169, B=169]	1	4					5	5	5	25.5	25.5	25.5	35.422	0	173.04	3035900000	65	1	16.5175	17.2862	16.32	17.6148	17.88	17.6642	17.8837	18.7289
	0.0220839	0.00958443	P08621-3;P08621-2;P08621	P08621-3;P08621-2;P08621	U1 small nuclear ribonucleoprotein 70 kDa	SNRNP70	sp|P08621-3|RU17_HUMAN Isoform 3 of U1 small nuclear ribonucleoprotein 70 kDa OS=Homo sapiens OX=9606 GN=SNRNP70;sp|P08621-2|RU17_HUMAN Isoform 2 of U1 small nuclear ribonucleoprotein 70 kDa OS=Homo sapiens OX=9606 GN=SNRNP70;sp|P08621|RU17_HUMAN U1 small	Color2 [A=255, R=169, G=169, B=169]	1	4					5	5	5	34.3	34.3	34.3	19.79	0	13.168	1675500000	35	3	19.4523	19.266	19.2302	19.499	19.6639	19.6533	19.7547	19.6445
	0.0779341	0.0371158	P08651-4;P08651-5;P08651-3;P08651-6;P08651-2;P08651	P08651-4;P08651-5;P08651-3;P08651-6;P08651-2;P08651	Nuclear factor 1 C-type	NFIC	sp|P08651-4|NFIC_HUMAN Isoform 3 of Nuclear factor 1 C-type OS=Homo sapiens OX=9606 GN=NFIC;sp|P08651-5|NFIC_HUMAN Isoform 5 of Nuclear factor 1 C-type OS=Homo sapiens OX=9606 GN=NFIC;sp|P08651-3|NFIC_HUMAN Isoform 2 of Nuclear factor 1 C-type OS=Homo sapi	Color2 [A=255, R=169, G=169, B=169]	1	4					2	2	2	5.9	5.9	5.9	45.412	0	3.8994	59495000	4	6	13.9847	14.0515	13.8966	14.1382	14.4195	14.22	14.5625	14.305
+	3.98021	2.26003	P08670	P08670	Vimentin	VIM	sp|P08670|VIME_HUMAN Vimentin OS=Homo sapiens OX=9606 GN=VIM PE=1 SV=4	Color2 [A=255, R=0, G=0, B=0]	7	4					31	31	24	53.4	53.4	42.7	53.651	0	323.31	1529700000000	2158	1	27.0407	23.9573	26.7766	24.4436	26.5765	24.3924	26.0594	24.6198
	0.653113	0.199923	P08708	P08708	40S ribosomal protein S17	RPS17	sp|P08708|RS17_HUMAN 40S ribosomal protein S17 OS=Homo sapiens OX=9606 GN=RPS17 PE=1 SV=2	Color2 [A=255, R=169, G=169, B=169]	1	4					5	5	5	48.9	48.9	48.9	15.55	0	74.178	5655300000	48	1	19.3896	18.8847	19.0727	19.1603	19.5084	19.2919	19.5171	19.3512
	0.84277	0.439179	P08754	P08754	Guanine nucleotide-binding protein G(k) subunit alpha	GNAI3	sp|P08754|GNAI3_HUMAN Guanine nucleotide-binding protein G(i) subunit alpha OS=Homo sapiens OX=9606 GN=GNAI3 PE=1 SV=3	Color2 [A=255, R=169, G=169, B=169]	1	4					7	2	2	28.2	11.3	11.3	40.532	0	32.518	298140000	17	1	13.9012	13.2192	14.3964	14.0299	14.6241	14.1396	14.2403	14.0165
+	3.80624	2.02865	P08758	P08758	Annexin A5	ANXA5	sp|P08758|ANXA5_HUMAN Annexin A5 OS=Homo sapiens OX=9606 GN=ANXA5 PE=1 SV=2	Color2 [A=255, R=0, G=0, B=255]	7	4					13	13	13	50	50	50	35.936	0	323.31	71130000000	160	1	23.1185	20.4953	22.8934	20.5492	22.5027	20.7564	22.0483	20.6474
	0.874819	0.224599	P08865	P08865	40S ribosomal protein SA	RPSA	sp|P08865|RSSA_HUMAN 40S ribosomal protein SA OS=Homo sapiens OX=9606 GN=RPSA PE=1 SV=4	Color2 [A=255, R=169, G=169, B=169]	1	4					13	13	13	57.6	57.6	57.6	32.854	0	199.01	6924800000	101	1	19.9909	19.5099	19.7926	19.7405	20.1676	19.9692	20.069	19.9021
	0.556278	-0.19967	P09012	P09012	U1 small nuclear ribonucleoprotein A	SNRPA	sp|P09012|SNRPA_HUMAN U1 small nuclear ribonucleoprotein A OS=Homo sapiens OX=9606 GN=SNRPA PE=1 SV=3	Color2 [A=255, R=169, G=169, B=169]	1	4					5	5	4	23.4	23.4	20.6	31.279	0	14.288	1413200000	17	1	17.5153	17.7591	17.5034	17.9105	17.7225	18.1616	18.1115	17.8202
	0.314017	0.147179	P09038-2;P09038-3;P09038-1;P09038	P09038-2;P09038-3;P09038-1;P09038	Fibroblast growth factor 2	FGF2	sp|P09038-2|FGF2_HUMAN Isoform 3 of Fibroblast growth factor 2 OS=Homo sapiens OX=9606 GN=FGF2;sp|P09038-3|FGF2_HUMAN Isoform 4 of Fibroblast growth factor 2 OS=Homo sapiens OX=9606 GN=FGF2;sp|P09038-1|FGF2_HUMAN Isoform 2 of Fibroblast growth factor 2 OS=	Color2 [A=255, R=169, G=169, B=169]	1	4					2	2	2	13.5	13.5	13.5	17.254	0.00023419	2.417	45272000	5	4	14.4064	13.7294	13.7337	13.9298	14.1145	13.8464	14.2059	14.3661
	0.556347	-0.289313	P09104;P09104-2	P09104;P09104-2	Gamma-enolase	ENO2	sp|P09104|ENOG_HUMAN Gamma-enolase OS=Homo sapiens OX=9606 GN=ENO2 PE=1 SV=3;sp|P09104-2|ENOG_HUMAN Isoform 2 of Gamma-enolase OS=Homo sapiens OX=9606 GN=ENO2	Color2 [A=255, R=169, G=169, B=169]	1	4					17	17	12	65.2	65.2	49.8	47.268	0	323.31	261160000000	1125	2	23.3949	23.6881	23.3224	24.0349	24.0047	24.1148	24.1716	24.2132
	1.70397	0.405949	P09110-2;P09110	P09110-2;P09110	3-ketoacyl-CoA thiolase, peroxisomal	ACAA1	sp|P09110-2|THIK_HUMAN Isoform 2 of 3-ketoacyl-CoA thiolase, peroxisomal OS=Homo sapiens OX=9606 GN=ACAA1;sp|P09110|THIK_HUMAN 3-ketoacyl-CoA thiolase, peroxisomal OS=Homo sapiens OX=9606 GN=ACAA1 PE=1 SV=2	Color2 [A=255, R=169, G=169, B=169]	1	4					5	5	5	18.7	18.7	18.7	34.664	0	16.169	274760000	12	2	15.6785	15.1073	15.5348	15.2594	15.9243	15.4384	15.8323	15.541
	0.0105567	0.00740385	P09132;P09132-2	P09132;P09132-2	Signal recognition particle 19 kDa protein	SRP19	sp|P09132|SRP19_HUMAN Signal recognition particle 19 kDa protein OS=Homo sapiens OX=9606 GN=SRP19 PE=1 SV=3;sp|P09132-2|SRP19_HUMAN Isoform 2 of Signal recognition particle 19 kDa protein OS=Homo sapiens OX=9606 GN=SRP19	Color2 [A=255, R=169, G=169, B=169]	1	4					2	2	2	18.1	18.1	18.1	16.156	0	21.715	21113000	5	2	12.3369	12.6175	12.5908	12.7782	13.197	12.8235	13.1902	13.0661
	0.0314401	-0.023685	P09234	P09234	U1 small nuclear ribonucleoprotein C	SNRPC	sp|P09234|RU1C_HUMAN U1 small nuclear ribonucleoprotein C OS=Homo sapiens OX=9606 GN=SNRPC PE=1 SV=1	Color2 [A=255, R=169, G=169, B=169]	1	4					2	2	2	18.9	18.9	18.9	17.394	0	32.51	229590000	18	1	16.0326	15.8485	15.7311	16.0956	16.4694	16.2699	16.5565	16.6702
	0.918152	0.423967	P09382	P09382	Galectin-1	LGALS1	sp|P09382|LEG1_HUMAN Galectin-1 OS=Homo sapiens OX=9606 GN=LGALS1 PE=1 SV=2	Color2 [A=255, R=169, G=169, B=169]	1	4					3	3	2	28.1	28.1	14.8	14.716	0	6.1354	26899000000	27	1	19.8458	19.4705	19.8153	19.4434	20.6816	19.9005	19.978	19.8103
	0.0100247	0.00902843	P09417;P09417-2	P09417;P09417-2	Dihydropteridine reductase	QDPR	sp|P09417|DHPR_HUMAN Dihydropteridine reductase OS=Homo sapiens OX=9606 GN=QDPR PE=1 SV=2;sp|P09417-2|DHPR_HUMAN Isoform 2 of Dihydropteridine reductase OS=Homo sapiens OX=9606 GN=QDPR	Color2 [A=255, R=169, G=169, B=169]	1	4					7	7	6	41.4	41.4	33.6	25.789	0	151.47	3610800000	48	2	19.2535	19.2376	19.3009	19.5683	20.0305	19.6713	20.1143	20.1858
	0.125032	-0.0550838	P09429;B2RPK0	P09429;B2RPK0	High mobility group protein B1;Putative high mobility group protein B1-like 1	HMGB1;HMGB1P1	sp|P09429|HMGB1_HUMAN High mobility group protein B1 OS=Homo sapiens OX=9606 GN=HMGB1 PE=1 SV=3;sp|B2RPK0|HGB1A_HUMAN Putative high mobility group protein B1-like 1 OS=Homo sapiens OX=9606 GN=HMGB1P1 PE=5 SV=1	Color2 [A=255, R=169, G=169, B=169]	1	4					10	10	9	35.3	35.3	29.8	24.893	0	166.38	23275000000	133	2	22.6214	22.4261	22.3735	22.8211	22.8586	22.8479	22.9185	22.8972
	0.139531	-0.135846	P09455;P09455-2;P09455-3	P09455;P09455-2;P09455-3	Retinol-binding protein 1	RBP1	sp|P09455|RET1_HUMAN Retinol-binding protein 1 OS=Homo sapiens OX=9606 GN=RBP1 PE=1 SV=2;sp|P09455-2|RET1_HUMAN Isoform 2 of Retinol-binding protein 1 OS=Homo sapiens OX=9606 GN=RBP1;sp|P09455-3|RET1_HUMAN Isoform 3 of Retinol-binding protein 1 OS=Homo sap	Color2 [A=255, R=169, G=169, B=169]	1	4					7	7	7	50.4	50.4	50.4	15.85	0	57.696	3011400000	70	3	18.2613	18.8013	19.3318	19.518	19.5555	19.387	19.6451	19.6308
+	1.85864	0.868652	P09486	P09486	SPARC	SPARC	sp|P09486|SPRC_HUMAN SPARC OS=Homo sapiens OX=9606 GN=SPARC PE=1 SV=1	Color2 [A=255, R=0, G=0, B=255]	7	4					8	8	8	29	29	29	34.632	0	14.442	1182100000	27	1	19.1432	18.1203	19.1492	17.9847	19.6285	18.7882	18.7398	18.2929
	0.780802	0.466149	P09488-2;Q03013-2;Q03013;P09488;Q03013-3;P28161-2;P28161	P09488-2;Q03013-2;Q03013;P09488;Q03013-3;P28161-2;P28161	Glutathione S-transferase Mu 1;Glutathione S-transferase Mu 4;Glutathione S-transferase Mu 2	GSTM1;GSTM4;GSTM2	sp|P09488-2|GSTM1_HUMAN Isoform 2 of Glutathione S-transferase Mu 1 OS=Homo sapiens OX=9606 GN=GSTM1;sp|Q03013-2|GSTM4_HUMAN Isoform 2 of Glutathione S-transferase Mu 4 OS=Homo sapiens OX=9606 GN=GSTM4;sp|Q03013|GSTM4_HUMAN Glutathione S-transferase Mu 4 O	Color2 [A=255, R=169, G=169, B=169]	1	4					4	4	3	23.2	23.2	13.8	21.252	0	136.77	2649700000	18	7	17.6895	17.0738	17.177	16.9504	17.6595	16.9426	18.1559	17.8505
	0.749581	-0.367009	P09496-3;P09496;P09496-2;P09496-4;P09496-5	P09496-3;P09496;P09496-2;P09496-4;P09496-5	Clathrin light chain A	CLTA	sp|P09496-3|CLCA_HUMAN Isoform 3 of Clathrin light chain A OS=Homo sapiens OX=9606 GN=CLTA;sp|P09496|CLCA_HUMAN Clathrin light chain A OS=Homo sapiens OX=9606 GN=CLTA PE=1 SV=1;sp|P09496-2|CLCA_HUMAN Isoform Non-brain of Clathrin light chain A OS=Homo sapi	Color2 [A=255, R=169, G=169, B=169]	1	4					5	5	5	16.5	16.5	16.5	25.676	0	4.243	5438800000	25	5	19.6283	19.9899	19.4439	20.2445	20.1177	20.3586	20.3932	20.4581
	0.823646	-0.726948	P09497;P09497-2	P09497;P09497-2	Clathrin light chain B	CLTB	sp|P09497|CLCB_HUMAN Clathrin light chain B OS=Homo sapiens OX=9606 GN=CLTB PE=1 SV=1;sp|P09497-2|CLCB_HUMAN Isoform Non-brain of Clathrin light chain B OS=Homo sapiens OX=9606 GN=CLTB	Color2 [A=255, R=169, G=169, B=169]	1	4					6	6	6	26.6	26.6	26.6	25.19	0	28.333	5970600000	37	2	18.0412	19.2186	18.3491	19.7041	19.3722	19.8025	19.8187	19.7638
+	3.0803	1.08987	P09525;P09525-2	P09525;P09525-2	Annexin A4	ANXA4	sp|P09525|ANXA4_HUMAN Annexin A4 OS=Homo sapiens OX=9606 GN=ANXA4 PE=1 SV=4;sp|P09525-2|ANXA4_HUMAN Isoform 2 of Annexin A4 OS=Homo sapiens OX=9606 GN=ANXA4	Color2 [A=255, R=0, G=0, B=255]	7	4					7	7	7	28.2	28.2	28.2	35.882	0	48.775	519190000	26	2	17.2234	15.7284	16.9879	15.6122	16.9741	16.1611	16.5973	15.9213
	1.1588	-0.878791	P09622;P09622-3;P09622-2	P09622;P09622-3;P09622-2	Dihydrolipoyl dehydrogenase, mitochondrial	DLD	sp|P09622|DLDH_HUMAN Dihydrolipoyl dehydrogenase, mitochondrial OS=Homo sapiens OX=9606 GN=DLD PE=1 SV=2;sp|P09622-3|DLDH_HUMAN Isoform 3 of Dihydrolipoyl dehydrogenase, mitochondrial OS=Homo sapiens OX=9606 GN=DLD;sp|P09622-2|DLDH_HUMAN Isoform 2 of Dihyd	Color2 [A=255, R=169, G=169, B=169]	1	4					8	8	8	21.6	21.6	21.6	54.177	0	157.83	7511800000	56	3	18.6597	19.8472	18.5545	20.077	19.621	20.2424	20.1432	20.3271
	0.0507549	0.0435567	P09651-3;P09651-2;P09651;Q32P51	P09651-3;P09651-2;P09651;Q32P51	Heterogeneous nuclear ribonucleoprotein A1;Heterogeneous nuclear ribonucleoprotein A1, N-terminally processed;Heterogeneous nuclear ribonucleoprotein A1-like 2	HNRNPA1;HNRNPA1L2	sp|P09651-3|ROA1_HUMAN Isoform 2 of Heterogeneous nuclear ribonucleoprotein A1 OS=Homo sapiens OX=9606 GN=HNRNPA1;sp|P09651-2|ROA1_HUMAN Isoform A1-A of Heterogeneous nuclear ribonucleoprotein A1 OS=Homo sapiens OX=9606 GN=HNRNPA1;sp|P09651|ROA1_HUMAN Hete	Color2 [A=255, R=169, G=169, B=169]	1	4					9	8	8	34.5	31.1	31.1	29.386	0	265.52	19385000000	163	4	19.8754	19.6211	19.7399	20.0397	20.5056	20.0226	20.4568	20.7202
	0.0528982	-0.0192022	P09661	P09661	U2 small nuclear ribonucleoprotein A	SNRPA1	sp|P09661|RU2A_HUMAN U2 small nuclear ribonucleoprotein A OS=Homo sapiens OX=9606 GN=SNRPA1 PE=1 SV=2	Color2 [A=255, R=169, G=169, B=169]	1	4					7	7	7	34.9	34.9	34.9	28.415	0	52.261	2010500000	41	1	18.2193	18.0273	18.0512	18.2701	18.2851	18.4034	18.4865	18.4182
	0.219398	0.103341	P09874	P09874	Poly [ADP-ribose] polymerase 1	PARP1	sp|P09874|PARP1_HUMAN Poly [ADP-ribose] polymerase 1 OS=Homo sapiens OX=9606 GN=PARP1 PE=1 SV=4	Color2 [A=255, R=169, G=169, B=169]	1	4					28	28	28	31.5	31.5	31.5	113.08	0	323.31	7675400000	160	1	20.6153	20.3625	20.5435	20.6649	21.0452	20.7937	21.0304	20.9999
	0.330822	-0.236011	P09936	P09936	Ubiquitin carboxyl-terminal hydrolase isozyme L1	UCHL1	sp|P09936|UCHL1_HUMAN Ubiquitin carboxyl-terminal hydrolase isozyme L1 OS=Homo sapiens OX=9606 GN=UCHL1 PE=1 SV=2	Color2 [A=255, R=169, G=169, B=169]	1	4					7	7	7	38.1	38.1	38.1	24.824	0	90.595	21345000000	121	1	20.7642	21.2094	20.6651	21.3457	21.5373	21.5965	21.838	21.597
	0.491246	0.182919	P09960-4;P09960;P09960-3;P09960-2	P09960-4;P09960;P09960-3;P09960-2	Leukotriene A-4 hydrolase	LTA4H	sp|P09960-4|LKHA4_HUMAN Isoform 4 of Leukotriene A-4 hydrolase OS=Homo sapiens OX=9606 GN=LTA4H;sp|P09960|LKHA4_HUMAN Leukotriene A-4 hydrolase OS=Homo sapiens OX=9606 GN=LTA4H PE=1 SV=2;sp|P09960-3|LKHA4_HUMAN Isoform 3 of Leukotriene A-4 hydrolase OS=Hom	Color2 [A=255, R=169, G=169, B=169]	1	4					12	12	12	26.6	26.6	26.6	66.851	0	61.853	2409500000	62	4	19.9434	19.4605	19.7047	19.7884	20.2097	19.8791	20.0894	20.0874
	1.22824	-0.794611	P09972;P05062	P09972	Fructose-bisphosphate aldolase C	ALDOC	sp|P09972|ALDOC_HUMAN Fructose-bisphosphate aldolase C OS=Homo sapiens OX=9606 GN=ALDOC PE=1 SV=2	Color2 [A=255, R=169, G=169, B=169]	1	4					19	19	15	53.8	53.8	42	39.455	0	323.31	114230000000	482	2	21.9991	23.1641	22.4527	23.4828	23.1287	23.7501	23.3688	23.7308
+	4.07983	2.82415	P0C0L4-2;P0C0L5;P0C0L4	P0C0L4-2;P0C0L5;P0C0L4	Complement C4-A;Complement C4 beta chain;Complement C4-A alpha chain;C4a anaphylatoxin;C4b-A;C4d-A;Complement C4 gamma chain;Complement C4-B;Complement C4 beta chain;Complement C4-B alpha chain;C4a anaphylatoxin;C4b-B;C4d-B;Complement C4 gamma chain	C4A;C4B	sp|P0C0L4-2|CO4A_HUMAN Isoform 2 of Complement C4-A OS=Homo sapiens OX=9606 GN=C4A;sp|P0C0L5|CO4B_HUMAN Complement C4-B OS=Homo sapiens OX=9606 GN=C4B PE=1 SV=2;sp|P0C0L4|CO4A_HUMAN Complement C4-A OS=Homo sapiens OX=9606 GN=C4A PE=1 SV=2	Color2 [A=255, R=0, G=0, B=255]	7	4					6	6	6	4.2	4.2	4.2	187.7	0	24.45	697880000	30	3	19.6131	15.904	19.5954	16.5083	18.9102	16.6539	18.5985	16.3544
	0.386179	-0.222825	Q71UI9;P0C0S5;Q71UI9-4;Q71UI9-2;Q71UI9-3;Q71UI9-5	Q71UI9;P0C0S5;Q71UI9-4;Q71UI9-2;Q71UI9-3	Histone H2A.V;Histone H2A.Z	H2AFV;H2AFZ	sp|Q71UI9|H2AV_HUMAN Histone H2A.V OS=Homo sapiens OX=9606 GN=H2AFV PE=1 SV=3;sp|P0C0S5|H2AZ_HUMAN Histone H2A.Z OS=Homo sapiens OX=9606 GN=H2AFZ PE=1 SV=2;sp|Q71UI9-4|H2AV_HUMAN Isoform 4 of Histone H2A.V OS=Homo sapiens OX=9606 GN=H2AFV;sp|Q71UI9-2|H2AV_	Color2 [A=255, R=169, G=169, B=169]	1	4					5	3	3	53.9	41.4	41.4	13.509	0	17.521	27104000000	56	6	21.6788	21.7156	21.625	22.333	21.9819	21.9555	22.369	22.5419
	0.179341	0.101084	P0DMV8;P0DMV9;P0DMV8-2	P0DMV8;P0DMV9;P0DMV8-2	Heat shock 70 kDa protein 1A;Heat shock 70 kDa protein 1B	HSPA1A;HSPA1B	sp|P0DMV8|HS71A_HUMAN Heat shock 70 kDa protein 1A OS=Homo sapiens OX=9606 GN=HSPA1A PE=1 SV=1;sp|P0DMV9|HS71B_HUMAN Heat shock 70 kDa protein 1B OS=Homo sapiens OX=9606 GN=HSPA1B PE=1 SV=1;sp|P0DMV8-2|HS71A_HUMAN Isoform 2 of Heat shock 70 kDa protein 1A	Color2 [A=255, R=169, G=169, B=169]	1	4					22	19	11	46.5	42.3	23.9	70.051	0	260.62	38018000000	177	3	21.5829	21.0996	21.5039	21.7338	21.9175	21.9126	21.9768	21.8309
	0.205064	0.100789	P0DN76;Q01081-2;Q01081;Q01081-3;Q8WU68-3;Q8WU68-2;Q8WU68;Q01081-4	P0DN76;Q01081-2;Q01081;Q01081-3;Q8WU68-3;Q8WU68-2;Q8WU68	Splicing factor U2AF 35 kDa subunit;Splicing factor U2AF 26 kDa subunit	U2AF1;U2AF1L4	sp|P0DN76|U2AF5_HUMAN Splicing factor U2AF 35 kDa subunit-like protein OS=Homo sapiens OX=9606 GN=U2AF1L5 PE=1 SV=1;sp|Q01081-2|U2AF1_HUMAN Isoform 2 of Splicing factor U2AF 35 kDa subunit OS=Homo sapiens OX=9606 GN=U2AF1;sp|Q01081|U2AF1_HUMAN Splicing fac	Color2 [A=255, R=169, G=169, B=169]	1	4					5	5	5	26.7	26.7	26.7	27.872	0	24.13	747700000	18	8	17.3672	17.1753	16.9885	17.2402	17.8088	17.3126	17.5538	17.587
	0.333926	-0.214673	P0DP25;P0DP24;P0DP23	P0DP25;P0DP24;P0DP23			sp|P0DP25|CALM3_HUMAN Calmodulin-3 OS=Homo sapiens OX=9606 GN=CALM3 PE=1 SV=1;sp|P0DP24|CALM2_HUMAN Calmodulin-2 OS=Homo sapiens OX=9606 GN=CALM2 PE=1 SV=1;sp|P0DP23|CALM1_HUMAN Calmodulin-1 OS=Homo sapiens OX=9606 GN=CALM1 PE=1 SV=1	Color2 [A=255, R=169, G=169, B=169]	1	4					9	9	8	86.6	86.6	86.6	16.837	0	323.31	92496000000	298	3	21.7286	21.887	21.7432	22.4109	22.4172	22.429	22.5945	22.6153
	1.34216	0.3828	P10155;P10155-3;P10155-5;P10155-4;P10155-2	P10155;P10155-3;P10155-5;P10155-4	60 kDa SS-A/Ro ribonucleoprotein	TROVE2	sp|P10155|RO60_HUMAN 60 kDa SS-A/Ro ribonucleoprotein OS=Homo sapiens OX=9606 GN=RO60 PE=1 SV=2;sp|P10155-3|RO60_HUMAN Isoform 3 of 60 kDa SS-A/Ro ribonucleoprotein OS=Homo sapiens OX=9606 GN=RO60;sp|P10155-5|RO60_HUMAN Isoform 5 of 60 kDa SS-A/Ro ribonucl	Color2 [A=255, R=169, G=169, B=169]	1	4					8	8	8	20.6	20.6	20.6	60.67	0	89.898	1661200000	29	5	17.6404	17.131	17.6753	17.4601	17.9672	17.3708	17.9464	17.7361
	0.950435	-0.658329	P10515	P10515	Dihydrolipoyllysine-residue acetyltransferase component of pyruvate dehydrogenase complex, mitochondrial	DLAT	sp|P10515|ODP2_HUMAN Dihydrolipoyllysine-residue acetyltransferase component of pyruvate dehydrogenase complex, mitochondrial OS=Homo sapiens OX=9606 GN=DLAT PE=1 SV=3	Color2 [A=255, R=169, G=169, B=169]	1	4					8	8	8	17.3	17.3	17.3	68.996	0	138.41	2901000000	66	1	17.6727	18.6397	17.7301	18.8188	18.6072	18.9534	19.0101	19.2417
	0.846606	-0.482334	P10523	P10523	S-arrestin	SAG	sp|P10523|ARRS_HUMAN S-arrestin OS=Homo sapiens OX=9606 GN=SAG PE=1 SV=3	Color2 [A=255, R=169, G=169, B=169]	1	4					6	5	5	12.3	9.9	9.9	45.119	0	193.95	87057000000	50	1	21.8534	22.2455	21.2388	22.3838	22.4315	22.6429	22.3322	22.5132
+	2.74994	0.606554	P10599-2;P10599	P10599-2;P10599	Thioredoxin	TXN	sp|P10599-2|THIO_HUMAN Isoform 2 of Thioredoxin OS=Homo sapiens OX=9606 GN=TXN;sp|P10599|THIO_HUMAN Thioredoxin OS=Homo sapiens OX=9606 GN=TXN PE=1 SV=3	Color2 [A=255, R=0, G=0, B=255]	7	4					4	4	4	49.4	49.4	49.4	9.4519	0	6.4552	3146100000	34	2	19.1983	18.1255	18.8106	18.3397	18.8417	18.4362	18.8406	18.3637
+	2.50681	1.25411	P10619-2;P10619	P10619-2;P10619	Lysosomal protective protein;Lysosomal protective protein 32 kDa chain;Lysosomal protective protein 20 kDa chain	CTSA	sp|P10619-2|PPGB_HUMAN Isoform 2 of Lysosomal protective protein OS=Homo sapiens OX=9606 GN=CTSA;sp|P10619|PPGB_HUMAN Lysosomal protective protein OS=Homo sapiens OX=9606 GN=CTSA PE=1 SV=2	Color2 [A=255, R=0, G=0, B=255]	7	4					2	2	2	5.4	5.4	5.4	52.488	0	8.9118	242860000	9	2	16.7317	14.6313	16.0535	14.8001	16.0434	14.7815	15.8152	15.4146
	0.683184	-0.602313	P10636-6;P10636-7;P10636-8;P10636;P10636-9	P10636-6;P10636-7;P10636-8;P10636;P10636-9	Microtubule-associated protein tau	MAPT	sp|P10636-6|TAU_HUMAN Isoform Tau-D of Microtubule-associated protein tau OS=Homo sapiens OX=9606 GN=MAPT;sp|P10636-7|TAU_HUMAN Isoform Tau-E of Microtubule-associated protein tau OS=Homo sapiens OX=9606 GN=MAPT;sp|P10636-8|TAU_HUMAN Isoform Tau-F of Micro	Color2 [A=255, R=169, G=169, B=169]	1	4					6	6	2	16.7	16.7	7.6	40.006	0	10.678	4868100000	33	5	19.945	20.7491	19.99	21.2469	21.1329	21.3041	21.4425	21.6196
	0.585815	-0.330434	P10644;P10644-2	P10644;P10644-2	cAMP-dependent protein kinase type I-alpha regulatory subunit;cAMP-dependent protein kinase type I-alpha regulatory subunit, N-terminally processed	PRKAR1A	sp|P10644|KAP0_HUMAN cAMP-dependent protein kinase type I-alpha regulatory subunit OS=Homo sapiens OX=9606 GN=PRKAR1A PE=1 SV=1;sp|P10644-2|KAP0_HUMAN Isoform 2 of cAMP-dependent protein kinase type I-alpha regulatory subunit OS=Homo sapiens OX=9606 GN=PRK	Color2 [A=255, R=169, G=169, B=169]	1	4					13	13	10	34.4	34.4	29.9	42.981	0	171.97	2329000000	75	2	17.9869	18.4601	17.9841	18.7687	18.8706	18.9502	18.7945	18.7787
+	1.90301	-2.26916	P10745	P10745	Retinol-binding protein 3	RBP3	sp|P10745|RET3_HUMAN Retinol-binding protein 3 OS=Homo sapiens OX=9606 GN=RBP3 PE=1 SV=2	Color2 [A=255, R=0, G=0, B=255]	7	4					7	7	7	5.9	5.9	5.9	135.36	0	30.725	11090000000	69	1	18.4307	21.5745	18.4918	21.5282	19.9504	22.0061	21.0659	21.9067
	0.256421	0.124575	P10768	P10768	S-formylglutathione hydrolase	ESD	sp|P10768|ESTD_HUMAN S-formylglutathione hydrolase OS=Homo sapiens OX=9606 GN=ESD PE=1 SV=2	Color2 [A=255, R=169, G=169, B=169]	1	4					5	5	5	25.5	25.5	25.5	31.462	0	57.528	4800100000	37	1	19.9168	19.7162	19.8489	19.9721	20.4077	20.1063	20.4286	20.309
	0.981322	-0.460416	P10809;P10809-2	P10809	60 kDa heat shock protein, mitochondrial	HSPD1	sp|P10809|CH60_HUMAN 60 kDa heat shock protein, mitochondrial OS=Homo sapiens OX=9606 GN=HSPD1 PE=1 SV=2	Color2 [A=255, R=169, G=169, B=169]	1	4					26	26	26	58.1	58.1	58.1	61.054	0	323.31	68376000000	290	2	22.2605	22.6985	21.9804	22.8428	22.7227	23.1767	22.9365	23.0237
	1.16887	0.308359	P11021	P11021	78 kDa glucose-regulated protein	HSPA5	sp|P11021|BIP_HUMAN Endoplasmic reticulum chaperone BiP OS=Homo sapiens OX=9606 GN=HSPA5 PE=1 SV=2	Color2 [A=255, R=169, G=169, B=169]	1	4					28	26	26	43	41.9	41.9	72.332	0	323.31	53833000000	374	1	22.9679	22.1282	22.6055	22.4828	22.723	22.6658	22.7703	22.5564
	1.12481	0.312974	P11047	P11047	Laminin subunit gamma-1	LAMC1	sp|P11047|LAMC1_HUMAN Laminin subunit gamma-1 OS=Homo sapiens OX=9606 GN=LAMC1 PE=1 SV=3	Color2 [A=255, R=169, G=169, B=169]	1	4					18	18	18	14.2	14.2	14.2	177.6	0	290.1	1643800000	80	1	18.288	17.5747	18.3486	17.9381	18.2606	18.2205	18.2158	18.1278
	0.776197	-0.534696	P11137;P11137-3;P11137-2	P11137;P11137-3;P11137-2	Microtubule-associated protein 2	MAP2	sp|P11137|MTAP2_HUMAN Microtubule-associated protein 2 OS=Homo sapiens OX=9606 GN=MAP2 PE=1 SV=4;sp|P11137-3|MTAP2_HUMAN Isoform 3 of Microtubule-associated protein 2 OS=Homo sapiens OX=9606 GN=MAP2;sp|P11137-2|MTAP2_HUMAN Isoform 2 of Microtubule-associat	Color2 [A=255, R=169, G=169, B=169]	1	4					20	20	10	16	16	8	199.52	0	273.46	8742300000	109	3	19.6243	20.2549	19.5697	20.6989	20.5082	20.7086	20.7798	20.9584
	0.225126	-0.097158	P11142;P11142-2	P11142;P11142-2	Heat shock cognate 71 kDa protein	HSPA8	sp|P11142|HSP7C_HUMAN Heat shock cognate 71 kDa protein OS=Homo sapiens OX=9606 GN=HSPA8 PE=1 SV=1;sp|P11142-2|HSP7C_HUMAN Isoform 2 of Heat shock cognate 71 kDa protein OS=Homo sapiens OX=9606 GN=HSPA8	Color2 [A=255, R=169, G=169, B=169]	1	4					32	32	22	67.6	67.6	50.9	70.897	0	323.31	222020000000	665	2	23.7313	23.5759	23.3639	23.8327	23.847	23.9469	24.0463	24.0215
	0.948376	-0.454537	P11166	P11166	Solute carrier family 2, facilitated glucose transporter member 1	SLC2A1	sp|P11166|GTR1_HUMAN Solute carrier family 2, facilitated glucose transporter member 1 OS=Homo sapiens OX=9606 GN=SLC2A1 PE=1 SV=2	Color2 [A=255, R=169, G=169, B=169]	1	4					5	5	5	10.4	10.4	10.4	54.083	0	22.01	17295000000	43	1	19.5266	19.4164	19.2616	20.0996	19.4998	20.1562	19.9168	20.3508
	0.0140064	-0.00693989	P11171-2;P11171;P11171-4;P11171-3;P11171-7;P11171-5;P11171-6	P11171-2;P11171;P11171-4;P11171-3;P11171-7;P11171-5;P11171-6	Protein 4.1	EPB41	sp|P11171-2|41_HUMAN Isoform 2 of Protein 4.1 OS=Homo sapiens OX=9606 GN=EPB41;sp|P11171|41_HUMAN Protein 4.1 OS=Homo sapiens OX=9606 GN=EPB41 PE=1 SV=4;sp|P11171-4|41_HUMAN Isoform 4 of Protein 4.1 OS=Homo sapiens OX=9606 GN=EPB41;sp|P11171-3|41_HUMAN Iso	Color2 [A=255, R=169, G=169, B=169]	1	4					13	11	11	18.1	15.3	15.3	93.237	0	50.801	1548700000	49	7	19.383	18.9585	18.7959	19.2257	19.22	19.3157	19.4158	19.3427
	1.67954	0.44581	P11172-2;P11172-3;P11172;P11172-4	P11172-2;P11172-3;P11172	Uridine 5-monophosphate synthase;Orotate phosphoribosyltransferase;Orotidine 5-phosphate decarboxylase	UMPS	sp|P11172-2|UMPS_HUMAN Isoform 2 of Uridine 5-monophosphate synthase OS=Homo sapiens OX=9606 GN=UMPS;sp|P11172-3|UMPS_HUMAN Isoform 3 of Uridine 5-monophosphate synthase OS=Homo sapiens OX=9606 GN=UMPS;sp|P11172|UMPS_HUMAN Uridine 5-monophosphate syntha	Color2 [A=255, R=169, G=169, B=169]	1	4					3	3	3	21.5	21.5	21.5	33.051	0	18.242	222840000	10	4	17.5001	16.6002	16.9793	16.8322	17.4286	16.9584	17.1829	16.9168
	1.24548	-0.860564	P11177-3;P11177-2;P11177	P11177-3;P11177-2;P11177	Pyruvate dehydrogenase E1 component subunit beta, mitochondrial	PDHB	sp|P11177-3|ODPB_HUMAN Isoform 3 of Pyruvate dehydrogenase E1 component subunit beta, mitochondrial OS=Homo sapiens OX=9606 GN=PDHB;sp|P11177-2|ODPB_HUMAN Isoform 2 of Pyruvate dehydrogenase E1 component subunit beta, mitochondrial OS=Homo sapiens OX=9606	Color2 [A=255, R=169, G=169, B=169]	1	4					7	7	7	22	22	22	37.514	0	135.58	4485800000	83	3	18.1379	19.2424	17.8937	19.3313	18.8846	19.5159	19.43	19.6989
	0.291132	-0.128883	P11182	P11182	Lipoamide acyltransferase component of branched-chain alpha-keto acid dehydrogenase complex, mitochondrial	DBT	sp|P11182|ODB2_HUMAN Lipoamide acyltransferase component of branched-chain alpha-keto acid dehydrogenase complex, mitochondrial OS=Homo sapiens OX=9606 GN=DBT PE=1 SV=3	Color2 [A=255, R=169, G=169, B=169]	1	4					2	2	2	3.7	3.7	3.7	53.486	0.0019806	1.8437	90729000	7	1	13.9683	13.975	13.8599	14.2803	14.5573	14.4739	14.1083	14.2801
	0.596133	-0.413663	P11216;P11217;P11217-2	P11216	Glycogen phosphorylase, brain form	PYGB	sp|P11216|PYGB_HUMAN Glycogen phosphorylase, brain form OS=Homo sapiens OX=9606 GN=PYGB PE=1 SV=5	Color2 [A=255, R=169, G=169, B=169]	1	4					20	16	16	30.1	24.2	24.2	96.695	0	83.444	4878300000	98	3	19.1058	19.6992	19.3361	20.0806	20.1691	20.4304	20.2292	20.2846
	0.0437579	0.023057	P11234;P11234-2;P11234-3	P11234;P11234-2;P11234-3	Ras-related protein Ral-B	RALB	sp|P11234|RALB_HUMAN Ras-related protein Ral-B OS=Homo sapiens OX=9606 GN=RALB PE=1 SV=1;sp|P11234-2|RALB_HUMAN Isoform 2 of Ras-related protein Ral-B OS=Homo sapiens OX=9606 GN=RALB;sp|P11234-3|RALB_HUMAN Isoform 3 of Ras-related protein Ral-B OS=Homo sap	Color2 [A=255, R=169, G=169, B=169]	1	4					7	7	3	42.2	42.2	14.6	23.408	0	130.48	2009700000	33	3	19.0708	18.961	19.2612	19.3859	19.3552	19.4794	19.7151	19.4839
	0.95769	0.333485	P11274;P11274-2	P11274;P11274-2	Breakpoint cluster region protein	BCR	sp|P11274|BCR_HUMAN Breakpoint cluster region protein OS=Homo sapiens OX=9606 GN=BCR PE=1 SV=2;sp|P11274-2|BCR_HUMAN Isoform 2 of Breakpoint cluster region protein OS=Homo sapiens OX=9606 GN=BCR	Color2 [A=255, R=169, G=169, B=169]	1	4					7	5	5	7.5	6.1	6.1	142.82	0	10.499	150450000	14	2	14.9028	14.4613	14.968	14.8585	15.4792	14.9371	15.2287	14.988
	0.143141	-0.124782	P11277-2;P11277;P11277-3	P11277-2;P11277;P11277-3	Spectrin beta chain, erythrocytic	SPTB	sp|P11277-2|SPTB1_HUMAN Isoform 2 of Spectrin beta chain, erythrocytic OS=Homo sapiens OX=9606 GN=SPTB;sp|P11277|SPTB1_HUMAN Spectrin beta chain, erythrocytic OS=Homo sapiens OX=9606 GN=SPTB PE=1 SV=5;sp|P11277-3|SPTB1_HUMAN Isoform 3 of Spectrin beta chai	Color2 [A=255, R=169, G=169, B=169]	1	4					29	26	26	15.9	14.6	14.6	267.82	0	206.92	1402900000	89	3	19.2844	18.1824	18.0162	18.524	18.033	18.8245	18.4675	18.7693
	1.09557	0.310392	P11310;P11310-2	P11310;P11310-2	Medium-chain specific acyl-CoA dehydrogenase, mitochondrial	ACADM	sp|P11310|ACADM_HUMAN Medium-chain specific acyl-CoA dehydrogenase, mitochondrial OS=Homo sapiens OX=9606 GN=ACADM PE=1 SV=1;sp|P11310-2|ACADM_HUMAN Isoform 2 of Medium-chain specific acyl-CoA dehydrogenase, mitochondrial OS=Homo sapiens OX=9606 GN=ACADM	Color2 [A=255, R=169, G=169, B=169]	1	4					3	3	3	10.7	10.7	10.7	46.588	0	8.9386	428300000	11	2	16.1195	15.2682	15.9551	15.8722	15.9406	15.8101	15.8375	15.6606
	0.0887666	0.0287528	P11387;Q969P6-2;Q969P6	P11387	DNA topoisomerase 1	TOP1	sp|P11387|TOP1_HUMAN DNA topoisomerase 1 OS=Homo sapiens OX=9606 GN=TOP1 PE=1 SV=2	Color2 [A=255, R=169, G=169, B=169]	1	4					12	12	12	16.2	16.2	16.2	90.725	0	76.939	1516900000	51	3	18.7577	18.4841	18.54	18.7812	18.8255	18.8582	18.9261	18.8107
+	2.07622	0.707293	P11413;P11413-3;P11413-2	P11413;P11413-3;P11413-2	Glucose-6-phosphate 1-dehydrogenase	G6PD	sp|P11413|G6PD_HUMAN Glucose-6-phosphate 1-dehydrogenase OS=Homo sapiens OX=9606 GN=G6PD PE=1 SV=4;sp|P11413-3|G6PD_HUMAN Isoform 3 of Glucose-6-phosphate 1-dehydrogenase OS=Homo sapiens OX=9606 GN=G6PD;sp|P11413-2|G6PD_HUMAN Isoform Long of Glucose-6-phos	Color2 [A=255, R=0, G=0, B=255]	7	4					9	9	9	17.3	17.3	17.3	59.256	0	80.462	4541100000	42	3	19.3811	17.996	18.6952	18.1578	18.9437	18.3898	18.7609	18.4082
	1.35114	-1.11445	P11488;A8MTJ3	P11488	Guanine nucleotide-binding protein G(t) subunit alpha-1	GNAT1	sp|P11488|GNAT1_HUMAN Guanine nucleotide-binding protein G(t) subunit alpha-1 OS=Homo sapiens OX=9606 GN=GNAT1 PE=1 SV=5	Color2 [A=255, R=169, G=169, B=169]	1	4					14	14	11	51.7	51.7	40.6	40.04	0	323.31	42020000000	289	2	20.5869	21.8719	20.2159	22.0677	21.4358	22.2165	22.0465	22.5868
	0.159791	-0.0934954	P11498;P11498-2	P11498	Pyruvate carboxylase, mitochondrial	PC	sp|P11498|PYC_HUMAN Pyruvate carboxylase, mitochondrial OS=Homo sapiens OX=9606 GN=PC PE=1 SV=2	Color2 [A=255, R=169, G=169, B=169]	1	4					21	21	21	25.4	25.4	25.4	129.63	0	277.67	3487700000	111	2	19.7991	19.8305	19.7973	20.1231	20.3333	20.3256	20.4618	20.4863
	0.87308	0.220082	P11532-3;P11532-2;P11532-4;P11532;P11532-8;P11532-7;P11532-10;P46939-3;Q13474-2;Q13474;P46939-4	P11532-3;P11532-2;P11532-4;P11532;P11532-8;P11532-7;P11532-10	Dystrophin	DMD	sp|P11532-3|DMD_HUMAN Isoform 2 of Dystrophin OS=Homo sapiens OX=9606 GN=DMD;sp|P11532-2|DMD_HUMAN Isoform 1 of Dystrophin OS=Homo sapiens OX=9606 GN=DMD;sp|P11532-4|DMD_HUMAN Isoform 3 of Dystrophin OS=Homo sapiens OX=9606 GN=DMD;sp|P11532|DMD_HUMAN Dystr	Color2 [A=255, R=169, G=169, B=169]	1	4					13	13	4	7.3	7.3	2.1	271.04	0	232.79	506590000	50	11	17.3562	16.783	17.2055	17.1465	17.4108	17.278	17.4011	17.2857
	1.52027	0.710105	P11586	P11586	C-1-tetrahydrofolate synthase, cytoplasmic;Methylenetetrahydrofolate dehydrogenase;Methenyltetrahydrofolate cyclohydrolase;Formyltetrahydrofolate synthetase;C-1-tetrahydrofolate synthase, cytoplasmic, N-terminally processed	MTHFD1	sp|P11586|C1TC_HUMAN C-1-tetrahydrofolate synthase, cytoplasmic OS=Homo sapiens OX=9606 GN=MTHFD1 PE=1 SV=3	Color2 [A=255, R=169, G=169, B=169]	1	4					13	13	13	17.4	17.4	17.4	101.56	0	89.271	1732600000	56	1	18.9483	17.9224	19.0147	18.3076	19.5108	18.8937	18.8131	18.3228
	1.20593	0.291352	P11766	P11766	Alcohol dehydrogenase class-3	ADH5	sp|P11766|ADHX_HUMAN Alcohol dehydrogenase class-3 OS=Homo sapiens OX=9606 GN=ADH5 PE=1 SV=4	Color2 [A=255, R=169, G=169, B=169]	1	4					6	6	6	19.3	19.3	19.3	39.724	0	31.659	3952300000	55	1	20.1152	19.6619	20.047	19.8999	20.4337	20.1274	20.1574	19.8987
	1.9576	0.38762	P11908;P11908-2	P11908;P11908-2	Ribose-phosphate pyrophosphokinase 2	PRPS2	sp|P11908|PRPS2_HUMAN Ribose-phosphate pyrophosphokinase 2 OS=Homo sapiens OX=9606 GN=PRPS2 PE=1 SV=2;sp|P11908-2|PRPS2_HUMAN Isoform 2 of Ribose-phosphate pyrophosphokinase 2 OS=Homo sapiens OX=9606 GN=PRPS2	Color2 [A=255, R=169, G=169, B=169]	1	4					11	6	5	49.1	26.1	22	34.769	0	157.02	834930000	35	2	18.0287	17.3637	17.9778	17.7388	18.141	17.8166	18.0505	17.7285
	0.556232	0.191809	P11940-2;P11940;Q9H361;Q4VXU2;Q4VXU2-2;Q96DU9-2;Q96DU9	P11940-2;P11940	Polyadenylate-binding protein 1	PABPC1	sp|P11940-2|PABP1_HUMAN Isoform 2 of Polyadenylate-binding protein 1 OS=Homo sapiens OX=9606 GN=PABPC1;sp|P11940|PABP1_HUMAN Polyadenylate-binding protein 1 OS=Homo sapiens OX=9606 GN=PABPC1 PE=1 SV=2	Color2 [A=255, R=169, G=169, B=169]	1	4					19	19	12	43.7	43.7	25	61.18	0	291.66	6933200000	100	7	19.7902	19.334	19.6728	19.7283	19.9721	19.717	20.0842	19.9728
	1.66274	0.356595	P12004	P12004	Proliferating cell nuclear antigen	PCNA	sp|P12004|PCNA_HUMAN Proliferating cell nuclear antigen OS=Homo sapiens OX=9606 GN=PCNA PE=1 SV=1	Color2 [A=255, R=169, G=169, B=169]	1	4					4	4	4	19.2	19.2	19.2	28.768	0	24.364	577340000	21	1	18.4942	17.7133	18.0483	17.9466	18.2605	17.9939	18.3053	18.0281
	1.15054	-1.4408	P12036-2;P12036	P12036-2;P12036	Neurofilament heavy polypeptide	NEFH	sp|P12036-2|NFH_HUMAN Isoform 2 of Neurofilament heavy polypeptide OS=Homo sapiens OX=9606 GN=NEFH;sp|P12036|NFH_HUMAN Neurofilament heavy polypeptide OS=Homo sapiens OX=9606 GN=NEFH PE=1 SV=4	Color2 [A=255, R=169, G=169, B=169]	1	4					9	7	7	11.4	9.3	9.3	105.64	0	94.388	3191400000	55	2	16.7893	19.2511	17.2074	19.0824	19.078	19.9235	19.2017	19.7827
	1.72789	0.357038	P12081-4;P12081;P12081-3;P12081-2;P49590-2;P49590	P12081-4;P12081;P12081-3;P12081-2	Histidine--tRNA ligase, cytoplasmic	HARS	sp|P12081-4|SYHC_HUMAN Isoform 4 of Histidine--tRNA ligase, cytoplasmic OS=Homo sapiens OX=9606 GN=HARS;sp|P12081|SYHC_HUMAN Histidine--tRNA ligase, cytoplasmic OS=Homo sapiens OX=9606 GN=HARS PE=1 SV=2;sp|P12081-3|SYHC_HUMAN Isoform 3 of Histidine--tRNA l	Color2 [A=255, R=169, G=169, B=169]	1	4					11	11	11	23.9	23.9	23.9	54.846	0	64.823	1279100000	51	6	18.4731	17.7736	18.1969	18.0026	18.4484	18.2041	18.3983	18.1082
	1.30883	-1.3532	P12235	P12235	ADP/ATP translocase 1	SLC25A4	sp|P12235|ADT1_HUMAN ADP/ATP translocase 1 OS=Homo sapiens OX=9606 GN=SLC25A4 PE=1 SV=4	Color2 [A=255, R=169, G=169, B=169]	1	4					12	2	2	44.6	6	6	33.064	0.00068776	2.2092	1613200000	10	1	14.9123	16.7086	14.7843	16.9998	16.2843	17.2238	16.9491	17.4105
	1.10983	-1.0146	P12236;Q9H0C2	P12236	ADP/ATP translocase 3;ADP/ATP translocase 3, N-terminally processed	SLC25A6	sp|P12236|ADT3_HUMAN ADP/ATP translocase 3 OS=Homo sapiens OX=9606 GN=SLC25A6 PE=1 SV=4	Color2 [A=255, R=169, G=169, B=169]	1	4					17	17	4	56.4	56.4	14.8	32.866	0	177.47	101540000000	338	2	21.1717	22.572	21.1222	22.748	22.4995	22.9744	22.8307	23.388
	0.42161	0.126159	P12268	P12268	Inosine-5-monophosphate dehydrogenase 2	IMPDH2	sp|P12268|IMDH2_HUMAN Inosine-5-monophosphate dehydrogenase 2 OS=Homo sapiens OX=9606 GN=IMPDH2 PE=1 SV=2	Color2 [A=255, R=169, G=169, B=169]	1	4					13	12	12	29.4	28	28	55.804	0	147.17	1273400000	53	1	18.7992	18.395	18.4653	18.5929	18.8923	18.7553	18.8684	18.7774
	0.218831	0.0713406	P12270;P12270-2	P12270	Nucleoprotein TPR	TPR	sp|P12270|TPR_HUMAN Nucleoprotein TPR OS=Homo sapiens OX=9606 GN=TPR PE=1 SV=3	Color2 [A=255, R=169, G=169, B=169]	1	4					43	43	43	19.8	19.8	19.8	267.29	0	323.31	3610700000	185	2	19.8315	19.5748	19.6752	19.7889	20.0344	20.0345	20.0361	19.8937
	0.403563	-0.202152	P12271	P12271	Retinaldehyde-binding protein 1	RLBP1	sp|P12271|RLBP1_HUMAN Retinaldehyde-binding protein 1 OS=Homo sapiens OX=9606 GN=RLBP1 PE=1 SV=2	Color2 [A=255, R=169, G=169, B=169]	1	4					5	5	5	20.5	20.5	20.5	36.474	0	91.538	34461000000	74	1	20.7247	20.9263	20.5819	21.0689	21.4198	21.3448	21.1607	21.3557
	0.591862	-0.311297	P12277	P12277	Creatine kinase B-type	CKB	sp|P12277|KCRB_HUMAN Creatine kinase B-type OS=Homo sapiens OX=9606 GN=CKB PE=1 SV=1	Color2 [A=255, R=169, G=169, B=169]	1	4					10	10	10	40.9	40.9	40.9	42.644	0	323.31	690040000000	1221	1	23.9752	24.27	23.647	24.3759	24.4505	24.6087	24.6443	24.7076
	1.31878	-1.35384	P12532;P12532-2;P17540	P12532;P12532-2	Creatine kinase U-type, mitochondrial	CKMT1A	sp|P12532|KCRU_HUMAN Creatine kinase U-type, mitochondrial OS=Homo sapiens OX=9606 GN=CKMT1A PE=1 SV=1;sp|P12532-2|KCRU_HUMAN Isoform 2 of Creatine kinase U-type, mitochondrial OS=Homo sapiens OX=9606 GN=CKMT1A	Color2 [A=255, R=169, G=169, B=169]	1	4					11	11	11	36.5	36.5	36.5	47.036	0	273.17	161770000000	294	3	20.993	22.9418	21.0061	23.0559	22.2763	23.2427	23.1552	23.6055
	0.884751	-0.53843	P12694;P12694-2	P12694;P12694-2	2-oxoisovalerate dehydrogenase subunit alpha, mitochondrial	BCKDHA	sp|P12694|ODBA_HUMAN 2-oxoisovalerate dehydrogenase subunit alpha, mitochondrial OS=Homo sapiens OX=9606 GN=BCKDHA PE=1 SV=2;sp|P12694-2|ODBA_HUMAN Isoform 2 of 2-oxoisovalerate dehydrogenase subunit alpha, mitochondrial OS=Homo sapiens OX=9606 GN=BCKDHA	Color2 [A=255, R=169, G=169, B=169]	1	4					2	2	2	8.5	8.5	8.5	50.47	0	17.531	114600000	6	2	14.3067	14.9854	14.3765	15.3419	15.1572	15.5319	15.415	15.5499
	0.518055	0.204152	P12931;P12931-2	P12931;P12931-2	Proto-oncogene tyrosine-protein kinase Src	SRC	sp|P12931|SRC_HUMAN Proto-oncogene tyrosine-protein kinase Src OS=Homo sapiens OX=9606 GN=SRC PE=1 SV=3;sp|P12931-2|SRC_HUMAN Isoform 2 of Proto-oncogene tyrosine-protein kinase Src OS=Homo sapiens OX=9606 GN=SRC	Color2 [A=255, R=169, G=169, B=169]	1	4					12	12	8	30	30	22.2	59.834	0	148.15	892080000	52	2	17.5764	17.2674	17.7426	17.7145	18.0753	17.8249	18.061	17.8319
+	2.70773	0.67816	P12955-3;P12955;P12955-2	P12955-3;P12955;P12955-2	Xaa-Pro dipeptidase	PEPD	sp|P12955-3|PEPD_HUMAN Isoform 3 of Xaa-Pro dipeptidase OS=Homo sapiens OX=9606 GN=PEPD;sp|P12955|PEPD_HUMAN Xaa-Pro dipeptidase OS=Homo sapiens OX=9606 GN=PEPD PE=1 SV=3;sp|P12955-2|PEPD_HUMAN Isoform 2 of Xaa-Pro dipeptidase OS=Homo sapiens OX=9606 GN=PE	Color2 [A=255, R=0, G=0, B=255]	7	4					3	3	3	8.2	8.2	8.2	47.261	0	50.28	693790000	11	3	16.3129	15.2107	15.8859	15.1833	15.9554	15.4264	15.8179	15.439
	0.987124	0.2892	P12956-2;P12956	P12956-2;P12956	X-ray repair cross-complementing protein 6	XRCC6	sp|P12956-2|XRCC6_HUMAN Isoform 2 of X-ray repair cross-complementing protein 6 OS=Homo sapiens OX=9606 GN=XRCC6;sp|P12956|XRCC6_HUMAN X-ray repair cross-complementing protein 6 OS=Homo sapiens OX=9606 GN=XRCC6 PE=1 SV=2	Color2 [A=255, R=169, G=169, B=169]	1	4					4	4	4	8.1	8.1	8.1	65.148	0	4.8603	314560000	16	2	16.5791	15.9677	16.1598	15.943	16.443	16.3941	16.2022	15.9226
	1.48718	0.329446	P13010	P13010	X-ray repair cross-complementing protein 5	XRCC5	sp|P13010|XRCC5_HUMAN X-ray repair cross-complementing protein 5 OS=Homo sapiens OX=9606 GN=XRCC5 PE=1 SV=3	Color2 [A=255, R=169, G=169, B=169]	1	4					3	3	3	4.1	4.1	4.1	82.704	0.0021844	1.7697	586690000	8	1	15.869	15.2601	15.498	15.4432	15.8284	15.6341	15.8824	15.4227
	1.37484	0.50459	P13473;P13473-2;P13473-3	P13473;P13473-2;P13473-3	Lysosome-associated membrane glycoprotein 2	LAMP2	sp|P13473|LAMP2_HUMAN Lysosome-associated membrane glycoprotein 2 OS=Homo sapiens OX=9606 GN=LAMP2 PE=1 SV=2;sp|P13473-2|LAMP2_HUMAN Isoform LAMP-2B of Lysosome-associated membrane glycoprotein 2 OS=Homo sapiens OX=9606 GN=LAMP2;sp|P13473-3|LAMP2_HUMAN Iso	Color2 [A=255, R=169, G=169, B=169]	1	4					2	2	2	4.4	4.4	4.4	44.96	0	6.6724	337050000	15	3	17.3221	16.1955	16.7012	16.2722	16.7141	16.6539	16.6102	16.2077
	0.767205	-0.461712	P13521	P13521	Secretogranin-2;Secretoneurin;Manserin	SCG2	sp|P13521|SCG2_HUMAN Secretogranin-2 OS=Homo sapiens OX=9606 GN=SCG2 PE=1 SV=2	Color2 [A=255, R=169, G=169, B=169]	1	4					4	4	4	7.8	7.8	7.8	70.94	0	57.537	438740000	20	1	15.3039	15.5185	14.1589	15.6123	15.2355	15.5229	15.1965	15.0879
	0.478299	-0.328556	P13591-1;P13591;P13591-4;P13591-3;P13591-5;P13591-6	P13591-1;P13591;P13591-4;P13591-3;P13591-5	Neural cell adhesion molecule 1	NCAM1	sp|P13591-1|NCAM1_HUMAN Isoform 2 of Neural cell adhesion molecule 1 OS=Homo sapiens OX=9606 GN=NCAM1;sp|P13591|NCAM1_HUMAN Neural cell adhesion molecule 1 OS=Homo sapiens OX=9606 GN=NCAM1 PE=1 SV=3;sp|P13591-4|NCAM1_HUMAN Isoform 4 of Neural cell adhesion	Color2 [A=255, R=169, G=169, B=169]	1	4					13	13	13	21.3	21.3	21.3	93.36	0	182.9	28058000000	177	6	21.9877	22.3476	21.9692	22.7462	22.8956	22.8691	22.9125	23.1163
	0.994316	-0.924933	P13637;P13637-2;P13637-3;P54707;P54707-2	P13637;P13637-2;P13637-3	Sodium/potassium-transporting ATPase subunit alpha-3	ATP1A3	sp|P13637|AT1A3_HUMAN Sodium/potassium-transporting ATPase subunit alpha-3 OS=Homo sapiens OX=9606 GN=ATP1A3 PE=1 SV=3;sp|P13637-2|AT1A3_HUMAN Isoform 2 of Sodium/potassium-transporting ATPase subunit alpha-3 OS=Homo sapiens OX=9606 GN=ATP1A3;sp|P13637-3|A	Color2 [A=255, R=169, G=169, B=169]	1	4					39	39	22	47.5	47.5	28.8	111.75	0	323.31	170610000000	911	5	22.489	23.7145	22.418	24.0545	23.8253	24.2747	24.1392	24.5275
	2.20526	0.50285	P13639	P13639	Elongation factor 2	EEF2	sp|P13639|EF2_HUMAN Elongation factor 2 OS=Homo sapiens OX=9606 GN=EEF2 PE=1 SV=4	Color2 [A=255, R=169, G=169, B=169]	1	4					35	35	35	48.1	48.1	48.1	95.337	0	323.31	42550000000	270	1	22.85	21.9699	22.5978	22.1872	22.8463	22.4363	22.686	22.3752
+	2.04589	0.621154	P13667	P13667	Protein disulfide-isomerase A4	PDIA4	sp|P13667|PDIA4_HUMAN Protein disulfide-isomerase A4 OS=Homo sapiens OX=9606 GN=PDIA4 PE=1 SV=2	Color2 [A=255, R=0, G=0, B=255]	7	4					11	11	11	14.9	14.9	14.9	72.932	0	80.414	5522300000	87	1	20.1477	19.1501	19.911	19.3309	20.1416	19.75	19.7543	19.239
	0.375215	0.224118	P13674;P13674-2;P13674-3	P13674;P13674-2;P13674-3	Prolyl 4-hydroxylase subunit alpha-1	P4HA1	sp|P13674|P4HA1_HUMAN Prolyl 4-hydroxylase subunit alpha-1 OS=Homo sapiens OX=9606 GN=P4HA1 PE=1 SV=2;sp|P13674-2|P4HA1_HUMAN Isoform 2 of Prolyl 4-hydroxylase subunit alpha-1 OS=Homo sapiens OX=9606 GN=P4HA1;sp|P13674-3|P4HA1_HUMAN Isoform 3 of Prolyl 4-h	Color2 [A=255, R=169, G=169, B=169]	1	4					14	14	14	31.6	31.6	31.6	61.049	0	102.47	1840100000	53	3	19.3327	18.3868	18.6096	18.5319	18.9281	19.1147	18.4534	18.3939
	1.24764	0.36212	P13693;P13693-2;Q56UQ5	P13693;P13693-2	Translationally-controlled tumor protein	TPT1	sp|P13693|TCTP_HUMAN Translationally-controlled tumor protein OS=Homo sapiens OX=9606 GN=TPT1 PE=1 SV=1;sp|P13693-2|TCTP_HUMAN Isoform 2 of Translationally-controlled tumor protein OS=Homo sapiens OX=9606 GN=TPT1	Color2 [A=255, R=169, G=169, B=169]	1	4					5	5	5	31.4	31.4	31.4	19.595	0	69.603	2422200000	43	3	19.9341	19.0603	19.5351	19.4607	19.7945	19.5746	19.8844	19.604
	0.00529074	0.00301504	P13716;P13716-2	P13716;P13716-2	Delta-aminolevulinic acid dehydratase	ALAD	sp|P13716|HEM2_HUMAN Delta-aminolevulinic acid dehydratase OS=Homo sapiens OX=9606 GN=ALAD PE=1 SV=1;sp|P13716-2|HEM2_HUMAN Isoform 2 of Delta-aminolevulinic acid dehydratase OS=Homo sapiens OX=9606 GN=ALAD	Color2 [A=255, R=169, G=169, B=169]	1	4					5	5	5	17	17	17	36.294	0	7.3572	377780000	18	2	16.8046	16.6583	16.5702	16.8606	17.2971	17.1793	17.0347	16.9964
+	3.80129	2.23719	P13796;P13796-2	P13796	Plastin-2	LCP1	sp|P13796|PLSL_HUMAN Plastin-2 OS=Homo sapiens OX=9606 GN=LCP1 PE=1 SV=6	Color2 [A=255, R=0, G=0, B=255]	7	4					18	12	12	37.2	28.9	28.9	70.288	0	191.37	2437800000	74	2	20.5025	17.4314	20.0582	17.6362	19.6938	17.8872	19.3331	17.684
+	2.79062	0.957314	P13797;P13797-2;P13797-3;Q14651	P13797;P13797-2;P13797-3	Plastin-3	PLS3	sp|P13797|PLST_HUMAN Plastin-3 OS=Homo sapiens OX=9606 GN=PLS3 PE=1 SV=4;sp|P13797-2|PLST_HUMAN Isoform 2 of Plastin-3 OS=Homo sapiens OX=9606 GN=PLS3;sp|P13797-3|PLST_HUMAN Isoform 3 of Plastin-3 OS=Homo sapiens OX=9606 GN=PLS3	Color2 [A=255, R=0, G=0, B=255]	7	4					28	28	21	54.3	54.3	46	70.81	0	244.07	3136300000	114	4	20.3608	18.7436	20.034	19.0817	19.8632	19.1668	19.6568	19.0935
	1.42764	0.353539	P13798	P13798	Acylamino-acid-releasing enzyme	APEH	sp|P13798|ACPH_HUMAN Acylamino-acid-releasing enzyme OS=Homo sapiens OX=9606 GN=APEH PE=1 SV=4	Color2 [A=255, R=169, G=169, B=169]	1	4					7	7	7	13.5	13.5	13.5	81.224	0	173.77	1424100000	39	1	17.6743	16.8495	17.3023	17.1233	17.5642	17.3158	17.4381	17.2761
	1.05623	-0.656117	P13804;P13804-2	P13804;P13804-2	Electron transfer flavoprotein subunit alpha, mitochondrial	ETFA	sp|P13804|ETFA_HUMAN Electron transfer flavoprotein subunit alpha, mitochondrial OS=Homo sapiens OX=9606 GN=ETFA PE=1 SV=1;sp|P13804-2|ETFA_HUMAN Isoform 2 of Electron transfer flavoprotein subunit alpha, mitochondrial OS=Homo sapiens OX=9606 GN=ETFA	Color2 [A=255, R=169, G=169, B=169]	1	4					7	7	7	30.6	30.6	30.6	35.079	0	158.45	7495100000	69	2	18.6158	19.4686	18.5553	19.6291	19.4882	19.9292	19.7211	19.978
	2.24615	0.458798	P13807-2;P13807;P54840	P13807-2;P13807	Glycogen [starch] synthase, muscle	GYS1	sp|P13807-2|GYS1_HUMAN Isoform 2 of Glycogen [starch] synthase, muscle OS=Homo sapiens OX=9606 GN=GYS1;sp|P13807|GYS1_HUMAN Glycogen [starch] synthase, muscle OS=Homo sapiens OX=9606 GN=GYS1 PE=1 SV=2	Color2 [A=255, R=169, G=169, B=169]	1	4					10	10	10	15.8	15.8	15.8	76.482	0	16.015	503390000	36	3	17.6585	16.8905	17.5072	17.054	17.6995	17.2678	17.4373	17.255
	0.697446	-0.221983	P13861-2;P13861	P13861-2;P13861	cAMP-dependent protein kinase type II-alpha regulatory subunit	PRKAR2A	sp|P13861-2|KAP2_HUMAN Isoform 2 of cAMP-dependent protein kinase type II-alpha regulatory subunit OS=Homo sapiens OX=9606 GN=PRKAR2A;sp|P13861|KAP2_HUMAN cAMP-dependent protein kinase type II-alpha regulatory subunit OS=Homo sapiens OX=9606 GN=PRKAR2A PE=	Color2 [A=255, R=169, G=169, B=169]	1	4					14	14	13	43.5	43.5	39.5	43.066	0	313.01	15937000000	97	2	20.8329	21.006	20.6423	21.1426	21.0489	21.2802	21.2925	21.2757
	1.07526	0.307267	P13929;P13929-2;P13929-3	P13929;P13929-2;P13929-3	Beta-enolase	ENO3	sp|P13929|ENOB_HUMAN Beta-enolase OS=Homo sapiens OX=9606 GN=ENO3 PE=1 SV=5;sp|P13929-2|ENOB_HUMAN Isoform 2 of Beta-enolase OS=Homo sapiens OX=9606 GN=ENO3;sp|P13929-3|ENOB_HUMAN Isoform 3 of Beta-enolase OS=Homo sapiens OX=9606 GN=ENO3	Color2 [A=255, R=169, G=169, B=169]	1	4					11	6	6	33.2	17.7	17.7	46.986	0	219.13	188690000000	539	3	22.9959	22.1348	22.6579	22.6431	22.8991	22.6506	22.7529	22.6482
	1.14458	0.322317	P13984	P13984	General transcription factor IIF subunit 2	GTF2F2	sp|P13984|T2FB_HUMAN General transcription factor IIF subunit 2 OS=Homo sapiens OX=9606 GN=GTF2F2 PE=1 SV=2	Color2 [A=255, R=169, G=169, B=169]	1	4					7	7	7	32.5	32.5	32.5	28.38	0	54.927	312790000	30	1	16.9441	16.1748	16.5976	16.5349	16.9307	16.6689	16.909	16.7135
+	3.57786	1.3642	P14136;P14136-3;P14136-2	P14136;P14136-3;P14136-2	Glial fibrillary acidic protein	GFAP	sp|P14136|GFAP_HUMAN Glial fibrillary acidic protein OS=Homo sapiens OX=9606 GN=GFAP PE=1 SV=1;sp|P14136-3|GFAP_HUMAN Isoform 3 of Glial fibrillary acidic protein OS=Homo sapiens OX=9606 GN=GFAP;sp|P14136-2|GFAP_HUMAN Isoform 2 of Glial fibrillary acidic p	Color2 [A=255, R=0, G=0, B=0]	7	4					15	14	14	29.2	27.5	27.5	49.88	0	115.67	269530000000	250	3	24.7839	23.2468	24.5036	23.2138	25.0857	23.6604	24.4638	23.2591
	1.16757	0.25083	P14314-2;P14314	P14314-2;P14314	Glucosidase 2 subunit beta	PRKCSH	sp|P14314-2|GLU2B_HUMAN Isoform 2 of Glucosidase 2 subunit beta OS=Homo sapiens OX=9606 GN=PRKCSH;sp|P14314|GLU2B_HUMAN Glucosidase 2 subunit beta OS=Homo sapiens OX=9606 GN=PRKCSH PE=1 SV=2	Color2 [A=255, R=169, G=169, B=169]	1	4					7	7	7	11.2	11.2	11.2	59.177	0	18.263	2886800000	41	2	19.9367	19.438	19.7376	19.6058	20.0733	19.8557	19.8207	19.6654
+	2.91367	1.37628	P14317;P14317-2	P14317	Hematopoietic lineage cell-specific protein	HCLS1	sp|P14317|HCLS1_HUMAN Hematopoietic lineage cell-specific protein OS=Homo sapiens OX=9606 GN=HCLS1 PE=1 SV=3	Color2 [A=255, R=0, G=0, B=255]	7	4					3	3	3	8	8	8	54.013	0	7.3648	206440000	12	2	16.8515	14.6909	16.4723	15.2212	16.7765	15.2926	16.1507	15.5411
	1.15858	-0.665785	P14324-2;P14324	P14324-2;P14324	Farnesyl pyrophosphate synthase	FDPS	sp|P14324-2|FPPS_HUMAN Isoform 2 of Farnesyl pyrophosphate synthase OS=Homo sapiens OX=9606 GN=FDPS;sp|P14324|FPPS_HUMAN Farnesyl pyrophosphate synthase OS=Homo sapiens OX=9606 GN=FDPS PE=1 SV=4	Color2 [A=255, R=169, G=169, B=169]	1	4					2	2	2	5.7	5.7	5.7	40.532	0	15.833	84128000	5	2	13.4424	14.8175	13.9002	14.693	13.9549	14.9047	14.7349	14.2804
	0.902578	-0.693899	P14415	P14415	Sodium/potassium-transporting ATPase subunit beta-2	ATP1B2	sp|P14415|AT1B2_HUMAN Sodium/potassium-transporting ATPase subunit beta-2 OS=Homo sapiens OX=9606 GN=ATP1B2 PE=1 SV=3	Color2 [A=255, R=169, G=169, B=169]	1	4					8	8	8	24.8	24.8	24.8	33.367	0	59.435	14734000000	61	1	19.5596	20.5908	19.6865	20.9136	20.5117	20.9708	21.1318	21.1899
	1.85628	0.435452	P14550	P14550	Alcohol dehydrogenase [NADP(+)]	AKR1A1	sp|P14550|AK1A1_HUMAN Aldo-keto reductase family 1 member A1 OS=Homo sapiens OX=9606 GN=AKR1A1 PE=1 SV=3	Color2 [A=255, R=169, G=169, B=169]	1	4					7	7	7	23.7	23.7	23.7	36.573	0	85.56	6519200000	56	1	19.5619	19.0496	19.4366	19.135	19.8712	19.2352	19.7308	19.439
	0.146363	-0.0557318	P14618;P14618-3;P30613-2;P30613	P14618;P14618-3	Pyruvate kinase PKM	PKM	sp|P14618|KPYM_HUMAN Pyruvate kinase PKM OS=Homo sapiens OX=9606 GN=PKM PE=1 SV=4;sp|P14618-3|KPYM_HUMAN Isoform 3 of Pyruvate kinase PKM OS=Homo sapiens OX=9606 GN=PKM	Color2 [A=255, R=169, G=169, B=169]	1	4					25	3	3	49.5	5.3	5.3	57.936	0	31.253	35709000000	330	4	20.4575	20.1725	20.2437	20.5171	20.4406	20.5297	20.6223	20.7678
	0.850989	-0.326765	P14618-2	P14618-2	Pyruvate kinase PKM	PKM	sp|P14618-2|KPYM_HUMAN Isoform M1 of Pyruvate kinase PKM OS=Homo sapiens OX=9606 GN=PKM	Color2 [A=255, R=169, G=169, B=169]	1	4					27	27	5	54.2	54.2	10	58.061	0	323.31	333770000000	1399	1	23.9983	24.0704	23.8027	24.454	24.0798	24.4112	24.4668	24.7192
	0.353353	-0.160072	P14621	P14621	Acylphosphatase-2	ACYP2	sp|P14621|ACYP2_HUMAN Acylphosphatase-2 OS=Homo sapiens OX=9606 GN=ACYP2 PE=1 SV=2	Color2 [A=255, R=169, G=169, B=169]	1	4					2	2	2	17.2	17.2	17.2	11.139	0.0021954	1.8218	344600000	9	1	16.2018	16.3516	16.2076	16.6107	16.7905	16.7986	16.7399	16.8192
	0.370315	0.153005	P14625;Q58FF3	P14625	Endoplasmin	HSP90B1	sp|P14625|ENPL_HUMAN Endoplasmin OS=Homo sapiens OX=9606 GN=HSP90B1 PE=1 SV=1	Color2 [A=255, R=169, G=169, B=169]	1	4					37	37	36	46.1	46.1	44.6	92.468	0	323.31	44347000000	309	2	21.9968	21.5547	21.7775	21.8317	22.3553	22.1912	22.0456	21.9857
	0.0685283	0.0286884	P14678-2;P63162;P14678;P63162-2;P14678-3	P14678-2;P63162;P14678;P63162-2;P14678-3	Small nuclear ribonucleoprotein-associated proteins B and B;Small nuclear ribonucleoprotein-associated protein N	SNRPB;SNRPN	sp|P14678-2|RSMB_HUMAN Isoform SM-B of Small nuclear ribonucleoprotein-associated proteins B and B OS=Homo sapiens OX=9606 GN=SNRPB;sp|P63162|RSMN_HUMAN Small nuclear ribonucleoprotein-associated protein N OS=Homo sapiens OX=9606 GN=SNRPN PE=1 SV=1;sp|P14	Color2 [A=255, R=169, G=169, B=169]	1	4					4	4	4	18.6	18.6	18.6	23.656	0	80.568	2561100000	28	5	18.0902	17.8624	17.8555	18.0784	18.2711	18.2479	18.3742	18.2875
	0.932613	0.279531	P14735;P14735-2	P14735	Insulin-degrading enzyme	IDE	sp|P14735|IDE_HUMAN Insulin-degrading enzyme OS=Homo sapiens OX=9606 GN=IDE PE=1 SV=4	Color2 [A=255, R=169, G=169, B=169]	1	4					13	13	13	13.8	13.8	13.8	117.97	0	51.277	777430000	47	2	18.3738	17.6362	17.8288	17.7721	18.2525	18.0619	17.9859	17.8526
	1.21452	-1.04266	P14854	P14854	Cytochrome c oxidase subunit 6B1	COX6B1	sp|P14854|CX6B1_HUMAN Cytochrome c oxidase subunit 6B1 OS=Homo sapiens OX=9606 GN=COX6B1 PE=1 SV=2	Color2 [A=255, R=169, G=169, B=169]	1	4					2	2	2	22.1	22.1	22.1	10.192	0	11.925	2129200000	15	1	17.0013	18.7833	17.0326	18.7208	18.3699	18.9225	18.7417	18.8896
	0.243137	-0.0797265	P14859-4;P14859-5;P14859-3;P14859;P14859-2;P14859-6;P09086-4;Q9UKI9-3;Q9UKI9;Q9UKI9-2;P09086-3;P09086-2;P09086;P09086-5	P14859-4;P14859-5;P14859-3;P14859;P14859-2;P14859-6;P09086-4;Q9UKI9-3;Q9UKI9;Q9UKI9-2;P09086-3;P09086-2;P09086;P09086-5	POU domain, class 2, transcription factor 1;POU domain, class 2, transcription factor 2;POU domain, class 2, transcription factor 3	POU2F1;POU2F2;POU2F3	sp|P14859-4|PO2F1_HUMAN Isoform 4 of POU domain, class 2, transcription factor 1 OS=Homo sapiens OX=9606 GN=POU2F1;sp|P14859-5|PO2F1_HUMAN Isoform 5 of POU domain, class 2, transcription factor 1 OS=Homo sapiens OX=9606 GN=POU2F1;sp|P14859-3|PO2F1_HUMAN Is	Color2 [A=255, R=169, G=169, B=169]	1	4					3	3	3	6.1	6.1	6.1	68.143	0.00024056	2.6625	53658000	8	14	13.7872	13.8067	13.5174	13.788	13.9257	13.9979	14.0698	14.0264
	0.189561	-0.0978322	P14866-2;P14866	P14866-2;P14866	Heterogeneous nuclear ribonucleoprotein L	HNRNPL	sp|P14866-2|HNRPL_HUMAN Isoform 2 of Heterogeneous nuclear ribonucleoprotein L OS=Homo sapiens OX=9606 GN=HNRNPL;sp|P14866|HNRPL_HUMAN Heterogeneous nuclear ribonucleoprotein L OS=Homo sapiens OX=9606 GN=HNRNPL PE=1 SV=2	Color2 [A=255, R=169, G=169, B=169]	1	4					15	15	14	53.7	53.7	52.2	50.56	0	323.31	15973000000	175	2	21.0879	21.1389	20.9727	21.4126	21.5813	21.5611	21.6697	21.5902
	1.11513	-0.926652	P14867;P31644	P14867	Gamma-aminobutyric acid receptor subunit alpha-1	GABRA1	sp|P14867|GBRA1_HUMAN Gamma-aminobutyric acid receptor subunit alpha-1 OS=Homo sapiens OX=9606 GN=GABRA1 PE=1 SV=3	Color2 [A=255, R=169, G=169, B=169]	1	4					4	4	2	8.3	8.3	3.9	51.801	0.00088988	1.9434	105940000	9	2	13.8489	14.8896	13.7154	15.4759	14.8349	15.616	15.3925	15.5168
	0.142679	0.0490026	P14868;P14868-2	P14868;P14868-2	Aspartate--tRNA ligase, cytoplasmic	DARS	sp|P14868|SYDC_HUMAN Aspartate--tRNA ligase, cytoplasmic OS=Homo sapiens OX=9606 GN=DARS PE=1 SV=2;sp|P14868-2|SYDC_HUMAN Isoform 2 of Aspartate--tRNA ligase, cytoplasmic OS=Homo sapiens OX=9606 GN=DARS	Color2 [A=255, R=169, G=169, B=169]	1	4					19	19	19	40.3	40.3	40.3	57.136	0	157.78	4760700000	94	2	20.524	20.176	20.3802	20.5951	20.6634	20.6189	20.6637	20.6453
	0.766538	0.44878	P14923	P14923	Junction plakoglobin	JUP	sp|P14923|PLAK_HUMAN Junction plakoglobin OS=Homo sapiens OX=9606 GN=JUP PE=1 SV=3	Color2 [A=255, R=169, G=169, B=169]	1	4					17	12	12	27.9	20.5	20.5	81.744	0	86.497	579880000	43	1	17.3424	16.9208	16.9853	17.2984	17.8703	17.2439	18.2326	17.1722
	1.04379	-1.00425	P14927;P14927-2	P14927;P14927-2	Cytochrome b-c1 complex subunit 7	UQCRB	sp|P14927|QCR7_HUMAN Cytochrome b-c1 complex subunit 7 OS=Homo sapiens OX=9606 GN=UQCRB PE=1 SV=2;sp|P14927-2|QCR7_HUMAN Isoform 2 of Cytochrome b-c1 complex subunit 7 OS=Homo sapiens OX=9606 GN=UQCRB	Color2 [A=255, R=169, G=169, B=169]	1	4					3	3	3	18.9	18.9	18.9	13.53	0	8.6275	611050000	11	2	14.6307	15.9255	14.6222	16.498	15.7855	16.3353	16.5091	16.8056
	0.14931	0.0574341	P15056;P04049;P04049-2;P10398	P15056	Serine/threonine-protein kinase B-raf	BRAF	sp|P15056|BRAF_HUMAN Serine/threonine-protein kinase B-raf OS=Homo sapiens OX=9606 GN=BRAF PE=1 SV=4	Color2 [A=255, R=169, G=169, B=169]	1	4					5	5	5	8.1	8.1	8.1	84.436	0	8.3506	283100000	22	4	17.0513	16.7432	16.8498	17.0244	17.248	17.3114	17.2026	17.043
	1.18157	-1.77675	P15104	P15104	Glutamine synthetase	GLUL	sp|P15104|GLNA_HUMAN Glutamine synthetase OS=Homo sapiens OX=9606 GN=GLUL PE=1 SV=4	Color2 [A=255, R=169, G=169, B=169]	1	4					9	9	9	30	30	30	42.064	0	323.31	109820000000	323	1	19.0737	22.0707	20.0217	22.4107	22.0156	22.5365	22.0874	23.2876
	1.13914	0.592803	P15121	P15121	Aldose reductase	AKR1B1	sp|P15121|ALDR_HUMAN Aldo-keto reductase family 1 member B1 OS=Homo sapiens OX=9606 GN=AKR1B1 PE=1 SV=3	Color2 [A=255, R=169, G=169, B=169]	1	4					3	3	3	22.2	22.2	22.2	35.853	0	5.3305	2333500000	14	1	17.7502	16.9297	16.8254	16.5072	17.8555	17.2067	17.4469	16.8632
	1.55129	0.583319	P15144	P15144	Aminopeptidase N	ANPEP	sp|P15144|AMPN_HUMAN Aminopeptidase N OS=Homo sapiens OX=9606 GN=ANPEP PE=1 SV=4	Color2 [A=255, R=169, G=169, B=169]	1	4					3	3	3	2.1	2.1	2.1	109.54	0	6.4896	718850000	22	1	17.5976	16.5669	17.1562	16.9905	17.8618	17.2389	17.4386	16.9246
	1.76333	0.515826	P15170;P15170-2;P15170-3;Q8IYD1	P15170;P15170-2;P15170-3;Q8IYD1	Eukaryotic peptide chain release factor GTP-binding subunit ERF3A;Eukaryotic peptide chain release factor GTP-binding subunit ERF3B	GSPT1;GSPT2	sp|P15170|ERF3A_HUMAN Eukaryotic peptide chain release factor GTP-binding subunit ERF3A OS=Homo sapiens OX=9606 GN=GSPT1 PE=1 SV=1;sp|P15170-2|ERF3A_HUMAN Isoform 2 of Eukaryotic peptide chain release factor GTP-binding subunit ERF3A OS=Homo sapiens OX=960	Color2 [A=255, R=169, G=169, B=169]	1	4					12	12	12	26.9	26.9	26.9	55.755	0	121.2	1340800000	69	4	19.8698	18.8568	19.533	19.2494	19.9114	19.3759	19.6774	19.4462
+	2.96234	0.751097	P15311	P15311	Ezrin	EZR	sp|P15311|EZRI_HUMAN Ezrin OS=Homo sapiens OX=9606 GN=EZR PE=1 SV=4	Color2 [A=255, R=0, G=0, B=255]	7	4					19	7	7	27.8	12.6	12.6	69.412	0	25.135	3828400000	32	1	19.7033	18.705	19.86	19.131	19.9118	19.1844	19.6159	19.0663
	0.279151	0.150059	P15374	P15374	Ubiquitin carboxyl-terminal hydrolase isozyme L3	UCHL3	sp|P15374|UCHL3_HUMAN Ubiquitin carboxyl-terminal hydrolase isozyme L3 OS=Homo sapiens OX=9606 GN=UCHL3 PE=1 SV=1	Color2 [A=255, R=169, G=169, B=169]	1	4					4	4	4	30.4	30.4	30.4	26.182	0	43.932	633570000	11	1	15.1019	15.0488	15.2178	15.353	15.8296	15.3107	15.7885	15.6251
+	1.55926	1.52566	P15559-3;P15559-2;P15559	P15559-3;P15559-2;P15559	NAD(P)H dehydrogenase [quinone] 1	NQO1	sp|P15559-3|NQO1_HUMAN Isoform 3 of NAD(P)H dehydrogenase [quinone] 1 OS=Homo sapiens OX=9606 GN=NQO1;sp|P15559-2|NQO1_HUMAN Isoform 2 of NAD(P)H dehydrogenase [quinone] 1 OS=Homo sapiens OX=9606 GN=NQO1;sp|P15559|NQO1_HUMAN NAD(P)H dehydrogenase [quinone]	Color2 [A=255, R=0, G=0, B=255]	7	4					2	2	2	8.1	8.1	8.1	26.365	0.0023991	1.7624	502850000	8	3	19.6998	16.3798	18.0202	16.7591	18.6125	17.0575	17.891	17.9244
	1.80534	0.488479	P15586-2;P15586	P15586-2;P15586	N-acetylglucosamine-6-sulfatase	GNS	sp|P15586-2|GNS_HUMAN Isoform 2 of N-acetylglucosamine-6-sulfatase OS=Homo sapiens OX=9606 GN=GNS;sp|P15586|GNS_HUMAN N-acetylglucosamine-6-sulfatase OS=Homo sapiens OX=9606 GN=GNS PE=1 SV=3	Color2 [A=255, R=169, G=169, B=169]	1	4					4	4	4	8.6	8.6	8.6	59.988	0	18.148	405400000	21	2	16.2812	15.3058	16.0522	15.5163	16.0731	15.8596	16.0887	15.8596
	2.01116	0.446927	P15735-2;P15735	P15735-2;P15735	Phosphorylase b kinase gamma catalytic chain, liver/testis isoform	PHKG2	sp|P15735-2|PHKG2_HUMAN Isoform 2 of Phosphorylase b kinase gamma catalytic chain, liver/testis isoform OS=Homo sapiens OX=9606 GN=PHKG2;sp|P15735|PHKG2_HUMAN Phosphorylase b kinase gamma catalytic chain, liver/testis isoform OS=Homo sapiens OX=9606 GN=PHK	Color2 [A=255, R=169, G=169, B=169]	1	4					6	6	6	23.5	23.5	23.5	43.157	0	32.664	171660000	19	2	16.8505	15.9778	16.594	16.2889	16.7021	16.4686	16.577	16.2007
	0.632904	0.198246	P15880	P15880	40S ribosomal protein S2	RPS2	sp|P15880|RS2_HUMAN 40S ribosomal protein S2 OS=Homo sapiens OX=9606 GN=RPS2 PE=1 SV=2	Color2 [A=255, R=169, G=169, B=169]	1	4					11	11	11	41	41	41	31.324	0	90.609	12293000000	99	1	20.7804	20.3234	20.5817	20.6438	20.9347	20.7379	21.0394	20.8382
	0.280456	0.108628	P15882;P15882-3;P15882-2	P15882;P15882-3;P15882-2	N-chimaerin	CHN1	sp|P15882|CHIN_HUMAN N-chimaerin OS=Homo sapiens OX=9606 GN=CHN1 PE=1 SV=3;sp|P15882-3|CHIN_HUMAN Isoform 3 of N-chimaerin OS=Homo sapiens OX=9606 GN=CHN1;sp|P15882-2|CHIN_HUMAN Isoform Alpha-1 of N-chimaerin OS=Homo sapiens OX=9606 GN=CHN1	Color2 [A=255, R=169, G=169, B=169]	1	4					6	6	6	17.6	17.6	17.6	53.172	0	21.688	153250000	21	3	15.6871	15.6063	15.7372	15.786	16.1456	15.9948	16.2026	15.9509
	0.161522	0.103795	P15924;P15924-3;P15924-2	P15924;P15924-3;P15924-2	Desmoplakin	DSP	sp|P15924|DESP_HUMAN Desmoplakin OS=Homo sapiens OX=9606 GN=DSP PE=1 SV=3;sp|P15924-3|DESP_HUMAN Isoform DSPIa of Desmoplakin OS=Homo sapiens OX=9606 GN=DSP;sp|P15924-2|DESP_HUMAN Isoform DPII of Desmoplakin OS=Homo sapiens OX=9606 GN=DSP	Color2 [A=255, R=169, G=169, B=169]	1	4					18	18	18	7.9	7.9	7.9	331.77	0	72.385	989220000	84	3	17.1613	17.1559	17.0573	17.5272	18.0726	17.4433	17.6441	17.3937
	0.090299	0.0481794	P15927;P15927-2;P15927-3	P15927;P15927-2;P15927-3	Replication protein A 32 kDa subunit	RPA2	sp|P15927|RFA2_HUMAN Replication protein A 32 kDa subunit OS=Homo sapiens OX=9606 GN=RPA2 PE=1 SV=1;sp|P15927-2|RFA2_HUMAN Isoform 2 of Replication protein A 32 kDa subunit OS=Homo sapiens OX=9606 GN=RPA2;sp|P15927-3|RFA2_HUMAN Isoform 3 of Replication pro	Color2 [A=255, R=169, G=169, B=169]	1	4					3	3	3	17.8	17.8	17.8	29.247	0	7.1217	444210000	10	3	15.8794	15.8209	15.8927	16.1696	16.4231	16.2126	16.4851	16.2844
+	3.59353	1.04944	P16070;P16070-16;P16070-5;P16070-7;P16070-3;P16070-6;P16070-4;P16070-17;P16070-8;P16070-10;P16070-11;P16070-13;P16070-14;P16070-12;P16070-18;P16070-15;P16070-9;P16070-19	P16070;P16070-16;P16070-5;P16070-7;P16070-3;P16070-6;P16070-4;P16070-17;P16070-8;P16070-10;P16070-11;P16070-13;P16070-14;P16070-12;P16070-18	CD44 antigen	CD44	sp|P16070|CD44_HUMAN CD44 antigen OS=Homo sapiens OX=9606 GN=CD44 PE=1 SV=3;sp|P16070-16|CD44_HUMAN Isoform 16 of CD44 antigen OS=Homo sapiens OX=9606 GN=CD44;sp|P16070-5|CD44_HUMAN Isoform 5 of CD44 antigen OS=Homo sapiens OX=9606 GN=CD44;sp|P16070-7|CD44	Color2 [A=255, R=0, G=0, B=255]	7	4					3	3	3	3.5	3.5	3.5	81.537	0	2.7432	2705700000	18	18	21.1029	19.6975	21.0121	20.1441	21.2593	20.0259	20.887	20.196
	0.155398	-0.0945606	P16152	P16152	Carbonyl reductase [NADPH] 1	CBR1	sp|P16152|CBR1_HUMAN Carbonyl reductase [NADPH] 1 OS=Homo sapiens OX=9606 GN=CBR1 PE=1 SV=3	Color2 [A=255, R=169, G=169, B=169]	1	4					5	5	2	26.4	26.4	9.7	30.375	0	80.681	1569700000	38	1	17.0126	17.1105	16.6608	16.986	17.5175	17.4666	17.4412	17.4472
	0.0746671	-0.0688252	P16157-2;P16157-8;P16157-12;P16157-21;P16157;P16157-3;P16157-16;P16157-5;P16157-15;P16157-11;P16157-10;P16157-13;P16157-4;P16157-7;P16157-6;P16157-9;P16157-14	P16157-2;P16157-8;P16157-12;P16157-21;P16157;P16157-3;P16157-16;P16157-5;P16157-15;P16157-11;P16157-10;P16157-13;P16157-4;P16157-7;P16157-6;P16157-9;P16157-14	Ankyrin-1	ANK1	sp|P16157-2|ANK1_HUMAN Isoform Er16 of Ankyrin-1 OS=Homo sapiens OX=9606 GN=ANK1;sp|P16157-8|ANK1_HUMAN Isoform Er7 of Ankyrin-1 OS=Homo sapiens OX=9606 GN=ANK1;sp|P16157-12|ANK1_HUMAN Isoform Er11 of Ankyrin-1 OS=Homo sapiens OX=9606 GN=ANK1;sp|P16157-21|	Color2 [A=255, R=169, G=169, B=169]	1	4					20	17	17	20.6	18.7	18.7	166.48	0	78.535	897750000	55	17	18.6912	17.5087	17.5205	18.0628	17.577	18.2295	18.0956	18.3586
	0.268965	-0.0842371	P16219	P16219	Short-chain specific acyl-CoA dehydrogenase, mitochondrial	ACADS	sp|P16219|ACADS_HUMAN Short-chain specific acyl-CoA dehydrogenase, mitochondrial OS=Homo sapiens OX=9606 GN=ACADS PE=1 SV=1	Color2 [A=255, R=169, G=169, B=169]	1	4					3	3	3	10.4	10.4	10.4	44.297	0	29.509	277140000	14	1	14.8677	15.0272	14.8626	14.6204	14.892	15.1547	14.6617	14.8187
	0.267464	0.0906763	P16220-2;P16220;P16220-3;Q03060-23;Q03060-9;Q03060-24;Q03060-8;Q03060-32;Q03060-26;Q03060-21;Q03060-31;Q03060-6;P18846-2;P18846	P16220-2;P16220;P16220-3;Q03060-23;Q03060-9;Q03060-24;Q03060-8;Q03060-32;Q03060-26;Q03060-21;Q03060-31;Q03060-6;P18846-2;P18846	Cyclic AMP-responsive element-binding protein 1;Cyclic AMP-dependent transcription factor ATF-1	CREB1;ATF1	sp|P16220-2|CREB1_HUMAN Isoform CREB-B of Cyclic AMP-responsive element-binding protein 1 OS=Homo sapiens OX=9606 GN=CREB1;sp|P16220|CREB1_HUMAN Cyclic AMP-responsive element-binding protein 1 OS=Homo sapiens OX=9606 GN=CREB1 PE=1 SV=2;sp|P16220-3|CREB1_HU	Color2 [A=255, R=169, G=169, B=169]	1	4					4	4	4	18	18	18	35.136	0	24.182	176750000	13	14	14.8672	14.4938	14.6617	14.8885	15.0782	14.944	14.9966	14.9148
	1.47778	-0.622669	P16298;P16298-4;P16298-3;P16298-2	P16298;P16298-4;P16298-3;P16298-2	Serine/threonine-protein phosphatase 2B catalytic subunit beta isoform	PPP3CB	sp|P16298|PP2BB_HUMAN Serine/threonine-protein phosphatase 2B catalytic subunit beta isoform OS=Homo sapiens OX=9606 GN=PPP3CB PE=1 SV=2;sp|P16298-4|PP2BB_HUMAN Isoform 4 of Serine/threonine-protein phosphatase 2B catalytic subunit beta isoform OS=Homo sap	Color2 [A=255, R=169, G=169, B=169]	1	4					10	5	5	20.6	11.1	11.1	59.024	0	19.289	166380000	10	4	13.9727	14.8153	14.0626	14.9346	14.574	15.141	14.8759	15.085
	0.277076	0.143112	P16333;P16333-2	P16333;P16333-2	Cytoplasmic protein NCK1	NCK1	sp|P16333|NCK1_HUMAN Cytoplasmic protein NCK1 OS=Homo sapiens OX=9606 GN=NCK1 PE=1 SV=1;sp|P16333-2|NCK1_HUMAN Isoform 2 of Cytoplasmic protein NCK1 OS=Homo sapiens OX=9606 GN=NCK1	Color2 [A=255, R=169, G=169, B=169]	1	4					5	5	4	14.3	14.3	12.2	42.864	0	74.72	142590000	14	2	15.1101	14.8923	15.2627	15.2838	15.3418	15.3441	15.8875	15.5095
	1.32713	-1.12112	P16389;P16389-2	P16389;P16389-2	Potassium voltage-gated channel subfamily A member 2	KCNA2	sp|P16389|KCNA2_HUMAN Potassium voltage-gated channel subfamily A member 2 OS=Homo sapiens OX=9606 GN=KCNA2 PE=1 SV=2;sp|P16389-2|KCNA2_HUMAN Isoform 2 of Potassium voltage-gated channel subfamily A member 2 OS=Homo sapiens OX=9606 GN=KCNA2	Color2 [A=255, R=169, G=169, B=169]	1	4					5	5	3	17.6	17.6	12.4	56.716	0	16.697	83786000	13	2	13.1932	14.3564	12.8559	14.8104	14.1	15.174	14.6697	14.9625
	0.142706	-0.0668201	P16401	P16401	Histone H1.5	HIST1H1B	sp|P16401|H15_HUMAN Histone H1.5 OS=Homo sapiens OX=9606 GN=HIST1H1B PE=1 SV=3	Color2 [A=255, R=169, G=169, B=169]	1	4					7	5	5	24.3	15	15	22.58	0	36.237	15313000000	54	1	20.2581	20.1153	20.2063	20.4354	19.9152	20.0836	20.557	20.5696
	0.856255	0.272249	P16435	P16435	NADPH--cytochrome P450 reductase	POR	sp|P16435|NCPR_HUMAN NADPH--cytochrome P450 reductase OS=Homo sapiens OX=9606 GN=POR PE=1 SV=2	Color2 [A=255, R=169, G=169, B=169]	1	4					6	6	6	10.6	10.6	10.6	76.689	0	64.28	1105600000	38	1	18.9986	18.2341	18.4551	18.513	18.8472	18.7593	18.8652	18.5708
	1.08477	-0.63684	P16499	P16499	Rod cGMP-specific 3,5-cyclic phosphodiesterase subunit alpha	PDE6A	sp|P16499|PDE6A_HUMAN Rod cGMP-specific 3,5-cyclic phosphodiesterase subunit alpha OS=Homo sapiens OX=9606 GN=PDE6A PE=1 SV=4	Color2 [A=255, R=169, G=169, B=169]	1	4					17	11	11	21.5	15.5	15.5	99.546	0	101.51	3418900000	57	1	18.3128	19.243	17.7681	18.9221	18.5143	18.5954	18.9845	19.3665
	1.09291	-0.993789	P16520;P16520-2	P16520;P16520-2	Guanine nucleotide-binding protein G(I)/G(S)/G(T) subunit beta-3	GNB3	sp|P16520|GBB3_HUMAN Guanine nucleotide-binding protein G(I)/G(S)/G(T) subunit beta-3 OS=Homo sapiens OX=9606 GN=GNB3 PE=1 SV=1;sp|P16520-2|GBB3_HUMAN Isoform 2 of Guanine nucleotide-binding protein G(I)/G(S)/G(T) subunit beta-3 OS=Homo sapiens OX=9606 GN=	Color2 [A=255, R=169, G=169, B=169]	1	4					7	6	6	39.7	36.8	36.8	37.221	0	154.9	5853300000	63	2	19.0896	20.5507	18.8326	20.602	20.0946	20.7824	20.8539	20.9107
	0.019674	-0.00972843	P16615;P16615-5;P16615-2;P16615-3;P16615-4	P16615;P16615-5;P16615-2;P16615-3;P16615-4	Sarcoplasmic/endoplasmic reticulum calcium ATPase 2	ATP2A2	sp|P16615|AT2A2_HUMAN Sarcoplasmic/endoplasmic reticulum calcium ATPase 2 OS=Homo sapiens OX=9606 GN=ATP2A2 PE=1 SV=1;sp|P16615-5|AT2A2_HUMAN Isoform 5 of Sarcoplasmic/endoplasmic reticulum calcium ATPase 2 OS=Homo sapiens OX=9606 GN=ATP2A2;sp|P16615-2|AT2	Color2 [A=255, R=169, G=169, B=169]	1	4					30	30	14	34.7	34.7	18.1	114.76	0	323.31	8884700000	191	5	20.0597	20.0685	20.1205	20.3515	20.5635	20.4969	20.5732	20.4389
	1.46649	0.990869	P16930;P16930-2	P16930;P16930-2	Fumarylacetoacetase	FAH	sp|P16930|FAAA_HUMAN Fumarylacetoacetase OS=Homo sapiens OX=9606 GN=FAH PE=1 SV=2;sp|P16930-2|FAAA_HUMAN Isoform 2 of Fumarylacetoacetase OS=Homo sapiens OX=9606 GN=FAH	Color2 [A=255, R=169, G=169, B=169]	1	4					4	4	4	10.3	10.3	10.3	46.374	0	9.1139	241870000	10	2	16.6621	15.0742	17.076	16.2062	17.3364	16.5852	16.6427	15.8882
	1.07413	0.335219	P16949;P16949-2	P16949;P16949-2	Stathmin	STMN1	sp|P16949|STMN1_HUMAN Stathmin OS=Homo sapiens OX=9606 GN=STMN1 PE=1 SV=3;sp|P16949-2|STMN1_HUMAN Isoform 2 of Stathmin OS=Homo sapiens OX=9606 GN=STMN1	Color2 [A=255, R=169, G=169, B=169]	1	4					5	5	4	29.5	29.5	23.5	17.302	0	11.951	6392900000	38	2	19.1414	18.4955	19.3213	18.9359	19.2749	19.1245	19.3434	19.1842
	0.332937	0.18773	P17026	P17026	Zinc finger protein 22	ZNF22	sp|P17026|ZNF22_HUMAN Zinc finger protein 22 OS=Homo sapiens OX=9606 GN=ZNF22 PE=1 SV=3	Color2 [A=255, R=169, G=169, B=169]	1	4					2	2	2	11.2	11.2	11.2	25.915	0	7.4736	176560000	11	1	16.1479	15.5234	15.8092	16.0356	16.4707	15.961	16.315	16.4718
	0.995544	0.397182	P17050	P17050	Alpha-N-acetylgalactosaminidase	NAGA	sp|P17050|NAGAB_HUMAN Alpha-N-acetylgalactosaminidase OS=Homo sapiens OX=9606 GN=NAGA PE=1 SV=2	Color2 [A=255, R=169, G=169, B=169]	1	4					2	2	2	5.6	5.6	5.6	46.564	0	5.0558	283100000	11	1	16.8748	16.4537	17.1408	16.6594	17.5559	17.1165	17.2174	16.9705
	0.222477	0.0615273	P17096;P17096-3	P17096;P17096-3	High mobility group protein HMG-I/HMG-Y	HMGA1	sp|P17096|HMGA1_HUMAN High mobility group protein HMG-I/HMG-Y OS=Homo sapiens OX=9606 GN=HMGA1 PE=1 SV=3;sp|P17096-3|HMGA1_HUMAN Isoform HMG-R of High mobility group protein HMG-I/HMG-Y OS=Homo sapiens OX=9606 GN=HMGA1	Color2 [A=255, R=169, G=169, B=169]	1	4					4	4	2	41.1	41.1	15	11.676	0	24.889	9927700000	38	2	19.4638	19.1679	19.084	19.2313	19.467	19.4562	19.4086	19.3219
	0.535166	-0.549274	P17174;P17174-2	P17174;P17174-2	Aspartate aminotransferase, cytoplasmic	GOT1	sp|P17174|AATC_HUMAN Aspartate aminotransferase, cytoplasmic OS=Homo sapiens OX=9606 GN=GOT1 PE=1 SV=3;sp|P17174-2|AATC_HUMAN Isoform 2 of Aspartate aminotransferase, cytoplasmic OS=Homo sapiens OX=9606 GN=GOT1	Color2 [A=255, R=169, G=169, B=169]	1	4					8	8	8	23.5	23.5	23.5	46.247	0	163.8	13869000000	74	2	19.2975	19.9161	19.4484	20.5398	20.3099	20.3906	20.9021	21.3085
	0.165957	-0.129785	P17252	P17252	Protein kinase C alpha type	PRKCA	sp|P17252|KPCA_HUMAN Protein kinase C alpha type OS=Homo sapiens OX=9606 GN=PRKCA PE=1 SV=4	Color2 [A=255, R=169, G=169, B=169]	1	4					15	15	8	28.1	28.1	13.5	76.749	0	270.35	3263000000	98	1	19.123	19.2451	18.9515	19.6275	19.8027	19.6438	20.0622	19.9421
	0.818971	0.299475	P17301	P17301	Integrin alpha-2	ITGA2	sp|P17301|ITA2_HUMAN Integrin alpha-2 OS=Homo sapiens OX=9606 GN=ITGA2 PE=1 SV=1	Color2 [A=255, R=169, G=169, B=169]	1	4					5	5	5	5.8	5.8	5.8	129.29	0	47.149	171840000	16	1	15.8913	15.0181	15.6946	15.6784	15.9575	15.6594	15.5296	15.5191
	0.467455	0.16684	P17480;P17480-2	P17480;P17480-2	Nucleolar transcription factor 1	UBTF	sp|P17480|UBF1_HUMAN Nucleolar transcription factor 1 OS=Homo sapiens OX=9606 GN=UBTF PE=1 SV=1;sp|P17480-2|UBF1_HUMAN Isoform UBF2 of Nucleolar transcription factor 1 OS=Homo sapiens OX=9606 GN=UBTF	Color2 [A=255, R=169, G=169, B=169]	1	4					13	13	13	20.8	20.8	20.8	89.405	0	70.633	1280000000	47	2	18.0344	17.6323	17.8963	18.0377	18.3793	18.0548	18.2618	18.1796
	0.230566	-0.344368	P17516;P42330-2;Q04828;P42330;P52895	P17516;P42330-2;Q04828;P42330	Aldo-keto reductase family 1 member C4;Aldo-keto reductase family 1 member C3;Aldo-keto reductase family 1 member C1	AKR1C4;AKR1C3;AKR1C1	sp|P17516|AK1C4_HUMAN Aldo-keto reductase family 1 member C4 OS=Homo sapiens OX=9606 GN=AKR1C4 PE=1 SV=3;sp|P42330-2|AK1C3_HUMAN Isoform 2 of Aldo-keto reductase family 1 member C3 OS=Homo sapiens OX=9606 GN=AKR1C3;sp|Q04828|AK1C1_HUMAN Aldo-keto reductase	Color2 [A=255, R=169, G=169, B=169]	1	4					3	3	3	11.5	11.5	11.5	37.066	0	8.5503	799710000	20	5	16.2141	17.4914	16.9445	17.8414	18.1902	17.7453	18.7246	18.3728
	1.1369	-0.993078	P17568	P17568	NADH dehydrogenase [ubiquinone] 1 beta subcomplex subunit 7	NDUFB7	sp|P17568|NDUB7_HUMAN NADH dehydrogenase [ubiquinone] 1 beta subcomplex subunit 7 OS=Homo sapiens OX=9606 GN=NDUFB7 PE=1 SV=4	Color2 [A=255, R=169, G=169, B=169]	1	4					2	2	2	8	8	8	16.402	0.00023849	2.5902	750140000	13	1	14.0098	15.5585	14.182	15.7049	15.3321	15.995	15.8273	16.0652
	1.0715	-1.42816	P17600;P17600-2	P17600;P17600-2	Synapsin-1	SYN1	sp|P17600|SYN1_HUMAN Synapsin-1 OS=Homo sapiens OX=9606 GN=SYN1 PE=1 SV=3;sp|P17600-2|SYN1_HUMAN Isoform IB of Synapsin-1 OS=Homo sapiens OX=9606 GN=SYN1	Color2 [A=255, R=169, G=169, B=169]	1	4					13	13	11	26.1	26.1	22.7	74.111	0	323.31	3888500000	87	2	17.9086	20.0989	18.0536	20.5586	20.0577	20.795	20.5162	20.7964
+	2.91831	0.587472	P17655;P17655-2	P17655;P17655-2	Calpain-2 catalytic subunit	CAPN2	sp|P17655|CAN2_HUMAN Calpain-2 catalytic subunit OS=Homo sapiens OX=9606 GN=CAPN2 PE=1 SV=6;sp|P17655-2|CAN2_HUMAN Isoform 2 of Calpain-2 catalytic subunit OS=Homo sapiens OX=9606 GN=CAPN2	Color2 [A=255, R=0, G=0, B=255]	7	4					15	15	15	22.6	22.6	22.6	79.994	0	52.619	2877500000	56	2	18.926	18.0812	18.9758	18.421	18.9595	18.527	18.998	18.4803
+	4.32598	1.99607	P17661	P17661	Desmin	DES	sp|P17661|DESM_HUMAN Desmin OS=Homo sapiens OX=9606 GN=DES PE=1 SV=3	Color2 [A=255, R=0, G=0, B=255]	7	4					11	7	7	22.8	16.4	16.4	53.535	0	10.908	7189200000	20	1	16.412	13.9299	16.3313	14.3068	16.5306	14.3693	15.9201	14.6037
	0.142774	-0.0628679	P17812;P17812-2	P17812;P17812-2	CTP synthase 1	CTPS1	sp|P17812|PYRG1_HUMAN CTP synthase 1 OS=Homo sapiens OX=9606 GN=CTPS1 PE=1 SV=2;sp|P17812-2|PYRG1_HUMAN Isoform 2 of CTP synthase 1 OS=Homo sapiens OX=9606 GN=CTPS1	Color2 [A=255, R=169, G=169, B=169]	1	4					4	4	4	7.1	7.1	7.1	66.69	0	29.712	59349000	8	2	13.7423	13.658	13.6198	14.0056	14.2038	14.1715	13.9609	13.9431
	1.61062	0.323939	P17844;P17844-2	P17844;P17844-2	Probable ATP-dependent RNA helicase DDX5	DDX5	sp|P17844|DDX5_HUMAN Probable ATP-dependent RNA helicase DDX5 OS=Homo sapiens OX=9606 GN=DDX5 PE=1 SV=1;sp|P17844-2|DDX5_HUMAN Isoform 2 of Probable ATP-dependent RNA helicase DDX5 OS=Homo sapiens OX=9606 GN=DDX5	Color2 [A=255, R=169, G=169, B=169]	1	4					23	16	16	40.9	28.5	28.5	69.147	0	157.37	4725500000	88	2	20.0936	19.4701	19.8038	19.6903	20.123	19.815	20.0567	19.8059
	0.469308	-0.125356	P17858;P17858-2	P17858;P17858-2	ATP-dependent 6-phosphofructokinase, liver type	PFKL	sp|P17858|PFKAL_HUMAN ATP-dependent 6-phosphofructokinase, liver type OS=Homo sapiens OX=9606 GN=PFKL PE=1 SV=6;sp|P17858-2|PFKAL_HUMAN Isoform 2 of ATP-dependent 6-phosphofructokinase, liver type OS=Homo sapiens OX=9606 GN=PFKL	Color2 [A=255, R=169, G=169, B=169]	1	4					9	6	6	15.8	11.2	11.2	85.018	0	65.961	6399600000	58	2	18.422	18.3588	18.1071	18.5833	18.6061	18.5981	18.4843	18.5808
+	2.80076	2.40921	P17931	P17931	Galectin-3	LGALS3	sp|P17931|LEG3_HUMAN Galectin-3 OS=Homo sapiens OX=9606 GN=LGALS3 PE=1 SV=5	Color2 [A=255, R=0, G=0, B=0]	7	4					4	4	4	20.4	20.4	20.4	26.152	0	41.484	3276600000	25	1	20.7306	17.0906	19.6313	16.9014	19.1517	17.2608	18.7367	17.3609
	0.796221	0.202155	P17980	P17980	26S protease regulatory subunit 6A	PSMC3	sp|P17980|PRS6A_HUMAN 26S proteasome regulatory subunit 6A OS=Homo sapiens OX=9606 GN=PSMC3 PE=1 SV=3	Color2 [A=255, R=169, G=169, B=169]	1	4					17	17	17	51.7	51.7	51.7	49.203	0	191.15	4739600000	105	1	20.212	19.7017	19.9426	19.9874	20.2641	20.1355	20.2979	20.0834
	0.197781	-0.0745735	P17987	P17987	T-complex protein 1 subunit alpha	TCP1	sp|P17987|TCPA_HUMAN T-complex protein 1 subunit alpha OS=Homo sapiens OX=9606 GN=TCP1 PE=1 SV=1	Color2 [A=255, R=169, G=169, B=169]	1	4					23	23	23	57.2	57.2	57.2	60.343	0	248.43	17271000000	186	1	21.1186	21.0124	20.8954	21.2398	21.3069	21.3667	21.4308	21.4311
	0.187261	-0.0699286	P18074-2;P18074	P18074-2;P18074	TFIIH basal transcription factor complex helicase XPD subunit	ERCC2	sp|P18074-2|ERCC2_HUMAN Isoform 2 of General transcription and DNA repair factor IIH helicase subunit XPD OS=Homo sapiens OX=9606 GN=ERCC2;sp|P18074|ERCC2_HUMAN General transcription and DNA repair factor IIH helicase subunit XPD OS=Homo sapiens OX=9606 GN	Color2 [A=255, R=169, G=169, B=169]	1	4					3	3	3	13.3	13.3	13.3	46.274	0	29.691	111500000	12	2	13.9734	13.7027	13.6443	13.9451	13.8434	14.0773	14.1487	14.1643
	0.00616147	0.00289869	P18077	P18077	60S ribosomal protein L35a	RPL35A	sp|P18077|RL35A_HUMAN 60S ribosomal protein L35a OS=Homo sapiens OX=9606 GN=RPL35A PE=1 SV=2	Color2 [A=255, R=169, G=169, B=169]	1	4					2	2	2	14.5	14.5	14.5	12.538	0	6.0022	2205100000	16	1	18.413	18.173	17.975	18.2785	18.4688	18.5475	18.5889	18.4352
	0.246771	-0.143561	P18084	P18084	Integrin beta-5	ITGB5	sp|P18084|ITB5_HUMAN Integrin beta-5 OS=Homo sapiens OX=9606 GN=ITGB5 PE=1 SV=1	Color2 [A=255, R=169, G=169, B=169]	1	4					6	6	6	13.5	13.5	13.5	88.053	0	19.339	510230000	24	1	15.7025	15.9087	15.9815	16.3281	16.5052	16.4332	16.4477	16.541
	0.301027	0.121416	P18124	P18124	60S ribosomal protein L7	RPL7	sp|P18124|RL7_HUMAN 60S ribosomal protein L7 OS=Homo sapiens OX=9606 GN=RPL7 PE=1 SV=1	Color2 [A=255, R=169, G=169, B=169]	1	4					7	7	7	32.7	32.7	32.7	29.225	0	20.373	12575000000	47	1	19.7493	19.2585	19.3445	19.4742	19.8381	19.7324	19.8144	19.7955
+	2.89819	0.596506	P18206;P18206-2;P18206-3	P18206;P18206-2	Vinculin	VCL	sp|P18206|VINC_HUMAN Vinculin OS=Homo sapiens OX=9606 GN=VCL PE=1 SV=4;sp|P18206-2|VINC_HUMAN Isoform 1 of Vinculin OS=Homo sapiens OX=9606 GN=VCL	Color2 [A=255, R=0, G=0, B=255]	7	4					43	43	43	48	48	48	123.8	0	323.31	11809000000	253	3	21.2483	20.3243	21.1848	20.6212	21.1538	20.7979	21.0761	20.5336
	0.334264	0.10428	P18433-6;P18433;P23469-3;P23469-2;P23469	P18433-6;P18433	Receptor-type tyrosine-protein phosphatase alpha	PTPRA	sp|P18433-6|PTPRA_HUMAN Isoform 2 of Receptor-type tyrosine-protein phosphatase alpha OS=Homo sapiens OX=9606 GN=PTPRA;sp|P18433|PTPRA_HUMAN Receptor-type tyrosine-protein phosphatase alpha OS=Homo sapiens OX=9606 GN=PTPRA PE=1 SV=3	Color2 [A=255, R=169, G=169, B=169]	1	4					7	7	7	11.6	11.6	11.6	89.702	0	92.714	360110000	21	5	15.629	15.1552	15.5262	15.5226	15.7529	15.6839	15.5297	15.659
	0.347104	0.106694	P18583-2;P18583-10;P18583-4;P18583-7;P18583;P18583-5;P18583-9;P18583-3;P18583-6;P18583-8	P18583-2;P18583-10;P18583-4;P18583-7;P18583;P18583-5;P18583-9;P18583-3;P18583-6	Protein SON	SON	sp|P18583-2|SON_HUMAN Isoform A of Protein SON OS=Homo sapiens OX=9606 GN=SON;sp|P18583-10|SON_HUMAN Isoform J of Protein SON OS=Homo sapiens OX=9606 GN=SON;sp|P18583-4|SON_HUMAN Isoform C of Protein SON OS=Homo sapiens OX=9606 GN=SON;sp|P18583-7|SON_HUMAN	Color2 [A=255, R=169, G=169, B=169]	1	4					6	6	6	3.4	3.4	3.4	232.3	0	31.429	478390000	18	10	15.4895	15.0908	15.1451	15.2418	15.4999	15.5347	15.5392	15.3796
	0.78937	0.231053	P18621-3;P18621;P18621-2	P18621-3;P18621;P18621-2	60S ribosomal protein L17	RPL17	sp|P18621-3|RL17_HUMAN Isoform 3 of 60S ribosomal protein L17 OS=Homo sapiens OX=9606 GN=RPL17;sp|P18621|RL17_HUMAN 60S ribosomal protein L17 OS=Homo sapiens OX=9606 GN=RPL17 PE=1 SV=3;sp|P18621-2|RL17_HUMAN Isoform 2 of 60S ribosomal protein L17 OS=Homo s	Color2 [A=255, R=169, G=169, B=169]	1	4					6	6	6	30.3	30.3	30.3	26.372	0	131.13	5003400000	60	3	20.4146	19.8669	20.2362	20.2217	20.4682	20.252	20.6067	20.4609
	0.278822	-0.137701	P18669;Q8N0Y7	P18669	Phosphoglycerate mutase 1	PGAM1	sp|P18669|PGAM1_HUMAN Phosphoglycerate mutase 1 OS=Homo sapiens OX=9606 GN=PGAM1 PE=1 SV=2	Color2 [A=255, R=169, G=169, B=169]	1	4					16	16	11	73.6	73.6	55.5	28.804	0	323.31	144550000000	442	2	23.4081	23.1811	23.0945	23.6521	23.5549	23.5927	23.7385	23.9209
	0.313	0.162671	P18754;P18754-2	P18754;P18754-2	Regulator of chromosome condensation	RCC1	sp|P18754|RCC1_HUMAN Regulator of chromosome condensation OS=Homo sapiens OX=9606 GN=RCC1 PE=1 SV=1;sp|P18754-2|RCC1_HUMAN Isoform 2 of Regulator of chromosome condensation OS=Homo sapiens OX=9606 GN=RCC1	Color2 [A=255, R=169, G=169, B=169]	1	4					5	5	5	20.4	20.4	20.4	44.969	0	113.73	310760000	21	2	14.426	14.0275	14.3021	14.437	14.8615	14.4167	14.8041	14.8618
	0.00282222	-0.00196695	P18887	P18887	DNA repair protein XRCC1	XRCC1	sp|P18887|XRCC1_HUMAN DNA repair protein XRCC1 OS=Homo sapiens OX=9606 GN=XRCC1 PE=1 SV=2	Color2 [A=255, R=169, G=169, B=169]	1	4					2	2	2	3.5	3.5	3.5	69.476	0	8.2014	41526000	7	1	14.1113	14.1011	13.9954	14.2853	14.1592	13.9329	14.737	14.6915
	0.653554	0.405263	P19021-2;P19021-4;P19021-3;P19021-6;P19021;P19021-5	P19021-2;P19021-4;P19021-3;P19021-6;P19021;P19021-5	Peptidyl-glycine alpha-amidating monooxygenase;Peptidylglycine alpha-hydroxylating monooxygenase;Peptidyl-alpha-hydroxyglycine alpha-amidating lyase	PAM	sp|P19021-2|AMD_HUMAN Isoform 2 of Peptidyl-glycine alpha-amidating monooxygenase OS=Homo sapiens OX=9606 GN=PAM;sp|P19021-4|AMD_HUMAN Isoform 4 of Peptidyl-glycine alpha-amidating monooxygenase OS=Homo sapiens OX=9606 GN=PAM;sp|P19021-3|AMD_HUMAN Isoform	Color2 [A=255, R=169, G=169, B=169]	1	4					4	4	4	5.5	5.5	5.5	96.257	0.00023714	2.5286	5434300000	9	6	15.0301	14.6583	15.278	14.823	15.2744	14.5028	15.7019	15.6793
+	2.61195	0.803671	P19022-2;P19022	P19022-2;P19022	Cadherin-2	CDH2	sp|P19022-2|CADH2_HUMAN Isoform 2 of Cadherin-2 OS=Homo sapiens OX=9606 GN=CDH2;sp|P19022|CADH2_HUMAN Cadherin-2 OS=Homo sapiens OX=9606 GN=CDH2 PE=1 SV=4	Color2 [A=255, R=0, G=0, B=255]	7	4					13	13	11	25.7	25.7	23.9	97.039	0	155.13	5433900000	98	2	20.1395	18.9229	20.0496	19.2317	20.2779	19.4477	19.9208	19.5708
	0.870966	-0.673251	P19086	P19086	Guanine nucleotide-binding protein G(z) subunit alpha	GNAZ	sp|P19086|GNAZ_HUMAN Guanine nucleotide-binding protein G(z) subunit alpha OS=Homo sapiens OX=9606 GN=GNAZ PE=1 SV=3	Color2 [A=255, R=169, G=169, B=169]	1	4					7	7	7	27.6	27.6	27.6	40.923	0	74.277	2517000000	38	1	17.6915	18.4847	17.587	18.8476	18.6004	18.9437	19.0222	19.3181
	0.815934	0.288884	P19174;P19174-2	P19174;P19174-2	1-phosphatidylinositol 4,5-bisphosphate phosphodiesterase gamma-1	PLCG1	sp|P19174|PLCG1_HUMAN 1-phosphatidylinositol 4,5-bisphosphate phosphodiesterase gamma-1 OS=Homo sapiens OX=9606 GN=PLCG1 PE=1 SV=1;sp|P19174-2|PLCG1_HUMAN Isoform 2 of 1-phosphatidylinositol 4,5-bisphosphate phosphodiesterase gamma-1 OS=Homo sapiens OX=960	Color2 [A=255, R=169, G=169, B=169]	1	4					7	7	7	7.2	7.2	7.2	148.53	0	9.3244	162920000	21	2	15.994	15.5304	16.0357	15.8813	16.4634	16.2203	16.1471	15.8527
	0.0554527	0.0197673	P19338	P19338	Nucleolin	NCL	sp|P19338|NUCL_HUMAN Nucleolin OS=Homo sapiens OX=9606 GN=NCL PE=1 SV=3	Color2 [A=255, R=169, G=169, B=169]	1	4					11	11	11	14.9	14.9	14.9	76.613	0	175.67	21150000000	143	1	20.5927	20.3796	20.4056	20.7007	20.6974	20.7306	20.8634	20.6691
	1.29684	-0.944459	P19367-4;P19367-2;P19367;P19367-3	P19367-4;P19367-2;P19367;P19367-3	Hexokinase-1	HK1	sp|P19367-4|HXK1_HUMAN Isoform 4 of Hexokinase-1 OS=Homo sapiens OX=9606 GN=HK1;sp|P19367-2|HXK1_HUMAN Isoform 2 of Hexokinase-1 OS=Homo sapiens OX=9606 GN=HK1;sp|P19367|HXK1_HUMAN Hexokinase-1 OS=Homo sapiens OX=9606 GN=HK1 PE=1 SV=3;sp|P19367-3|HXK1_HUMA	Color2 [A=255, R=169, G=169, B=169]	1	4					21	21	16	24.9	24.9	19.9	101.08	0	299.52	58619000000	248	4	21.4384	22.6655	21.2722	22.8492	22.2238	22.953	22.8914	23.1359
	0.417862	0.177076	P19387	P19387	DNA-directed RNA polymerase II subunit RPB3	POLR2C	sp|P19387|RPB3_HUMAN DNA-directed RNA polymerase II subunit RPB3 OS=Homo sapiens OX=9606 GN=POLR2C PE=1 SV=2	Color2 [A=255, R=169, G=169, B=169]	1	4					5	5	5	29.1	29.1	29.1	31.441	0	82.268	413080000	25	1	15.4627	15.0808	15.1444	15.3069	15.8698	15.4754	15.6621	15.5674
	1.31971	0.251661	P19388	P19388	DNA-directed RNA polymerases I, II, and III subunit RPABC1	POLR2E	sp|P19388|RPAB1_HUMAN DNA-directed RNA polymerases I, II, and III subunit RPABC1 OS=Homo sapiens OX=9606 GN=POLR2E PE=1 SV=4	Color2 [A=255, R=169, G=169, B=169]	1	4					4	4	4	31.9	31.9	31.9	24.551	0	30.074	129550000	9	1	14.8251	14.5008	14.8045	14.6509	14.896	14.6698	15.1343	14.8316
	1.25928	-1.08599	P19404	P19404	NADH dehydrogenase [ubiquinone] flavoprotein 2, mitochondrial	NDUFV2	sp|P19404|NDUV2_HUMAN NADH dehydrogenase [ubiquinone] flavoprotein 2, mitochondrial OS=Homo sapiens OX=9606 GN=NDUFV2 PE=1 SV=2	Color2 [A=255, R=169, G=169, B=169]	1	4					10	10	10	48.2	48.2	48.2	27.391	0	211.2	6375300000	76	1	18.323	19.8958	18.3618	20.1051	19.4567	20.3646	20.1517	20.2717
	1.25997	0.387446	P19623	P19623	Spermidine synthase	SRM	sp|P19623|SPEE_HUMAN Spermidine synthase OS=Homo sapiens OX=9606 GN=SRM PE=1 SV=1	Color2 [A=255, R=169, G=169, B=169]	1	4					5	5	5	18.9	18.9	18.9	33.824	0	5.4019	177260000	14	1	15.7714	15.0941	15.6455	15.4781	16.105	15.6724	15.8903	15.6177
	0.870845	0.289585	P19634;P19634-2	P19634	Sodium/hydrogen exchanger 1	SLC9A1	sp|P19634|SL9A1_HUMAN Sodium/hydrogen exchanger 1 OS=Homo sapiens OX=9606 GN=SLC9A1 PE=1 SV=2	Color2 [A=255, R=169, G=169, B=169]	1	4					4	4	4	6.3	6.3	6.3	90.762	0	7.9384	71017000	9	2	15.299	14.4776	14.7602	14.6132	14.9334	15.0337	14.8902	14.5999
	0.127684	0.0614395	P19784	P19784	Casein kinase II subunit alpha	CSNK2A2	sp|P19784|CSK22_HUMAN Casein kinase II subunit alpha OS=Homo sapiens OX=9606 GN=CSNK2A2 PE=1 SV=1	Color2 [A=255, R=169, G=169, B=169]	1	4					10	10	10	40	40	40	41.213	0	86.28	1017600000	53	1	17.912	17.5957	17.7228	18.009	18.2533	18.0881	18.2222	18.1718
+	2.56314	0.74998	P19838-2;P19838;P19838-3	P19838-2;P19838	Nuclear factor NF-kappa-B p105 subunit;Nuclear factor NF-kappa-B p50 subunit	NFKB1	sp|P19838-2|NFKB1_HUMAN Isoform 2 of Nuclear factor NF-kappa-B p105 subunit OS=Homo sapiens OX=9606 GN=NFKB1;sp|P19838|NFKB1_HUMAN Nuclear factor NF-kappa-B p105 subunit OS=Homo sapiens OX=9606 GN=NFKB1 PE=1 SV=2	Color2 [A=255, R=0, G=0, B=255]	7	4					4	4	4	5.9	5.9	5.9	105.43	0	30.814	105380000	13	3	15.4188	14.2206	15.3781	14.6271	15.4614	14.7456	15.0529	14.7181
	0.731223	-0.481288	P20020-4;P20020-1;P20020-6;P20020;P20020-5;P20020-2	P20020-4;P20020-1;P20020-6;P20020;P20020-5;P20020-2	Plasma membrane calcium-transporting ATPase 1	ATP2B1	sp|P20020-4|AT2B1_HUMAN Isoform C of Plasma membrane calcium-transporting ATPase 1 OS=Homo sapiens OX=9606 GN=ATP2B1;sp|P20020-1|AT2B1_HUMAN Isoform D of Plasma membrane calcium-transporting ATPase 1 OS=Homo sapiens OX=9606 GN=ATP2B1;sp|P20020-6|AT2B1_HUMA	Color2 [A=255, R=169, G=169, B=169]	1	4					28	28	15	29.8	29.8	18.2	137.8	0	323.31	10339000000	198	6	20.5095	21.042	20.3895	21.3924	21.2911	21.5945	21.5735	21.6598
	1.6501	0.323804	P20042	P20042	Eukaryotic translation initiation factor 2 subunit 2	EIF2S2	sp|P20042|IF2B_HUMAN Eukaryotic translation initiation factor 2 subunit 2 OS=Homo sapiens OX=9606 GN=EIF2S2 PE=1 SV=2	Color2 [A=255, R=169, G=169, B=169]	1	4					12	12	12	32.4	32.4	32.4	38.388	0	109.34	1449900000	44	1	18.3352	17.6882	18.0571	17.9557	18.261	18.1002	18.307	17.921
+	3.02549	0.889575	P20073-2;P20073	P20073-2;P20073	Annexin A7	ANXA7	sp|P20073-2|ANXA7_HUMAN Isoform 2 of Annexin A7 OS=Homo sapiens OX=9606 GN=ANXA7;sp|P20073|ANXA7_HUMAN Annexin A7 OS=Homo sapiens OX=9606 GN=ANXA7 PE=1 SV=3	Color2 [A=255, R=0, G=0, B=255]	7	4					5	5	5	10.7	10.7	10.7	50.315	0	30.884	1239000000	28	2	18.1979	16.7991	17.8044	16.9576	18.0052	17.263	17.7318	17.1612
	0.522039	0.190476	P20290-2;P20290	P20290-2;P20290	Transcription factor BTF3	BTF3	sp|P20290-2|BTF3_HUMAN Isoform 2 of Transcription factor BTF3 OS=Homo sapiens OX=9606 GN=BTF3;sp|P20290|BTF3_HUMAN Transcription factor BTF3 OS=Homo sapiens OX=9606 GN=BTF3 PE=1 SV=1	Color2 [A=255, R=169, G=169, B=169]	1	4					6	6	6	64.8	64.8	64.8	17.699	0	71.03	781480000	27	2	16.1227	15.4218	15.7327	15.8239	15.9112	15.7874	16.1269	16.0985
	1.08343	-0.989617	P20336	P20336	Ras-related protein Rab-3A	RAB3A	sp|P20336|RAB3A_HUMAN Ras-related protein Rab-3A OS=Homo sapiens OX=9606 GN=RAB3A PE=1 SV=1	Color2 [A=255, R=169, G=169, B=169]	1	4					6	6	4	39.1	39.1	26.8	24.984	0	278.35	18021000000	108	1	19.511	20.8285	19.296	21.1814	20.7141	21.3042	21.1933	21.3587
	0.0391477	-0.0326881	P20338	P20338	Ras-related protein Rab-4A	RAB4A	sp|P20338|RAB4A_HUMAN Ras-related protein Rab-4A OS=Homo sapiens OX=9606 GN=RAB4A PE=1 SV=3	Color2 [A=255, R=169, G=169, B=169]	1	4					5	4	4	28.4	22	22	24.389	0	7.4536	158170000	15	1	15.6128	15.6185	15.5711	15.9447	16.4106	15.9767	16.3195	16.5048
	0.274252	-0.0995774	P20339;P20339-2	P20339;P20339-2	Ras-related protein Rab-5A	RAB5A	sp|P20339|RAB5A_HUMAN Ras-related protein Rab-5A OS=Homo sapiens OX=9606 GN=RAB5A PE=1 SV=2;sp|P20339-2|RAB5A_HUMAN Isoform 2 of Ras-related protein Rab-5A OS=Homo sapiens OX=9606 GN=RAB5A	Color2 [A=255, R=169, G=169, B=169]	1	4					9	9	6	66.5	66.5	51.6	23.658	0	124.32	4792500000	78	2	19.2763	19.2783	19.2294	19.5111	19.6306	19.7529	19.6399	19.6322
	0.97185	-1.81054	P20472	P20472	Parvalbumin alpha	PVALB	sp|P20472|PRVA_HUMAN Parvalbumin alpha OS=Homo sapiens OX=9606 GN=PVALB PE=1 SV=2	Color2 [A=255, R=169, G=169, B=169]	1	4					4	4	4	20	20	20	12.059	0	7.0829	530760000	17	1	13.2434	16.4742	14.6105	17.1348	16.2977	17.5649	17.4036	17.6234
	0.0897451	0.0349874	P20585	P20585	DNA mismatch repair protein Msh3	MSH3	sp|P20585|MSH3_HUMAN DNA mismatch repair protein Msh3 OS=Homo sapiens OX=9606 GN=MSH3 PE=1 SV=4	Color2 [A=255, R=169, G=169, B=169]	1	4					9	9	9	8.9	8.9	8.9	127.41	0	11.359	396650000	24	1	16.1732	16.0397	16.1272	16.2444	16.4461	16.4533	16.5579	16.4271
	1.45175	1.35907	P20591;P20591-2;P20592-2	P20591;P20591-2	Interferon-induced GTP-binding protein Mx1;Interferon-induced GTP-binding protein Mx1, N-terminally processed	MX1	sp|P20591|MX1_HUMAN Interferon-induced GTP-binding protein Mx1 OS=Homo sapiens OX=9606 GN=MX1 PE=1 SV=4;sp|P20591-2|MX1_HUMAN Isoform 2 of Interferon-induced GTP-binding protein Mx1 OS=Homo sapiens OX=9606 GN=MX1	Color2 [A=255, R=169, G=169, B=169]	1	4					9	9	5	16.2	16.2	7.7	75.519	0	82.92	4636300000	46	3	19.0692	17.2375	20.4087	18.7241	19.0301	18.1904	18.6787	17.5983
+	2.95562	1.21507	P20592	P20592	Interferon-induced GTP-binding protein Mx2	MX2	sp|P20592|MX2_HUMAN Interferon-induced GTP-binding protein Mx2 OS=Homo sapiens OX=9606 GN=MX2 PE=1 SV=1	Color2 [A=255, R=0, G=0, B=255]	7	4					7	3	3	11.6	3.8	3.8	82.088	0.0036309	1.5699	216150000	8	1	16.2425	14.4676	16.4803	15.0825	16.1339	15.1826	15.9176	15.1812
	0.857432	0.350326	P20618	P20618	Proteasome subunit beta type-1	PSMB1	sp|P20618|PSB1_HUMAN Proteasome subunit beta type-1 OS=Homo sapiens OX=9606 GN=PSMB1 PE=1 SV=2	Color2 [A=255, R=169, G=169, B=169]	1	4					7	7	7	42.3	42.3	42.3	26.489	0	159.48	4233400000	59	1	19.2025	18.4772	18.8753	18.7737	19.4518	18.8425	19.2509	19.2857
	1.03319	0.295321	P20645	P20645	Cation-dependent mannose-6-phosphate receptor	M6PR	sp|P20645|MPRD_HUMAN Cation-dependent mannose-6-phosphate receptor OS=Homo sapiens OX=9606 GN=M6PR PE=1 SV=1	Color2 [A=255, R=169, G=169, B=169]	1	4					3	3	3	15.5	15.5	15.5	30.993	0	5.5696	459530000	9	1	17.3419	16.7769	17.206	17.1215	17.5894	17.363	17.4789	17.1735
	0.917574	-1.06212	P20674	P20674	Cytochrome c oxidase subunit 5A, mitochondrial	COX5A	sp|P20674|COX5A_HUMAN Cytochrome c oxidase subunit 5A, mitochondrial OS=Homo sapiens OX=9606 GN=COX5A PE=1 SV=2	Color2 [A=255, R=169, G=169, B=169]	1	4					3	3	3	35.3	35.3	35.3	16.762	0	19.44	6216300000	18	1	17.1395	18.5009	17.0377	18.9914	18.2747	18.7778	19.2761	19.7064
	0.436495	-0.111234	P20700	P20700	Lamin-B1	LMNB1	sp|P20700|LMNB1_HUMAN Lamin-B1 OS=Homo sapiens OX=9606 GN=LMNB1 PE=1 SV=2	Color2 [A=255, R=169, G=169, B=169]	1	4					28	28	28	45.9	45.9	45.9	66.408	0	323.31	36738000000	256	1	22.0257	22.0453	21.8908	22.2346	22.2173	22.3097	22.3165	22.3056
	0.320551	0.12711	P20794-3;P20794;P20794-2;Q9UPZ9-2;Q9UPZ9	P20794-3;P20794;P20794-2	Serine/threonine-protein kinase MAK	MAK	sp|P20794-3|MAK_HUMAN Isoform 3 of Serine/threonine-protein kinase MAK OS=Homo sapiens OX=9606 GN=MAK;sp|P20794|MAK_HUMAN Serine/threonine-protein kinase MAK OS=Homo sapiens OX=9606 GN=MAK PE=1 SV=2;sp|P20794-2|MAK_HUMAN Isoform 2 of Serine/threonine-prote	Color2 [A=255, R=169, G=169, B=169]	1	4					10	10	10	20.1	20.1	20.1	66.344	0	29.662	275080000	24	5	16.583	16.0922	15.8008	15.9242	16.0925	16.1232	16.2253	16.0536
	0.66205	-0.470853	P20839;P20839-3;P20839-7;P20839-5;P20839-6;P20839-2;P20839-4	P20839;P20839-3;P20839-7;P20839-5;P20839-6;P20839-2;P20839-4	Inosine-5-monophosphate dehydrogenase 1	IMPDH1	sp|P20839|IMDH1_HUMAN Inosine-5-monophosphate dehydrogenase 1 OS=Homo sapiens OX=9606 GN=IMPDH1 PE=1 SV=2;sp|P20839-3|IMDH1_HUMAN Isoform 3 of Inosine-5-monophosphate dehydrogenase 1 OS=Homo sapiens OX=9606 GN=IMPDH1;sp|P20839-7|IMDH1_HUMAN Isoform 7 of	Color2 [A=255, R=169, G=169, B=169]	1	4					18	18	17	44.7	44.7	43.4	55.405	0	323.31	15373000000	171	7	20.7948	20.8853	20.2893	21.3674	21.306	21.5075	21.4379	21.9513
+	2.41509	1.76949	P20908-2;P20908	P20908-2;P20908	Collagen alpha-1(V) chain	COL5A1	sp|P20908-2|CO5A1_HUMAN Isoform 2 of Collagen alpha-1(V) chain OS=Homo sapiens OX=9606 GN=COL5A1;sp|P20908|CO5A1_HUMAN Collagen alpha-1(V) chain OS=Homo sapiens OX=9606 GN=COL5A1 PE=1 SV=3	Color2 [A=255, R=0, G=0, B=255]	7	4					3	3	3	2.4	2.4	2.4	183.65	0	5.57	230770000	14	2	18.0934	16.0196	17.7955	15.213	17.3142	16.3268	16.7991	15.3649
	0.142891	0.0502658	P20936-2;P20936-4;P20936;P20936-3	P20936-2;P20936-4;P20936	Ras GTPase-activating protein 1	RASA1	sp|P20936-2|RASA1_HUMAN Isoform 2 of Ras GTPase-activating protein 1 OS=Homo sapiens OX=9606 GN=RASA1;sp|P20936-4|RASA1_HUMAN Isoform 4 of Ras GTPase-activating protein 1 OS=Homo sapiens OX=9606 GN=RASA1;sp|P20936|RASA1_HUMAN Ras GTPase-activating protein	Color2 [A=255, R=169, G=169, B=169]	1	4					15	15	15	23.1	23.1	23.1	100.4	0	24.376	332910000	36	4	16.6979	16.5474	16.5077	16.672	16.9873	16.8782	16.9304	16.8246
	0.166214	0.0710635	P21127;Q9UQ88-4;Q9UQ88;P21127-2;P21127-3;Q9UQ88-2;Q9UQ88-3;P21127-8;P21127-9;P21127-6;P21127-10;P21127-5;P21127-4;P21127-12;Q9UQ88-10;Q9UQ88-5;Q9UQ88-9;Q9UQ88-8	P21127;Q9UQ88-4;Q9UQ88;P21127-2;P21127-3;Q9UQ88-2;Q9UQ88-3;P21127-8;P21127-9;P21127-6;P21127-10;P21127-5;P21127-4;P21127-12;Q9UQ88-10;Q9UQ88-5;Q9UQ88-9	Cyclin-dependent kinase 11B;Cyclin-dependent kinase 11A	CDK11B;CDK11A	sp|P21127|CD11B_HUMAN Cyclin-dependent kinase 11B OS=Homo sapiens OX=9606 GN=CDK11B PE=1 SV=4;sp|Q9UQ88-4|CD11A_HUMAN Isoform SV3 of Cyclin-dependent kinase 11A OS=Homo sapiens OX=9606 GN=CDK11A;sp|Q9UQ88|CD11A_HUMAN Cyclin-dependent kinase 11A OS=Homo sap	Color2 [A=255, R=169, G=169, B=169]	1	4					7	7	7	11.6	11.6	11.6	92.619	0	13.191	153700000	13	18	15.2957	14.967	14.9559	15.2095	15.5097	15.4389	15.4934	15.3551
+	2.74386	2.08325	P21246	P21246	Pleiotrophin	PTN	sp|P21246|PTN_HUMAN Pleiotrophin OS=Homo sapiens OX=9606 GN=PTN PE=1 SV=1	Color2 [A=255, R=0, G=0, B=255]	7	4					4	4	4	29.8	29.8	29.8	18.942	0	15.471	421520000	19	1	17.2207	14.4836	18.0979	15.3165	16.5797	15.218	16.9193	15.4667
	0.816436	-0.629398	P21281;P15313	P21281	V-type proton ATPase subunit B, brain isoform	ATP6V1B2	sp|P21281|VATB2_HUMAN V-type proton ATPase subunit B, brain isoform OS=Homo sapiens OX=9606 GN=ATP6V1B2 PE=1 SV=3	Color2 [A=255, R=169, G=169, B=169]	1	4					22	22	22	57.5	57.5	57.5	56.5	0	323.31	27554000000	189	2	20.1834	20.9331	20.1072	21.2902	21.1303	21.4473	21.4878	21.7558
	0.954038	-0.542387	P21283	P21283	V-type proton ATPase subunit C 1	ATP6V1C1	sp|P21283|VATC1_HUMAN V-type proton ATPase subunit C 1 OS=Homo sapiens OX=9606 GN=ATP6V1C1 PE=1 SV=4	Color2 [A=255, R=169, G=169, B=169]	1	4					14	14	13	41.6	41.6	39.5	43.941	0	323.31	11054000000	99	1	19.5003	19.975	19.0984	20.2714	19.941	20.4472	20.3535	20.3692
	0.316701	0.13951	P21291	P21291	Cysteine and glycine-rich protein 1	CSRP1	sp|P21291|CSRP1_HUMAN Cysteine and glycine-rich protein 1 OS=Homo sapiens OX=9606 GN=CSRP1 PE=1 SV=3	Color2 [A=255, R=169, G=169, B=169]	1	4					6	6	6	35.2	35.2	35.2	20.567	0	29.109	3562200000	40	1	18.233	18.1278	18.4257	18.2218	18.8158	18.6887	18.6789	18.5571
+	3.91862	1.73716	P21333-2;P21333	P21333-2;P21333	Filamin-A	FLNA	sp|P21333-2|FLNA_HUMAN Isoform 2 of Filamin-A OS=Homo sapiens OX=9606 GN=FLNA;sp|P21333|FLNA_HUMAN Filamin-A OS=Homo sapiens OX=9606 GN=FLNA PE=1 SV=4	Color2 [A=255, R=0, G=0, B=255]	7	4					75	68	67	40.6	38.8	38.2	280.01	0	323.31	42514000000	526	2	23.7055	21.3548	23.6079	21.7725	23.4741	21.9094	23.0034	21.8056
	0.107159	-0.0469186	P21359-2;P21359-6;P21359;P21359-4;P21359-3;P21359-5	P21359-2;P21359-6;P21359;P21359-4	Neurofibromin;Neurofibromin truncated	NF1	sp|P21359-2|NF1_HUMAN Isoform 1 of Neurofibromin OS=Homo sapiens OX=9606 GN=NF1;sp|P21359-6|NF1_HUMAN Isoform 6 of Neurofibromin OS=Homo sapiens OX=9606 GN=NF1;sp|P21359|NF1_HUMAN Neurofibromin OS=Homo sapiens OX=9606 GN=NF1 PE=1 SV=2;sp|P21359-4|NF1_HUMAN	Color2 [A=255, R=169, G=169, B=169]	1	4					14	14	14	6.1	6.1	6.1	317.03	0	35.24	218530000	33	6	15.7195	15.558	15.4585	15.8153	15.9425	16.0169	16.0225	15.9404
	0.894387	0.271386	P21399	P21399	Cytoplasmic aconitate hydratase	ACO1	sp|P21399|ACOC_HUMAN Cytoplasmic aconitate hydratase OS=Homo sapiens OX=9606 GN=ACO1 PE=1 SV=3	Color2 [A=255, R=169, G=169, B=169]	1	4					9	9	9	13.9	13.9	13.9	98.398	0	92.742	1972500000	33	1	17.1066	16.7887	17.0575	17.03	17.4643	17.1229	17.5699	17.1712
	1.1998	-1.08511	P21579;O00445-2;O00445	P21579	Synaptotagmin-1	SYT1	sp|P21579|SYT1_HUMAN Synaptotagmin-1 OS=Homo sapiens OX=9606 GN=SYT1 PE=1 SV=1	Color2 [A=255, R=169, G=169, B=169]	1	4					19	19	14	45.5	45.5	35.5	47.573	0	241.89	18680000000	154	3	20.4021	21.9143	20.3493	22.2546	21.6591	22.3923	22.2054	22.3952
	0.259235	-0.286957	P21589-2;P21589	P21589-2;P21589	5-nucleotidase	NT5E	sp|P21589-2|5NTD_HUMAN Isoform 2 of 5-nucleotidase OS=Homo sapiens OX=9606 GN=NT5E;sp|P21589|5NTD_HUMAN 5-nucleotidase OS=Homo sapiens OX=9606 GN=NT5E PE=1 SV=1	Color2 [A=255, R=169, G=169, B=169]	1	4					4	4	4	9.9	9.9	9.9	57.948	0	19.502	164590000	11	2	15.6535	15.5964	15.4916	16.2796	15.2978	15.5746	16.7543	16.8943
+	2.69429	1.10151	P21695-2;P21695	P21695-2;P21695	Glycerol-3-phosphate dehydrogenase [NAD(+)], cytoplasmic	GPD1	sp|P21695-2|GPDA_HUMAN Isoform 2 of Glycerol-3-phosphate dehydrogenase [NAD(+)], cytoplasmic OS=Homo sapiens OX=9606 GN=GPD1;sp|P21695|GPDA_HUMAN Glycerol-3-phosphate dehydrogenase [NAD(+)], cytoplasmic OS=Homo sapiens OX=9606 GN=GPD1 PE=1 SV=4	Color2 [A=255, R=0, G=0, B=255]	7	4					4	4	4	14.1	14.1	14.1	35.139	0	38.215	62916000	13	2	13.9585	12.7744	14.1469	13.168	14.7027	13.2468	13.8851	13.0979
	1.25951	-1.01373	P21796	P21796	Voltage-dependent anion-selective channel protein 1	VDAC1	sp|P21796|VDAC1_HUMAN Voltage-dependent anion-selective channel protein 1 OS=Homo sapiens OX=9606 GN=VDAC1 PE=1 SV=2	Color2 [A=255, R=169, G=169, B=169]	1	4					18	18	18	76.7	76.7	76.7	30.772	0	323.31	80763000000	626	1	21.1725	22.4328	20.9152	22.6954	22.2022	22.9319	22.6355	22.9202
+	2.06904	1.30524	P21810	P21810	Biglycan	BGN	sp|P21810|PGS1_HUMAN Biglycan OS=Homo sapiens OX=9606 GN=BGN PE=1 SV=2	Color2 [A=255, R=0, G=0, B=255]	7	4					3	3	3	11.1	11.1	11.1	41.654	0	52.923	3203400000	11	1	12.8981	12.327	14.0384	12.5897	13.709	12.5205	14.4855	12.4729
	1.01047	-0.645735	P21912	P21912	Succinate dehydrogenase [ubiquinone] iron-sulfur subunit, mitochondrial	SDHB	sp|P21912|SDHB_HUMAN Succinate dehydrogenase [ubiquinone] iron-sulfur subunit, mitochondrial OS=Homo sapiens OX=9606 GN=SDHB PE=1 SV=3	Color2 [A=255, R=169, G=169, B=169]	1	4					8	8	8	32.5	32.5	32.5	31.629	0	44.442	8435500000	26	1	17.523	18.2972	17.4499	18.556	18.2697	18.6833	18.6819	18.971
	0.0733529	0.0388961	P21964-2;P21964	P21964-2;P21964	Catechol O-methyltransferase	COMT	sp|P21964-2|COMT_HUMAN Isoform Soluble of Catechol O-methyltransferase OS=Homo sapiens OX=9606 GN=COMT;sp|P21964|COMT_HUMAN Catechol O-methyltransferase OS=Homo sapiens OX=9606 GN=COMT PE=1 SV=2	Color2 [A=255, R=169, G=169, B=169]	1	4					5	5	5	24.4	24.4	24.4	24.449	0	62.671	7882500000	58	2	18.957	18.9021	19.0963	19.101	19.5202	19.4513	19.4561	19.4198
	0.493139	-0.24033	P22033	P22033	Methylmalonyl-CoA mutase, mitochondrial	MUT	sp|P22033|MUTA_HUMAN Methylmalonyl-CoA mutase, mitochondrial OS=Homo sapiens OX=9606 GN=MMUT PE=1 SV=4	Color2 [A=255, R=169, G=169, B=169]	1	4					6	6	6	9.1	9.1	9.1	83.134	0	15.366	1625200000	23	1	16.5805	16.75	16.2691	16.7949	16.9375	17.0996	17.1224	17.2263
	0.207814	0.0845442	P22059	P22059	Oxysterol-binding protein 1	OSBP	sp|P22059|OSBP1_HUMAN Oxysterol-binding protein 1 OS=Homo sapiens OX=9606 GN=OSBP PE=1 SV=1	Color2 [A=255, R=169, G=169, B=169]	1	4					12	12	12	18.6	18.6	18.6	89.42	0	69.3	853360000	45	1	17.1916	16.9577	17.0548	17.2163	17.5641	17.4022	17.5063	17.4023
	0.682767	-0.341169	P22061;P22061-2	P22061;P22061-2	Protein-L-isoaspartate(D-aspartate) O-methyltransferase	PCMT1	sp|P22061|PIMT_HUMAN Protein-L-isoaspartate(D-aspartate) O-methyltransferase OS=Homo sapiens OX=9606 GN=PCMT1 PE=1 SV=4;sp|P22061-2|PIMT_HUMAN Isoform 2 of Protein-L-isoaspartate(D-aspartate) O-methyltransferase OS=Homo sapiens OX=9606 GN=PCMT1	Color2 [A=255, R=169, G=169, B=169]	1	4					8	8	8	50.2	50.2	50.2	24.636	0	139.11	4677700000	85	2	19.594	19.869	19.5393	20.2647	20.1092	20.3863	20.3739	20.461
	0.600054	0.177201	P22087	P22087	rRNA 2-O-methyltransferase fibrillarin	FBL	sp|P22087|FBRL_HUMAN rRNA 2-O-methyltransferase fibrillarin OS=Homo sapiens OX=9606 GN=FBL PE=1 SV=2	Color2 [A=255, R=169, G=169, B=169]	1	4					7	7	6	31.5	31.5	28	33.784	0	47.358	1555900000	32	1	19.4428	18.9653	19.0888	19.1873	19.4098	19.2798	19.5929	19.3932
	1.37441	0.424122	P22234;P22234-2	P22234;P22234-2	Multifunctional protein ADE2;Phosphoribosylaminoimidazole-succinocarboxamide synthase;Phosphoribosylaminoimidazole carboxylase	PAICS	sp|P22234|PUR6_HUMAN Multifunctional protein ADE2 OS=Homo sapiens OX=9606 GN=PAICS PE=1 SV=3;sp|P22234-2|PUR6_HUMAN Isoform 2 of Multifunctional protein ADE2 OS=Homo sapiens OX=9606 GN=PAICS	Color2 [A=255, R=169, G=169, B=169]	1	4					9	9	9	25.2	25.2	25.2	47.079	0	41.583	1063300000	45	2	17.3876	16.9604	17.4958	17.1786	17.9908	17.4435	17.65	17.2452
	1.47401	0.363701	P22307-6;P22307-2;P22307-4;P22307-7;P22307-8;P22307	P22307-6;P22307-2;P22307-4;P22307-7;P22307-8;P22307	Non-specific lipid-transfer protein	SCP2	sp|P22307-6|NLTP_HUMAN Isoform 6 of Non-specific lipid-transfer protein OS=Homo sapiens OX=9606 GN=SCP2;sp|P22307-2|NLTP_HUMAN Isoform SCP2 of Non-specific lipid-transfer protein OS=Homo sapiens OX=9606 GN=SCP2;sp|P22307-4|NLTP_HUMAN Isoform 4 of Non-speci	Color2 [A=255, R=169, G=169, B=169]	1	4					3	3	3	19.3	19.3	19.3	15.079	0	42.858	2830900000	31	6	18.2821	17.4357	17.8548	17.749	17.8451	17.62	18.0819	17.8045
	0.109629	-0.056622	P22314-2;P22314	P22314-2;P22314	Ubiquitin-like modifier-activating enzyme 1	UBA1	sp|P22314-2|UBA1_HUMAN Isoform 2 of Ubiquitin-like modifier-activating enzyme 1 OS=Homo sapiens OX=9606 GN=UBA1;sp|P22314|UBA1_HUMAN Ubiquitin-like modifier-activating enzyme 1 OS=Homo sapiens OX=9606 GN=UBA1 PE=1 SV=3	Color2 [A=255, R=169, G=169, B=169]	1	4					28	28	28	40	40	40	113.8	0	323.31	37765000000	303	2	22.0119	21.9399	21.8324	22.2144	22.3887	22.2721	22.4704	22.5035
	0.251932	-0.0944877	P22392-2;P22392;O60361	P22392-2;P22392;O60361	Nucleoside diphosphate kinase B;Putative nucleoside diphosphate kinase	NME2;NME2P1	sp|P22392-2|NDKB_HUMAN Isoform 3 of Nucleoside diphosphate kinase B OS=Homo sapiens OX=9606 GN=NME2;sp|P22392|NDKB_HUMAN Nucleoside diphosphate kinase B OS=Homo sapiens OX=9606 GN=NME2 PE=1 SV=1;sp|O60361|NDK8_HUMAN Putative nucleoside diphosphate kinase O	Color2 [A=255, R=169, G=169, B=169]	1	4					8	8	2	45.3	45.3	6.4	30.137	0	17.28	38956000000	96	3	21.7179	21.6265	21.378	21.7028	21.7329	21.868	21.9984	22.0079
	0.392428	-0.161412	P22626;P22626-2	P22626;P22626-2	Heterogeneous nuclear ribonucleoproteins A2/B1	HNRNPA2B1	sp|P22626|ROA2_HUMAN Heterogeneous nuclear ribonucleoproteins A2/B1 OS=Homo sapiens OX=9606 GN=HNRNPA2B1 PE=1 SV=2;sp|P22626-2|ROA2_HUMAN Isoform A2 of Heterogeneous nuclear ribonucleoproteins A2/B1 OS=Homo sapiens OX=9606 GN=HNRNPA2B1	Color2 [A=255, R=169, G=169, B=169]	1	4					16	16	15	48.2	48.2	48.2	37.429	0	309.25	96431000000	395	2	22.6519	22.6706	22.4628	22.928	22.9669	23.1334	23.104	23.0992
	0.820274	-1.2534	P22676	P22676	Calretinin	CALB2	sp|P22676|CALB2_HUMAN Calretinin OS=Homo sapiens OX=9606 GN=CALB2 PE=2 SV=2	Color2 [A=255, R=169, G=169, B=169]	1	4					16	16	14	59.8	59.8	46.5	31.54	0	82.114	32506000000	125	1	18.8769	21.3104	19.748	21.8643	21.6572	21.9395	21.9423	22.1238
+	2.02221	0.644764	P22681	P22681	E3 ubiquitin-protein ligase CBL	CBL	sp|P22681|CBL_HUMAN E3 ubiquitin-protein ligase CBL OS=Homo sapiens OX=9606 GN=CBL PE=1 SV=2	Color2 [A=255, R=0, G=0, B=255]	7	4					5	5	5	8.3	8.3	8.3	99.632	0	41.551	149120000	11	1	14.6787	13.495	14.6876	13.8198	14.4063	14.1028	14.3271	14.1031
	0.141957	-0.149741	P22694-10;P22694-4;P22694-3;P22694;P22694-5;P22694-7;P22694-6;P22694-9;P22694-2;P22694-8	P22694-10;P22694-4;P22694-3;P22694;P22694-5;P22694-7;P22694-6;P22694-9;P22694-2	cAMP-dependent protein kinase catalytic subunit beta	PRKACB	sp|P22694-10|KAPCB_HUMAN Isoform 10 of cAMP-dependent protein kinase catalytic subunit beta OS=Homo sapiens OX=9606 GN=PRKACB;sp|P22694-4|KAPCB_HUMAN Isoform 4 of cAMP-dependent protein kinase catalytic subunit beta OS=Homo sapiens OX=9606 GN=PRKACB;sp|P22	Color2 [A=255, R=169, G=169, B=169]	1	4					7	7	2	29.3	29.3	8.1	36.979	0	183.93	3509600000	44	10	18.6735	18.6928	18.4165	19.002	19.7427	19.0415	19.2446	19.94
	1.08666	-0.95387	P22695	P22695	Cytochrome b-c1 complex subunit 2, mitochondrial	UQCRC2	sp|P22695|QCR2_HUMAN Cytochrome b-c1 complex subunit 2, mitochondrial OS=Homo sapiens OX=9606 GN=UQCRC2 PE=1 SV=3	Color2 [A=255, R=169, G=169, B=169]	1	4					4	4	4	12.4	12.4	12.4	48.442	0	93.768	3288200000	32	1	17.5793	18.7322	17.1194	18.7762	18.5944	19.1713	18.9575	19.3864
	0.581806	-0.163544	P23193;P23193-2;Q15560-2;Q15560	P23193;P23193-2	Transcription elongation factor A protein 1	TCEA1	sp|P23193|TCEA1_HUMAN Transcription elongation factor A protein 1 OS=Homo sapiens OX=9606 GN=TCEA1 PE=1 SV=2;sp|P23193-2|TCEA1_HUMAN Isoform 2 of Transcription elongation factor A protein 1 OS=Homo sapiens OX=9606 GN=TCEA1	Color2 [A=255, R=169, G=169, B=169]	1	4					8	8	8	30.9	30.9	30.9	33.969	0	204.64	1877400000	55	4	18.3238	18.4327	18.2744	18.5479	18.4027	18.8118	18.7425	18.6051
	1.57264	0.509492	P23229-7;P23229-4;P23229-2;P23229-5;P23229-3;P23229-9;P23229-6;P23229	P23229-7;P23229-4;P23229-2;P23229-5;P23229-3;P23229-9;P23229-6;P23229	Integrin alpha-6;Integrin alpha-6 heavy chain;Integrin alpha-6 light chain;Processed integrin alpha-6	ITGA6	sp|P23229-7|ITA6_HUMAN Isoform 7 of Integrin alpha-6 OS=Homo sapiens OX=9606 GN=ITGA6;sp|P23229-4|ITA6_HUMAN Isoform Alpha-6X2A of Integrin alpha-6 OS=Homo sapiens OX=9606 GN=ITGA6;sp|P23229-2|ITA6_HUMAN Isoform Alpha-6X1A of Integrin alpha-6 OS=Homo sapie	Color2 [A=255, R=169, G=169, B=169]	1	4					4	4	4	5	5	5	106.58	0	10.077	83357000	10	8	13.5318	12.5029	13.3824	12.7039	13.3121	12.9534	12.8743	12.9025
	0.118374	0.0567083	P23246;P23246-2	P23246;P23246-2	Splicing factor, proline- and glutamine-rich	SFPQ	sp|P23246|SFPQ_HUMAN Splicing factor, proline- and glutamine-rich OS=Homo sapiens OX=9606 GN=SFPQ PE=1 SV=2;sp|P23246-2|SFPQ_HUMAN Isoform Short of Splicing factor, proline- and glutamine-rich OS=Homo sapiens OX=9606 GN=SFPQ	Color2 [A=255, R=169, G=169, B=169]	1	4					18	18	17	31.1	31.1	30	76.149	0	229.31	19211000000	180	2	21.0322	20.8181	20.8172	21.124	21.4079	21.238	21.4102	21.2607
	0.218248	0.0936308	Q9NRH3;P23258	Q9NRH3;P23258	Tubulin gamma-2 chain;Tubulin gamma-1 chain	TUBG2;TUBG1	sp|Q9NRH3|TBG2_HUMAN Tubulin gamma-2 chain OS=Homo sapiens OX=9606 GN=TUBG2 PE=2 SV=1;sp|P23258|TBG1_HUMAN Tubulin gamma-1 chain OS=Homo sapiens OX=9606 GN=TUBG1 PE=1 SV=2	Color2 [A=255, R=169, G=169, B=169]	1	4					10	10	10	43.2	43.2	43.2	51.091	0	276.4	682860000	48	2	17.0871	16.8265	16.9873	17.1159	17.4962	17.3082	17.4082	17.3536
	1.59377	0.471275	P23284	P23284	Peptidyl-prolyl cis-trans isomerase B	PPIB	sp|P23284|PPIB_HUMAN Peptidyl-prolyl cis-trans isomerase B OS=Homo sapiens OX=9606 GN=PPIB PE=1 SV=2	Color2 [A=255, R=169, G=169, B=169]	1	4					10	10	9	44.4	44.4	39.8	23.742	0	72.481	9460800000	73	1	20.4053	19.5582	20.2844	19.9907	20.6564	20.1765	20.36	20.0955
	0.355744	0.248689	P23297	P23297	Protein S100-A1	S100A1	sp|P23297|S10A1_HUMAN Protein S100-A1 OS=Homo sapiens OX=9606 GN=S100A1 PE=1 SV=2	Color2 [A=255, R=169, G=169, B=169]	1	4					3	3	3	74.5	74.5	74.5	10.546	0	278.12	254640000000	495	1	21.808	21.6214	21.9176	21.8036	22.7101	22.1659	22.624	22.4742
	0.412018	-0.198512	P23368;P23368-2	P23368;P23368-2	NAD-dependent malic enzyme, mitochondrial	ME2	sp|P23368|MAOM_HUMAN NAD-dependent malic enzyme, mitochondrial OS=Homo sapiens OX=9606 GN=ME2 PE=1 SV=1;sp|P23368-2|MAOM_HUMAN Isoform 2 of NAD-dependent malic enzyme, mitochondrial OS=Homo sapiens OX=9606 GN=ME2	Color2 [A=255, R=169, G=169, B=169]	1	4					9	9	9	17	17	17	65.443	0	10.639	608200000	37	2	17.3665	17.4029	17.1466	17.626	17.752	17.9182	17.8604	17.9725
	0.193308	0.0861759	P23378	P23378	Glycine dehydrogenase (decarboxylating), mitochondrial	GLDC	sp|P23378|GCSP_HUMAN Glycine dehydrogenase (decarboxylating), mitochondrial OS=Homo sapiens OX=9606 GN=GLDC PE=1 SV=2	Color2 [A=255, R=169, G=169, B=169]	1	4					9	9	9	13.7	13.7	13.7	112.73	0	36.602	782670000	42	1	17.74	17.5133	17.4909	17.5721	18.1805	17.9381	17.6431	17.6862
+	2.12638	0.857287	P23381-2;P23381	P23381-2;P23381	Tryptophan--tRNA ligase, cytoplasmic;T1-TrpRS;T2-TrpRS	WARS	sp|P23381-2|SYWC_HUMAN Isoform 2 of Tryptophan--tRNA ligase, cytoplasmic OS=Homo sapiens OX=9606 GN=WARS;sp|P23381|SYWC_HUMAN Tryptophan--tRNA ligase, cytoplasmic OS=Homo sapiens OX=9606 GN=WARS PE=1 SV=2	Color2 [A=255, R=0, G=0, B=255]	7	4					5	5	5	18.4	18.4	18.4	48.851	0	189.66	798000000	42	2	18.5054	17.0439	17.6015	17.1549	18.2782	17.4526	17.9232	17.2278
	0.69612	0.320567	P23396;P23396-2	P23396;P23396-2	40S ribosomal protein S3	RPS3	sp|P23396|RS3_HUMAN 40S ribosomal protein S3 OS=Homo sapiens OX=9606 GN=RPS3 PE=1 SV=2;sp|P23396-2|RS3_HUMAN Isoform 2 of 40S ribosomal protein S3 OS=Homo sapiens OX=9606 GN=RPS3	Color2 [A=255, R=169, G=169, B=169]	1	4					17	17	17	69.1	69.1	69.1	26.688	0	192.09	12239000000	133	2	21.2702	20.5478	20.9589	20.8474	21.5596	20.9906	21.3214	21.4421
	0.634541	-0.413558	P23434	P23434	Glycine cleavage system H protein, mitochondrial	GCSH	sp|P23434|GCSH_HUMAN Glycine cleavage system H protein, mitochondrial OS=Homo sapiens OX=9606 GN=GCSH PE=1 SV=2	Color2 [A=255, R=169, G=169, B=169]	1	4					2	2	2	17.3	17.3	17.3	18.884	0	17.811	751460000	31	1	15.9438	16.7566	16.1539	16.8013	17.0376	17.0919	17.0583	17.198
	0.443433	0.157864	P23458	P23458	Tyrosine-protein kinase JAK1	JAK1	sp|P23458|JAK1_HUMAN Tyrosine-protein kinase JAK1 OS=Homo sapiens OX=9606 GN=JAK1 PE=1 SV=2	Color2 [A=255, R=169, G=169, B=169]	1	4					8	8	8	8.4	8.4	8.4	133.28	0	15.455	81206000	16	1	15.4353	15.1108	15.1323	15.191	15.6616	15.5797	15.629	15.3452
	0.679343	-0.425209	P23468-2;P23468;P23468-7;P23468-5;P23468-4;P23468-6;P23468-3	P23468-2;P23468;P23468-7;P23468-5;P23468-4;P23468-6;P23468-3	Receptor-type tyrosine-protein phosphatase delta	PTPRD	sp|P23468-2|PTPRD_HUMAN Isoform 2 of Receptor-type tyrosine-protein phosphatase delta OS=Homo sapiens OX=9606 GN=PTPRD;sp|P23468|PTPRD_HUMAN Receptor-type tyrosine-protein phosphatase delta OS=Homo sapiens OX=9606 GN=PTPRD PE=1 SV=2;sp|P23468-7|PTPRD_HUMAN	Color2 [A=255, R=169, G=169, B=169]	1	4					23	23	17	19.6	19.6	14.9	212.13	0	151.79	502720000	50	7	16.1811	16.7692	16.3257	17.1095	17.1356	17.397	17.2217	17.2892
	0.592187	-0.435812	P23471-3;P23471-2;P23471	P23471-3;P23471-2;P23471	Receptor-type tyrosine-protein phosphatase zeta	PTPRZ1	sp|P23471-3|PTPRZ_HUMAN Isoform 3 of Receptor-type tyrosine-protein phosphatase zeta OS=Homo sapiens OX=9606 GN=PTPRZ1;sp|P23471-2|PTPRZ_HUMAN Isoform 2 of Receptor-type tyrosine-protein phosphatase zeta OS=Homo sapiens OX=9606 GN=PTPRZ1;sp|P23471|PTPRZ_HU	Color2 [A=255, R=169, G=169, B=169]	1	4					7	7	7	6	6	6	162.66	0	54.34	432470000	20	3	16.2907	16.3618	15.6458	16.6766	16.9416	17.0325	16.7136	17.264
	1.39982	-0.290479	P23515	P23515	Oligodendrocyte-myelin glycoprotein	OMG	sp|P23515|OMGP_HUMAN Oligodendrocyte-myelin glycoprotein OS=Homo sapiens OX=9606 GN=OMG PE=1 SV=2	Color2 [A=255, R=169, G=169, B=169]	1	4					2	2	2	4.8	4.8	4.8	49.607	0	3.6933	94382000	14	1	15.5536	15.5391	15.3191	15.7409	15.4072	15.9251	15.6327	15.8694
	0.270249	-0.104831	P23526;P23526-2	P23526;P23526-2	Adenosylhomocysteinase	AHCY	sp|P23526|SAHH_HUMAN Adenosylhomocysteinase OS=Homo sapiens OX=9606 GN=AHCY PE=1 SV=4;sp|P23526-2|SAHH_HUMAN Isoform 2 of Adenosylhomocysteinase OS=Homo sapiens OX=9606 GN=AHCY	Color2 [A=255, R=169, G=169, B=169]	1	4					14	14	14	33.8	33.8	33.8	47.716	0	37.476	15168000000	102	2	21.6529	21.6255	21.4612	21.8951	21.9316	22.0082	22.0514	21.9877
+	2.44629	0.561605	P23528	P23528	Cofilin-1	CFL1	sp|P23528|COF1_HUMAN Cofilin-1 OS=Homo sapiens OX=9606 GN=CFL1 PE=1 SV=3	Color2 [A=255, R=0, G=0, B=255]	7	4					13	13	10	68.7	68.7	47.6	18.502	0	323.31	76483000000	198	1	22.5019	21.7793	22.4901	21.9459	22.6827	22.2452	22.3789	21.8367
	0.14583	-0.103726	P23634-5;P23634-4;P23634-3;P23634-2;P23634-7;P23634-6;P23634-8;P23634	P23634-5;P23634-4;P23634-3;P23634-2;P23634-7;P23634-6;P23634-8;P23634	Plasma membrane calcium-transporting ATPase 4	ATP2B4	sp|P23634-5|AT2B4_HUMAN Isoform ZK of Plasma membrane calcium-transporting ATPase 4 OS=Homo sapiens OX=9606 GN=ATP2B4;sp|P23634-4|AT2B4_HUMAN Isoform XK of Plasma membrane calcium-transporting ATPase 4 OS=Homo sapiens OX=9606 GN=ATP2B4;sp|P23634-3|AT2B4_HU	Color2 [A=255, R=169, G=169, B=169]	1	4					15	3	3	16.4	4.6	4.6	124.01	0	103.73	886730000	17	8	15.7165	16.1506	16.0586	16.3526	16.7053	16.7609	16.6228	16.2539
	0.302381	0.140577	P23743;P23743-2;P23743-3	P23743;P23743-2;P23743-3	Diacylglycerol kinase alpha	DGKA	sp|P23743|DGKA_HUMAN Diacylglycerol kinase alpha OS=Homo sapiens OX=9606 GN=DGKA PE=1 SV=3;sp|P23743-2|DGKA_HUMAN Isoform 2 of Diacylglycerol kinase alpha OS=Homo sapiens OX=9606 GN=DGKA;sp|P23743-3|DGKA_HUMAN Isoform 3 of Diacylglycerol kinase alpha OS=Ho	Color2 [A=255, R=169, G=169, B=169]	1	4					2	2	2	3.3	3.3	3.3	82.629	0	5.1794	21542000	6	3	12.2254	11.6589	11.9843	12.2721	12.5898	12.2712	12.1646	12.1997
	0.0462671	-0.025398	P23786	P23786	Carnitine O-palmitoyltransferase 2, mitochondrial	CPT2	sp|P23786|CPT2_HUMAN Carnitine O-palmitoyltransferase 2, mitochondrial OS=Homo sapiens OX=9606 GN=CPT2 PE=1 SV=2	Color2 [A=255, R=169, G=169, B=169]	1	4					3	3	3	5.5	5.5	5.5	73.776	0	5.1913	483150000	13	1	14.9328	14.9365	15.0025	15.2044	15.2889	15.3245	15.6112	15.4716
	0.398831	-0.17224	P23919;P23919-2	P23919;P23919-2	Thymidylate kinase	DTYMK	sp|P23919|KTHY_HUMAN Thymidylate kinase OS=Homo sapiens OX=9606 GN=DTYMK PE=1 SV=4;sp|P23919-2|KTHY_HUMAN Isoform 2 of Thymidylate kinase OS=Homo sapiens OX=9606 GN=DTYMK	Color2 [A=255, R=169, G=169, B=169]	1	4					2	2	2	9.4	9.4	9.4	23.819	0.0021959	1.8222	135530000	7	2	15.4707	15.8133	15.4623	15.8249	16.1117	16.1301	16.0224	15.9878
	1.59507	0.412366	P23921	P23921	Ribonucleoside-diphosphate reductase large subunit	RRM1	sp|P23921|RIR1_HUMAN Ribonucleoside-diphosphate reductase large subunit OS=Homo sapiens OX=9606 GN=RRM1 PE=1 SV=1	Color2 [A=255, R=169, G=169, B=169]	1	4					8	8	8	10.9	10.9	10.9	90.069	0	11.35	528310000	30	1	17.0487	16.2493	16.8253	16.6009	17.1357	16.7363	17.0268	16.8007
	1.52609	-1.13558	P23942	P23942	Peripherin-2	PRPH2	sp|P23942|PRPH2_HUMAN Peripherin-2 OS=Homo sapiens OX=9606 GN=PRPH2 PE=1 SV=1	Color2 [A=255, R=169, G=169, B=169]	1	4					6	6	6	15	15	15	39.186	0	9.9522	7178100000	48	1	18.5271	20.2893	18.3942	20.0373	19.7491	20.4288	19.8746	20.3318
	0.0187512	0.00955725	P24534	P24534	Elongation factor 1-beta	EEF1B2	sp|P24534|EF1B_HUMAN Elongation factor 1-beta OS=Homo sapiens OX=9606 GN=EEF1B2 PE=1 SV=3	Color2 [A=255, R=169, G=169, B=169]	1	4					8	5	5	36	27.6	27.6	24.763	0	62.1	7873900000	68	1	20.1127	19.9268	20.0302	20.3614	20.3229	20.3513	20.6201	20.4082
	1.19927	-1.08232	P24539	P24539	ATP synthase F(0) complex subunit B1, mitochondrial	ATP5F1	sp|P24539|AT5F1_HUMAN ATP synthase F(0) complex subunit B1, mitochondrial OS=Homo sapiens OX=9606 GN=ATP5PB PE=1 SV=2	Color2 [A=255, R=169, G=169, B=169]	1	4					3	3	3	12.5	12.5	12.5	28.908	0	4.1006	652580000	14	1	16.6088	18.0285	16.4868	18.1819	17.8152	18.5118	18.2784	18.7964
	0.126306	-0.0326805	P24666-3;P24666-2;P24666;P24666-4	P24666-3;P24666-2;P24666	Low molecular weight phosphotyrosine protein phosphatase	ACP1	sp|P24666-3|PPAC_HUMAN Isoform 3 of Low molecular weight phosphotyrosine protein phosphatase OS=Homo sapiens OX=9606 GN=ACP1;sp|P24666-2|PPAC_HUMAN Isoform 2 of Low molecular weight phosphotyrosine protein phosphatase OS=Homo sapiens OX=9606 GN=ACP1;sp|P24	Color2 [A=255, R=169, G=169, B=169]	1	4					3	3	3	33.1	33.1	33.1	14.342	0	47.528	1063400000	21	4	16.8163	16.6756	16.6433	16.8825	16.8989	16.9801	16.9725	16.9235
	0.610726	-0.347231	P24752;P24752-2	P24752	Acetyl-CoA acetyltransferase, mitochondrial	ACAT1	sp|P24752|THIL_HUMAN Acetyl-CoA acetyltransferase, mitochondrial OS=Homo sapiens OX=9606 GN=ACAT1 PE=1 SV=1	Color2 [A=255, R=169, G=169, B=169]	1	4					5	5	5	15.7	15.7	15.7	45.199	0	54.187	1963100000	27	2	17.4643	18.009	17.3834	17.976	18.109	18.4204	18.3872	18.3274
	0.144554	0.0513082	P24928;P24928-2	P24928	DNA-directed RNA polymerase II subunit RPB1	POLR2A	sp|P24928|RPB1_HUMAN DNA-directed RNA polymerase II subunit RPB1 OS=Homo sapiens OX=9606 GN=POLR2A PE=1 SV=2	Color2 [A=255, R=169, G=169, B=169]	1	4					29	29	29	21.8	21.8	21.8	217.17	0	179.84	853150000	96	2	18.2449	18.0287	18.0482	18.2447	18.5085	18.4404	18.438	18.3206
	0.027421	0.0171063	P25098;P35626	P25098	Beta-adrenergic receptor kinase 1	ADRBK1	sp|P25098|ARBK1_HUMAN Beta-adrenergic receptor kinase 1 OS=Homo sapiens OX=9606 GN=GRK2 PE=1 SV=2	Color2 [A=255, R=169, G=169, B=169]	1	4					4	4	4	5.7	5.7	5.7	79.573	0	3.0487	37322000	8	2	14.1541	13.8957	13.8306	14.134	14.5623	14.4586	14.4598	14.45
	0.570137	0.206047	P25398	P25398	40S ribosomal protein S12	RPS12	sp|P25398|RS12_HUMAN 40S ribosomal protein S12 OS=Homo sapiens OX=9606 GN=RPS12 PE=1 SV=3	Color2 [A=255, R=169, G=169, B=169]	1	4					7	7	7	62.9	62.9	62.9	14.515	0	131.24	8784400000	58	1	19.8828	19.556	19.891	19.853	20.2114	19.8857	20.3156	20.1819
	0.44011	0.192267	P25685;P25685-2	P25685;P25685-2	DnaJ homolog subfamily B member 1	DNAJB1	sp|P25685|DNJB1_HUMAN DnaJ homolog subfamily B member 1 OS=Homo sapiens OX=9606 GN=DNAJB1 PE=1 SV=4;sp|P25685-2|DNJB1_HUMAN Isoform 2 of DnaJ homolog subfamily B member 1 OS=Homo sapiens OX=9606 GN=DNAJB1	Color2 [A=255, R=169, G=169, B=169]	1	4					6	5	5	22.4	18.8	18.8	38.044	0	51.256	469860000	22	2	15.2417	14.7441	14.6542	14.7689	15.4224	15.1983	15.0333	14.8712
	0.427857	-0.183832	P25686-2;P25686	P25686-2;P25686	DnaJ homolog subfamily B member 2	DNAJB2	sp|P25686-2|DNJB2_HUMAN Isoform 2 of DnaJ homolog subfamily B member 2 OS=Homo sapiens OX=9606 GN=DNAJB2;sp|P25686|DNJB2_HUMAN DnaJ homolog subfamily B member 2 OS=Homo sapiens OX=9606 GN=DNAJB2 PE=1 SV=3	Color2 [A=255, R=169, G=169, B=169]	1	4					5	5	4	17	17	13.4	30.568	0	17.879	1008300000	24	2	17.7727	17.9841	17.6225	18.1917	18.2539	18.4245	18.257	18.0411
	1.40917	-0.905915	P25705-2;P25705;P25705-3	P25705-2;P25705;P25705-3	ATP synthase subunit alpha, mitochondrial	ATP5A1	sp|P25705-2|ATPA_HUMAN Isoform 2 of ATP synthase subunit alpha, mitochondrial OS=Homo sapiens OX=9606 GN=ATP5F1A;sp|P25705|ATPA_HUMAN ATP synthase subunit alpha, mitochondrial OS=Homo sapiens OX=9606 GN=ATP5F1A PE=1 SV=1;sp|P25705-3|ATPA_HUMAN Isoform 3 of	Color2 [A=255, R=169, G=169, B=169]	1	4					24	24	24	58.1	58.1	58.1	54.493	0	323.31	185190000000	536	3	22.9619	24.0554	22.775	24.2404	23.7373	24.4505	24.1697	24.5213
	2.10721	0.365782	P25786;P25786-2	P25786;P25786-2	Proteasome subunit alpha type-1	PSMA1	sp|P25786|PSA1_HUMAN Proteasome subunit alpha type-1 OS=Homo sapiens OX=9606 GN=PSMA1 PE=1 SV=1;sp|P25786-2|PSA1_HUMAN Isoform Long of Proteasome subunit alpha type-1 OS=Homo sapiens OX=9606 GN=PSMA1	Color2 [A=255, R=169, G=169, B=169]	1	4					12	12	12	71.5	71.5	71.5	29.555	0	323.31	6018300000	73	2	20.1296	19.5008	19.8861	19.6888	20.1608	19.7741	20.0687	19.8184
	1.35721	0.323281	P25787	P25787	Proteasome subunit alpha type-2	PSMA2	sp|P25787|PSA2_HUMAN Proteasome subunit alpha type-2 OS=Homo sapiens OX=9606 GN=PSMA2 PE=1 SV=2	Color2 [A=255, R=169, G=169, B=169]	1	4					7	7	7	43.2	43.2	43.2	25.898	0	186.67	10369000000	53	1	19.9368	19.2728	19.5253	19.4975	19.9731	19.5547	19.8103	19.6274
	1.31431	0.36714	P25788-2;P25788	P25788-2;P25788	Proteasome subunit alpha type-3	PSMA3	sp|P25788-2|PSA3_HUMAN Isoform 2 of Proteasome subunit alpha type-3 OS=Homo sapiens OX=9606 GN=PSMA3;sp|P25788|PSA3_HUMAN Proteasome subunit alpha type-3 OS=Homo sapiens OX=9606 GN=PSMA3 PE=1 SV=2	Color2 [A=255, R=169, G=169, B=169]	1	4					7	7	7	33.5	33.5	33.5	27.647	0	103.59	2776700000	51	2	19.0946	18.3949	18.6103	18.4993	19.0857	18.7972	18.8036	18.4344
	1.3212	0.298813	P25789;P25789-2	P25789;P25789-2	Proteasome subunit alpha type-4	PSMA4	sp|P25789|PSA4_HUMAN Proteasome subunit alpha type-4 OS=Homo sapiens OX=9606 GN=PSMA4 PE=1 SV=1;sp|P25789-2|PSA4_HUMAN Isoform 2 of Proteasome subunit alpha type-4 OS=Homo sapiens OX=9606 GN=PSMA4	Color2 [A=255, R=169, G=169, B=169]	1	4					10	10	10	52.5	52.5	52.5	29.483	0	251.67	8325300000	93	2	19.1634	18.6304	18.9239	18.737	19.277	18.978	19.194	19.0177
+	3.17985	1.74144	P26038	P26038	Moesin	MSN	sp|P26038|MOES_HUMAN Moesin OS=Homo sapiens OX=9606 GN=MSN PE=1 SV=3	Color2 [A=255, R=0, G=0, B=255]	7	4					22	11	11	40.2	23.7	23.7	67.819	0	71.486	8119600000	72	1	21.2165	18.6245	20.6718	18.688	20.4151	19.1453	20.0679	18.9478
	0.0514799	-0.0277114	P26196	P26196	Probable ATP-dependent RNA helicase DDX6	DDX6	sp|P26196|DDX6_HUMAN Probable ATP-dependent RNA helicase DDX6 OS=Homo sapiens OX=9606 GN=DDX6 PE=1 SV=2	Color2 [A=255, R=169, G=169, B=169]	1	4					16	16	16	44.1	44.1	44.1	54.416	0	196.4	3801200000	84	1	19.7016	19.5035	19.4836	19.8273	19.9973	20.0838	20.0997	19.9785
	0.952256	-0.713637	P26232-2;P26232-5;P26232;P26232-3;P26232-6;P26232-4	P26232-2;P26232-5;P26232;P26232-3;P26232-6;P26232-4	Catenin alpha-2	CTNNA2	sp|P26232-2|CTNA2_HUMAN Isoform 2 of Catenin alpha-2 OS=Homo sapiens OX=9606 GN=CTNNA2;sp|P26232-5|CTNA2_HUMAN Isoform 5 of Catenin alpha-2 OS=Homo sapiens OX=9606 GN=CTNNA2;sp|P26232|CTNA2_HUMAN Catenin alpha-2 OS=Homo sapiens OX=9606 GN=CTNNA2 PE=1 SV=5;	Color2 [A=255, R=169, G=169, B=169]	1	4					28	21	21	41.1	33.3	33.3	100.45	0	170.77	2963000000	60	6	16.7083	17.8027	16.7241	18.0407	17.8336	18.2203	18.1328	18.1896
	0.0526525	0.0281219	P26368-2;P26368	P26368-2;P26368	Splicing factor U2AF 65 kDa subunit	U2AF2	sp|P26368-2|U2AF2_HUMAN Isoform 2 of Splicing factor U2AF 65 kDa subunit OS=Homo sapiens OX=9606 GN=U2AF2;sp|P26368|U2AF2_HUMAN Splicing factor U2AF 65 kDa subunit OS=Homo sapiens OX=9606 GN=U2AF2 PE=1 SV=4	Color2 [A=255, R=169, G=169, B=169]	1	4					9	9	9	32.7	32.7	32.7	53.12	0	195.52	3907300000	68	2	19.1358	18.9823	18.9483	19.2793	19.5451	19.294	19.5581	19.5193
	0.0522354	-0.0249717	P26373-2;P26373	P26373-2;P26373	60S ribosomal protein L13	RPL13	sp|P26373-2|RL13_HUMAN Isoform 2 of 60S ribosomal protein L13 OS=Homo sapiens OX=9606 GN=RPL13;sp|P26373|RL13_HUMAN 60S ribosomal protein L13 OS=Homo sapiens OX=9606 GN=RPL13 PE=1 SV=4	Color2 [A=255, R=169, G=169, B=169]	1	4					2	2	2	11	11	11	18.845	0.00068966	2.2329	700720000	6	2	15.5573	15.3993	15.1786	15.5602	15.6991	15.6337	15.8607	15.8024
	1.0867	-0.878654	P26378-4;P26378-2;P26378-5;P26378;P26378-3	P26378-4;P26378-2;P26378-5;P26378;P26378-3	ELAV-like protein 4	ELAVL4	sp|P26378-4|ELAV4_HUMAN Isoform 4 of ELAV-like protein 4 OS=Homo sapiens OX=9606 GN=ELAVL4;sp|P26378-2|ELAV4_HUMAN Isoform 2 of ELAV-like protein 4 OS=Homo sapiens OX=9606 GN=ELAVL4;sp|P26378-5|ELAV4_HUMAN Isoform 5 of ELAV-like protein 4 OS=Homo sapiens O	Color2 [A=255, R=169, G=169, B=169]	1	4					9	4	2	29	15.6	9	40.405	0	20.657	236450000	20	5	14.8744	16.0164	14.9147	16.4693	16.0198	16.621	16.4373	16.6541
	0.280911	-0.205256	P26440-2;P26440	P26440-2;P26440	Isovaleryl-CoA dehydrogenase, mitochondrial	IVD	sp|P26440-2|IVD_HUMAN Isoform 2 of Isovaleryl-CoA dehydrogenase, mitochondrial OS=Homo sapiens OX=9606 GN=IVD;sp|P26440|IVD_HUMAN Isovaleryl-CoA dehydrogenase, mitochondrial OS=Homo sapiens OX=9606 GN=IVD PE=1 SV=2	Color2 [A=255, R=169, G=169, B=169]	1	4					7	7	7	22	22	22	43.055	0	136.66	1167600000	43	2	17.9816	18.4368	18.1807	18.6976	18.9752	18.9246	19.0791	18.9786
	1.0354	0.430837	P26583	P26583	High mobility group protein B2	HMGB2	sp|P26583|HMGB2_HUMAN High mobility group protein B2 OS=Homo sapiens OX=9606 GN=HMGB2 PE=1 SV=2	Color2 [A=255, R=169, G=169, B=169]	1	4					8	7	7	38.3	32.5	32.5	24.033	0	27.226	5178000000	48	1	21.0991	20.0702	20.6376	20.3955	20.8703	20.3768	20.9492	20.9905
+	2.72508	0.907991	P26599;P26599-2;P26599-3;O95758-1;O95758-6;O95758-2;O95758;O95758-5;O95758-4	P26599;P26599-2;P26599-3	Polypyrimidine tract-binding protein 1	PTBP1	sp|P26599|PTBP1_HUMAN Polypyrimidine tract-binding protein 1 OS=Homo sapiens OX=9606 GN=PTBP1 PE=1 SV=1;sp|P26599-2|PTBP1_HUMAN Isoform 2 of Polypyrimidine tract-binding protein 1 OS=Homo sapiens OX=9606 GN=PTBP1;sp|P26599-3|PTBP1_HUMAN Isoform 3 of Polypy	Color2 [A=255, R=0, G=0, B=255]	7	4					7	7	7	24.7	24.7	24.7	57.221	0	232.04	2910100000	37	9	18.7852	17.3223	18.5427	17.6559	18.6729	17.6967	18.2421	17.9361
	0.374143	-0.147921	P26639;P26639-2	P26639;P26639-2	Threonine--tRNA ligase, cytoplasmic	TARS	sp|P26639|SYTC_HUMAN Threonine--tRNA ligase, cytoplasmic OS=Homo sapiens OX=9606 GN=TARS PE=1 SV=3;sp|P26639-2|SYTC_HUMAN Isoform 2 of Threonine--tRNA ligase, cytoplasmic OS=Homo sapiens OX=9606 GN=TARS	Color2 [A=255, R=169, G=169, B=169]	1	4					13	13	12	22.3	22.3	20.1	83.434	0	127.16	3468500000	63	2	18.7085	18.7904	18.6143	19.0503	19.1462	19.215	19.1607	19.1657
	1.17007	0.261244	P26640;P26640-2	P26640	Valine--tRNA ligase	VARS	sp|P26640|SYVC_HUMAN Valine--tRNA ligase OS=Homo sapiens OX=9606 GN=VARS PE=1 SV=4	Color2 [A=255, R=169, G=169, B=169]	1	4					14	14	14	16.2	16.2	16.2	140.47	0	178.08	2211900000	42	2	18.4587	18.0002	18.1527	18.0485	18.5212	18.3591	18.3381	18.0179
	0.54117	0.181136	P26641;P26641-2	P26641;P26641-2	Elongation factor 1-gamma	EEF1G	sp|P26641|EF1G_HUMAN Elongation factor 1-gamma OS=Homo sapiens OX=9606 GN=EEF1G PE=1 SV=3;sp|P26641-2|EF1G_HUMAN Isoform 2 of Elongation factor 1-gamma OS=Homo sapiens OX=9606 GN=EEF1G	Color2 [A=255, R=169, G=169, B=169]	1	4					15	15	15	45.1	45.1	45.1	50.118	0	323.31	17183000000	110	2	22.22	21.6983	22.1351	22.0601	22.2539	22.2146	22.4419	22.3535
	0.294576	-0.125367	P26885	P26885	Peptidyl-prolyl cis-trans isomerase FKBP2	FKBP2	sp|P26885|FKBP2_HUMAN Peptidyl-prolyl cis-trans isomerase FKBP2 OS=Homo sapiens OX=9606 GN=FKBP2 PE=1 SV=2	Color2 [A=255, R=169, G=169, B=169]	1	4					5	5	5	49.3	49.3	49.3	15.649	0	54.027	2401800000	33	1	18.2024	18.1948	18.2299	18.5812	18.6107	18.7456	18.6854	18.7083
	0.630206	-0.550969	P26992	P26992	Ciliary neurotrophic factor receptor subunit alpha	CNTFR	sp|P26992|CNTFR_HUMAN Ciliary neurotrophic factor receptor subunit alpha OS=Homo sapiens OX=9606 GN=CNTFR PE=1 SV=2	Color2 [A=255, R=169, G=169, B=169]	1	4					3	3	3	14.5	14.5	14.5	40.633	0	6.4871	216140000	13	1	15.1918	16.0158	15.662	16.5856	16.436	16.7519	16.8048	16.9452
	0.815752	1.07592	P26998	P26998	Beta-crystallin B3;Beta-crystallin B3, N-terminally processed	CRYBB3	sp|P26998|CRBB3_HUMAN Beta-crystallin B3 OS=Homo sapiens OX=9606 GN=CRYBB3 PE=1 SV=4	Color2 [A=255, R=169, G=169, B=169]	1	4					4	4	4	20.4	20.4	20.4	24.252	0	42.039	599470000	22	1	18.3519	15.015	15.9115	15.2814	15.7816	15.4768	15.6594	15.6275
+	2.11982	1.03217	P27105;P27105-2	P27105	Erythrocyte band 7 integral membrane protein	STOM	sp|P27105|STOM_HUMAN Erythrocyte band 7 integral membrane protein OS=Homo sapiens OX=9606 GN=STOM PE=1 SV=3	Color2 [A=255, R=0, G=0, B=255]	7	4					3	3	3	15.6	15.6	15.6	31.73	0	81.478	223130000	21	2	17.512	15.497	16.6194	15.9707	16.6007	15.9656	16.5125	15.6826
	0.284129	-0.196395	P27144	P27144	Adenylate kinase 4, mitochondrial	AK4	sp|P27144|KAD4_HUMAN Adenylate kinase 4, mitochondrial OS=Homo sapiens OX=9606 GN=AK4 PE=1 SV=1	Color2 [A=255, R=169, G=169, B=169]	1	4					4	4	4	23.3	23.3	23.3	25.268	0	13.364	282730000	16	1	17.0702	16.4459	16.5331	17.154	16.861	17.3081	17.2456	17.5875
	0.18749	-0.135921	P27338;P27338-2	P27338;P27338-2	Amine oxidase [flavin-containing] B	MAOB	sp|P27338|AOFB_HUMAN Amine oxidase [flavin-containing] B OS=Homo sapiens OX=9606 GN=MAOB PE=1 SV=3;sp|P27338-2|AOFB_HUMAN Isoform 2 of Amine oxidase [flavin-containing] B OS=Homo sapiens OX=9606 GN=MAOB	Color2 [A=255, R=169, G=169, B=169]	1	4					6	6	6	12.9	12.9	12.9	58.762	0	34.376	1087100000	30	2	17.7597	18.2982	18.5614	18.6364	18.8195	18.8684	18.867	18.7484
	0.132529	-0.0690742	P27348	P27348	14-3-3 protein theta	YWHAQ	sp|P27348|1433T_HUMAN 14-3-3 protein theta OS=Homo sapiens OX=9606 GN=YWHAQ PE=1 SV=1	Color2 [A=255, R=169, G=169, B=169]	1	4					12	10	10	55.9	48.6	48.6	27.764	0	323.31	33659000000	137	1	20.6158	20.763	20.5652	20.8972	21.1513	21.0512	21.2483	21.1455
+	2.12171	0.631509	P27361;P27361-2;P27361-3	P27361;P27361-2;P27361-3	Mitogen-activated protein kinase 3	MAPK3	sp|P27361|MK03_HUMAN Mitogen-activated protein kinase 3 OS=Homo sapiens OX=9606 GN=MAPK3 PE=1 SV=4;sp|P27361-2|MK03_HUMAN Isoform 2 of Mitogen-activated protein kinase 3 OS=Homo sapiens OX=9606 GN=MAPK3;sp|P27361-3|MK03_HUMAN Isoform 3 of Mitogen-activated	Color2 [A=255, R=0, G=0, B=255]	7	4					9	6	6	32.2	22.7	22.7	43.135	0	112.12	1041500000	40	3	17.401	16.5614	17.3539	16.7981	17.7954	16.9759	17.4549	17.1438
	0.815096	-0.32882	P27448-6;P27448-3;P27448-4;P27448;P27448-2;P27448-7;P27448-8;Q9P0L2;Q9P0L2-3;Q9P0L2-2;Q96L34-2;Q96L34	P27448-6;P27448-3;P27448-4;P27448;P27448-2;P27448-7;P27448-8;Q9P0L2	MAP/microtubule affinity-regulating kinase 3;Serine/threonine-protein kinase MARK1	MARK3;MARK1	sp|P27448-6|MARK3_HUMAN Isoform 5 of MAP/microtubule affinity-regulating kinase 3 OS=Homo sapiens OX=9606 GN=MARK3;sp|P27448-3|MARK3_HUMAN Isoform 3 of MAP/microtubule affinity-regulating kinase 3 OS=Homo sapiens OX=9606 GN=MARK3;sp|P27448-4|MARK3_HUMAN Is	Color2 [A=255, R=169, G=169, B=169]	1	4					11	5	5	18	7.4	7.4	79.875	0	23.59	211050000	14	12	15.8149	16.0173	15.6164	16.3655	16.1806	16.4734	16.3725	16.4435
	0.50856	0.164193	P27635;Q96L21	P27635	60S ribosomal protein L10	RPL10	sp|P27635|RL10_HUMAN 60S ribosomal protein L10 OS=Homo sapiens OX=9606 GN=RPL10 PE=1 SV=4	Color2 [A=255, R=169, G=169, B=169]	1	4					3	3	3	22	22	22	24.604	0	119.64	1235800000	53	2	17.9744	17.6792	17.8916	17.9151	18.2434	17.951	18.3034	18.2108
	0.245988	0.0946298	P27694	P27694	Replication protein A 70 kDa DNA-binding subunit;Replication protein A 70 kDa DNA-binding subunit, N-terminally processed	RPA1	sp|P27694|RFA1_HUMAN Replication protein A 70 kDa DNA-binding subunit OS=Homo sapiens OX=9606 GN=RPA1 PE=1 SV=2	Color2 [A=255, R=169, G=169, B=169]	1	4					5	5	5	10.2	10.2	10.2	68.137	0	9.9113	249300000	23	1	16.6629	16.4769	16.5551	16.7017	17.092	16.9108	16.9666	16.8087
	0.23936	-0.162554	P27695	P27695	DNA-(apurinic or apyrimidinic site) lyase;DNA-(apurinic or apyrimidinic site) lyase, mitochondrial	APEX1	sp|P27695|APEX1_HUMAN DNA-(apurinic or apyrimidinic site) lyase OS=Homo sapiens OX=9606 GN=APEX1 PE=1 SV=2	Color2 [A=255, R=169, G=169, B=169]	1	4					9	9	9	35.2	35.2	35.2	35.554	0	146.02	10477000000	71	1	19.8853	20.2559	19.8392	20.3585	20.4542	20.2766	20.8597	20.7977
	2.17194	0.40797	P27708;P31327-2;P31327;P31327-3	P27708	CAD protein;Glutamine-dependent carbamoyl-phosphate synthase;Aspartate carbamoyltransferase;Dihydroorotase	CAD	sp|P27708|PYR1_HUMAN CAD protein OS=Homo sapiens OX=9606 GN=CAD PE=1 SV=3	Color2 [A=255, R=169, G=169, B=169]	1	4					28	28	27	16.7	16.7	16.2	242.98	0	235.29	1394100000	84	4	18.1693	17.6173	18.0493	17.654	18.3141	17.8949	18.2183	17.9528
	1.62938	0.421028	P27797	P27797	Calreticulin	CALR	sp|P27797|CALR_HUMAN Calreticulin OS=Homo sapiens OX=9606 GN=CALR PE=1 SV=1	Color2 [A=255, R=169, G=169, B=169]	1	4					11	11	11	31.9	31.9	31.9	48.141	0	113.28	18051000000	130	1	20.8733	20.0606	20.506	20.2771	20.8673	20.5843	20.6551	20.2954
	0.775415	0.266324	P27816;P27816-6;P27816-4;P27816-2	P27816;P27816-6;P27816-4;P27816-2	Microtubule-associated protein 4	MAP4	sp|P27816|MAP4_HUMAN Microtubule-associated protein 4 OS=Homo sapiens OX=9606 GN=MAP4 PE=1 SV=3;sp|P27816-6|MAP4_HUMAN Isoform 6 of Microtubule-associated protein 4 OS=Homo sapiens OX=9606 GN=MAP4;sp|P27816-4|MAP4_HUMAN Isoform 4 of Microtubule-associated	Color2 [A=255, R=169, G=169, B=169]	1	4					8	8	2	9	9	2.3	121	0	26.868	6744200000	39	4	20.0825	19.4947	19.9842	19.9989	20.3321	19.9949	20.3234	20.1684
	1.04318	-0.669512	P27816-3	P27816-3	Microtubule-associated protein 4	MAP4	sp|P27816-3|MAP4_HUMAN Isoform 3 of Microtubule-associated protein 4 OS=Homo sapiens OX=9606 GN=MAP4	Color2 [A=255, R=169, G=169, B=169]	1	4					3	2	2	4.5	3	3	58.556	0	3.4089	291600000	8	1	14.7645	15.6718	14.8448	16.1337	15.6378	16.043	16.0578	16.1344
	0.115449	0.0489683	P27824-2;P27824;P27824-3	P27824-2;P27824;P27824-3	Calnexin	CANX	sp|P27824-2|CALX_HUMAN Isoform 2 of Calnexin OS=Homo sapiens OX=9606 GN=CANX;sp|P27824|CALX_HUMAN Calnexin OS=Homo sapiens OX=9606 GN=CANX PE=1 SV=2;sp|P27824-3|CALX_HUMAN Isoform 3 of Calnexin OS=Homo sapiens OX=9606 GN=CANX	Color2 [A=255, R=169, G=169, B=169]	1	4					8	8	8	13.1	13.1	13.1	71.502	0	55.651	12427000000	66	3	19.7773	19.4007	19.5043	19.8249	19.9087	19.9953	19.7934	19.5671
	1.44704	0.525464	P27986-5;P27986-3;P27986-2;P27986;P27986-4;Q92569-3;Q92569-2;Q92569;O00459	P27986-5;P27986-3;P27986-2;P27986;P27986-4	Phosphatidylinositol 3-kinase regulatory subunit alpha	PIK3R1	sp|P27986-5|P85A_HUMAN Isoform 5 of Phosphatidylinositol 3-kinase regulatory subunit alpha OS=Homo sapiens OX=9606 GN=PIK3R1;sp|P27986-3|P85A_HUMAN Isoform 3 of Phosphatidylinositol 3-kinase regulatory subunit alpha OS=Homo sapiens OX=9606 GN=PIK3R1;sp|P27	Color2 [A=255, R=169, G=169, B=169]	1	4					4	4	4	13.6	13.6	13.6	42.838	0	38.283	61676000	14	9	13.6682	12.7197	13.4546	13.0451	13.8734	13.5479	13.5045	13.0859
+	3.49408	2.33298	P28065-2;P28065	P28065-2;P28065	Proteasome subunit beta type-9	PSMB9	sp|P28065-2|PSB9_HUMAN Isoform LMP2.S of Proteasome subunit beta type-9 OS=Homo sapiens OX=9606 GN=PSMB9;sp|P28065|PSB9_HUMAN Proteasome subunit beta type-9 OS=Homo sapiens OX=9606 GN=PSMB9 PE=1 SV=2	Color2 [A=255, R=0, G=0, B=255]	7	4					2	2	2	14.4	14.4	14.4	22.328	0	35.269	310090000	18	2	17.6272	14.1309	16.5057	14.6095	17.0327	14.6421	16.5239	14.975
	1.08953	0.322973	P28066;P28066-2	P28066;P28066-2	Proteasome subunit alpha type-5	PSMA5	sp|P28066|PSA5_HUMAN Proteasome subunit alpha type-5 OS=Homo sapiens OX=9606 GN=PSMA5 PE=1 SV=3;sp|P28066-2|PSA5_HUMAN Isoform 2 of Proteasome subunit alpha type-5 OS=Homo sapiens OX=9606 GN=PSMA5	Color2 [A=255, R=169, G=169, B=169]	1	4					9	9	9	50.2	50.2	50.2	26.411	0	289.88	4224700000	88	2	19.9503	19.3715	19.7024	19.6258	20.1819	19.6947	20.0779	19.9287
	1.30756	0.281792	P28070	P28070	Proteasome subunit beta type-4	PSMB4	sp|P28070|PSB4_HUMAN Proteasome subunit beta type-4 OS=Homo sapiens OX=9606 GN=PSMB4 PE=1 SV=4	Color2 [A=255, R=169, G=169, B=169]	1	4					4	4	4	24.2	24.2	24.2	29.204	0	77.855	2226900000	41	1	17.9181	17.2895	17.5373	17.4635	17.7854	17.6455	17.8634	17.5785
	0.299501	-0.104874	P28072	P28072	Proteasome subunit beta type-6	PSMB6	sp|P28072|PSB6_HUMAN Proteasome subunit beta type-6 OS=Homo sapiens OX=9606 GN=PSMB6 PE=1 SV=4	Color2 [A=255, R=169, G=169, B=169]	1	4					4	4	4	32.2	32.2	32.2	25.357	0	53.142	5532000000	24	1	18.037	17.9489	17.9371	18.1948	18.2181	18.4849	18.3519	18.3351
	0.811734	-0.270341	P28074;P28074-3;P28074-2	P28074;P28074-3;P28074-2	Proteasome subunit beta type-5	PSMB5	sp|P28074|PSB5_HUMAN Proteasome subunit beta type-5 OS=Homo sapiens OX=9606 GN=PSMB5 PE=1 SV=3;sp|P28074-3|PSB5_HUMAN Isoform 3 of Proteasome subunit beta type-5 OS=Homo sapiens OX=9606 GN=PSMB5;sp|P28074-2|PSB5_HUMAN Isoform 2 of Proteasome subunit beta t	Color2 [A=255, R=169, G=169, B=169]	1	4					8	8	8	45.6	45.6	45.6	28.48	0	302.54	1350600000	52	3	16.8867	17.0546	16.8112	17.3315	17.0823	17.3911	17.419	17.5034
	0.103398	0.0567849	P28288;P28288-2;P28288-3	P28288;P28288-2	ATP-binding cassette sub-family D member 3	ABCD3	sp|P28288|ABCD3_HUMAN ATP-binding cassette sub-family D member 3 OS=Homo sapiens OX=9606 GN=ABCD3 PE=1 SV=1;sp|P28288-2|ABCD3_HUMAN Isoform 2 of ATP-binding cassette sub-family D member 3 OS=Homo sapiens OX=9606 GN=ABCD3	Color2 [A=255, R=169, G=169, B=169]	1	4					5	5	5	9.3	9.3	9.3	75.475	0	10.724	762400000	18	3	15.9916	15.581	15.4701	15.8787	16.054	15.9752	16.2585	16.1121
+	3.50655	1.10509	P28289;P28289-2	P28289;P28289-2	Tropomodulin-1	TMOD1	sp|P28289|TMOD1_HUMAN Tropomodulin-1 OS=Homo sapiens OX=9606 GN=TMOD1 PE=1 SV=1;sp|P28289-2|TMOD1_HUMAN Isoform 2 of Tropomodulin-1 OS=Homo sapiens OX=9606 GN=TMOD1	Color2 [A=255, R=0, G=0, B=255]	7	4					5	4	4	18.1	15.9	15.9	40.569	0	3.3601	96773000	8	2	14.0283	12.381	13.4621	12.6116	13.7518	12.8259	13.6704	12.6738
	0.622354	-1.06454	P28329-3;P28329-2;P28329	P28329-3;P28329-2;P28329	Choline O-acetyltransferase	CHAT	sp|P28329-3|CLAT_HUMAN Isoform R of Choline O-acetyltransferase OS=Homo sapiens OX=9606 GN=CHAT;sp|P28329-2|CLAT_HUMAN Isoform S of Choline O-acetyltransferase OS=Homo sapiens OX=9606 GN=CHAT;sp|P28329|CLAT_HUMAN Choline O-acetyltransferase OS=Homo sapiens	Color2 [A=255, R=169, G=169, B=169]	1	4					2	2	2	5.1	5.1	5.1	70.393	0	5	47074000	8	3	10.9639	13.1447	12.3077	14.311	13.9064	14.0453	14.3017	14.2369
	1.72424	0.478916	P28330	P28330	Long-chain specific acyl-CoA dehydrogenase, mitochondrial	ACADL	sp|P28330|ACADL_HUMAN Long-chain specific acyl-CoA dehydrogenase, mitochondrial OS=Homo sapiens OX=9606 GN=ACADL PE=1 SV=2	Color2 [A=255, R=169, G=169, B=169]	1	4					4	4	4	10.7	10.7	10.7	47.655	0	7.176	183050000	19	1	17.2645	16.5452	17.2486	16.8291	17.5328	17.2049	17.3206	16.8717
	1.12646	-0.969093	P28331-4;P28331;P28331-2;P28331-5;P28331-3	P28331-4;P28331;P28331-2;P28331-5;P28331-3	NADH-ubiquinone oxidoreductase 75 kDa subunit, mitochondrial	NDUFS1	sp|P28331-4|NDUS1_HUMAN Isoform 4 of NADH-ubiquinone oxidoreductase 75 kDa subunit, mitochondrial OS=Homo sapiens OX=9606 GN=NDUFS1;sp|P28331|NDUS1_HUMAN NADH-ubiquinone oxidoreductase 75 kDa subunit, mitochondrial OS=Homo sapiens OX=9606 GN=NDUFS1 PE=1 SV	Color2 [A=255, R=169, G=169, B=169]	1	4					18	18	18	34.2	34.2	34.2	73.527	0	323.31	13527000000	160	5	19.8569	21.0885	19.7939	21.4243	21.035	21.6304	21.4521	21.8711
	0.0220785	-0.0180695	P28370-2;P28370	P28370-2;P28370	Probable global transcription activator SNF2L1	SMARCA1	sp|P28370-2|SMCA1_HUMAN Isoform 2 of Probable global transcription activator SNF2L1 OS=Homo sapiens OX=9606 GN=SMARCA1;sp|P28370|SMCA1_HUMAN Probable global transcription activator SNF2L1 OS=Homo sapiens OX=9606 GN=SMARCA1 PE=1 SV=2	Color2 [A=255, R=169, G=169, B=169]	1	4					12	4	4	12.1	4.7	4.7	121.14	0	21.653	63959000	13	2	13.4974	13.6602	13.1906	13.7516	14.27	13.9678	14.2385	13.8892
	0.309958	0.157114	P28482;P28482-2	P28482;P28482-2	Mitogen-activated protein kinase 1	MAPK1	sp|P28482|MK01_HUMAN Mitogen-activated protein kinase 1 OS=Homo sapiens OX=9606 GN=MAPK1 PE=1 SV=3;sp|P28482-2|MK01_HUMAN Isoform 2 of Mitogen-activated protein kinase 1 OS=Homo sapiens OX=9606 GN=MAPK1	Color2 [A=255, R=169, G=169, B=169]	1	4					17	17	14	55	55	45	41.389	0	175.2	11115000000	138	2	19.9811	20.0465	20.1225	20.1518	20.8068	20.4168	20.6277	20.2945
	0.0443077	0.0202224	P28702;P28702-3;P19793-2;P19793;P48443	P28702;P28702-3;P19793-2;P19793;P48443	Retinoic acid receptor RXR-beta;Retinoic acid receptor RXR-alpha;Retinoic acid receptor RXR-gamma	RXRB;RXRA;RXRG	sp|P28702|RXRB_HUMAN Retinoic acid receptor RXR-beta OS=Homo sapiens OX=9606 GN=RXRB PE=1 SV=2;sp|P28702-3|RXRB_HUMAN Isoform 2 of Retinoic acid receptor RXR-beta OS=Homo sapiens OX=9606 GN=RXRB;sp|P19793-2|RXRA_HUMAN Isoform 2 of Retinoic acid receptor RX	Color2 [A=255, R=169, G=169, B=169]	1	4					5	5	5	14.1	14.1	14.1	56.921	0	105.87	65503000	12	5	14.6602	14.3413	14.1146	14.3763	14.5852	14.6837	14.7056	14.5834
+	2.07968	0.637755	P28838-2;P28838	P28838-2;P28838	Cytosol aminopeptidase	LAP3	sp|P28838-2|AMPL_HUMAN Isoform 2 of Cytosol aminopeptidase OS=Homo sapiens OX=9606 GN=LAP3;sp|P28838|AMPL_HUMAN Cytosol aminopeptidase OS=Homo sapiens OX=9606 GN=LAP3 PE=1 SV=3	Color2 [A=255, R=0, G=0, B=255]	7	4					9	9	9	20.5	20.5	20.5	52.771	0	82.622	2444700000	42	2	18.9037	17.8198	18.4984	18.0996	19.016	18.3464	18.6805	18.2819
+	2.12294	1.25495	P28845	P28845	Corticosteroid 11-beta-dehydrogenase isozyme 1	HSD11B1	sp|P28845|DHI1_HUMAN Corticosteroid 11-beta-dehydrogenase isozyme 1 OS=Homo sapiens OX=9606 GN=HSD11B1 PE=1 SV=3	Color2 [A=255, R=0, G=0, B=255]	7	4					3	3	3	9.6	9.6	9.6	32.401	0	6.0212	1311500000	15	1	18.042	17.2209	18.3917	17.1628	19.4566	17.5958	18.5544	17.4453
	0.0137051	0.00732708	P29083	P29083	General transcription factor IIE subunit 1	GTF2E1	sp|P29083|T2EA_HUMAN General transcription factor IIE subunit 1 OS=Homo sapiens OX=9606 GN=GTF2E1 PE=1 SV=2	Color2 [A=255, R=169, G=169, B=169]	1	4					2	2	2	6.2	6.2	6.2	49.452	0	5.8244	201650000	11	1	15.2326	15.0402	15.0104	15.212	15.5692	15.5657	15.5321	15.4971
	0.339435	0.101658	P29144	P29144	Tripeptidyl-peptidase 2	TPP2	sp|P29144|TPP2_HUMAN Tripeptidyl-peptidase 2 OS=Homo sapiens OX=9606 GN=TPP2 PE=1 SV=4	Color2 [A=255, R=169, G=169, B=169]	1	4					16	16	16	14.8	14.8	14.8	138.35	0	45.967	636170000	56	1	18.1461	17.7252	17.8479	17.9479	18.1994	18.1977	18.1466	18.0625
	0.106492	0.0476904	P29218-2;P29218;P29218-3	P29218-2;P29218;P29218-3	Inositol monophosphatase 1	IMPA1	sp|P29218-2|IMPA1_HUMAN Isoform 2 of Inositol monophosphatase 1 OS=Homo sapiens OX=9606 GN=IMPA1;sp|P29218|IMPA1_HUMAN Inositol monophosphatase 1 OS=Homo sapiens OX=9606 GN=IMPA1 PE=1 SV=1;sp|P29218-3|IMPA1_HUMAN Isoform 3 of Inositol monophosphatase 1 OS=	Color2 [A=255, R=169, G=169, B=169]	1	4					4	4	4	21.2	21.2	21.2	21.955	0	46.148	1287700000	20	3	19.105	18.8224	18.809	19.1655	19.4217	19.2637	19.2928	19.1861
	0.502282	0.182562	P29323-2;P29323-3;P29323;P54762-5;P54762;Q15375-2;Q15375-4;Q15375	P29323-2;P29323-3;P29323	Ephrin type-B receptor 2	EPHB2	sp|P29323-2|EPHB2_HUMAN Isoform 2 of Ephrin type-B receptor 2 OS=Homo sapiens OX=9606 GN=EPHB2;sp|P29323-3|EPHB2_HUMAN Isoform 3 of Ephrin type-B receptor 2 OS=Homo sapiens OX=9606 GN=EPHB2;sp|P29323|EPHB2_HUMAN Ephrin type-B receptor 2 OS=Homo sapiens OX=	Color2 [A=255, R=169, G=169, B=169]	1	4					21	21	20	28.9	28.9	27.8	109.87	0	323.31	2260900000	111	8	18.5685	18.3743	18.7895	18.6048	19.096	18.9328	18.9728	18.7845
+	3.81654	1.95942	P29350;P29350-3;P29350-4;P29350-2	P29350;P29350-3;P29350-4;P29350-2	Tyrosine-protein phosphatase non-receptor type 6	PTPN6	sp|P29350|PTN6_HUMAN Tyrosine-protein phosphatase non-receptor type 6 OS=Homo sapiens OX=9606 GN=PTPN6 PE=1 SV=1;sp|P29350-3|PTN6_HUMAN Isoform 2 of Tyrosine-protein phosphatase non-receptor type 6 OS=Homo sapiens OX=9606 GN=PTPN6;sp|P29350-4|PTN6_HUMAN Is	Color2 [A=255, R=0, G=0, B=255]	7	4					6	6	6	11.3	11.3	11.3	67.56	0	25.618	99588000	15	4	16.726	14.1247	16.5701	14.3461	16.3472	14.7102	15.8173	14.4419
	0.311249	0.104362	P29353-5;P29353-3;P29353-2;P29353-7;P29353;P29353-6;P98077	P29353-5;P29353-3;P29353-2;P29353-7;P29353;P29353-6	SHC-transforming protein 1	SHC1	sp|P29353-5|SHC1_HUMAN Isoform 5 of SHC-transforming protein 1 OS=Homo sapiens OX=9606 GN=SHC1;sp|P29353-3|SHC1_HUMAN Isoform p46Shc of SHC-transforming protein 1 OS=Homo sapiens OX=9606 GN=SHC1;sp|P29353-2|SHC1_HUMAN Isoform p52Shc of SHC-transforming pro	Color2 [A=255, R=169, G=169, B=169]	1	4					3	3	3	17.9	17.9	17.9	40.414	0.00023969	2.6397	39029000	7	7	13.4549	13.1595	13.3673	13.3504	13.6029	13.7668	13.6057	13.3366
	0.78689	0.341658	P29401;P29401-2	P29401;P29401-2	Transketolase	TKT	sp|P29401|TKT_HUMAN Transketolase OS=Homo sapiens OX=9606 GN=TKT PE=1 SV=3;sp|P29401-2|TKT_HUMAN Isoform 2 of Transketolase OS=Homo sapiens OX=9606 GN=TKT	Color2 [A=255, R=169, G=169, B=169]	1	4					18	18	18	38.4	38.4	38.4	67.877	0	107.82	33243000000	124	2	22.0774	21.2583	21.7169	21.6202	22.2473	21.8861	22.1803	22.0905
	0.882615	0.199339	P29536-2;P29536	P29536-2;P29536	Leiomodin-1	LMOD1	sp|P29536-2|LMOD1_HUMAN Isoform 2 of Leiomodin-1 OS=Homo sapiens OX=9606 GN=LMOD1;sp|P29536|LMOD1_HUMAN Leiomodin-1 OS=Homo sapiens OX=9606 GN=LMOD1 PE=1 SV=3	Color2 [A=255, R=169, G=169, B=169]	1	4					3	3	3	4.5	4.5	4.5	63.783	0.00068166	2.1212	159810000	8	2	14.6946	14.0961	14.276	14.1622	14.4378	14.2832	14.3126	14.3821
	1.03343	0.232811	P29692-2;P29692-3;P29692;P29692-4	P29692-2;P29692-3;P29692;P29692-4	Elongation factor 1-delta	EEF1D	sp|P29692-2|EF1D_HUMAN Isoform 2 of Elongation factor 1-delta OS=Homo sapiens OX=9606 GN=EEF1D;sp|P29692-3|EF1D_HUMAN Isoform 3 of Elongation factor 1-delta OS=Homo sapiens OX=9606 GN=EEF1D;sp|P29692|EF1D_HUMAN Elongation factor 1-delta OS=Homo sapiens OX=	Color2 [A=255, R=169, G=169, B=169]	1	4					9	9	6	16.7	16.7	15.5	71.407	0	107.43	1554900000	54	4	19.0429	18.5784	18.9441	18.8644	19.2321	19.0233	19.1411	18.9628
+	4.38319	1.38422	P29728-2;P29728	P29728-2;P29728	2-5-oligoadenylate synthase 2	OAS2	sp|P29728-2|OAS2_HUMAN Isoform p69 of 2-5-oligoadenylate synthase 2 OS=Homo sapiens OX=9606 GN=OAS2;sp|P29728|OAS2_HUMAN 2-5-oligoadenylate synthase 2 OS=Homo sapiens OX=9606 GN=OAS2 PE=1 SV=3	Color2 [A=255, R=0, G=0, B=255]	7	4					2	2	2	2.2	2.2	2.2	78.786	0.00067507	2.0465	192900000	7	2	17.1897	15.7797	17.455	15.9208	17.5934	16.0176	17.2012	16.1843
	0.65016	-0.77246	P29762;P29373	P29762	Cellular retinoic acid-binding protein 1	CRABP1	sp|P29762|RABP1_HUMAN Cellular retinoic acid-binding protein 1 OS=Homo sapiens OX=9606 GN=CRABP1 PE=1 SV=2	Color2 [A=255, R=169, G=169, B=169]	1	4					12	12	12	84.7	84.7	84.7	15.565	0	152.8	49303000000	122	2	19.6179	21.0736	20.4773	21.777	21.5351	21.3883	21.8155	22.2967
	0.0777227	0.0531349	P29966	P29966	Myristoylated alanine-rich C-kinase substrate	MARCKS	sp|P29966|MARCS_HUMAN Myristoylated alanine-rich C-kinase substrate OS=Homo sapiens OX=9606 GN=MARCKS PE=1 SV=4	Color2 [A=255, R=169, G=169, B=169]	1	4					3	3	3	16.3	16.3	16.3	31.554	0	11.617	4879200000	35	1	16.8575	16.8517	17.3971	17.3418	17.6386	17.6324	17.6031	17.4577
	1.3264	-1.49919	P29973;P29973-2	P29973;P29973-2	cGMP-gated cation channel alpha-1	CNGA1	sp|P29973|CNGA1_HUMAN cGMP-gated cation channel alpha-1 OS=Homo sapiens OX=9606 GN=CNGA1 PE=1 SV=3;sp|P29973-2|CNGA1_HUMAN Isoform 2 of cGMP-gated cation channel alpha-1 OS=Homo sapiens OX=9606 GN=CNGA1	Color2 [A=255, R=169, G=169, B=169]	1	4					7	7	6	12.2	12.2	10.9	79.585	0	22.981	662350000	38	2	15.8596	18.2731	16.0157	18.3976	17.6904	18.5683	18.2453	18.5688
	1.14562	0.306004	P30038-2;P30038-3;P30038	P30038-2;P30038-3;P30038	Delta-1-pyrroline-5-carboxylate dehydrogenase, mitochondrial	ALDH4A1	sp|P30038-2|AL4A1_HUMAN Isoform 2 of Delta-1-pyrroline-5-carboxylate dehydrogenase, mitochondrial OS=Homo sapiens OX=9606 GN=ALDH4A1;sp|P30038-3|AL4A1_HUMAN Isoform 3 of Delta-1-pyrroline-5-carboxylate dehydrogenase, mitochondrial OS=Homo sapiens OX=9606 G	Color2 [A=255, R=169, G=169, B=169]	1	4					2	2	2	3.8	3.8	3.8	55.117	0	6.5682	239270000	12	3	14.9237	14.7578	14.7753	14.5861	15.257	14.9421	15.2285	14.6744
	0.631081	-0.251419	P30040	P30040	Endoplasmic reticulum resident protein 29	ERP29	sp|P30040|ERP29_HUMAN Endoplasmic reticulum resident protein 29 OS=Homo sapiens OX=9606 GN=ERP29 PE=1 SV=4	Color2 [A=255, R=169, G=169, B=169]	1	4					6	6	6	28.7	28.7	28.7	28.993	0	187.82	4993800000	72	1	18.9057	19.0581	18.7369	19.2817	19.3568	19.5764	19.3315	19.4203
	0.877316	0.236954	P30041	P30041	Peroxiredoxin-6	PRDX6	sp|P30041|PRDX6_HUMAN Peroxiredoxin-6 OS=Homo sapiens OX=9606 GN=PRDX6 PE=1 SV=3	Color2 [A=255, R=169, G=169, B=169]	1	4					6	6	6	27.7	27.7	27.7	25.035	0	21.406	7253900000	26	1	19.1579	18.4038	18.8348	18.6475	18.8583	18.7864	18.6281	18.6935
	1.47388	1.1218	P30043	P30043	Flavin reductase (NADPH)	BLVRB	sp|P30043|BLVRB_HUMAN Flavin reductase (NADPH) OS=Homo sapiens OX=9606 GN=BLVRB PE=1 SV=3	Color2 [A=255, R=169, G=169, B=169]	1	4					3	3	3	22.3	22.3	22.3	22.119	0	88.154	2101500000	32	1	19.0048	16.4924	17.894	16.7364	17.3028	16.9846	17.3538	16.8548
	0.689987	-0.45278	P30044-2;P30044;P30044-3;P30044-4	P30044-2;P30044;P30044-3	Peroxiredoxin-5, mitochondrial	PRDX5	sp|P30044-2|PRDX5_HUMAN Isoform Cytoplasmic+peroxisomal of Peroxiredoxin-5, mitochondrial OS=Homo sapiens OX=9606 GN=PRDX5;sp|P30044|PRDX5_HUMAN Peroxiredoxin-5, mitochondrial OS=Homo sapiens OX=9606 GN=PRDX5 PE=1 SV=4;sp|P30044-3|PRDX5_HUMAN Isoform 3 of	Color2 [A=255, R=169, G=169, B=169]	1	4					5	5	5	36.4	36.4	36.4	17.031	0	323.31	9916300000	41	4	19.5686	20.2498	19.4863	20.375	20.4082	20.5697	20.6737	20.7533
	0.611407	-0.585287	P30048-2;P30048	P30048-2;P30048	Thioredoxin-dependent peroxide reductase, mitochondrial	PRDX3	sp|P30048-2|PRDX3_HUMAN Isoform 2 of Thioredoxin-dependent peroxide reductase, mitochondrial OS=Homo sapiens OX=9606 GN=PRDX3;sp|P30048|PRDX3_HUMAN Thioredoxin-dependent peroxide reductase, mitochondrial OS=Homo sapiens OX=9606 GN=PRDX3 PE=1 SV=3	Color2 [A=255, R=169, G=169, B=169]	1	4					5	5	5	33.6	33.6	33.6	25.838	0	28.879	3422700000	36	2	18.1931	18.8114	17.8312	18.9463	19.3277	19.1512	19.2004	19.9845
[truncated: 2,401 more rows]
