# Supplementary material for: Proteome Analysis of Aflibercept Intervention in Experimental Central Retinal Vein Occlusion
Source: Molecules. 2022 May 24;27(11):3360. doi: 10.3390/molecules27113360 (PMC9182497; doi:10.3390/molecules27113360)
Supplement: Supplementary file 1 [file molecules-27-03360-s001.zip › Table S4 - all significantly regulated proteins in the CRVO model.xlsx]

## Sheet: Ark1
Significant	#NAVN?	Difference	Protein IDs	Majority protein IDs	Protein names	Gene names	Fasta headers	Symbol color	Symbol type	Symbol size	Show label	Only identified by site	Reverse	Potential contaminant	Peptides	Razor + unique peptides	Unique peptides	Sequence coverage [%]	Unique + razor sequence coverage [%]	Unique sequence coverage [%]	Mol. weight [kDa]	Q-value	Score	Intensity	MS/MS count	Number of proteins	3H	3V	4H	4V	7H	7V	9H	9V	P-value	Fold change
+	2.80918	3.75486	P02751;P02751-6;P02751-5;P02751-3;P02751-17;P02751-15;P02751-8;P02751-7;P02751-11;P02751-14;P02751-9;P02751-10;P02751-4;P02751-13;P02751-12;P02751-16;P02751-2	P02751;P02751-6;P02751-5;P02751-3;P02751-17;P02751-15;P02751-8;P02751-7;P02751-11;P02751-14;P02751-9;P02751-10;P02751-4;P02751-13;P02751-12	Fibronectin;Anastellin;Ugl-Y1;Ugl-Y2;Ugl-Y3	FN1	sp|P02751|FINC_HUMAN Fibronectin OS=Homo sapiens OX=9606 GN=FN1 PE=1 SV=4;sp|P02751-6|FINC_HUMAN Isoform 6 of Fibronectin OS=Homo sapiens OX=9606 GN=FN1;sp|P02751-5|FINC_HUMAN Isoform 5 of Fibronectin OS=Homo sapiens OX=9606 GN=FN1;sp|P02751-3|FINC_HUMAN I	Color2 [A=255, R=0, G=0, B=0]	7	4					30	30	30	19.3	19.3	19.3	262.62	0	323.31	21208000000	255	17	23.0033	17.3931	22.751	18.4138	20.7103	18.2979	20.5843	17.9246	0.00155175	13.4998
+	3.65304	3.48653	P00747	P00747	Plasminogen;Plasmin heavy chain A;Activation peptide;Angiostatin;Plasmin heavy chain A, short form;Plasmin light chain B	PLG	sp|P00747|PLMN_HUMAN Plasminogen OS=Homo sapiens OX=9606 GN=PLG PE=1 SV=2	Color2 [A=255, R=0, G=0, B=255]	7	4					3	3	2	3.1	3.1	2.1	90.568	0	2.8335	987110000	12	1	17.4727	12.6565	17.2276	13.6259	15.9653	13.19	16.0214	13.2685	0.000222309	11.2086
+	2.5168	3.18762	P02675	P02675	Fibrinogen beta chain;Fibrinopeptide B;Fibrinogen beta chain	FGB	sp|P02675|FIBB_HUMAN Fibrinogen beta chain OS=Homo sapiens OX=9606 GN=FGB PE=1 SV=2	Color2 [A=255, R=0, G=0, B=255]	7	4					3	2	2	8.4	6.3	6.3	55.928	0	44.552	18540000000	86	1	21.3742	16.705	21.3211	17.2964	19.1697	17.2387	19.0216	16.896	0.00304227	9.11109
+	2.9838	3.08692	O00602	O00602	Ficolin-1	FCN1	sp|O00602|FCN1_HUMAN Ficolin-1 OS=Homo sapiens OX=9606 GN=FCN1 PE=1 SV=2	Color2 [A=255, R=0, G=0, B=255]	7	4					2	2	2	7.1	7.1	7.1	35.078	0	4.1406	401880000	13	1	18.3392	14.2026	18.9115	15.1534	17.285	14.7666	16.7979	14.8633	0.00103802	8.49682
+	3.85557	2.90804	P01023;P20742-2;P20742	P01023	Alpha-2-macroglobulin	A2M	sp|P01023|A2MG_HUMAN Alpha-2-macroglobulin OS=Homo sapiens OX=9606 GN=A2M PE=1 SV=3	Color2 [A=255, R=0, G=0, B=255]	7	4					6	6	3	5.8	5.8	3.7	163.29	0	23.15	5054800000	50	3	21.0047	17.0935	20.6847	17.6616	20.5425	17.4903	19.7382	18.0925	0.000139453	7.50598
+	3.56625	2.83421	Q15582	Q15582	Transforming growth factor-beta-induced protein ig-h3	TGFBI	sp|Q15582|BGH3_HUMAN Transforming growth factor-beta-induced protein ig-h3 OS=Homo sapiens OX=9606 GN=TGFBI PE=1 SV=1	Color2 [A=255, R=0, G=0, B=255]	7	4					3	3	3	5.3	5.3	5.3	74.68	0	60.32	59433000	9	1	16.9985	13.2754	17.5612	14.2912	16.3095	14.2056	16.6616	14.4217	0.000271485	7.13152
+	3.32756	2.82905	P04083	P04083	Annexin A1	ANXA1	sp|P04083|ANXA1_HUMAN Annexin A1 OS=Homo sapiens OX=9606 GN=ANXA1 PE=1 SV=2	Color2 [A=255, R=0, G=0, B=255]	7	4					4	4	4	10.1	10.1	10.1	38.714	0	7.7079	9750100000	47	1	21.3713	17.2729	20.8598	17.6801	20.1831	18.026	19.6289	17.7479	0.000470367	7.10607
+	4.07983	2.82415	P0C0L4-2;P0C0L5;P0C0L4	P0C0L4-2;P0C0L5;P0C0L4	Complement C4-A;Complement C4 beta chain;Complement C4-A alpha chain;C4a anaphylatoxin;C4b-A;C4d-A;Complement C4 gamma chain;Complement C4-B;Complement C4 beta chain;Complement C4-B alpha chain;C4a anaphylatoxin;C4b-B;C4d-B;Complement C4 gamma chain	C4A;C4B	sp|P0C0L4-2|CO4A_HUMAN Isoform 2 of Complement C4-A OS=Homo sapiens OX=9606 GN=C4A;sp|P0C0L5|CO4B_HUMAN Complement C4-B OS=Homo sapiens OX=9606 GN=C4B PE=1 SV=2;sp|P0C0L4|CO4A_HUMAN Complement C4-A OS=Homo sapiens OX=9606 GN=C4A PE=1 SV=2	Color2 [A=255, R=0, G=0, B=255]	7	4					6	6	6	4.2	4.2	4.2	187.7	0	24.45	697880000	30	3	19.6131	15.904	19.5954	16.5083	18.9102	16.6539	18.5985	16.3544	8.32088e-05	7.08198
+	3.34872	2.76776	P02794	P02794	Ferritin heavy chain;Ferritin heavy chain, N-terminally processed	FTH1	sp|P02794|FRIH_HUMAN Ferritin heavy chain OS=Homo sapiens OX=9606 GN=FTH1 PE=1 SV=2	Color2 [A=255, R=0, G=0, B=255]	7	4					2	2	2	20.8	20.8	20.8	21.225	0	4.7555	14547000000	13	1	22.0687	18.0225	21.0199	18.3993	20.5249	18.4685	20.383	18.0351	0.000447999	6.81047
+	3.15487	2.71063	Q12805-2;Q12805-4;Q12805-3;Q12805;Q12805-5	Q12805-2;Q12805-4;Q12805-3;Q12805;Q12805-5	EGF-containing fibulin-like extracellular matrix protein 1	EFEMP1	sp|Q12805-2|FBLN3_HUMAN Isoform 2 of EGF-containing fibulin-like extracellular matrix protein 1 OS=Homo sapiens OX=9606 GN=EFEMP1;sp|Q12805-4|FBLN3_HUMAN Isoform 4 of EGF-containing fibulin-like extracellular matrix protein 1 OS=Homo sapiens OX=9606 GN=EFE	Color2 [A=255, R=0, G=0, B=255]	7	4					6	6	6	13.8	13.8	13.8	53.722	0	39.811	553220000	19	5	18.3189	14.4683	18.4444	14.9366	17.2403	15.4784	17.0471	15.3249	0.000700046	6.54608
+	3.86289	2.67227	P01008	P01008	Antithrombin-III	SERPINC1	sp|P01008|ANT3_HUMAN Antithrombin-III OS=Homo sapiens OX=9606 GN=SERPINC1 PE=1 SV=1	Color2 [A=255, R=0, G=0, B=255]	7	4					6	4	4	13.6	10.6	10.6	52.602	0	5.677	763010000	24	1	18.8891	15.4136	18.8933	15.849	18.1027	15.9681	17.7514	15.7168	0.000137122	6.3743
+	3.58898	2.61975	P00450;CON__ENSEMBL:ENSBTAP00000031900	P00450	Ceruloplasmin	CP	sp|P00450|CERU_HUMAN Ceruloplasmin OS=Homo sapiens OX=9606 GN=CP PE=1 SV=1	Color2 [A=255, R=0, G=0, B=255]	7	4					5	5	5	6.6	6.6	6.6	122.2	0	49.062	1265200000	31	2	18.3237	15.1709	18.7272	15.5882	17.6001	15.458	17.2936	15.2486	0.000257646	6.14642
+	3.9308	2.51129	Q14315-2;Q14315	Q14315-2;Q14315	Filamin-C	FLNC	sp|Q14315-2|FLNC_HUMAN Isoform 2 of Filamin-C OS=Homo sapiens OX=9606 GN=FLNC;sp|Q14315|FLNC_HUMAN Filamin-C OS=Homo sapiens OX=9606 GN=FLNC PE=1 SV=3	Color2 [A=255, R=0, G=0, B=255]	7	4					78	78	68	41.9	41.9	37.7	287.28	0	323.31	20433000000	474	2	23.3344	20.0138	23.019	20.393	22.8371	20.6069	22.1261	20.2579	0.000117272	5.70128
+	3.17779	2.50846	P50226;P50225;P50225-2;P0DMN0;P0DMM9;P0DMM9-3	P50226;P50225;P50225-2;P0DMN0;P0DMM9;P0DMM9-3	Sulfotransferase 1A2;Sulfotransferase 1A1;Sulfotransferase 1A4;Sulfotransferase 1A3	SULT1A2;SULT1A1;SULT1A4;SULT1A3	sp|P50226|ST1A2_HUMAN Sulfotransferase 1A2 OS=Homo sapiens OX=9606 GN=SULT1A2 PE=1 SV=2;sp|P50225|ST1A1_HUMAN Sulfotransferase 1A1 OS=Homo sapiens OX=9606 GN=SULT1A1 PE=1 SV=3;sp|P50225-2|ST1A1_HUMAN Isoform 2 of Sulfotransferase 1A1 OS=Homo sapiens OX=960	Color2 [A=255, R=0, G=0, B=255]	7	4					2	2	2	7.8	7.8	7.8	34.309	0	3.1887	99441000	7	6	16.2681	12.4167	16.0998	13.5412	15.5949	13.4151	15.4806	14.0366	0.000664061	5.69011
+	2.80076	2.40921	P17931	P17931	Galectin-3	LGALS3	sp|P17931|LEG3_HUMAN Galectin-3 OS=Homo sapiens OX=9606 GN=LGALS3 PE=1 SV=5	Color2 [A=255, R=0, G=0, B=0]	7	4					4	4	4	20.4	20.4	20.4	26.152	0	41.484	3276600000	25	1	20.7306	17.0906	19.6313	16.9014	19.1517	17.2608	18.7367	17.3609	0.00158212	5.31183
+	2.56509	2.37963	P04114	P04114	Apolipoprotein B-100;Apolipoprotein B-48	APOB	sp|P04114|APOB_HUMAN Apolipoprotein B-100 OS=Homo sapiens OX=9606 GN=APOB PE=1 SV=2	Color2 [A=255, R=0, G=0, B=255]	7	4					13	13	11	3	3	2.5	515.6	0	38.03	180320000	24	1	18.1324	14.4037	17.9074	14.8967	16.6976	15.096	16.2444	15.0667	0.00272211	5.20404
+	2.91534	2.36351	P02511	P02511	Alpha-crystallin B chain	CRYAB	sp|P02511|CRYAB_HUMAN Alpha-crystallin B chain OS=Homo sapiens OX=9606 GN=CRYAB PE=1 SV=2	Color2 [A=255, R=0, G=0, B=255]	7	4					8	8	8	50.3	50.3	50.3	20.159	0	65.916	77503000000	190	1	23.9782	20.3284	23.2413	20.6811	22.9523	20.9149	22.0977	20.891	0.00121524	5.14622
+	3.49408	2.33298	P28065-2;P28065	P28065-2;P28065	Proteasome subunit beta type-9	PSMB9	sp|P28065-2|PSB9_HUMAN Isoform LMP2.S of Proteasome subunit beta type-9 OS=Homo sapiens OX=9606 GN=PSMB9;sp|P28065|PSB9_HUMAN Proteasome subunit beta type-9 OS=Homo sapiens OX=9606 GN=PSMB9 PE=1 SV=2	Color2 [A=255, R=0, G=0, B=255]	7	4					2	2	2	14.4	14.4	14.4	22.328	0	35.269	310090000	18	2	17.6272	14.1309	16.5057	14.6095	17.0327	14.6421	16.5239	14.975	0.000320565	5.03845
+	3.98021	2.26003	P08670	P08670	Vimentin	VIM	sp|P08670|VIME_HUMAN Vimentin OS=Homo sapiens OX=9606 GN=VIM PE=1 SV=4	Color2 [A=255, R=0, G=0, B=0]	7	4					31	31	24	53.4	53.4	42.7	53.651	0	323.31	1529700000000	2158	1	27.0407	23.9573	26.7766	24.4436	26.5765	24.3924	26.0594	24.6198	0.000104661	4.79003
+	3.80129	2.23719	P13796;P13796-2	P13796	Plastin-2	LCP1	sp|P13796|PLSL_HUMAN Plastin-2 OS=Homo sapiens OX=9606 GN=LCP1 PE=1 SV=6	Color2 [A=255, R=0, G=0, B=255]	7	4					18	12	12	37.2	28.9	28.9	70.288	0	191.37	2437800000	74	2	20.5025	17.4314	20.0582	17.6362	19.6938	17.8872	19.3331	17.684	0.000158018	4.71478
+	4.0175	2.18669	P07355;P07355-2;A6NMY6	P07355;P07355-2;A6NMY6	Annexin A2;Putative annexin A2-like protein	ANXA2;ANXA2P2	sp|P07355|ANXA2_HUMAN Annexin A2 OS=Homo sapiens OX=9606 GN=ANXA2 PE=1 SV=2;sp|P07355-2|ANXA2_HUMAN Isoform 2 of Annexin A2 OS=Homo sapiens OX=9606 GN=ANXA2;sp|A6NMY6|AXA2L_HUMAN Putative annexin A2-like protein OS=Homo sapiens OX=9606 GN=ANXA2P2 PE=5 SV=2	Color2 [A=255, R=0, G=0, B=255]	7	4					21	21	21	56.6	56.6	56.6	38.604	0	176.59	39565000000	215	3	22.5944	19.7503	22.7463	20.3621	22.5282	20.4957	22.0478	20.5618	9.60502e-05	4.5526
+	2.66577	2.11285	P40121;P40121-2	P40121;P40121-2	Macrophage-capping protein	CAPG	sp|P40121|CAPG_HUMAN Macrophage-capping protein OS=Homo sapiens OX=9606 GN=CAPG PE=1 SV=2;sp|P40121-2|CAPG_HUMAN Isoform 2 of Macrophage-capping protein OS=Homo sapiens OX=9606 GN=CAPG	Color2 [A=255, R=0, G=0, B=255]	7	4					5	5	5	21	21	21	38.498	0	112.58	1887900000	38	2	20.0801	16.5813	18.9511	16.9573	19.3717	17.1942	18.4899	17.7086	0.00215888	4.32544
+	2.74386	2.08325	P21246	P21246	Pleiotrophin	PTN	sp|P21246|PTN_HUMAN Pleiotrophin OS=Homo sapiens OX=9606 GN=PTN PE=1 SV=1	Color2 [A=255, R=0, G=0, B=255]	7	4					4	4	4	29.8	29.8	29.8	18.942	0	15.471	421520000	19	1	17.2207	14.4836	18.0979	15.3165	16.5797	15.218	16.9193	15.4667	0.00180359	4.2376
+	3.62039	2.05853	P02753	P02753	Retinol-binding protein 4;Plasma retinol-binding protein(1-182);Plasma retinol-binding protein(1-181);Plasma retinol-binding protein(1-179);Plasma retinol-binding protein(1-176)	RBP4	sp|P02753|RET4_HUMAN Retinol-binding protein 4 OS=Homo sapiens OX=9606 GN=RBP4 PE=1 SV=3	Color2 [A=255, R=0, G=0, B=255]	7	4					2	2	2	10	10	10	23.01	0	6.3031	91771000	8	1	14.7869	12.2778	15.3464	13.0238	14.4594	12.6711	14.4257	12.8115	0.000239668	4.16562
+	3.95756	2.05396	P60903	P60903	Protein S100-A10	S100A10	sp|P60903|S10AA_HUMAN Protein S100-A10 OS=Homo sapiens OX=9606 GN=S100A10 PE=1 SV=2	Color2 [A=255, R=0, G=0, B=255]	7	4					3	3	3	35.1	35.1	35.1	11.203	0	13.153	2062200000	29	1	18.3056	15.6311	18.5814	16.3793	18.102	16.4284	17.9558	16.2901	0.000110265	4.15245
+	2.98797	2.04048	P35443;CON__ENSEMBL:ENSBTAP00000006074;P49747-2;P49747	P35443	Thrombospondin-4	THBS4	sp|P35443|TSP4_HUMAN Thrombospondin-4 OS=Homo sapiens OX=9606 GN=THBS4 PE=1 SV=2	Color2 [A=255, R=0, G=0, B=255]	7	4					6	6	5	10.8	10.8	9.5	105.87	0	106.84	184780000	26	4	15.3254	13.2137	16.3734	13.1549	15.0941	13.5948	14.9538	13.6214	0.00102809	4.11383
+	3.80624	2.02865	P08758	P08758	Annexin A5	ANXA5	sp|P08758|ANXA5_HUMAN Annexin A5 OS=Homo sapiens OX=9606 GN=ANXA5 PE=1 SV=2	Color2 [A=255, R=0, G=0, B=255]	7	4					13	13	13	50	50	50	35.936	0	323.31	71130000000	160	1	23.1185	20.4953	22.8934	20.5492	22.5027	20.7564	22.0483	20.6474	0.00015623	4.08023
+	2.82322	2.01936	P38571-2;P38571	P38571-2;P38571	Lysosomal acid lipase/cholesteryl ester hydrolase	LIPA	sp|P38571-2|LICH_HUMAN Isoform 2 of Lysosomal acid lipase/cholesteryl ester hydrolase OS=Homo sapiens OX=9606 GN=LIPA;sp|P38571|LICH_HUMAN Lysosomal acid lipase/cholesteryl ester hydrolase OS=Homo sapiens OX=9606 GN=LIPA PE=1 SV=2	Color2 [A=255, R=0, G=0, B=255]	7	4					2	2	2	6.1	6.1	6.1	39.111	0	4.9544	336830000	13	2	17.69	14.7851	17.218	14.826	16.39	14.8621	16.1041	14.8514	0.00150237	4.05404
+	1.77163	2.01356	Q99715;Q99715-4;Q99715-2	Q99715;Q99715-4;Q99715-2	Collagen alpha-1(XII) chain	COL12A1	sp|Q99715|COCA1_HUMAN Collagen alpha-1(XII) chain OS=Homo sapiens OX=9606 GN=COL12A1 PE=1 SV=2;sp|Q99715-4|COCA1_HUMAN Isoform 4 of Collagen alpha-1(XII) chain OS=Homo sapiens OX=9606 GN=COL12A1;sp|Q99715-2|COCA1_HUMAN Isoform 2 of Collagen alpha-1(XII) ch	Color2 [A=255, R=0, G=0, B=255]	7	4					21	21	21	10.5	10.5	10.5	333.14	0	182.58	866690000	71	3	19.3494	16.7295	19.7466	16.8608	17.4874	17.1996	18.0369	15.7762	0.0169187	4.03777
+	4.32598	1.99607	P17661	P17661	Desmin	DES	sp|P17661|DESM_HUMAN Desmin OS=Homo sapiens OX=9606 GN=DES PE=1 SV=3	Color2 [A=255, R=0, G=0, B=255]	7	4					11	7	7	22.8	16.4	16.4	53.535	0	10.908	7189200000	20	1	16.412	13.9299	16.3313	14.3068	16.5306	14.3693	15.9201	14.6037	4.72086e-05	3.98912
+	3.81654	1.95942	P29350;P29350-3;P29350-4;P29350-2	P29350;P29350-3;P29350-4;P29350-2	Tyrosine-protein phosphatase non-receptor type 6	PTPN6	sp|P29350|PTN6_HUMAN Tyrosine-protein phosphatase non-receptor type 6 OS=Homo sapiens OX=9606 GN=PTPN6 PE=1 SV=1;sp|P29350-3|PTN6_HUMAN Isoform 2 of Tyrosine-protein phosphatase non-receptor type 6 OS=Homo sapiens OX=9606 GN=PTPN6;sp|P29350-4|PTN6_HUMAN Is	Color2 [A=255, R=0, G=0, B=255]	7	4					6	6	6	11.3	11.3	11.3	67.56	0	25.618	99588000	15	4	16.726	14.1247	16.5701	14.3461	16.3472	14.7102	15.8173	14.4419	0.000152567	3.88905
+	3.31355	1.92462	P01009;P01009-2	P01009;P01009-2	Alpha-1-antitrypsin;Short peptide from AAT	SERPINA1	sp|P01009|A1AT_HUMAN Alpha-1-antitrypsin OS=Homo sapiens OX=9606 GN=SERPINA1 PE=1 SV=3;sp|P01009-2|A1AT_HUMAN Isoform 2 of Alpha-1-antitrypsin OS=Homo sapiens OX=9606 GN=SERPINA1	Color2 [A=255, R=0, G=0, B=255]	7	4					3	3	3	6.7	6.7	6.7	46.736	0.00024004	2.6473	956070000	16	2	18.6652	16.0345	19.0219	16.5984	18.1769	16.8766	18.2019	16.8578	0.000485794	3.79637
+	1.64315	1.92198	Q9BU40;Q9BU40-5;Q9BU40-4;Q9BU40-3	Q9BU40;Q9BU40-5;Q9BU40-4;Q9BU40-3	Chordin-like protein 1	CHRDL1	sp|Q9BU40|CRDL1_HUMAN Chordin-like protein 1 OS=Homo sapiens OX=9606 GN=CHRDL1 PE=1 SV=2;sp|Q9BU40-5|CRDL1_HUMAN Isoform 4 of Chordin-like protein 1 OS=Homo sapiens OX=9606 GN=CHRDL1;sp|Q9BU40-4|CRDL1_HUMAN Isoform 3 of Chordin-like protein 1 OS=Homo sapie	Color2 [A=255, R=0, G=0, B=255]	7	4					4	4	4	10.7	10.7	10.7	52.025	0	6.0335	82669000	10	4	17.051	13.2114	15.8803	13.4083	14.6491	14.1034	14.4633	13.6326	0.0227432	3.78944
+	2.56626	1.9116	Q96HF1	Q96HF1	Secreted frizzled-related protein 2	SFRP2	sp|Q96HF1|SFRP2_HUMAN Secreted frizzled-related protein 2 OS=Homo sapiens OX=9606 GN=SFRP2 PE=1 SV=2	Color2 [A=255, R=0, G=0, B=255]	7	4					5	5	5	33.9	33.9	33.9	33.49	0	108.54	6590000000	67	1	21.3342	18.0956	20.8271	18.6599	20.0743	18.7403	19.8124	18.9058	0.00271479	3.76226
+	1.92836	1.89177	Q8IWE5	Q8IWE5	Pleckstrin homology domain-containing family M member 2	PLEKHM2	sp|Q8IWE5|PKHM2_HUMAN Pleckstrin homology domain-containing family M member 2 OS=Homo sapiens OX=9606 GN=PLEKHM2 PE=1 SV=2	Color2 [A=255, R=0, G=0, B=255]	7	4					2	2	2	2	2	2	112.78	0.0021877	1.7928	2068500000	9	1	17.9149	14.4878	17.1461	14.8471	15.8733	14.8644	15.7517	14.9196	0.0117935	3.7109
+	4.86135	1.87571	P37802;P37802-2	P37802;P37802-2	Transgelin-2	TAGLN2	sp|P37802|TAGL2_HUMAN Transgelin-2 OS=Homo sapiens OX=9606 GN=TAGLN2 PE=1 SV=3;sp|P37802-2|TAGL2_HUMAN Isoform 2 of Transgelin-2 OS=Homo sapiens OX=9606 GN=TAGLN2	Color2 [A=255, R=0, G=0, B=255]	7	4					11	11	10	65.8	65.8	58.8	22.391	0	217.6	9707300000	84	2	19.5286	17.214	19.5768	17.617	19.4133	17.7145	19.1555	17.6259	1.37609e-05	3.66981
+	3.44318	1.85251	O15143	O15143	Actin-related protein 2/3 complex subunit 1B	ARPC1B	sp|O15143|ARC1B_HUMAN Actin-related protein 2/3 complex subunit 1B OS=Homo sapiens OX=9606 GN=ARPC1B PE=1 SV=3	Color2 [A=255, R=0, G=0, B=255]	7	4					9	8	8	37.4	31.2	31.2	40.949	0	98.816	880320000	25	1	18.7462	16.0877	18.3134	16.3486	18.2675	16.5741	17.6202	16.5269	0.000360428	3.61128
+	2.11667	1.81068	P00738-2;P00739;P00739-2;P00738	P00738-2;P00739;P00739-2;P00738	Haptoglobin;Haptoglobin alpha chain;Haptoglobin beta chain;Haptoglobin-related protein	HP;HPR	sp|P00738-2|HPT_HUMAN Isoform 2 of Haptoglobin OS=Homo sapiens OX=9606 GN=HP;sp|P00739|HPTR_HUMAN Haptoglobin-related protein OS=Homo sapiens OX=9606 GN=HPR PE=2 SV=2;sp|P00739-2|HPTR_HUMAN Isoform 2 of Haptoglobin-related protein OS=Homo sapiens OX=9606 G	Color2 [A=255, R=0, G=0, B=255]	7	4					3	3	3	8.4	8.4	8.4	38.451	0	3.4574	977200000	18	4	18.3012	16.0847	18.69	16.4698	16.8311	15.5389	17.4617	15.9479	0.00764422	3.50809
+	4.03289	1.8028	P31146	P31146	Coronin-1A	CORO1A	sp|P31146|COR1A_HUMAN Coronin-1A OS=Homo sapiens OX=9606 GN=CORO1A PE=1 SV=4	Color2 [A=255, R=0, G=0, B=255]	7	4					4	4	4	8	8	8	51.026	0	68.689	354000000	23	1	17.3507	14.9779	17.2144	15.2308	17.146	15.4203	16.6298	15.5007	9.27073e-05	3.48896
+	2.85605	1.79244	Q14764	Q14764	Major vault protein	MVP	sp|Q14764|MVP_HUMAN Major vault protein OS=Homo sapiens OX=9606 GN=MVP PE=1 SV=4	Color2 [A=255, R=0, G=0, B=255]	7	4					18	18	18	26.9	26.9	26.9	99.326	0	122.03	6249400000	127	1	21.1758	18.2402	20.3432	18.5717	20.3595	18.8925	19.7848	18.7892	0.001393	3.464
+	3.04817	1.78145	Q96TA1-2;Q96TA1	Q96TA1-2;Q96TA1	Niban-like protein 1	FAM129B	sp|Q96TA1-2|NIBA2_HUMAN Isoform 2 of Protein Niban 2 OS=Homo sapiens OX=9606 GN=NIBAN2;sp|Q96TA1|NIBA2_HUMAN Protein Niban 2 OS=Homo sapiens OX=9606 GN=NIBAN2 PE=1 SV=3	Color2 [A=255, R=0, G=0, B=255]	7	4					6	6	6	9.5	9.5	9.5	82.682	0	43.31	518670000	29	2	17.6284	15.171	17.5057	15.5119	17.6482	15.9063	16.6077	15.675	0.000895014	3.43772
+	2.41509	1.76949	P20908-2;P20908	P20908-2;P20908	Collagen alpha-1(V) chain	COL5A1	sp|P20908-2|CO5A1_HUMAN Isoform 2 of Collagen alpha-1(V) chain OS=Homo sapiens OX=9606 GN=COL5A1;sp|P20908|CO5A1_HUMAN Collagen alpha-1(V) chain OS=Homo sapiens OX=9606 GN=COL5A1 PE=1 SV=3	Color2 [A=255, R=0, G=0, B=255]	7	4					3	3	3	2.4	2.4	2.4	183.65	0	5.57	230770000	14	2	18.0934	16.0196	17.7955	15.213	17.3142	16.3268	16.7991	15.3649	0.00384514	3.40932
+	2.43296	1.7605	Q9NZM1-6;Q9NZM1;Q9NZM1-5;Q9NZM1-3;Q9NZM1-2;Q9NZM1-7;Q9NZM1-8;Q9NZM1-4	Q9NZM1-6;Q9NZM1;Q9NZM1-5;Q9NZM1-3;Q9NZM1-2	Myoferlin	MYOF	sp|Q9NZM1-6|MYOF_HUMAN Isoform 6 of Myoferlin OS=Homo sapiens OX=9606 GN=MYOF;sp|Q9NZM1|MYOF_HUMAN Myoferlin OS=Homo sapiens OX=9606 GN=MYOF PE=1 SV=1;sp|Q9NZM1-5|MYOF_HUMAN Isoform 5 of Myoferlin OS=Homo sapiens OX=9606 GN=MYOF;sp|Q9NZM1-3|MYOF_HUMAN Isof	Color2 [A=255, R=0, G=0, B=255]	7	4					12	12	12	7.7	7.7	7.7	233.47	0	54.845	251800000	29	8	15.8963	13.738	16.7731	14.5667	16.2463	14.7403	15.3001	14.1288	0.00369009	3.38816
+	3.17985	1.74144	P26038	P26038	Moesin	MSN	sp|P26038|MOES_HUMAN Moesin OS=Homo sapiens OX=9606 GN=MSN PE=1 SV=3	Color2 [A=255, R=0, G=0, B=255]	7	4					22	11	11	40.2	23.7	23.7	67.819	0	71.486	8119600000	72	1	21.2165	18.6245	20.6718	18.688	20.4151	19.1453	20.0679	18.9478	0.000660929	3.34369
+	3.91862	1.73716	P21333-2;P21333	P21333-2;P21333	Filamin-A	FLNA	sp|P21333-2|FLNA_HUMAN Isoform 2 of Filamin-A OS=Homo sapiens OX=9606 GN=FLNA;sp|P21333|FLNA_HUMAN Filamin-A OS=Homo sapiens OX=9606 GN=FLNA PE=1 SV=4	Color2 [A=255, R=0, G=0, B=255]	7	4					75	68	67	40.6	38.8	38.2	280.01	0	323.31	42514000000	526	2	23.7055	21.3548	23.6079	21.7725	23.4741	21.9094	23.0034	21.8056	0.000120608	3.33378
+	4.10149	1.73523	P55160-2;P55160	P55160-2;P55160	Nck-associated protein 1-like	NCKAP1L	sp|P55160-2|NCKPL_HUMAN Isoform 2 of Nck-associated protein 1-like OS=Homo sapiens OX=9606 GN=NCKAP1L;sp|P55160|NCKPL_HUMAN Nck-associated protein 1-like OS=Homo sapiens OX=9606 GN=NCKAP1L PE=1 SV=3	Color2 [A=255, R=0, G=0, B=255]	7	4					3	3	3	3.2	3.2	3.2	122.48	0	6.3876	28691000	7	2	14.0693	12.1431	14.1852	12.3461	13.8918	12.3982	13.5504	11.8684	7.91615e-05	3.32932
+	3.41148	1.69302	Q9H4G4	Q9H4G4	Golgi-associated plant pathogenesis-related protein 1	GLIPR2	sp|Q9H4G4|GAPR1_HUMAN Golgi-associated plant pathogenesis-related protein 1 OS=Homo sapiens OX=9606 GN=GLIPR2 PE=1 SV=3	Color2 [A=255, R=0, G=0, B=255]	7	4					4	4	4	42.2	42.2	42.2	17.218	0	125.61	561010000	18	1	16.8393	14.3064	16.2804	14.7334	16.4947	14.7183	16.0066	15.0909	0.000387719	3.23334
+	2.48912	1.68933	P01024	P01024	Complement C3;Complement C3 beta chain;C3-beta-c;Complement C3 alpha chain;C3a anaphylatoxin;Acylation stimulating protein;Complement C3b alpha chain;Complement C3c alpha chain fragment 1;Complement C3dg fragment;Complement C3g fragment;Complement C3d fragment;Complement C3f fragment;Complement C3c alpha chain fragment 2	C3	sp|P01024|CO3_HUMAN Complement C3 OS=Homo sapiens OX=9606 GN=C3 PE=1 SV=2	Color2 [A=255, R=0, G=0, B=255]	7	4					9	2	2	5.1	1.4	1.4	187.15	0	3.6702	489250000	9	1	16.8168	14.4078	17.0786	15.3287	16.3232	14.6327	15.7207	14.8129	0.0032425	3.22507
+	2.95469	1.67615	Q13325-2;Q13325	Q13325-2;Q13325	Interferon-induced protein with tetratricopeptide repeats 5	IFIT5	sp|Q13325-2|IFIT5_HUMAN Isoform 2 of Interferon-induced protein with tetratricopeptide repeats 5 OS=Homo sapiens OX=9606 GN=IFIT5;sp|Q13325|IFIT5_HUMAN Interferon-induced protein with tetratricopeptide repeats 5 OS=Homo sapiens OX=9606 GN=IFIT5 PE=1 SV=1	Color2 [A=255, R=0, G=0, B=255]	7	4					3	3	3	8.5	8.5	8.5	50.519	0	58.519	280620000	11	2	16.042	13.484	15.9588	14.0682	15.5267	14.1117	14.9977	14.1567	0.00110996	3.19573
+	2.71897	1.67372	Q13938-4;Q13938;Q13938-3	Q13938-4;Q13938	Calcyphosin	CAPS	sp|Q13938-4|CAYP1_HUMAN Isoform 3 of Calcyphosin OS=Homo sapiens OX=9606 GN=CAPS;sp|Q13938|CAYP1_HUMAN Calcyphosin OS=Homo sapiens OX=9606 GN=CAPS PE=1 SV=2	Color2 [A=255, R=0, G=0, B=255]	7	4					3	3	2	18	18	11.6	20.967	0	3.1905	146000000	8	3	15.4202	13.7307	16.0308	14.1086	16.474	14.7855	15.6383	14.2436	0.00190997	3.19036
+	1.65328	1.65342	P13746-2;P30443;P30455;P05534;P04439;P13746;P30447;P16188;P16189;Q09160;P30456;P18462;Q29960-2;P30450;P18464;P30459;P30512;P30504;P30508;P30510;Q29960;P30457;P10316;P30491;P30492;P30495;P18465;P10319;P01893;P30464;P30484;P30490;P30453;P10314;P30493;P30498;P30685;Q29940;P16190;P01892;P01891;Q95604	P13746-2;P30443;P30455;P05534;P04439;P13746;P30447;P16188;P16189;Q09160;P30456;P18462;Q29960-2;P30450;P18464;P30459;P30512;P30504;P30508;P30510;Q29960;P30457;P10316;P30491;P30492;P30495;P18465;P10319;P01893;P30464;P30484;P30490;P30453;P10314;P30493;P30498;P30685;Q29940;P16190;P01892;P01891;Q95604	HLA class I histocompatibility antigen, A-11 alpha chain;HLA class I histocompatibility antigen, A-1 alpha chain;HLA class I histocompatibility antigen, A-36 alpha chain;HLA class I histocompatibility antigen, A-24 alpha chain;HLA class I histocompatibility antigen, A-3 alpha chain;HLA class I histocompatibility antigen, A-23 alpha chain;HLA class I histocompatibility antigen, A-30 alpha chain;HL…	HLA-A;HLA-C;HLA-B;HLA-H	sp|P13746-2|1A11_HUMAN Isoform 2 of HLA class I histocompatibility antigen, A-11 alpha chain OS=Homo sapiens OX=9606 GN=HLA-A;sp|P30443|1A01_HUMAN HLA class I histocompatibility antigen, A-1 alpha chain OS=Homo sapiens OX=9606 GN=HLA-A PE=1 SV=1;sp|P30455|	Color2 [A=255, R=0, G=0, B=255]	7	4					2	2	2	7.3	7.3	7.3	41.464	0	32.754	887960000	22	42	18.5161	15.4311	16.3687	15.0582	16.4867	15.1737	16.9331	16.0279	0.0222186	3.14578
+	3.23799	1.65236	Q9NVZ3-3;Q9NVZ3-4;Q9NVZ3;Q9NVZ3-2	Q9NVZ3-3;Q9NVZ3-4;Q9NVZ3;Q9NVZ3-2	Adaptin ear-binding coat-associated protein 2	NECAP2	sp|Q9NVZ3-3|NECP2_HUMAN Isoform 3 of Adaptin ear-binding coat-associated protein 2 OS=Homo sapiens OX=9606 GN=NECAP2;sp|Q9NVZ3-4|NECP2_HUMAN Isoform 4 of Adaptin ear-binding coat-associated protein 2 OS=Homo sapiens OX=9606 GN=NECAP2;sp|Q9NVZ3|NECP2_HUMAN	Color2 [A=255, R=0, G=0, B=255]	7	4					2	2	2	24.4	24.4	24.4	19.419	0	40.022	179420000	14	4	15.1403	12.856	14.8479	13.0957	14.6713	13.3384	14.0897	12.8498	0.000578109	3.14348
+	2.85348	1.63809	P42224;P42224-2;Q14765	P42224;P42224-2	Signal transducer and activator of transcription 1-alpha/beta	STAT1	sp|P42224|STAT1_HUMAN Signal transducer and activator of transcription 1-alpha/beta OS=Homo sapiens OX=9606 GN=STAT1 PE=1 SV=2;sp|P42224-2|STAT1_HUMAN Isoform Beta of Signal transducer and activator of transcription 1-alpha/beta OS=Homo sapiens OX=9606 GN=	Color2 [A=255, R=0, G=0, B=255]	7	4					23	23	23	34.7	34.7	34.7	87.334	0	323.31	17203000000	214	3	23.3203	20.6279	22.741	21.2333	22.6882	21.3596	22.1161	21.0924	0.00140127	3.11252
+	1.87748	1.63784	Q12830-4;Q12830-2;Q12830	Q12830-4;Q12830-2;Q12830	Nucleosome-remodeling factor subunit BPTF	BPTF	sp|Q12830-4|BPTF_HUMAN Isoform 4 of Nucleosome-remodeling factor subunit BPTF OS=Homo sapiens OX=9606 GN=BPTF;sp|Q12830-2|BPTF_HUMAN Isoform 2 of Nucleosome-remodeling factor subunit BPTF OS=Homo sapiens OX=9606 GN=BPTF;sp|Q12830|BPTF_HUMAN Nucleosome-remo	Color2 [A=255, R=0, G=0, B=255]	7	4					4	4	4	1.3	1.3	1.3	322.21	0	10.635	449500000	16	3	18.3512	15.7106	18.7931	16.4432	17.5201	16.0676	17.1407	17.0324	0.0132592	3.11199
+	3.84637	1.5938	Q14258	Q14258	E3 ubiquitin/ISG15 ligase TRIM25	TRIM25	sp|Q14258|TRI25_HUMAN E3 ubiquitin/ISG15 ligase TRIM25 OS=Homo sapiens OX=9606 GN=TRIM25 PE=1 SV=2	Color2 [A=255, R=0, G=0, B=255]	7	4					6	6	6	10.6	10.6	10.6	70.973	0	9.1406	423800000	17	1	18.034	15.8929	17.8442	16.2802	17.9472	16.4157	17.3606	16.222	0.00014244	3.01843
+	1.85151	1.58473	Q9Y646	Q9Y646	Carboxypeptidase Q	CPQ	sp|Q9Y646|CBPQ_HUMAN Carboxypeptidase Q OS=Homo sapiens OX=9606 GN=CPQ PE=1 SV=1	Color2 [A=255, R=0, G=0, B=255]	7	4					5	5	5	13.6	13.6	13.6	51.887	0	54.905	129680000	19	1	17.7321	14.7437	17.337	15.383	16.4764	15.4177	15.8204	15.4825	0.0140764	2.99951
+	3.14375	1.5823	Q9UL46	Q9UL46	Proteasome activator complex subunit 2	PSME2	sp|Q9UL46|PSME2_HUMAN Proteasome activator complex subunit 2 OS=Homo sapiens OX=9606 GN=PSME2 PE=1 SV=4	Color2 [A=255, R=0, G=0, B=255]	7	4					5	5	5	20.9	20.9	20.9	27.401	0	172.48	4210200000	28	1	20.3613	18.0828	19.6699	18.4674	20.1535	18.2386	19.9334	19.0001	0.000718211	2.99447
+	3.69774	1.5577	O15061;O15061-2;O15061-3	O15061;O15061-2;O15061-3	Synemin	SYNM	sp|O15061|SYNEM_HUMAN Synemin OS=Homo sapiens OX=9606 GN=SYNM PE=1 SV=2;sp|O15061-2|SYNEM_HUMAN Isoform 2 of Synemin OS=Homo sapiens OX=9606 GN=SYNM;sp|O15061-3|SYNEM_HUMAN Isoform 3 of Synemin OS=Homo sapiens OX=9606 GN=SYNM	Color2 [A=255, R=0, G=0, B=255]	7	4					5	5	5	2.9	2.9	2.9	172.77	0	3.8675	219510000	13	3	15.083	13.5444	14.8406	13.199	15.33	13.7688	14.7073	13.218	0.000200569	2.94385
+	2.91244	1.55665	Q9NYL4-2;Q9NYL4	Q9NYL4-2;Q9NYL4	Peptidyl-prolyl cis-trans isomerase FKBP11	FKBP11	sp|Q9NYL4-2|FKB11_HUMAN Isoform 2 of Peptidyl-prolyl cis-trans isomerase FKBP11 OS=Homo sapiens OX=9606 GN=FKBP11;sp|Q9NYL4|FKB11_HUMAN Peptidyl-prolyl cis-trans isomerase FKBP11 OS=Homo sapiens OX=9606 GN=FKBP11 PE=1 SV=1	Color2 [A=255, R=0, G=0, B=255]	7	4					2	2	2	19.2	19.2	19.2	15.769	0.00023719	2.5345	120940000	7	2	15.6275	13.2211	14.9429	13.406	15.0871	14.0214	14.6311	13.4136	0.00122338	2.9417
+	1.93825	1.5342	P06865	P06865	Beta-hexosaminidase subunit alpha	HEXA	sp|P06865|HEXA_HUMAN Beta-hexosaminidase subunit alpha OS=Homo sapiens OX=9606 GN=HEXA PE=1 SV=2	Color2 [A=255, R=0, G=0, B=255]	7	4					2	2	2	3.8	3.8	3.8	60.702	0	6.693	130870000	10	1	17.8486	15.1111	16.9907	15.1619	16.2299	15.5131	16.0052	15.1515	0.0115279	2.89628
+	1.55926	1.52566	P15559-3;P15559-2;P15559	P15559-3;P15559-2;P15559	NAD(P)H dehydrogenase [quinone] 1	NQO1	sp|P15559-3|NQO1_HUMAN Isoform 3 of NAD(P)H dehydrogenase [quinone] 1 OS=Homo sapiens OX=9606 GN=NQO1;sp|P15559-2|NQO1_HUMAN Isoform 2 of NAD(P)H dehydrogenase [quinone] 1 OS=Homo sapiens OX=9606 GN=NQO1;sp|P15559|NQO1_HUMAN NAD(P)H dehydrogenase [quinone]	Color2 [A=255, R=0, G=0, B=255]	7	4					2	2	2	8.1	8.1	8.1	26.365	0.0023991	1.7624	502850000	8	3	19.6998	16.3798	18.0202	16.7591	18.6125	17.0575	17.891	17.9244	0.027589	2.87919
+	3.32889	1.52333	P07203;P07203-2	P07203	Glutathione peroxidase 1	GPX1	sp|P07203|GPX1_HUMAN Glutathione peroxidase 1 OS=Homo sapiens OX=9606 GN=GPX1 PE=1 SV=4	Color2 [A=255, R=0, G=0, B=255]	7	4					5	5	5	32.5	32.5	32.5	22.088	0	64.588	929300000	22	2	17.8731	15.7077	17.5624	15.96	17.646	16.338	17.0234	16.006	0.00046893	2.87453
+	3.65982	1.51297	Q09666;Q09666-2	Q09666	Neuroblast differentiation-associated protein AHNAK	AHNAK	sp|Q09666|AHNK_HUMAN Neuroblast differentiation-associated protein AHNAK OS=Homo sapiens OX=9606 GN=AHNAK PE=1 SV=2	Color2 [A=255, R=0, G=0, B=255]	7	4					59	59	59	23.5	23.5	23.5	629.09	0	285.74	13462000000	329	2	22.8039	20.6991	22.7957	21.0982	22.6182	21.438	22.3472	21.2779	0.000218865	2.85398
+	2.39739	1.50422	Q9BXD5-2;Q9BXD5;Q9BXD5-4;Q9BXD5-3	Q9BXD5-2;Q9BXD5;Q9BXD5-4;Q9BXD5-3	N-acetylneuraminate lyase	NPL	sp|Q9BXD5-2|NPL_HUMAN Isoform 2 of N-acetylneuraminate lyase OS=Homo sapiens OX=9606 GN=NPL;sp|Q9BXD5|NPL_HUMAN N-acetylneuraminate lyase OS=Homo sapiens OX=9606 GN=NPL PE=1 SV=1;sp|Q9BXD5-4|NPL_HUMAN Isoform 4 of N-acetylneuraminate lyase OS=Homo sapiens	Color2 [A=255, R=0, G=0, B=255]	7	4					2	2	2	10.6	10.6	10.6	33.117	0	39.765	80755000	11	4	15.8515	13.4882	15.5573	14.1834	14.8031	13.3934	14.7203	13.8503	0.00400506	2.83671
+	3.23258	1.47508	P46940	P46940	Ras GTPase-activating-like protein IQGAP1	IQGAP1	sp|P46940|IQGA1_HUMAN Ras GTPase-activating-like protein IQGAP1 OS=Homo sapiens OX=9606 GN=IQGAP1 PE=1 SV=1	Color2 [A=255, R=0, G=0, B=255]	7	4					46	46	44	35.4	35.4	34.3	189.25	0	323.31	11051000000	281	1	21.6081	19.4283	21.4351	19.7848	21.0365	19.9463	20.741	19.761	0.000585351	2.77999
+	1.76248	1.47472	Q92743	Q92743	Serine protease HTRA1	HTRA1	sp|Q92743|HTRA1_HUMAN Serine protease HTRA1 OS=Homo sapiens OX=9606 GN=HTRA1 PE=1 SV=1	Color2 [A=255, R=0, G=0, B=255]	7	4					5	5	5	10.6	10.6	10.6	51.286	0	6.9862	257050000	19	1	17.5803	14.642	16.4888	14.8776	15.7224	15.0841	15.6986	14.9875	0.0172792	2.77929
+	1.9932	1.45611	Q96D15	Q96D15	Reticulocalbin-3	RCN3	sp|Q96D15|RCN3_HUMAN Reticulocalbin-3 OS=Homo sapiens OX=9606 GN=RCN3 PE=1 SV=1	Color2 [A=255, R=0, G=0, B=255]	7	4					3	3	3	16.5	16.5	16.5	37.493	0	25.726	186070000	11	1	15.4002	13.3679	15.0418	13.4855	15.1242	13.8354	13.8485	12.9013	0.0101578	2.74367
+	3.04201	1.44678	Q6ZT62-2;Q6ZT62;Q9Y3L3-2;Q9Y3L3	Q6ZT62-2;Q6ZT62;Q9Y3L3-2;Q9Y3L3	SH3 domain-binding protein 1	SH3BP1	sp|Q6ZT62-2|BGIN_HUMAN Isoform Short BGIN of Bargin OS=Homo sapiens OX=9606 GN=BARGIN;sp|Q6ZT62|BGIN_HUMAN Bargin OS=Homo sapiens OX=9606 GN=BARGIN PE=1 SV=2;sp|Q9Y3L3-2|3BP1_HUMAN Isoform 2 of SH3 domain-binding protein 1 OS=Homo sapiens OX=9606 GN=SH3BP1	Color2 [A=255, R=0, G=0, B=255]	7	4					4	3	3	6.4	4.8	4.8	66.18	0.0006683	1.9547	40350000	6	4	14.7408	12.5846	14.7176	13.1037	14.4981	13.5919	14.223	13.1123	0.000907791	2.72599
+	3.72622	1.42317	Q06323;Q06323-3;Q06323-2	Q06323;Q06323-3;Q06323-2	Proteasome activator complex subunit 1	PSME1	sp|Q06323|PSME1_HUMAN Proteasome activator complex subunit 1 OS=Homo sapiens OX=9606 GN=PSME1 PE=1 SV=1;sp|Q06323-3|PSME1_HUMAN Isoform 3 of Proteasome activator complex subunit 1 OS=Homo sapiens OX=9606 GN=PSME1;sp|Q06323-2|PSME1_HUMAN Isoform 2 of Protea	Color2 [A=255, R=0, G=0, B=255]	7	4					14	14	14	52.6	52.6	52.6	28.723	0	152.82	9278700000	91	3	21.4526	19.3926	20.879	19.6781	21.2085	19.761	20.8985	19.9142	0.000187837	2.68174
+	3.79984	1.40648	O00299	O00299	Chloride intracellular channel protein 1	CLIC1	sp|O00299|CLIC1_HUMAN Chloride intracellular channel protein 1 OS=Homo sapiens OX=9606 GN=CLIC1 PE=1 SV=4	Color2 [A=255, R=0, G=0, B=255]	7	4					10	10	10	57.3	57.3	57.3	26.922	0	323.31	5304200000	80	1	21.0677	19.279	20.7126	19.255	20.8078	19.4521	20.2906	19.2666	0.000158547	2.6509
+	2.71508	1.39919	Q86UX7-2;Q86UX7	Q86UX7-2;Q86UX7	Fermitin family homolog 3	FERMT3	sp|Q86UX7-2|URP2_HUMAN Isoform 2 of Fermitin family homolog 3 OS=Homo sapiens OX=9606 GN=FERMT3;sp|Q86UX7|URP2_HUMAN Fermitin family homolog 3 OS=Homo sapiens OX=9606 GN=FERMT3 PE=1 SV=1	Color2 [A=255, R=0, G=0, B=255]	7	4					6	6	6	11.3	11.3	11.3	75.429	0	7.1408	67921000	11	2	15.4886	13.3516	15.2845	13.5871	14.6643	13.8287	14.4458	13.5191	0.00192716	2.63753
+	4.38319	1.38422	P29728-2;P29728	P29728-2;P29728	2-5-oligoadenylate synthase 2	OAS2	sp|P29728-2|OAS2_HUMAN Isoform p69 of 2-5-oligoadenylate synthase 2 OS=Homo sapiens OX=9606 GN=OAS2;sp|P29728|OAS2_HUMAN 2-5-oligoadenylate synthase 2 OS=Homo sapiens OX=9606 GN=OAS2 PE=1 SV=3	Color2 [A=255, R=0, G=0, B=255]	7	4					2	2	2	2.2	2.2	2.2	78.786	0.00067507	2.0465	192900000	7	2	17.1897	15.7797	17.455	15.9208	17.5934	16.0176	17.2012	16.1843	4.1382e-05	2.6103
+	2.91367	1.37628	P14317;P14317-2	P14317	Hematopoietic lineage cell-specific protein	HCLS1	sp|P14317|HCLS1_HUMAN Hematopoietic lineage cell-specific protein OS=Homo sapiens OX=9606 GN=HCLS1 PE=1 SV=3	Color2 [A=255, R=0, G=0, B=255]	7	4					3	3	3	8	8	8	54.013	0	7.3648	206440000	12	2	16.8515	14.6909	16.4723	15.2212	16.7765	15.2926	16.1507	15.5411	0.00121992	2.59598
+	3.57786	1.3642	P14136;P14136-3;P14136-2	P14136;P14136-3;P14136-2	Glial fibrillary acidic protein	GFAP	sp|P14136|GFAP_HUMAN Glial fibrillary acidic protein OS=Homo sapiens OX=9606 GN=GFAP PE=1 SV=1;sp|P14136-3|GFAP_HUMAN Isoform 3 of Glial fibrillary acidic protein OS=Homo sapiens OX=9606 GN=GFAP;sp|P14136-2|GFAP_HUMAN Isoform 2 of Glial fibrillary acidic p	Color2 [A=255, R=0, G=0, B=0]	7	4					15	14	14	29.2	27.5	27.5	49.88	0	115.67	269530000000	250	3	24.7839	23.2468	24.5036	23.2138	25.0857	23.6604	24.4638	23.2591	0.000264329	2.57434
+	1.70476	1.34796	Q96C10	Q96C10	Probable ATP-dependent RNA helicase DHX58	DHX58	sp|Q96C10|DHX58_HUMAN Probable ATP-dependent RNA helicase DHX58 OS=Homo sapiens OX=9606 GN=DHX58 PE=1 SV=1	Color2 [A=255, R=0, G=0, B=255]	7	4					3	3	3	7.8	7.8	7.8	76.612	0.00067628	2.0534	84946000	4	1	14.1834	11.3503	13.8834	12.4795	12.9491	12.1727	12.833	12.4545	0.0197351	2.54552
+	2.44068	1.32939	O95786-2;O95786	O95786-2;O95786	Probable ATP-dependent RNA helicase DDX58	DDX58	sp|O95786-2|DDX58_HUMAN Isoform 2 of Probable ATP-dependent RNA helicase DDX58 OS=Homo sapiens OX=9606 GN=DDX58;sp|O95786|DDX58_HUMAN Probable ATP-dependent RNA helicase DDX58 OS=Homo sapiens OX=9606 GN=DDX58 PE=1 SV=2	Color2 [A=255, R=0, G=0, B=255]	7	4					3	3	3	4.4	4.4	4.4	101.38	0	17.842	192710000	21	2	15.3459	14.1832	16.2177	14.9512	16.22	14.6392	16.2674	14.9598	0.00362508	2.51297
+	2.19619	1.31369	Q9Y6U3;Q9Y6U3-3;Q9Y6U3-2	Q9Y6U3;Q9Y6U3-3;Q9Y6U3-2	Adseverin	SCIN	sp|Q9Y6U3|ADSV_HUMAN Adseverin OS=Homo sapiens OX=9606 GN=SCIN PE=1 SV=4;sp|Q9Y6U3-3|ADSV_HUMAN Isoform 3 of Adseverin OS=Homo sapiens OX=9606 GN=SCIN;sp|Q9Y6U3-2|ADSV_HUMAN Isoform 2 of Adseverin OS=Homo sapiens OX=9606 GN=SCIN	Color2 [A=255, R=0, G=0, B=255]	7	4					4	4	4	7.3	7.3	7.3	80.488	0	4.6888	37233000	9	3	13.4294	12.9052	13.9231	12.6817	14.9109	12.9783	14.3197	12.7631	0.00636522	2.48577
+	3.33844	1.31263	Q12965	Q12965	Unconventional myosin-Ie	MYO1E	sp|Q12965|MYO1E_HUMAN Unconventional myosin-Ie OS=Homo sapiens OX=9606 GN=MYO1E PE=1 SV=2	Color2 [A=255, R=0, G=0, B=255]	7	4					6	6	4	6.5	6.5	4.7	127.06	0	75.426	113550000	11	1	15.1825	13.339	14.8867	13.3895	14.5135	13.5357	14.359	13.4271	0.000458735	2.48394
+	2.64459	1.30956	O43852;O43852-3;O43852-6;O43852-10;O43852-5;O43852-13;O43852-14;O43852-11;O43852-9;O43852-15;O43852-12	O43852;O43852-3;O43852-6;O43852-10;O43852-5;O43852-13;O43852-14;O43852-11	Calumenin	CALU	sp|O43852|CALU_HUMAN Calumenin OS=Homo sapiens OX=9606 GN=CALU PE=1 SV=2;sp|O43852-3|CALU_HUMAN Isoform 3 of Calumenin OS=Homo sapiens OX=9606 GN=CALU;sp|O43852-6|CALU_HUMAN Isoform 6 of Calumenin OS=Homo sapiens OX=9606 GN=CALU;sp|O43852-10|CALU_HUMAN Iso	Color2 [A=255, R=0, G=0, B=255]	7	4					17	17	7	53	53	14	37.106	0	264.52	20904000000	172	11	22.2608	20.4678	22.2118	20.5727	22.1508	21.2419	21.4671	20.57	0.0022668	2.47867
+	2.06904	1.30524	P21810	P21810	Biglycan	BGN	sp|P21810|PGS1_HUMAN Biglycan OS=Homo sapiens OX=9606 GN=BGN PE=1 SV=2	Color2 [A=255, R=0, G=0, B=255]	7	4					3	3	3	11.1	11.1	11.1	41.654	0	52.923	3203400000	11	1	12.8981	12.327	14.0384	12.5897	13.709	12.5205	14.4855	12.4729	0.00853017	2.47124
+	2.03747	1.27478	P06276	P06276	Cholinesterase	BCHE	sp|P06276|CHLE_HUMAN Cholinesterase OS=Homo sapiens OX=9606 GN=BCHE PE=1 SV=1	Color2 [A=255, R=0, G=0, B=255]	7	4					5	5	5	9.1	9.1	9.1	68.417	0	12.53	423890000	22	1	17.6033	16.272	17.4167	15.9755	18.3262	17.0552	17.229	16.1734	0.00917341	2.41961
+	2.12294	1.25495	P28845	P28845	Corticosteroid 11-beta-dehydrogenase isozyme 1	HSD11B1	sp|P28845|DHI1_HUMAN Corticosteroid 11-beta-dehydrogenase isozyme 1 OS=Homo sapiens OX=9606 GN=HSD11B1 PE=1 SV=3	Color2 [A=255, R=0, G=0, B=255]	7	4					3	3	3	9.6	9.6	9.6	32.401	0	6.0212	1311500000	15	1	18.042	17.2209	18.3917	17.1628	19.4566	17.5958	18.5544	17.4453	0.00753464	2.38658
+	2.50681	1.25411	P10619-2;P10619	P10619-2;P10619	Lysosomal protective protein;Lysosomal protective protein 32 kDa chain;Lysosomal protective protein 20 kDa chain	CTSA	sp|P10619-2|PPGB_HUMAN Isoform 2 of Lysosomal protective protein OS=Homo sapiens OX=9606 GN=CTSA;sp|P10619|PPGB_HUMAN Lysosomal protective protein OS=Homo sapiens OX=9606 GN=CTSA PE=1 SV=2	Color2 [A=255, R=0, G=0, B=255]	7	4					2	2	2	5.4	5.4	5.4	52.488	0	8.9118	242860000	9	2	16.7317	14.6313	16.0535	14.8001	16.0434	14.7815	15.8152	15.4146	0.00311307	2.3852
+	1.7581	1.24558	P04040	P04040	Catalase	CAT	sp|P04040|CATA_HUMAN Catalase OS=Homo sapiens OX=9606 GN=CAT PE=1 SV=3	Color2 [A=255, R=0, G=0, B=255]	7	4					8	8	8	18.2	18.2	18.2	59.755	0	96.495	2388500000	38	1	20.1505	17.4645	18.9974	17.8834	18.598	17.9842	18.8528	18.2843	0.0174543	2.37114
+	2.51226	1.23128	O95817	O95817	BAG family molecular chaperone regulator 3	BAG3	sp|O95817|BAG3_HUMAN BAG family molecular chaperone regulator 3 OS=Homo sapiens OX=9606 GN=BAG3 PE=1 SV=3	Color2 [A=255, R=0, G=0, B=255]	7	4					2	2	2	4.7	4.7	4.7	61.594	0	2.9063	78956000	8	1	13.8674	11.9417	13.5961	12.0429	13.5708	12.8737	13.1479	12.3987	0.00307425	2.34776
+	2.34703	1.22962	Q9Y4K0	Q9Y4K0	Lysyl oxidase homolog 2	LOXL2	sp|Q9Y4K0|LOXL2_HUMAN Lysyl oxidase homolog 2 OS=Homo sapiens OX=9606 GN=LOXL2 PE=1 SV=1	Color2 [A=255, R=0, G=0, B=255]	7	4					2	2	2	3.9	3.9	3.9	86.724	0	6.37	32665000	5	1	14.106	11.9724	13.6795	12.2789	13.0686	12.3985	12.9993	12.2853	0.00449745	2.34505
+	1.98353	1.22651	Q9HCB6	Q9HCB6	Spondin-1	SPON1	sp|Q9HCB6|SPON1_HUMAN Spondin-1 OS=Homo sapiens OX=9606 GN=SPON1 PE=1 SV=2	Color2 [A=255, R=0, G=0, B=255]	7	4					9	9	9	21.4	21.4	21.4	90.973	0	106.29	912500000	48	1	17.9977	15.7187	17.5967	15.9427	16.9319	16.2242	16.7766	16.5113	0.0103865	2.34
+	2.95562	1.21507	P20592	P20592	Interferon-induced GTP-binding protein Mx2	MX2	sp|P20592|MX2_HUMAN Interferon-induced GTP-binding protein Mx2 OS=Homo sapiens OX=9606 GN=MX2 PE=1 SV=1	Color2 [A=255, R=0, G=0, B=255]	7	4					7	3	3	11.6	3.8	3.8	82.088	0.0036309	1.5699	216150000	8	1	16.2425	14.4676	16.4803	15.0825	16.1339	15.1826	15.9176	15.1812	0.00110759	2.32153
+	3.39356	1.21435	Q13464	Q13464	Rho-associated protein kinase 1	ROCK1	sp|Q13464|ROCK1_HUMAN Rho-associated protein kinase 1 OS=Homo sapiens OX=9606 GN=ROCK1 PE=1 SV=1	Color2 [A=255, R=0, G=0, B=255]	7	4					8	4	4	6.9	3.4	3.4	158.17	0	12.922	58825000	12	1	15.683	13.8568	15.4075	14.2305	15.4315	14.2791	15.033	14.3312	0.000404051	2.32037
+	1.9178	1.21143	P51888	P51888	Prolargin	PRELP	sp|P51888|PRELP_HUMAN Prolargin OS=Homo sapiens OX=9606 GN=PRELP PE=1 SV=1	Color2 [A=255, R=0, G=0, B=255]	7	4					3	3	3	10.2	10.2	10.2	43.809	0	6.6969	143930000	11	1	15.8131	14.3586	15.5475	14.7319	15.1843	14.7801	16.7194	14.548	0.0120836	2.31567
+	1.96563	1.20653	O60568	O60568	Procollagen-lysine,2-oxoglutarate 5-dioxygenase 3	PLOD3	sp|O60568|PLOD3_HUMAN Multifunctional procollagen lysine hydroxylase and glycosyltransferase LH3 OS=Homo sapiens OX=9606 GN=PLOD3 PE=1 SV=1	Color2 [A=255, R=0, G=0, B=255]	7	4					3	3	3	5.8	5.8	5.8	84.784	0	12.204	54933000	6	1	14.8529	12.4341	14.0635	13.2256	14.4971	13.2759	13.6859	13.3377	0.0108235	2.30782
+	3.62409	1.19644	Q96CX2	Q96CX2	BTB/POZ domain-containing protein KCTD12	KCTD12	sp|Q96CX2|KCD12_HUMAN BTB/POZ domain-containing protein KCTD12 OS=Homo sapiens OX=9606 GN=KCTD12 PE=1 SV=1	Color2 [A=255, R=0, G=0, B=255]	7	4					5	5	5	20.9	20.9	20.9	35.7	0	139.51	496560000	29	1	16.3391	14.6873	16.1243	14.8456	16.2789	15.2333	16.0233	15.2138	0.000237635	2.29173
+	2.88373	1.19497	P06396-2;P06396-4;P06396-3;P06396;REV__Q6TDU7-4;REV__Q6TDU7-2;REV__Q6TDU7-3;REV__Q6TDU7	P06396-2;P06396-4;P06396-3;P06396	Gelsolin	GSN	sp|P06396-2|GELS_HUMAN Isoform 2 of Gelsolin OS=Homo sapiens OX=9606 GN=GSN;sp|P06396-4|GELS_HUMAN Isoform 4 of Gelsolin OS=Homo sapiens OX=9606 GN=GSN;sp|P06396-3|GELS_HUMAN Isoform 3 of Gelsolin OS=Homo sapiens OX=9606 GN=GSN;sp|P06396|GELS_HUMAN Gelsoli	Color2 [A=255, R=0, G=0, B=255]	7	4					14	14	5	32.7	32.7	11.9	80.64	0	323.31	16225000000	127	8	21.6156	20.1928	22.0619	20.6994	21.9859	20.9031	21.4411	20.5294	0.00130698	2.2894
+	3.39996	1.19182	P84095;Q9H4E5-2;P17081;Q9H4E5	P84095	Rho-related GTP-binding protein RhoG	RHOG	sp|P84095|RHOG_HUMAN Rho-related GTP-binding protein RhoG OS=Homo sapiens OX=9606 GN=RHOG PE=1 SV=1	Color2 [A=255, R=0, G=0, B=255]	7	4					7	6	6	46.1	40.3	40.3	21.308	0	146.74	591150000	30	4	17.7119	16.2334	17.75	16.3911	17.8184	16.735	17.2433	16.3969	0.000398146	2.28442
+	3.22094	1.18956	O75911	O75911	Short-chain dehydrogenase/reductase 3	DHRS3	sp|O75911|DHRS3_HUMAN Short-chain dehydrogenase/reductase 3 OS=Homo sapiens OX=9606 GN=DHRS3 PE=1 SV=2	Color2 [A=255, R=0, G=0, B=255]	7	4					5	5	5	23.2	23.2	23.2	33.548	0	46.971	300820000	24	1	17.438	15.7379	17.157	15.9114	17.2622	16.1649	16.6961	15.9809	0.000601255	2.28083
+	3.36045	1.18923	Q92597;Q92597-3;Q92597-2	Q92597;Q92597-3;Q92597-2	Protein NDRG1	NDRG1	sp|Q92597|NDRG1_HUMAN Protein NDRG1 OS=Homo sapiens OX=9606 GN=NDRG1 PE=1 SV=1;sp|Q92597-3|NDRG1_HUMAN Isoform 3 of Protein NDRG1 OS=Homo sapiens OX=9606 GN=NDRG1;sp|Q92597-2|NDRG1_HUMAN Isoform 2 of Protein NDRG1 OS=Homo sapiens OX=9606 GN=NDRG1	Color2 [A=255, R=0, G=0, B=255]	7	4					5	5	5	21.1	21.1	21.1	42.835	0	45.613	3737600000	36	3	19.2481	17.9865	19.3048	18.0782	19.79	18.3113	19.0984	18.3084	0.000436059	2.2803
+	2.93362	1.17357	Q04609-6;Q04609-9;Q04609-8;Q04609-7;Q04609;Q04609-10;Q9HBA9	Q04609-6;Q04609-9;Q04609-8;Q04609-7;Q04609	Glutamate carboxypeptidase 2	FOLH1	sp|Q04609-6|FOLH1_HUMAN Isoform PSMA of Glutamate carboxypeptidase 2 OS=Homo sapiens OX=9606 GN=FOLH1;sp|Q04609-9|FOLH1_HUMAN Isoform PSMA-9 of Glutamate carboxypeptidase 2 OS=Homo sapiens OX=9606 GN=FOLH1;sp|Q04609-8|FOLH1_HUMAN Isoform PSMA-8 of Glutama	Color2 [A=255, R=0, G=0, B=255]	7	4					7	7	7	12.1	12.1	12.1	77.999	0	40.992	496920000	17	7	16.5152	14.9661	16.7539	15.7734	16.6071	15.7113	16.4978	15.2287	0.00116514	2.2557
+	1.84785	1.16229	Q9NZ08;Q9NZ08-2	Q9NZ08;Q9NZ08-2	Endoplasmic reticulum aminopeptidase 1	ERAP1	sp|Q9NZ08|ERAP1_HUMAN Endoplasmic reticulum aminopeptidase 1 OS=Homo sapiens OX=9606 GN=ERAP1 PE=1 SV=3;sp|Q9NZ08-2|ERAP1_HUMAN Isoform 2 of Endoplasmic reticulum aminopeptidase 1 OS=Homo sapiens OX=9606 GN=ERAP1	Color2 [A=255, R=0, G=0, B=255]	7	4					8	8	8	11.5	11.5	11.5	107.23	0	8.7395	261180000	20	2	17.0505	14.9343	16.8346	15.839	17.2964	16.402	16.6545	16.0114	0.0141955	2.23813
+	1.58834	1.15302	Q86VM9-2;Q86VM9	Q86VM9-2;Q86VM9	Zinc finger CCCH domain-containing protein 18	ZC3H18	sp|Q86VM9-2|ZCH18_HUMAN Isoform 2 of Zinc finger CCCH domain-containing protein 18 OS=Homo sapiens OX=9606 GN=ZC3H18;sp|Q86VM9|ZCH18_HUMAN Zinc finger CCCH domain-containing protein 18 OS=Homo sapiens OX=9606 GN=ZC3H18 PE=1 SV=2	Color2 [A=255, R=0, G=0, B=255]	7	4					3	3	3	2.6	2.6	2.6	84.099	0	3.0238	222970000	6	2	16.8536	14.2439	15.669	14.5733	15.4691	15.1089	15.3426	14.7961	0.0258025	2.22379
+	3.41584	1.1506	P51153	P51153	Ras-related protein Rab-13	RAB13	sp|P51153|RAB13_HUMAN Ras-related protein Rab-13 OS=Homo sapiens OX=9606 GN=RAB13 PE=1 SV=1	Color2 [A=255, R=0, G=0, B=255]	7	4					6	4	4	32	23.2	23.2	22.774	0	23.492	116960000	11	1	15.612	14.148	15.4247	14.2234	15.4795	14.5675	15.0718	14.0468	0.000383847	2.22006
+	2.90729	1.14781	O75503	O75503	Ceroid-lipofuscinosis neuronal protein 5	CLN5	sp|O75503|CLN5_HUMAN Ceroid-lipofuscinosis neuronal protein 5 OS=Homo sapiens OX=9606 GN=CLN5 PE=1 SV=2	Color2 [A=255, R=0, G=0, B=255]	7	4					3	3	3	7.5	7.5	7.5	41.496	0	3.8154	52734000	6	1	14.7172	12.9822	14.3465	12.957	14.2827	13.5705	14.0475	13.2931	0.00123797	2.21578
+	3.72031	1.14701	Q13576;Q13576-3;Q13576-2	Q13576;Q13576-3;Q13576-2	Ras GTPase-activating-like protein IQGAP2	IQGAP2	sp|Q13576|IQGA2_HUMAN Ras GTPase-activating-like protein IQGAP2 OS=Homo sapiens OX=9606 GN=IQGAP2 PE=1 SV=4;sp|Q13576-3|IQGA2_HUMAN Isoform 3 of Ras GTPase-activating-like protein IQGAP2 OS=Homo sapiens OX=9606 GN=IQGAP2;sp|Q13576-2|IQGA2_HUMAN Isoform 2 o	Color2 [A=255, R=0, G=0, B=255]	7	4					18	17	17	11.7	11.1	11.1	180.58	0	250.27	2041800000	91	3	19.3553	18.0151	19.3234	18.0032	19.3793	18.4119	18.96	17.9997	0.00019041	2.21454
+	3.27608	1.13035	P05107	P05107	Integrin beta-2	ITGB2	sp|P05107|ITB2_HUMAN Integrin beta-2 OS=Homo sapiens OX=9606 GN=ITGB2 PE=1 SV=2	Color2 [A=255, R=0, G=0, B=255]	7	4					3	3	3	6.2	6.2	6.2	84.781	0	6.3423	145510000	13	1	15.8911	14.3688	16.0113	14.9547	16.0307	14.9139	15.9618	15.1361	0.000529566	2.18912
+	1.81832	1.12523	O95084-2;O95084	O95084-2;O95084	Serine protease 23	PRSS23	sp|O95084-2|PRS23_HUMAN Isoform 2 of Serine protease 23 OS=Homo sapiens OX=9606 GN=PRSS23;sp|O95084|PRS23_HUMAN Serine protease 23 OS=Homo sapiens OX=9606 GN=PRSS23 PE=1 SV=1	Color2 [A=255, R=0, G=0, B=255]	7	4					6	6	6	23.6	23.6	23.6	39.641	0	87.335	112060000	18	2	15.3333	13.0249	14.5663	13.3535	14.0814	13.6492	13.981	13.4335	0.0151942	2.18137
+	2.65722	1.12463	Q92888-2;Q92888;Q92888-3;Q92888-4	Q92888-2;Q92888;Q92888-3;Q92888-4	Rho guanine nucleotide exchange factor 1	ARHGEF1	sp|Q92888-2|ARHG1_HUMAN Isoform 2 of Rho guanine nucleotide exchange factor 1 OS=Homo sapiens OX=9606 GN=ARHGEF1;sp|Q92888|ARHG1_HUMAN Rho guanine nucleotide exchange factor 1 OS=Homo sapiens OX=9606 GN=ARHGEF1 PE=1 SV=2;sp|Q92888-3|ARHG1_HUMAN Isoform 3 o	Color2 [A=255, R=0, G=0, B=255]	7	4					2	2	2	2.7	2.7	2.7	98.767	0.0019837	1.8624	33863000	6	4	13.378	11.5717	12.9857	11.7877	13.0742	12.0684	12.4599	11.9713	0.0022018	2.18046
+	2.18903	1.1236	Q9UJ70;Q9UJ70-2	Q9UJ70;Q9UJ70-2	N-acetyl-D-glucosamine kinase	NAGK	sp|Q9UJ70|NAGK_HUMAN N-acetyl-D-glucosamine kinase OS=Homo sapiens OX=9606 GN=NAGK PE=1 SV=4;sp|Q9UJ70-2|NAGK_HUMAN Isoform 2 of N-acetyl-D-glucosamine kinase OS=Homo sapiens OX=9606 GN=NAGK	Color2 [A=255, R=0, G=0, B=255]	7	4					4	4	3	15.4	15.4	11.6	37.375	0	75.727	1259200000	11	2	16.9845	14.9757	16.5339	15.2605	16.4785	15.7979	15.9325	15.4008	0.00647098	2.1789
+	3.72034	1.11189	Q99536;Q99536-2;Q99536-3	Q99536;Q99536-2;Q99536-3	Synaptic vesicle membrane protein VAT-1 homolog	VAT1	sp|Q99536|VAT1_HUMAN Synaptic vesicle membrane protein VAT-1 homolog OS=Homo sapiens OX=9606 GN=VAT1 PE=1 SV=2;sp|Q99536-2|VAT1_HUMAN Isoform 2 of Synaptic vesicle membrane protein VAT-1 homolog OS=Homo sapiens OX=9606 GN=VAT1;sp|Q99536-3|VAT1_HUMAN Isofor	Color2 [A=255, R=0, G=0, B=255]	7	4					3	3	3	9.7	9.7	9.7	41.92	0	20.898	466660000	19	3	17.0385	15.417	16.7284	15.5637	16.6914	15.8379	16.5941	15.7861	0.000190395	2.16129
+	3.50567	1.10791	P08183-2;P08183;P21439-3;P21439-2;P21439	P08183-2;P08183	Multidrug resistance protein 1	ABCB1	sp|P08183-2|MDR1_HUMAN Isoform 2 of ATP-dependent translocase ABCB1 OS=Homo sapiens OX=9606 GN=ABCB1;sp|P08183|MDR1_HUMAN ATP-dependent translocase ABCB1 OS=Homo sapiens OX=9606 GN=ABCB1 PE=1 SV=3	Color2 [A=255, R=0, G=0, B=255]	7	4					5	5	5	5.1	5.1	5.1	134.03	0	7.1899	8725300	10	5	14.6959	13.0872	14.5687	13.3939	14.5703	13.664	14.406	13.6641	0.000312123	2.15533
+	3.50655	1.10509	P28289;P28289-2	P28289;P28289-2	Tropomodulin-1	TMOD1	sp|P28289|TMOD1_HUMAN Tropomodulin-1 OS=Homo sapiens OX=9606 GN=TMOD1 PE=1 SV=1;sp|P28289-2|TMOD1_HUMAN Isoform 2 of Tropomodulin-1 OS=Homo sapiens OX=9606 GN=TMOD1	Color2 [A=255, R=0, G=0, B=255]	7	4					5	4	4	18.1	15.9	15.9	40.569	0	3.3601	96773000	8	2	14.0283	12.381	13.4621	12.6116	13.7518	12.8259	13.6704	12.6738	0.000311492	2.15113
+	3.57269	1.10466	Q9C0C2;Q9C0C2-2	Q9C0C2	182 kDa tankyrase-1-binding protein	TNKS1BP1	sp|Q9C0C2|TB182_HUMAN 182 kDa tankyrase-1-binding protein OS=Homo sapiens OX=9606 GN=TNKS1BP1 PE=1 SV=4	Color2 [A=255, R=0, G=0, B=255]	7	4					5	5	5	4.3	4.3	4.3	181.79	0	44.783	110590000	13	2	15.0394	13.4311	14.9801	13.8829	14.7871	13.7838	14.6443	13.9343	0.00026749	2.15048
+	2.52406	1.10288	Q15417;Q15417-2;Q15417-3	Q15417;Q15417-2;Q15417-3	Calponin-3	CNN3	sp|Q15417|CNN3_HUMAN Calponin-3 OS=Homo sapiens OX=9606 GN=CNN3 PE=1 SV=1;sp|Q15417-2|CNN3_HUMAN Isoform 2 of Calponin-3 OS=Homo sapiens OX=9606 GN=CNN3;sp|Q15417-3|CNN3_HUMAN Isoform 3 of Calponin-3 OS=Homo sapiens OX=9606 GN=CNN3	Color2 [A=255, R=0, G=0, B=255]	7	4					8	8	7	32.2	32.2	28.9	36.413	0	323.31	5438000000	70	3	19.6046	18.2046	19.6047	18.5287	20.2052	18.9055	19.5163	18.8805	0.00299183	2.14783
+	2.69429	1.10151	P21695-2;P21695	P21695-2;P21695	Glycerol-3-phosphate dehydrogenase [NAD(+)], cytoplasmic	GPD1	sp|P21695-2|GPDA_HUMAN Isoform 2 of Glycerol-3-phosphate dehydrogenase [NAD(+)], cytoplasmic OS=Homo sapiens OX=9606 GN=GPD1;sp|P21695|GPDA_HUMAN Glycerol-3-phosphate dehydrogenase [NAD(+)], cytoplasmic OS=Homo sapiens OX=9606 GN=GPD1 PE=1 SV=4	Color2 [A=255, R=0, G=0, B=255]	7	4					4	4	4	14.1	14.1	14.1	35.139	0	38.215	62916000	13	2	13.9585	12.7744	14.1469	13.168	14.7027	13.2468	13.8851	13.0979	0.00202167	2.14579
+	3.11899	1.09993	Q9Y2V2	Q9Y2V2	Calcium-regulated heat stable protein 1	CARHSP1	sp|Q9Y2V2|CHSP1_HUMAN Calcium-regulated heat-stable protein 1 OS=Homo sapiens OX=9606 GN=CARHSP1 PE=1 SV=2	Color2 [A=255, R=0, G=0, B=255]	7	4					2	2	2	35.4	35.4	35.4	15.892	0	8.6718	512930000	9	1	16.1466	14.837	16.1911	15.0218	16.577	15.262	15.9314	15.3256	0.000760352	2.14344
+	2.45332	1.09237	P42892-3;P42892-2;P42892-4;P42892	P42892-3;P42892-2;P42892-4;P42892	Endothelin-converting enzyme 1	ECE1	sp|P42892-3|ECE1_HUMAN Isoform C of Endothelin-converting enzyme 1 OS=Homo sapiens OX=9606 GN=ECE1;sp|P42892-2|ECE1_HUMAN Isoform A of Endothelin-converting enzyme 1 OS=Homo sapiens OX=9606 GN=ECE1;sp|P42892-4|ECE1_HUMAN Isoform D of Endothelin-converting	Color2 [A=255, R=0, G=0, B=255]	7	4					5	5	5	8	8	8	85.561	0	8.8756	133860000	15	4	14.6794	13.1939	14.9203	13.7494	15.0899	13.7084	14.3647	14.0332	0.00352109	2.13224
+	3.0803	1.08987	P09525;P09525-2	P09525;P09525-2	Annexin A4	ANXA4	sp|P09525|ANXA4_HUMAN Annexin A4 OS=Homo sapiens OX=9606 GN=ANXA4 PE=1 SV=4;sp|P09525-2|ANXA4_HUMAN Isoform 2 of Annexin A4 OS=Homo sapiens OX=9606 GN=ANXA4	Color2 [A=255, R=0, G=0, B=255]	7	4					7	7	7	28.2	28.2	28.2	35.882	0	48.775	519190000	26	2	17.2234	15.7284	16.9879	15.6122	16.9741	16.1611	16.5973	15.9213	0.000831186	2.12855
+	3.4842	1.08544	P52565;P52565-2	P52565;P52565-2	Rho GDP-dissociation inhibitor 1	ARHGDIA	sp|P52565|GDIR1_HUMAN Rho GDP-dissociation inhibitor 1 OS=Homo sapiens OX=9606 GN=ARHGDIA PE=1 SV=3;sp|P52565-2|GDIR1_HUMAN Isoform 2 of Rho GDP-dissociation inhibitor 1 OS=Homo sapiens OX=9606 GN=ARHGDIA	Color2 [A=255, R=0, G=0, B=255]	7	4					5	5	5	30.9	30.9	30.9	23.207	0	35.332	4653300000	41	2	19.0676	17.5436	19.1456	17.8934	18.8699	18.0708	18.731	17.9646	0.000327941	2.12202
+	2.97456	1.08457	P50995-2;P50995	P50995-2;P50995	Annexin A11	ANXA11	sp|P50995-2|ANX11_HUMAN Isoform 2 of Annexin A11 OS=Homo sapiens OX=9606 GN=ANXA11;sp|P50995|ANX11_HUMAN Annexin A11 OS=Homo sapiens OX=9606 GN=ANXA11 PE=1 SV=1	Color2 [A=255, R=0, G=0, B=255]	7	4					5	5	5	12.9	12.9	12.9	51.242	0	22.385	427870000	20	2	16.6873	15.0748	16.573	15.2835	16.5784	15.6144	16.1916	15.7192	0.00106032	2.12075
+	3.21571	1.07741	O15511;O15511-2	O15511;O15511-2	Actin-related protein 2/3 complex subunit 5	ARPC5	sp|O15511|ARPC5_HUMAN Actin-related protein 2/3 complex subunit 5 OS=Homo sapiens OX=9606 GN=ARPC5 PE=1 SV=3;sp|O15511-2|ARPC5_HUMAN Isoform 2 of Actin-related protein 2/3 complex subunit 5 OS=Homo sapiens OX=9606 GN=ARPC5	Color2 [A=255, R=0, G=0, B=255]	7	4					5	5	5	52.3	52.3	52.3	16.32	0	182.07	921220000	38	2	18.5353	16.8686	18.3089	17.1576	18.2323	17.4078	17.9763	17.309	0.000608537	2.11024
+	2.93951	1.07727	P55212;P55212-2	P55212	Caspase-6;Caspase-6 subunit p18;Caspase-6 subunit p11	CASP6	sp|P55212|CASP6_HUMAN Caspase-6 OS=Homo sapiens OX=9606 GN=CASP6 PE=1 SV=2	Color2 [A=255, R=0, G=0, B=255]	7	4					4	4	4	12.6	12.6	12.6	33.31	0	8.4889	547640000	15	2	15.7943	14.2325	15.5543	14.4386	15.8214	14.5901	15.2554	14.8552	0.00114946	2.11003
+	2.19826	1.07507	P61812;P61812-2	P61812;P61812-2	Transforming growth factor beta-2;Latency-associated peptide	TGFB2	sp|P61812|TGFB2_HUMAN Transforming growth factor beta-2 proprotein OS=Homo sapiens OX=9606 GN=TGFB2 PE=1 SV=1;sp|P61812-2|TGFB2_HUMAN Isoform B of Transforming growth factor beta-2 proprotein OS=Homo sapiens OX=9606 GN=TGFB2	Color2 [A=255, R=0, G=0, B=255]	7	4					2	2	2	5.8	5.8	5.8	47.747	0.00023579	2.4848	19820000	5	2	13.373	11.3624	12.5544	11.7325	12.357	11.7733	12.3554	11.4713	0.00633491	2.10682
+	3.06722	1.06966	Q9Y490	Q9Y490	Talin-1	TLN1	sp|Q9Y490|TLN1_HUMAN Talin-1 OS=Homo sapiens OX=9606 GN=TLN1 PE=1 SV=3	Color2 [A=255, R=0, G=0, B=255]	7	4					70	59	59	40.9	36.6	36.6	269.76	0	323.31	9878900000	320	1	21.6479	19.9637	21.4624	20.3026	21.3411	20.4531	21.0589	20.5124	0.000856599	2.09893
+	2.6736	1.06686	Q8NBS9;Q8NBS9-2	Q8NBS9;Q8NBS9-2	Thioredoxin domain-containing protein 5	TXNDC5	sp|Q8NBS9|TXND5_HUMAN Thioredoxin domain-containing protein 5 OS=Homo sapiens OX=9606 GN=TXNDC5 PE=1 SV=2;sp|Q8NBS9-2|TXND5_HUMAN Isoform 2 of Thioredoxin domain-containing protein 5 OS=Homo sapiens OX=9606 GN=TXNDC5	Color2 [A=255, R=0, G=0, B=255]	7	4					6	6	6	16.4	16.4	16.4	47.628	0	9.1476	184350000	12	2	16.0741	14.3474	15.9233	14.9712	16.1111	15.0352	15.6291	15.1164	0.00212031	2.09487
+	3.00764	1.06513	P48507;P48507-2	P48507;P48507-2	Glutamate--cysteine ligase regulatory subunit	GCLM	sp|P48507|GSH0_HUMAN Glutamate--cysteine ligase regulatory subunit OS=Homo sapiens OX=9606 GN=GCLM PE=1 SV=1;sp|P48507-2|GSH0_HUMAN Isoform 2 of Glutamate--cysteine ligase regulatory subunit OS=Homo sapiens OX=9606 GN=GCLM	Color2 [A=255, R=0, G=0, B=255]	7	4					4	4	4	17.2	17.2	17.2	30.727	0	66.098	631500000	22	2	17.9514	16.2555	17.5286	16.4491	17.3468	16.6126	17.2016	16.4506	0.000982559	2.09236
+	2.96045	1.0614	O00161;O00161-2	O00161;O00161-2	Synaptosomal-associated protein 23	SNAP23	sp|O00161|SNP23_HUMAN Synaptosomal-associated protein 23 OS=Homo sapiens OX=9606 GN=SNAP23 PE=1 SV=1;sp|O00161-2|SNP23_HUMAN Isoform SNAP-23b of Synaptosomal-associated protein 23 OS=Homo sapiens OX=9606 GN=SNAP23	Color2 [A=255, R=0, G=0, B=255]	7	4					2	2	2	18.5	18.5	18.5	23.354	0	10.025	89364000	6	2	14.1944	12.591	13.8728	12.6734	13.7614	12.9347	13.3924	12.7765	0.00109535	2.08695
+	3.4149	1.05995	P35579;P35579-2;REV__Q9UKV3-5;REV__Q9UKV3	P35579;P35579-2	Myosin-9	MYH9	sp|P35579|MYH9_HUMAN Myosin-9 OS=Homo sapiens OX=9606 GN=MYH9 PE=1 SV=4;sp|P35579-2|MYH9_HUMAN Isoform 2 of Myosin-9 OS=Homo sapiens OX=9606 GN=MYH9	Color2 [A=255, R=0, G=0, B=255]	7	4					73	73	58	40.8	40.8	33	226.53	0	323.31	35082000000	518	4	23.2759	21.763	23.3135	22.1437	23.1776	22.2796	22.9301	22.2712	0.00038468	2.08485
+	1.99569	1.05079	Q92765	Q92765	Secreted frizzled-related protein 3	FRZB	sp|Q92765|SFRP3_HUMAN Secreted frizzled-related protein 3 OS=Homo sapiens OX=9606 GN=FRZB PE=1 SV=2	Color2 [A=255, R=0, G=0, B=255]	7	4					2	2	2	6.2	6.2	6.2	36.254	0	3.257	147140000	9	1	14.9256	13.6956	15.8288	14.2757	15.3124	14.69	15.2898	14.4921	0.0100998	2.07167
+	3.59353	1.04944	P16070;P16070-16;P16070-5;P16070-7;P16070-3;P16070-6;P16070-4;P16070-17;P16070-8;P16070-10;P16070-11;P16070-13;P16070-14;P16070-12;P16070-18;P16070-15;P16070-9;P16070-19	P16070;P16070-16;P16070-5;P16070-7;P16070-3;P16070-6;P16070-4;P16070-17;P16070-8;P16070-10;P16070-11;P16070-13;P16070-14;P16070-12;P16070-18	CD44 antigen	CD44	sp|P16070|CD44_HUMAN CD44 antigen OS=Homo sapiens OX=9606 GN=CD44 PE=1 SV=3;sp|P16070-16|CD44_HUMAN Isoform 16 of CD44 antigen OS=Homo sapiens OX=9606 GN=CD44;sp|P16070-5|CD44_HUMAN Isoform 5 of CD44 antigen OS=Homo sapiens OX=9606 GN=CD44;sp|P16070-7|CD44	Color2 [A=255, R=0, G=0, B=255]	7	4					3	3	3	3.5	3.5	3.5	81.537	0	2.7432	2705700000	18	18	21.1029	19.6975	21.0121	20.1441	21.2593	20.0259	20.887	20.196	0.000254961	2.06972
+	3.39697	1.04282	Q9H4A4	Q9H4A4	Aminopeptidase B	RNPEP	sp|Q9H4A4|AMPB_HUMAN Aminopeptidase B OS=Homo sapiens OX=9606 GN=RNPEP PE=1 SV=2	Color2 [A=255, R=0, G=0, B=255]	7	4					8	8	8	12.6	12.6	12.6	72.595	0	35.503	593160000	32	1	18.1206	16.8264	17.9927	16.8502	18.2811	17.32	17.849	17.0755	0.000400894	2.06025
+	2.94641	1.03551	Q53GG5-2;Q53GG5-3;Q53GG5	Q53GG5-2;Q53GG5-3;Q53GG5	PDZ and LIM domain protein 3	PDLIM3	sp|Q53GG5-2|PDLI3_HUMAN Isoform 2 of PDZ and LIM domain protein 3 OS=Homo sapiens OX=9606 GN=PDLIM3;sp|Q53GG5-3|PDLI3_HUMAN Isoform 3 of PDZ and LIM domain protein 3 OS=Homo sapiens OX=9606 GN=PDLIM3;sp|Q53GG5|PDLI3_HUMAN PDZ and LIM domain protein 3 OS=Ho	Color2 [A=255, R=0, G=0, B=255]	7	4					6	6	6	31.3	31.3	31.3	34.279	0	190.76	567580000	28	3	16.7335	15.1609	16.4933	15.3052	16.5402	15.5698	16.1413	15.7304	0.00113134	2.04984
+	2.11982	1.03217	P27105;P27105-2	P27105	Erythrocyte band 7 integral membrane protein	STOM	sp|P27105|STOM_HUMAN Erythrocyte band 7 integral membrane protein OS=Homo sapiens OX=9606 GN=STOM PE=1 SV=3	Color2 [A=255, R=0, G=0, B=255]	7	4					3	3	3	15.6	15.6	15.6	31.73	0	81.478	223130000	21	2	17.512	15.497	16.6194	15.9707	16.6007	15.9656	16.5125	15.6826	0.00758891	2.0451
+	3.3172	1.02215	Q5JVF3-3;Q5JVF3-2;Q5JVF3;Q5JVF3-4	Q5JVF3-3;Q5JVF3-2;Q5JVF3;Q5JVF3-4	PCI domain-containing protein 2	PCID2	sp|Q5JVF3-3|PCID2_HUMAN Isoform 3 of PCI domain-containing protein 2 OS=Homo sapiens OX=9606 GN=PCID2;sp|Q5JVF3-2|PCID2_HUMAN Isoform 2 of PCI domain-containing protein 2 OS=Homo sapiens OX=9606 GN=PCID2;sp|Q5JVF3|PCID2_HUMAN PCI domain-containing protein	Color2 [A=255, R=0, G=0, B=255]	7	4					3	3	3	9.6	9.6	9.6	43.374	0	3.2069	106090000	4	4	14.8867	13.4849	14.3671	13.3328	14.321	13.4552	14.2496	13.463	0.000481729	2.03094
+	3.28554	1.01915	O15127	O15127	Secretory carrier-associated membrane protein 2	SCAMP2	sp|O15127|SCAM2_HUMAN Secretory carrier-associated membrane protein 2 OS=Homo sapiens OX=9606 GN=SCAMP2 PE=1 SV=2	Color2 [A=255, R=0, G=0, B=255]	7	4					2	2	2	9.7	9.7	9.7	36.648	0	122.31	264520000	14	1	15.0703	13.7163	15.2329	14.3732	15.231	14.1973	15.0809	14.2516	0.000518156	2.02673
+	3.53149	1.01826	Q92608	Q92608	Dedicator of cytokinesis protein 2	DOCK2	sp|Q92608|DOCK2_HUMAN Dedicator of cytokinesis protein 2 OS=Homo sapiens OX=9606 GN=DOCK2 PE=1 SV=2	Color2 [A=255, R=0, G=0, B=255]	7	4					4	4	3	2.2	2.2	1.8	211.95	0	3.4457	19256000	6	1	14.7413	13.3502	14.6876	13.4374	14.3276	13.7014	14.3175	13.512	0.000294111	2.02547
+	3.369	1.01173	Q9UNF1-2;Q9UNF1;Q12816-5;Q12816-2;Q9Y5V3;Q9Y5V3-2;Q12816-3;Q12816-4;Q12816	Q9UNF1-2;Q9UNF1	Melanoma-associated antigen D2	MAGED2	sp|Q9UNF1-2|MAGD2_HUMAN Isoform 2 of Melanoma-associated antigen D2 OS=Homo sapiens OX=9606 GN=MAGED2;sp|Q9UNF1|MAGD2_HUMAN Melanoma-associated antigen D2 OS=Homo sapiens OX=9606 GN=MAGED2 PE=1 SV=2	Color2 [A=255, R=0, G=0, B=255]	7	4					5	5	5	12.6	12.6	12.6	63.167	0	52.186	681730000	27	9	17.3766	16.2263	17.4372	16.3187	17.6641	16.5482	17.0448	16.3826	0.000427559	2.01633
+	2.19896	0.998101	O00116	O00116	Alkyldihydroxyacetonephosphate synthase, peroxisomal	AGPS	sp|O00116|ADAS_HUMAN Alkyldihydroxyacetonephosphate synthase, peroxisomal OS=Homo sapiens OX=9606 GN=AGPS PE=1 SV=1	Color2 [A=255, R=0, G=0, B=255]	7	4					5	5	5	12.8	12.8	12.8	72.911	0	42.519	258500000	12	1	15.1285	13.307	14.5459	13.4846	14.5204	13.96	14.1608	13.6117	0.00632468	1.99737
+	4.0314	0.994016	O15347	O15347	High mobility group protein B3	HMGB3	sp|O15347|HMGB3_HUMAN High mobility group protein B3 OS=Homo sapiens OX=9606 GN=HMGB3 PE=1 SV=4	Color2 [A=255, R=0, G=0, B=255]	7	4					2	2	2	13.5	13.5	13.5	22.98	0	10.978	279850000	14	1	17.1455	15.9769	17.1924	16.1944	17.251	16.0879	16.8224	16.1761	9.30252e-05	1.99172
+	3.08944	0.988032	P51178;P51178-2	P51178;P51178-2	1-phosphatidylinositol 4,5-bisphosphate phosphodiesterase delta-1	PLCD1	sp|P51178|PLCD1_HUMAN 1-phosphatidylinositol 4,5-bisphosphate phosphodiesterase delta-1 OS=Homo sapiens OX=9606 GN=PLCD1 PE=1 SV=2;sp|P51178-2|PLCD1_HUMAN Isoform 2 of 1-phosphatidylinositol 4,5-bisphosphate phosphodiesterase delta-1 OS=Homo sapiens OX=960	Color2 [A=255, R=0, G=0, B=255]	7	4					5	5	5	7.3	7.3	7.3	85.664	0	27.344	383220000	19	2	16.178	14.6627	15.723	14.7777	15.9744	15.1601	15.7228	15.0455	0.000813888	1.98348
+	3.06927	0.981093	Q9NUQ9;Q9NUQ9-2	Q9NUQ9;Q9NUQ9-2	Protein FAM49B	FAM49B	sp|Q9NUQ9|FA49B_HUMAN Protein FAM49B OS=Homo sapiens OX=9606 GN=FAM49B PE=1 SV=1;sp|Q9NUQ9-2|FA49B_HUMAN Isoform 2 of Protein FAM49B OS=Homo sapiens OX=9606 GN=FAM49B	Color2 [A=255, R=0, G=0, B=255]	7	4					11	11	9	47.5	47.5	40.7	36.748	0	175.92	1693600000	62	2	18.2076	16.7487	18.1065	17.052	18.1922	17.263	17.85	17.3683	0.000852563	1.97396
+	2.98782	0.976431	Q9Y2J8;Q9Y2J8-2	Q9Y2J8;Q9Y2J8-2	Protein-arginine deiminase type-2	PADI2	sp|Q9Y2J8|PADI2_HUMAN Protein-arginine deiminase type-2 OS=Homo sapiens OX=9606 GN=PADI2 PE=1 SV=2;sp|Q9Y2J8-2|PADI2_HUMAN Isoform 2 of Protein-arginine deiminase type-2 OS=Homo sapiens OX=9606 GN=PADI2	Color2 [A=255, R=0, G=0, B=255]	7	4					8	8	8	14.1	14.1	14.1	75.563	0	96.962	752800000	35	2	16.9788	15.9882	17.1675	16.1628	17.5136	16.5581	17.1338	16.1789	0.00102843	1.96759
+	3.4028	0.97122	Q14019	Q14019	Coactosin-like protein	COTL1	sp|Q14019|COTL1_HUMAN Coactosin-like protein OS=Homo sapiens OX=9606 GN=COTL1 PE=1 SV=3	Color2 [A=255, R=0, G=0, B=255]	7	4					4	4	4	18.3	18.3	18.3	15.945	0	5.2531	3186200000	40	1	20.1957	18.7075	19.9455	18.9106	19.7522	19.034	19.7283	19.0848	0.000395551	1.9605
+	3.07099	0.970931	P02545;P02545-6;P02545-3;P02545-2;P02545-5;P02545-4	P02545;P02545-6;P02545-3;P02545-2;P02545-5;P02545-4	Prelamin-A/C;Lamin-A/C	LMNA	sp|P02545|LMNA_HUMAN Prelamin-A/C OS=Homo sapiens OX=9606 GN=LMNA PE=1 SV=1;sp|P02545-6|LMNA_HUMAN Isoform 6 of Prelamin-A/C OS=Homo sapiens OX=9606 GN=LMNA;sp|P02545-3|LMNA_HUMAN Isoform ADelta10 of Prelamin-A/C OS=Homo sapiens OX=9606 GN=LMNA;sp|P02545-2	Color2 [A=255, R=0, G=0, B=255]	7	4					25	25	25	37.3	37.3	37.3	74.139	0	323.31	9278400000	149	6	21.5698	19.9754	21.2491	20.3174	21.2206	20.5142	21.0632	20.4119	0.000849201	1.9601
+	3.13933	0.97062	P35241;P35241-5;P35241-4;P35241-3;P35241-2	P35241;P35241-5;P35241-4	Radixin	RDX	sp|P35241|RADI_HUMAN Radixin OS=Homo sapiens OX=9606 GN=RDX PE=1 SV=1;sp|P35241-5|RADI_HUMAN Isoform 5 of Radixin OS=Homo sapiens OX=9606 GN=RDX;sp|P35241-4|RADI_HUMAN Isoform 4 of Radixin OS=Homo sapiens OX=9606 GN=RDX	Color2 [A=255, R=0, G=0, B=255]	7	4					24	24	11	44.8	44.8	27.1	68.563	0	165.66	16262000000	141	5	22.2672	20.7692	22.0792	21.1311	22.1153	21.2465	21.7445	21.1769	0.000725555	1.95968
+	2.70486	0.969734	O75369-2;O75369-9;O75369;O75369-8;O75369-6;O75369-3;O75369-7;O75369-5;O75369-4	O75369-2;O75369-9;O75369;O75369-8;O75369-6;O75369-3;O75369-7;O75369-5;O75369-4	Filamin-B	FLNB	sp|O75369-2|FLNB_HUMAN Isoform 2 of Filamin-B OS=Homo sapiens OX=9606 GN=FLNB;sp|O75369-9|FLNB_HUMAN Isoform 9 of Filamin-B OS=Homo sapiens OX=9606 GN=FLNB;sp|O75369|FLNB_HUMAN Filamin-B OS=Homo sapiens OX=9606 GN=FLNB PE=1 SV=2;sp|O75369-8|FLNB_HUMAN Isof	Color2 [A=255, R=0, G=0, B=255]	7	4					51	42	42	29	25.3	25.3	275.66	0	309.73	1634200000	144	9	19.6126	18.1401	19.6606	18.9092	19.6959	18.7703	19.3416	18.6122	0.00197306	1.95848
+	2.79062	0.957314	P13797;P13797-2;P13797-3;Q14651	P13797;P13797-2;P13797-3	Plastin-3	PLS3	sp|P13797|PLST_HUMAN Plastin-3 OS=Homo sapiens OX=9606 GN=PLS3 PE=1 SV=4;sp|P13797-2|PLST_HUMAN Isoform 2 of Plastin-3 OS=Homo sapiens OX=9606 GN=PLS3;sp|P13797-3|PLST_HUMAN Isoform 3 of Plastin-3 OS=Homo sapiens OX=9606 GN=PLS3	Color2 [A=255, R=0, G=0, B=255]	7	4					28	28	21	54.3	54.3	46	70.81	0	244.07	3136300000	114	4	20.3608	18.7436	20.034	19.0817	19.8632	19.1668	19.6568	19.0935	0.00161951	1.94169
+	2.77507	0.94766	Q15149-7;Q15149-8;Q15149-9;Q15149-5;Q15149-4;Q15149-6;Q15149-3;Q15149-2;Q15149;P58107	Q15149-7;Q15149-8;Q15149-9;Q15149-5;Q15149-4;Q15149-6;Q15149-3;Q15149-2;Q15149	Plectin	PLEC	sp|Q15149-7|PLEC_HUMAN Isoform 7 of Plectin OS=Homo sapiens OX=9606 GN=PLEC;sp|Q15149-8|PLEC_HUMAN Isoform 8 of Plectin OS=Homo sapiens OX=9606 GN=PLEC;sp|Q15149-9|PLEC_HUMAN Isoform 9 of Plectin OS=Homo sapiens OX=9606 GN=PLEC;sp|Q15149-5|PLEC_HUMAN Isofo	Color2 [A=255, R=0, G=0, B=255]	7	4					67	67	67	17.5	17.5	17.5	512.6	0	323.31	14666000000	351	10	21.9255	20.5538	21.9049	20.8129	22.0158	21.2146	21.5423	21.0166	0.00167854	1.92874
+	2.05403	0.947597	Q13308-2;Q13308;Q13308-6;Q13308-3;Q13308-4;Q13308-5	Q13308-2;Q13308;Q13308-6;Q13308-3;Q13308-4	Inactive tyrosine-protein kinase 7	PTK7	sp|Q13308-2|PTK7_HUMAN Isoform 2 of Inactive tyrosine-protein kinase 7 OS=Homo sapiens OX=9606 GN=PTK7;sp|Q13308|PTK7_HUMAN Inactive tyrosine-protein kinase 7 OS=Homo sapiens OX=9606 GN=PTK7 PE=1 SV=2;sp|Q13308-6|PTK7_HUMAN Isoform 6 of Inactive tyrosine-p	Color2 [A=255, R=0, G=0, B=255]	7	4					7	7	7	11.3	11.3	11.3	113.8	0	30.965	275710000	20	6	16.0471	14.6301	16.1622	15.1459	16.5037	15.4882	15.9165	15.5749	0.00883012	1.92866
+	1.95601	0.945251	O43852-2;O43852-4;O43852-8;O43852-7	O43852-2;O43852-4;O43852-8	Calumenin	CALU	sp|O43852-2|CALU_HUMAN Isoform 2 of Calumenin OS=Homo sapiens OX=9606 GN=CALU;sp|O43852-4|CALU_HUMAN Isoform 4 of Calumenin OS=Homo sapiens OX=9606 GN=CALU;sp|O43852-8|CALU_HUMAN Isoform 8 of Calumenin OS=Homo sapiens OX=9606 GN=CALU	Color2 [A=255, R=0, G=0, B=255]	7	4					12	2	2	43.8	4.8	4.8	37.134	0	12.351	740910000	13	4	18.36	16.8417	18.15	17.0173	17.7873	17.4723	17.4793	16.6642	0.0110659	1.92552
+	3.3277	0.940508	Q92882	Q92882	Osteoclast-stimulating factor 1	OSTF1	sp|Q92882|OSTF1_HUMAN Osteoclast-stimulating factor 1 OS=Homo sapiens OX=9606 GN=OSTF1 PE=1 SV=2	Color2 [A=255, R=0, G=0, B=255]	7	4					4	4	3	30.8	30.8	24.3	23.787	0	113.52	483400000	13	1	17.9728	16.5604	17.8245	16.91	17.8871	17.0256	17.7186	17.145	0.000470216	1.9192
+	2.86502	0.940348	P46734-2;P46734;P46734-3	P46734-2;P46734;P46734-3	Dual specificity mitogen-activated protein kinase kinase 3	MAP2K3	sp|P46734-2|MP2K3_HUMAN Isoform 1 of Dual specificity mitogen-activated protein kinase kinase 3 OS=Homo sapiens OX=9606 GN=MAP2K3;sp|P46734|MP2K3_HUMAN Dual specificity mitogen-activated protein kinase kinase 3 OS=Homo sapiens OX=9606 GN=MAP2K3 PE=1 SV=2;s	Color2 [A=255, R=0, G=0, B=255]	7	4					6	4	4	24.2	16.7	16.7	36.172	0	9.5255	37253000	10	3	14.697	13.1367	14.2829	13.3554	14.3743	13.6989	14.2713	13.6731	0.00136451	1.91899
+	2.75099	0.936962	O00203-3;O00203	O00203-3;O00203	AP-3 complex subunit beta-1	AP3B1	sp|O00203-3|AP3B1_HUMAN Isoform 2 of AP-3 complex subunit beta-1 OS=Homo sapiens OX=9606 GN=AP3B1;sp|O00203|AP3B1_HUMAN AP-3 complex subunit beta-1 OS=Homo sapiens OX=9606 GN=AP3B1 PE=1 SV=3	Color2 [A=255, R=0, G=0, B=255]	7	4					13	9	9	14.6	10.1	10.1	116.19	0	46.962	184180000	19	2	16.2526	14.7054	16.0049	15.0166	15.8436	15.153	15.548	15.0263	0.00177422	1.91449
+	2.35116	0.932113	A1X283	A1X283	SH3 and PX domain-containing protein 2B	SH3PXD2B	sp|A1X283|SPD2B_HUMAN SH3 and PX domain-containing protein 2B OS=Homo sapiens OX=9606 GN=SH3PXD2B PE=1 SV=3	Color2 [A=255, R=0, G=0, B=255]	7	4					4	4	4	4.6	4.6	4.6	101.58	0	10.147	152660000	16	1	16.0236	14.3877	15.6439	14.6307	15.6282	15.0097	15.2087	14.7479	0.00445494	1.90807
+	2.93259	0.91789	Q9H223	Q9H223	EH domain-containing protein 4	EHD4	sp|Q9H223|EHD4_HUMAN EH domain-containing protein 4 OS=Homo sapiens OX=9606 GN=EHD4 PE=1 SV=1	Color2 [A=255, R=0, G=0, B=255]	7	4					14	10	10	31.6	24.4	24.4	61.174	0	93.194	748010000	44	1	17.7871	16.3044	17.6163	16.6124	17.4715	16.8704	17.295	16.7111	0.00116792	1.88935
+	2.73055	0.914406	P52630-4;P52630	P52630-4;P52630	Signal transducer and activator of transcription 2	STAT2	sp|P52630-4|STAT2_HUMAN Isoform 2 of Signal transducer and activator of transcription 2 OS=Homo sapiens OX=9606 GN=STAT2;sp|P52630|STAT2_HUMAN Signal transducer and activator of transcription 2 OS=Homo sapiens OX=9606 GN=STAT2 PE=1 SV=1	Color2 [A=255, R=0, G=0, B=255]	7	4					2	2	2	2.8	2.8	2.8	97.456	0.00068478	2.1559	86652000	6	2	15.6354	14.0793	15.36	14.6497	15.2869	14.3697	15.1319	14.6578	0.00185972	1.88479
+	2.19933	0.91116	Q9Y5P4-2;Q9Y5P4;Q9Y5P4-3	Q9Y5P4-2;Q9Y5P4;Q9Y5P4-3	Collagen type IV alpha-3-binding protein	COL4A3BP	sp|Q9Y5P4-2|C43BP_HUMAN Isoform 2 of Collagen type IV alpha-3-binding protein OS=Homo sapiens OX=9606 GN=COL4A3BP;sp|Q9Y5P4|C43BP_HUMAN Collagen type IV alpha-3-binding protein OS=Homo sapiens OX=9606 GN=COL4A3BP PE=1 SV=1;sp|Q9Y5P4-3|C43BP_HUMAN Isoform 3	Color2 [A=255, R=0, G=0, B=255]	7	4					3	3	3	7.4	7.4	7.4	68.006	0	12.135	41329000	7	3	13.2492	11.5861	13.1172	12.3476	12.9861	12.1085	12.5884	12.254	0.00631933	1.88056
+	2.00209	0.90823	O75340-2;O75340	O75340-2;O75340	Programmed cell death protein 6	PDCD6	sp|O75340-2|PDCD6_HUMAN Isoform 2 of Programmed cell death protein 6 OS=Homo sapiens OX=9606 GN=PDCD6;sp|O75340|PDCD6_HUMAN Programmed cell death protein 6 OS=Homo sapiens OX=9606 GN=PDCD6 PE=1 SV=1	Color2 [A=255, R=0, G=0, B=255]	7	4					4	4	4	22.2	22.2	22.2	21.664	0	31.581	863900000	29	2	18.1279	16.6348	17.8816	17.1792	18.3702	17.1077	17.8468	17.672	0.009952	1.87674
+	2.72508	0.907991	P26599;P26599-2;P26599-3;O95758-1;O95758-6;O95758-2;O95758;O95758-5;O95758-4	P26599;P26599-2;P26599-3	Polypyrimidine tract-binding protein 1	PTBP1	sp|P26599|PTBP1_HUMAN Polypyrimidine tract-binding protein 1 OS=Homo sapiens OX=9606 GN=PTBP1 PE=1 SV=1;sp|P26599-2|PTBP1_HUMAN Isoform 2 of Polypyrimidine tract-binding protein 1 OS=Homo sapiens OX=9606 GN=PTBP1;sp|P26599-3|PTBP1_HUMAN Isoform 3 of Polypy	Color2 [A=255, R=0, G=0, B=255]	7	4					7	7	7	24.7	24.7	24.7	57.221	0	232.04	2910100000	37	9	18.7852	17.3223	18.5427	17.6559	18.6729	17.6967	18.2421	17.9361	0.00188332	1.87643
+	2.84363	0.907384	Q9NY33;Q9NY33-4;Q9NY33-2	Q9NY33;Q9NY33-4	Dipeptidyl peptidase 3	DPP3	sp|Q9NY33|DPP3_HUMAN Dipeptidyl peptidase 3 OS=Homo sapiens OX=9606 GN=DPP3 PE=1 SV=2;sp|Q9NY33-4|DPP3_HUMAN Isoform 4 of Dipeptidyl peptidase 3 OS=Homo sapiens OX=9606 GN=DPP3	Color2 [A=255, R=0, G=0, B=255]	7	4					11	11	11	25.5	25.5	25.5	82.588	0	225.41	1252000000	51	3	18.583	17.1278	18.5035	17.4559	18.3114	17.6112	18.2009	17.7745	0.0014334	1.87564
+	3.41135	0.902809	Q6DD88	Q6DD88	Atlastin-3	ATL3	sp|Q6DD88|ATLA3_HUMAN Atlastin-3 OS=Homo sapiens OX=9606 GN=ATL3 PE=1 SV=1	Color2 [A=255, R=0, G=0, B=255]	7	4					6	6	6	14	14	14	60.541	0	109.94	1048900000	34	1	19.0543	17.7699	18.9221	18.0337	18.8835	18.1565	18.6025	17.8911	0.000387838	1.8697
+	3.26124	0.895274	Q9BSJ8;Q9BSJ8-2	Q9BSJ8;Q9BSJ8-2	Extended synaptotagmin-1	ESYT1	sp|Q9BSJ8|ESYT1_HUMAN Extended synaptotagmin-1 OS=Homo sapiens OX=9606 GN=ESYT1 PE=1 SV=1;sp|Q9BSJ8-2|ESYT1_HUMAN Isoform 2 of Extended synaptotagmin-1 OS=Homo sapiens OX=9606 GN=ESYT1	Color2 [A=255, R=0, G=0, B=255]	7	4					7	7	7	8	8	8	122.85	0	21.575	527460000	27	2	18.1258	16.8831	18.1862	17.0539	18.0043	17.3938	17.856	17.2606	0.000547976	1.85996
+	2.7519	0.891642	Q5KU26	Q5KU26	Collectin-12	COLEC12	sp|Q5KU26|COL12_HUMAN Collectin-12 OS=Homo sapiens OX=9606 GN=COLEC12 PE=1 SV=3	Color2 [A=255, R=0, G=0, B=255]	7	4					6	6	6	8.1	8.1	8.1	81.514	0	12.22	403200000	18	1	16.9168	15.9661	17.1108	16.0151	17.2662	16.3805	16.6352	16.0007	0.0017705	1.85529
+	3.02549	0.889575	P20073-2;P20073	P20073-2;P20073	Annexin A7	ANXA7	sp|P20073-2|ANXA7_HUMAN Isoform 2 of Annexin A7 OS=Homo sapiens OX=9606 GN=ANXA7;sp|P20073|ANXA7_HUMAN Annexin A7 OS=Homo sapiens OX=9606 GN=ANXA7 PE=1 SV=3	Color2 [A=255, R=0, G=0, B=255]	7	4					5	5	5	10.7	10.7	10.7	50.315	0	30.884	1239000000	28	2	18.1979	16.7991	17.8044	16.9576	18.0052	17.263	17.7318	17.1612	0.000943	1.85263
+	3.35251	0.886507	Q9BVG4	Q9BVG4	Protein PBDC1	PBDC1	sp|Q9BVG4|PBDC1_HUMAN Protein PBDC1 OS=Homo sapiens OX=9606 GN=PBDC1 PE=1 SV=1	Color2 [A=255, R=0, G=0, B=255]	7	4					6	6	6	26.2	26.2	26.2	26.056	0	8.15	544110000	29	1	18.5157	17.1538	18.2545	17.3599	18.222	17.5007	18.0164	17.4481	0.000444113	1.84869
+	2.91911	0.886176	O43707;O43707-2;O43707-3	O43707;O43707-2;O43707-3	Alpha-actinin-4	ACTN4	sp|O43707|ACTN4_HUMAN Alpha-actinin-4 OS=Homo sapiens OX=9606 GN=ACTN4 PE=1 SV=2;sp|O43707-2|ACTN4_HUMAN Isoform ACTN4ISO of Alpha-actinin-4 OS=Homo sapiens OX=9606 GN=ACTN4;sp|O43707-3|ACTN4_HUMAN Isoform 3 of Alpha-actinin-4 OS=Homo sapiens OX=9606 GN=AC	Color2 [A=255, R=0, G=0, B=255]	7	4					45	45	29	58.4	58.4	38.4	104.85	0	323.31	43534000000	400	3	23.0575	21.7141	23.0527	22.1266	23.0758	22.3098	22.7599	22.2506	0.00120473	1.84827
+	2.62777	0.876588	O94855;O94855-2	O94855;O94855-2	Protein transport protein Sec24D	SEC24D	sp|O94855|SC24D_HUMAN Protein transport protein Sec24D OS=Homo sapiens OX=9606 GN=SEC24D PE=1 SV=2;sp|O94855-2|SC24D_HUMAN Isoform 2 of Protein transport protein Sec24D OS=Homo sapiens OX=9606 GN=SEC24D	Color2 [A=255, R=0, G=0, B=255]	7	4					3	3	3	3.5	3.5	3.5	113.01	0	26.054	43833000	12	2	15.2865	13.7787	15.013	14.2533	15.0779	14.4673	14.8129	14.1847	0.00235631	1.83603
+	3.0132	0.873217	P05186;P05186-3;P05186-2	P05186;P05186-3;P05186-2	Alkaline phosphatase, tissue-nonspecific isozyme	ALPL	sp|P05186|PPBT_HUMAN Alkaline phosphatase, tissue-nonspecific isozyme OS=Homo sapiens OX=9606 GN=ALPL PE=1 SV=4;sp|P05186-3|PPBT_HUMAN Isoform 3 of Alkaline phosphatase, tissue-nonspecific isozyme OS=Homo sapiens OX=9606 GN=ALPL;sp|P05186-2|PPBT_HUMAN Isof	Color2 [A=255, R=0, G=0, B=255]	7	4					4	4	4	12	12	12	57.304	0	80.51	164710000	16	3	15.1661	14.4251	15.6644	14.7389	15.4417	14.2956	15.3253	14.6451	0.000970065	1.83174
+	3.16147	0.871315	Q93052	Q93052	Lipoma-preferred partner	LPP	sp|Q93052|LPP_HUMAN Lipoma-preferred partner OS=Homo sapiens OX=9606 GN=LPP PE=1 SV=1	Color2 [A=255, R=0, G=0, B=255]	7	4					6	6	6	15.4	15.4	15.4	65.746	0	45.948	391350000	20	1	15.491	14.3542	15.7222	14.7012	15.5902	14.8477	15.5029	14.9179	0.000689487	1.82933
+	1.85864	0.868652	P09486	P09486	SPARC	SPARC	sp|P09486|SPRC_HUMAN SPARC OS=Homo sapiens OX=9606 GN=SPARC PE=1 SV=1	Color2 [A=255, R=0, G=0, B=255]	7	4					8	8	8	29	29	29	34.632	0	14.442	1182100000	27	1	19.1432	18.1203	19.1492	17.9847	19.6285	18.7882	18.7398	18.2929	0.0138472	1.82596
+	3.43114	0.867915	O94788;O94788-4;O94788-2;O94788-3	O94788;O94788-4;O94788-2;O94788-3	Retinal dehydrogenase 2	ALDH1A2	sp|O94788|AL1A2_HUMAN Retinal dehydrogenase 2 OS=Homo sapiens OX=9606 GN=ALDH1A2 PE=1 SV=3;sp|O94788-4|AL1A2_HUMAN Isoform 4 of Retinal dehydrogenase 2 OS=Homo sapiens OX=9606 GN=ALDH1A2;sp|O94788-2|AL1A2_HUMAN Isoform 2 of Retinal dehydrogenase 2 OS=Homo	Color2 [A=255, R=0, G=0, B=255]	7	4					8	5	4	17.6	14.3	12.2	56.723	0	51.292	129550000	15	4	15.2974	14.1831	15.3046	14.4185	15.3711	14.6422	15.0468	14.3044	0.00037056	1.82502
+	2.75819	0.863039	Q9P2M7;Q9P2M7-2	Q9P2M7;Q9P2M7-2	Cingulin	CGN	sp|Q9P2M7|CING_HUMAN Cingulin OS=Homo sapiens OX=9606 GN=CGN PE=1 SV=2;sp|Q9P2M7-2|CING_HUMAN Isoform 2 of Cingulin OS=Homo sapiens OX=9606 GN=CGN	Color2 [A=255, R=0, G=0, B=255]	7	4					4	4	4	3.9	3.9	3.9	136.38	0	5.5784	219550000	12	2	16.3029	14.9234	15.7254	15.1168	15.9888	15.2892	15.7214	14.957	0.00174507	1.81887
+	3.40162	0.860861	Q9NRG1;Q9NRG1-2;Q9NRG1-3	Q9NRG1;Q9NRG1-2	Phosphoribosyltransferase domain-containing protein 1	PRTFDC1	sp|Q9NRG1|PRDC1_HUMAN Phosphoribosyltransferase domain-containing protein 1 OS=Homo sapiens OX=9606 GN=PRTFDC1 PE=1 SV=1;sp|Q9NRG1-2|PRDC1_HUMAN Isoform 2 of Phosphoribosyltransferase domain-containing protein 1 OS=Homo sapiens OX=9606 GN=PRTFDC1	Color2 [A=255, R=0, G=0, B=255]	7	4					4	3	3	19.1	16	16	25.673	0	5.2003	367870000	15	3	17.7863	16.7246	17.8707	16.8313	17.8581	17.1001	17.4767	16.8924	0.000396629	1.81612
+	2.1128	0.858311	Q96B23-2;Q96B23	Q96B23-2;Q96B23	Uncharacterized protein C18orf25	C18orf25	sp|Q96B23-2|CR025_HUMAN Isoform 2 of Uncharacterized protein C18orf25 OS=Homo sapiens OX=9606 GN=C18orf25;sp|Q96B23|CR025_HUMAN Uncharacterized protein C18orf25 OS=Homo sapiens OX=9606 GN=C18orf25 PE=1 SV=3	Color2 [A=255, R=0, G=0, B=255]	7	4					2	2	2	7.3	7.3	7.3	37.048	0	10.212	664170000	8	2	14.3785	13.3745	15.0756	14.1265	14.6437	13.9799	14.6093	13.7931	0.00771253	1.81291
+	2.6873	0.857466	P46976;P46976-2;P46976-3	P46976;P46976-2;P46976-3	Glycogenin-1	GYG1	sp|P46976|GLYG_HUMAN Glycogenin-1 OS=Homo sapiens OX=9606 GN=GYG1 PE=1 SV=4;sp|P46976-2|GLYG_HUMAN Isoform GN-1 of Glycogenin-1 OS=Homo sapiens OX=9606 GN=GYG1;sp|P46976-3|GLYG_HUMAN Isoform GN-1S of Glycogenin-1 OS=Homo sapiens OX=9606 GN=GYG1	Color2 [A=255, R=0, G=0, B=255]	7	4					7	7	7	19.4	19.4	19.4	39.383	0	253.12	5786500000	68	3	20.0298	18.8421	20.0291	19.1357	20.0562	19.2137	19.4683	18.962	0.00205446	1.81185
+	2.12638	0.857287	P23381-2;P23381	P23381-2;P23381	Tryptophan--tRNA ligase, cytoplasmic;T1-TrpRS;T2-TrpRS	WARS	sp|P23381-2|SYWC_HUMAN Isoform 2 of Tryptophan--tRNA ligase, cytoplasmic OS=Homo sapiens OX=9606 GN=WARS;sp|P23381|SYWC_HUMAN Tryptophan--tRNA ligase, cytoplasmic OS=Homo sapiens OX=9606 GN=WARS PE=1 SV=2	Color2 [A=255, R=0, G=0, B=255]	7	4					5	5	5	18.4	18.4	18.4	48.851	0	189.66	798000000	42	2	18.5054	17.0439	17.6015	17.1549	18.2782	17.4526	17.9232	17.2278	0.0074751	1.81163
+	1.973	0.852945	Q9UHD8-5;Q9UHD8-7;Q9UHD8-2;Q9UHD8;Q9UHD8-4;Q9UHD8-9;Q9UHD8-3;Q9UHD8-8	Q9UHD8-5;Q9UHD8-7;Q9UHD8-2;Q9UHD8;Q9UHD8-4;Q9UHD8-9;Q9UHD8-3;Q9UHD8-8	Septin-9	2009-09-01	sp|Q9UHD8-5|SEPT9_HUMAN Isoform 5 of Septin-9 OS=Homo sapiens OX=9606 GN=SEPTIN9;sp|Q9UHD8-7|SEPT9_HUMAN Isoform 7 of Septin-9 OS=Homo sapiens OX=9606 GN=SEPTIN9;sp|Q9UHD8-2|SEPT9_HUMAN Isoform 2 of Septin-9 OS=Homo sapiens OX=9606 GN=SEPTIN9;sp|Q9UHD8|SEP	Color2 [A=255, R=0, G=0, B=255]	7	4					11	11	10	26.1	26.1	22.6	64.681	0	111.43	3243100000	69	8	18.9963	17.4953	18.6179	17.9216	19.1222	18.0342	18.4665	18.34	0.0106414	1.80618
+	3.81628	0.846634	Q9BX66-2;Q9BX66-8;Q9BX66-6;Q9BX66-3;Q9BX66-5;Q9BX66-11;Q9BX66;Q9BX66-12;Q9BX66-9;Q9BX66-4;Q9BX66-10;Q9BX66-7	Q9BX66-2;Q9BX66-8;Q9BX66-6;Q9BX66-3;Q9BX66-5;Q9BX66-11;Q9BX66;Q9BX66-12;Q9BX66-9;Q9BX66-4;Q9BX66-10	Sorbin and SH3 domain-containing protein 1	SORBS1	sp|Q9BX66-2|SRBS1_HUMAN Isoform 2 of Sorbin and SH3 domain-containing protein 1 OS=Homo sapiens OX=9606 GN=SORBS1;sp|Q9BX66-8|SRBS1_HUMAN Isoform 8 of Sorbin and SH3 domain-containing protein 1 OS=Homo sapiens OX=9606 GN=SORBS1;sp|Q9BX66-6|SRBS1_HUMAN Isof	Color2 [A=255, R=0, G=0, B=255]	7	4					11	10	10	11.3	10.3	10.3	127.27	0	25.693	2496200000	49	12	18.1821	17.2744	18.451	17.5905	18.3621	17.6427	18.3261	17.4271	0.000152659	1.7983
+	2.6721	0.844796	Q9NZU5-2;Q9NZU5	Q9NZU5-2;Q9NZU5	LIM and cysteine-rich domains protein 1	LMCD1	sp|Q9NZU5-2|LMCD1_HUMAN Isoform 2 of LIM and cysteine-rich domains protein 1 OS=Homo sapiens OX=9606 GN=LMCD1;sp|Q9NZU5|LMCD1_HUMAN LIM and cysteine-rich domains protein 1 OS=Homo sapiens OX=9606 GN=LMCD1 PE=1 SV=1	Color2 [A=255, R=0, G=0, B=255]	7	4					7	7	7	31.8	31.8	31.8	32.882	0	25.364	520390000	38	2	17.8854	16.5926	17.7486	16.9049	17.8711	17.1404	17.3716	16.8595	0.00212765	1.79601
+	3.41638	0.844131	Q32P44;Q32P44-2	Q32P44;Q32P44-2	Echinoderm microtubule-associated protein-like 3	EML3	sp|Q32P44|EMAL3_HUMAN Echinoderm microtubule-associated protein-like 3 OS=Homo sapiens OX=9606 GN=EML3 PE=1 SV=1;sp|Q32P44-2|EMAL3_HUMAN Isoform 2 of Echinoderm microtubule-associated protein-like 3 OS=Homo sapiens OX=9606 GN=EML3	Color2 [A=255, R=0, G=0, B=255]	7	4					4	4	4	6	6	6	95.196	0	67.957	174730000	15	2	15.3085	14.2654	15.506	14.4635	15.3988	14.7503	15.2277	14.5852	0.000383369	1.79518
+	3.51581	0.843185	P61158	P61158	Actin-related protein 3	ACTR3	sp|P61158|ARP3_HUMAN Actin-related protein 3 OS=Homo sapiens OX=9606 GN=ACTR3 PE=1 SV=3	Color2 [A=255, R=0, G=0, B=255]	7	4					17	17	15	55.3	55.3	52.6	47.371	0	323.31	26392000000	136	1	20.5259	19.2736	20.3785	19.5686	20.4347	19.6889	20.2739	19.7092	0.000304925	1.79401
+	2.87073	0.840467	Q96PU8-9;Q96PU8-8;Q96PU8-6;Q96PU8;Q96PU8-5;Q96PU8-3	Q96PU8-9;Q96PU8-8;Q96PU8-6;Q96PU8;Q96PU8-5;Q96PU8-3	Protein quaking	QKI	sp|Q96PU8-9|QKI_HUMAN Isoform 6 of Protein quaking OS=Homo sapiens OX=9606 GN=QKI;sp|Q96PU8-8|QKI_HUMAN Isoform 5 of Protein quaking OS=Homo sapiens OX=9606 GN=QKI;sp|Q96PU8-6|QKI_HUMAN Isoform 4 of Protein quaking OS=Homo sapiens OX=9606 GN=QKI;sp|Q96PU8|	Color2 [A=255, R=0, G=0, B=255]	7	4					9	9	9	37.3	37.3	37.3	35.13	0	65.268	580690000	31	6	17.7595	16.6585	17.9157	16.9527	17.9839	17.2817	17.6557	17.0601	0.00134669	1.79063
+	3.19345	0.837779	O75351;Q6PIW4-2;Q6PIW4	O75351	Vacuolar protein sorting-associated protein 4B	VPS4B	sp|O75351|VPS4B_HUMAN Vacuolar protein sorting-associated protein 4B OS=Homo sapiens OX=9606 GN=VPS4B PE=1 SV=2	Color2 [A=255, R=0, G=0, B=255]	7	4					7	4	4	18.9	12.6	12.6	49.301	0	10.986	200290000	13	3	16.0606	14.8225	15.785	14.958	15.9478	15.2947	15.6917	15.0588	0.000640542	1.7873
+	2.9439	0.836062	P07339	P07339	Cathepsin D;Cathepsin D light chain;Cathepsin D heavy chain	CTSD	sp|P07339|CATD_HUMAN Cathepsin D OS=Homo sapiens OX=9606 GN=CTSD PE=1 SV=1	Color2 [A=255, R=0, G=0, B=255]	7	4					5	5	5	13.8	13.8	13.8	44.552	0	24.821	15978000000	97	1	20.9824	19.8156	20.9743	20.0184	20.8152	20.0497	20.9313	20.4752	0.0011379	1.78517
+	2.9611	0.835152	Q9BTT6;Q9BTT6-2	Q9BTT6;Q9BTT6-2	Leucine-rich repeat-containing protein 1	LRRC1	sp|Q9BTT6|LRRC1_HUMAN Leucine-rich repeat-containing protein 1 OS=Homo sapiens OX=9606 GN=LRRC1 PE=1 SV=1;sp|Q9BTT6-2|LRRC1_HUMAN Isoform 2 of Leucine-rich repeat-containing protein 1 OS=Homo sapiens OX=9606 GN=LRRC1	Color2 [A=255, R=0, G=0, B=255]	7	4					5	5	4	13.4	13.4	10.9	59.241	0	19.027	157510000	19	2	15.093	13.983	15.2002	14.3142	15.3396	14.4773	15.0234	14.5412	0.0010937	1.78405
+	2.55158	0.834963	A0A024RBG1;Q9NZJ9;Q9NZJ9-2;Q9NZJ9-3;Q8NFP7	A0A024RBG1;Q9NZJ9;Q9NZJ9-2;Q9NZJ9-3;Q8NFP7	Diphosphoinositol polyphosphate phosphohydrolase 2;Diphosphoinositol polyphosphate phosphohydrolase 3-alpha	NUDT4;NUDT10	sp|A0A024RBG1|NUD4B_HUMAN Diphosphoinositol polyphosphate phosphohydrolase NUDT4B OS=Homo sapiens OX=9606 GN=NUDT4B PE=3 SV=1;sp|Q9NZJ9|NUDT4_HUMAN Diphosphoinositol polyphosphate phosphohydrolase 2 OS=Homo sapiens OX=9606 GN=NUDT4 PE=1 SV=2;sp|Q9NZJ9-2|NU	Color2 [A=255, R=0, G=0, B=255]	7	4					4	4	2	34.3	34.3	21	20.434	0	17.933	937930000	26	5	17.5276	16.1268	17.1583	16.3452	17.2974	16.6132	16.8622	16.4205	0.00280817	1.78381
+	2.51119	0.834444	Q06830	Q06830	Peroxiredoxin-1	PRDX1	sp|Q06830|PRDX1_HUMAN Peroxiredoxin-1 OS=Homo sapiens OX=9606 GN=PRDX1 PE=1 SV=1	Color2 [A=255, R=0, G=0, B=255]	7	4					7	6	5	40.2	36.2	30.7	22.11	0	19.709	33650000000	94	1	22.114	20.6389	21.7069	20.8729	21.7113	21.1735	21.4624	20.9715	0.00308185	1.78317
+	2.33506	0.827958	Q5HYK3;Q5HYK3-2	Q5HYK3;Q5HYK3-2	2-methoxy-6-polyprenyl-1,4-benzoquinol methylase, mitochondrial	COQ5	sp|Q5HYK3|COQ5_HUMAN 2-methoxy-6-polyprenyl-1,4-benzoquinol methylase, mitochondrial OS=Homo sapiens OX=9606 GN=COQ5 PE=1 SV=2;sp|Q5HYK3-2|COQ5_HUMAN Isoform 2 of 2-methoxy-6-polyprenyl-1,4-benzoquinol methylase, mitochondrial OS=Homo sapiens OX=9606 GN=CO	Color2 [A=255, R=0, G=0, B=255]	7	4					2	2	2	6.7	6.7	6.7	37.14	0	23.561	76216000	10	2	14.9853	13.7926	14.7286	13.8043	14.9774	14.1795	14.2794	13.8825	0.00462313	1.77517
+	2.47182	0.826452	O15075;O15075-2;O15075-4;O15075-3	O15075;O15075-2	Serine/threonine-protein kinase DCLK1	DCLK1	sp|O15075|DCLK1_HUMAN Serine/threonine-protein kinase DCLK1 OS=Homo sapiens OX=9606 GN=DCLK1 PE=1 SV=2;sp|O15075-2|DCLK1_HUMAN Isoform 1 of Serine/threonine-protein kinase DCLK1 OS=Homo sapiens OX=9606 GN=DCLK1	Color2 [A=255, R=0, G=0, B=255]	7	4					19	19	17	32.6	32.6	30.1	82.223	0	267.91	11384000000	114	4	20.5402	19.6144	20.9819	20.094	21.0513	20.2053	20.7583	20.1121	0.00337425	1.77332
+	1.94704	0.823884	Q16512-2;Q16512;Q16512-3	Q16512-2;Q16512	Serine/threonine-protein kinase N1	PKN1	sp|Q16512-2|PKN1_HUMAN Isoform 2 of Serine/threonine-protein kinase N1 OS=Homo sapiens OX=9606 GN=PKN1;sp|Q16512|PKN1_HUMAN Serine/threonine-protein kinase N1 OS=Homo sapiens OX=9606 GN=PKN1 PE=1 SV=2	Color2 [A=255, R=0, G=0, B=255]	7	4					4	4	4	5.6	5.6	5.6	104.67	0	30.18	71895000	11	3	14.0785	12.646	14.1478	13.3608	14.0742	13.6554	14.1986	13.5414	0.0112969	1.77016
+	2.94728	0.823833	Q96GM5;Q96GM5-2	Q96GM5;Q96GM5-2	SWI/SNF-related matrix-associated actin-dependent regulator of chromatin subfamily D member 1	SMARCD1	sp|Q96GM5|SMRD1_HUMAN SWI/SNF-related matrix-associated actin-dependent regulator of chromatin subfamily D member 1 OS=Homo sapiens OX=9606 GN=SMARCD1 PE=1 SV=2;sp|Q96GM5-2|SMRD1_HUMAN Isoform 2 of SWI/SNF-related matrix-associated actin-dependent regulato	Color2 [A=255, R=0, G=0, B=255]	7	4					14	14	13	43.3	43.3	40	58.232	0	159.75	616480000	47	2	17.9452	16.696	18.0198	17.1254	17.843	17.1653	17.7736	17.2996	0.00112906	1.7701
+	3.06969	0.821967	Q15418-4;Q15418;Q15418-2;Q15418-3	Q15418-4;Q15418;Q15418-2;Q15418-3	Ribosomal protein S6 kinase alpha-1	RPS6KA1	sp|Q15418-4|KS6A1_HUMAN Isoform 4 of Ribosomal protein S6 kinase alpha-1 OS=Homo sapiens OX=9606 GN=RPS6KA1;sp|Q15418|KS6A1_HUMAN Ribosomal protein S6 kinase alpha-1 OS=Homo sapiens OX=9606 GN=RPS6KA1 PE=1 SV=2;sp|Q15418-2|KS6A1_HUMAN Isoform 2 of Ribosoma	Color2 [A=255, R=0, G=0, B=255]	7	4					8	3	2	11.8	4.5	2.9	81.146	0	3.327	27153000	7	4	14.0183	12.8761	13.6222	12.9097	13.8653	13.2327	13.6258	12.8253	0.000851752	1.76781
+	2.30928	0.820173	O00192-2;O00192	O00192-2;O00192	Armadillo repeat protein deleted in velo-cardio-facial syndrome	ARVCF	sp|O00192-2|ARVC_HUMAN Isoform Short of Armadillo repeat protein deleted in velo-cardio-facial syndrome OS=Homo sapiens OX=9606 GN=ARVCF;sp|O00192|ARVC_HUMAN Armadillo repeat protein deleted in velo-cardio-facial syndrome OS=Homo sapiens OX=9606 GN=ARVCF P	Color2 [A=255, R=0, G=0, B=255]	7	4					11	11	11	16.9	16.9	16.9	97.684	0	194.5	1639400000	57	2	18.9327	17.4034	18.5054	17.6371	18.3746	17.9258	18.2228	17.7885	0.0049059	1.76562
+	3.00233	0.813738	P67936;P67936-2	P67936;P67936-2	Tropomyosin alpha-4 chain	TPM4	sp|P67936|TPM4_HUMAN Tropomyosin alpha-4 chain OS=Homo sapiens OX=9606 GN=TPM4 PE=1 SV=3;sp|P67936-2|TPM4_HUMAN Isoform 2 of Tropomyosin alpha-4 chain OS=Homo sapiens OX=9606 GN=TPM4	Color2 [A=255, R=0, G=0, B=255]	7	4					12	5	5	40.3	21.4	21.4	28.521	0	124.31	2488300000	37	2	19.3443	18.1797	19.4875	18.6221	19.3167	18.721	19.3684	18.7391	0.000994655	1.75776
+	3.7392	0.809988	Q96C19;Q9BUP0-2;Q9BUP0	Q96C19	EF-hand domain-containing protein D2	EFHD2	sp|Q96C19|EFHD2_HUMAN EF-hand domain-containing protein D2 OS=Homo sapiens OX=9606 GN=EFHD2 PE=1 SV=1	Color2 [A=255, R=0, G=0, B=255]	7	4					5	5	5	23.8	23.8	23.8	26.697	0	77.55	607800000	19	3	17.0924	15.9554	17.0802	16.2775	17.0393	16.3542	16.9756	16.3604	0.000182307	1.7532
+	2.12507	0.809519	Q03113;Q03113-2;Q03113-3	Q03113;Q03113-2;Q03113-3	Guanine nucleotide-binding protein subunit alpha-12	GNA12	sp|Q03113|GNA12_HUMAN Guanine nucleotide-binding protein subunit alpha-12 OS=Homo sapiens OX=9606 GN=GNA12 PE=1 SV=4;sp|Q03113-2|GNA12_HUMAN Isoform 2 of Guanine nucleotide-binding protein subunit alpha-12 OS=Homo sapiens OX=9606 GN=GNA12;sp|Q03113-3|GNA12	Color2 [A=255, R=0, G=0, B=255]	7	4					6	6	6	14.7	14.7	14.7	44.279	0	6.4081	143520000	14	3	16.8441	15.2766	16.6398	15.9499	16.4189	15.7619	16.4057	16.0821	0.00749769	1.75263
+	2.6987	0.808019	A4UGR9-2;A4UGR9-3;A4UGR9;A4UGR9-8	A4UGR9-2;A4UGR9-3;A4UGR9;A4UGR9-8	Xin actin-binding repeat-containing protein 2	XIRP2	sp|A4UGR9-2|XIRP2_HUMAN Isoform 2 of Xin actin-binding repeat-containing protein 2 OS=Homo sapiens OX=9606 GN=XIRP2;sp|A4UGR9-3|XIRP2_HUMAN Isoform 3 of Xin actin-binding repeat-containing protein 2 OS=Homo sapiens OX=9606 GN=XIRP2;sp|A4UGR9|XIRP2_HUMAN Xi	Color2 [A=255, R=0, G=0, B=255]	7	4					3	3	3	0.8	0.8	0.8	377.34	0	3.2915	194290000	6	4	17.561	16.45	17.8005	16.8855	17.6057	16.8363	17.2241	16.7874	0.00200125	1.75081
+	3.15393	0.805863	Q9Y5G8;Q9Y5H2-3;Q9Y5G1;Q9Y5H2;O60330;Q9Y5H1;Q9Y5G4;Q9Y5G6;Q9Y5G7;Q9Y5H0;Q9Y5F9;Q9Y5H3;Q9Y5G8-2;Q9Y5H2-2;Q9Y5H0-2;Q9Y5G4-2;Q9Y5H1-2;O60330-2;Q9Y5F9-2;Q9Y5G7-2;Q9Y5G6-2;Q9Y5G1-2;Q9Y5H3-2	Q9Y5G8;Q9Y5H2-3;Q9Y5G1;Q9Y5H2;O60330;Q9Y5H1;Q9Y5G4;Q9Y5G6;Q9Y5G7;Q9Y5H0;Q9Y5F9;Q9Y5H3;Q9Y5G8-2	Protocadherin gamma-A5;Protocadherin gamma-A11;Protocadherin gamma-B3;Protocadherin gamma-A12;Protocadherin gamma-A2;Protocadherin gamma-A9;Protocadherin gamma-A7;Protocadherin gamma-A6;Protocadherin gamma-A3;Protocadherin gamma-B6;Protocadherin gamma-A10	PCDHGA5;PCDHGA11;PCDHGB3;PCDHGA12;PCDHGA2;PCDHGA9;PCDHGA7;PCDHGA6;PCDHGA3;PCDHGB6;PCDHGA10	sp|Q9Y5G8|PCDG5_HUMAN Protocadherin gamma-A5 OS=Homo sapiens OX=9606 GN=PCDHGA5 PE=2 SV=1;sp|Q9Y5H2-3|PCDGB_HUMAN Isoform 3 of Protocadherin gamma-A11 OS=Homo sapiens OX=9606 GN=PCDHGA11;sp|Q9Y5G1|PCDGF_HUMAN Protocadherin gamma-B3 OS=Homo sapiens OX=9606	Color2 [A=255, R=0, G=0, B=255]	7	4					3	3	2	4.8	4.8	3.3	100.93	0	2.9037	79602000	8	23	15.5694	14.5727	15.8273	14.8085	15.5981	15.0576	15.6926	15.0252	0.000701565	1.74819
+	2.61195	0.803671	P19022-2;P19022	P19022-2;P19022	Cadherin-2	CDH2	sp|P19022-2|CADH2_HUMAN Isoform 2 of Cadherin-2 OS=Homo sapiens OX=9606 GN=CDH2;sp|P19022|CADH2_HUMAN Cadherin-2 OS=Homo sapiens OX=9606 GN=CDH2 PE=1 SV=4	Color2 [A=255, R=0, G=0, B=255]	7	4					13	13	11	25.7	25.7	23.9	97.039	0	155.13	5433900000	98	2	20.1395	18.9229	20.0496	19.2317	20.2779	19.4477	19.9208	19.5708	0.00244374	1.74554
+	2.18266	0.801141	Q10471;Q10471-2;Q8N4A0-2;Q8N4A0	Q10471	Polypeptide N-acetylgalactosaminyltransferase 2;Polypeptide N-acetylgalactosaminyltransferase 2 soluble form	GALNT2	sp|Q10471|GALT2_HUMAN Polypeptide N-acetylgalactosaminyltransferase 2 OS=Homo sapiens OX=9606 GN=GALNT2 PE=1 SV=1	Color2 [A=255, R=0, G=0, B=255]	7	4					7	7	7	15.2	15.2	15.2	64.732	0	27.466	279360000	26	4	16.3688	14.7958	15.8474	15.1839	15.9124	15.3894	15.6486	15.2036	0.00656653	1.74248
+	3.18396	0.798156	Q15404-2;Q15404	Q15404-2;Q15404	Ras suppressor protein 1	RSU1	sp|Q15404-2|RSU1_HUMAN Isoform 2 of Ras suppressor protein 1 OS=Homo sapiens OX=9606 GN=RSU1;sp|Q15404|RSU1_HUMAN Ras suppressor protein 1 OS=Homo sapiens OX=9606 GN=RSU1 PE=1 SV=3	Color2 [A=255, R=0, G=0, B=255]	7	4					7	7	7	49.1	49.1	49.1	25.545	0	13.131	918940000	22	2	18.0381	16.7584	17.859	17.0891	17.7752	17.2497	17.7781	17.1607	0.00065469	1.73888
+	1.88174	0.797979	Q13162	Q13162	Peroxiredoxin-4	PRDX4	sp|Q13162|PRDX4_HUMAN Peroxiredoxin-4 OS=Homo sapiens OX=9606 GN=PRDX4 PE=1 SV=1	Color2 [A=255, R=0, G=0, B=255]	7	4					8	8	7	47.6	47.6	44.6	30.54	0	181.19	13250000000	71	1	20.6925	19.0368	20.162	19.4084	20.2452	19.7131	19.8413	19.5908	0.0131297	1.73866
+	2.83205	0.793268	Q63HN8;Q63HN8-4	Q63HN8;Q63HN8-4	E3 ubiquitin-protein ligase RNF213	RNF213	sp|Q63HN8|RN213_HUMAN E3 ubiquitin-protein ligase RNF213 OS=Homo sapiens OX=9606 GN=RNF213 PE=1 SV=3;sp|Q63HN8-4|RN213_HUMAN Isoform 2 of E3 ubiquitin-protein ligase RNF213 OS=Homo sapiens OX=9606 GN=RNF213	Color2 [A=255, R=0, G=0, B=255]	7	4					4	4	4	0.9	0.9	0.9	591.4	0	5.4623	71071000	9	2	14.4566	13.2286	14.3148	13.5031	14.3965	13.7409	14.0178	13.54	0.00147213	1.733
+	2.84893	0.792218	Q99584	Q99584	Protein S100-A13	S100A13	sp|Q99584|S10AD_HUMAN Protein S100-A13 OS=Homo sapiens OX=9606 GN=S100A13 PE=1 SV=1	Color2 [A=255, R=0, G=0, B=255]	7	4					2	2	2	23.5	23.5	23.5	11.471	0	68.217	741560000	11	1	17.2769	16.6474	17.6304	16.9773	17.8401	16.8777	17.582	16.6582	0.00141604	1.73173
+	2.92674	0.79142	O60716;O60716-2;O60716-4;O60716-6;O60716-3;O60716-5;O60716-7;O60716-8;O60716-17;O60716-9;O60716-10;O60716-12;O60716-14;O60716-11;O60716-13;O60716-15;O60716-18;O60716-16;O60716-20;O60716-22;O60716-19;O60716-21;O60716-23;O60716-24;O60716-31;O60716-25;O60716-26;O60716-28;O60716-30;O60716-27;O60716-29;O60716-32	O60716;O60716-2;O60716-4;O60716-6;O60716-3;O60716-5;O60716-7;O60716-8;O60716-17;O60716-9;O60716-10;O60716-12;O60716-14;O60716-11;O60716-13;O60716-15;O60716-18;O60716-16;O60716-20;O60716-22;O60716-19;O60716-21;O60716-23;O60716-24;O60716-31;O60716-25;O60716-26;O60716-28;O60716-30;O60716-27;O60716-29;O60716-32	Catenin delta-1	CTNND1	sp|O60716|CTND1_HUMAN Catenin delta-1 OS=Homo sapiens OX=9606 GN=CTNND1 PE=1 SV=1;sp|O60716-2|CTND1_HUMAN Isoform 1AB of Catenin delta-1 OS=Homo sapiens OX=9606 GN=CTNND1;sp|O60716-4|CTND1_HUMAN Isoform 1BC of Catenin delta-1 OS=Homo sapiens OX=9606 GN=CTN	Color2 [A=255, R=0, G=0, B=255]	7	4					18	18	18	27.6	27.6	27.6	108.17	0	323.31	3191300000	81	32	19.8744	18.73	19.8393	19.0306	19.9775	19.213	19.5588	19.1107	0.00118375	1.73078
+	3.51781	0.790361	Q9UGI8-2;Q9UGI8	Q9UGI8-2;Q9UGI8	Testin	TES	sp|Q9UGI8-2|TES_HUMAN Isoform 2 of Testin OS=Homo sapiens OX=9606 GN=TES;sp|Q9UGI8|TES_HUMAN Testin OS=Homo sapiens OX=9606 GN=TES PE=1 SV=1	Color2 [A=255, R=0, G=0, B=255]	7	4					9	9	9	26.2	26.2	26.2	46.91	0	62.357	1049900000	42	2	18.6355	17.5983	18.622	17.8898	18.7669	18.0006	18.4549	17.8291	0.000303525	1.72951
+	2.94792	0.785223	P35221;P35221-2;P35221-3	P35221;P35221-2;P35221-3	Catenin alpha-1	CTNNA1	sp|P35221|CTNA1_HUMAN Catenin alpha-1 OS=Homo sapiens OX=9606 GN=CTNNA1 PE=1 SV=1;sp|P35221-2|CTNA1_HUMAN Isoform 2 of Catenin alpha-1 OS=Homo sapiens OX=9606 GN=CTNNA1;sp|P35221-3|CTNA1_HUMAN Isoform 3 of Catenin alpha-1 OS=Homo sapiens OX=9606 GN=CTNNA1	Color2 [A=255, R=0, G=0, B=255]	7	4					34	34	26	55.1	55.1	46.1	100.07	0	323.31	11171000000	205	3	20.8173	19.7122	20.8724	20.0673	20.9678	20.2889	20.7041	20.1524	0.00112739	1.72336
+	1.9075	0.782012	Q15746-9;Q15746-11;Q15746-7;Q15746-4;Q15746-5;Q15746-2;Q15746-3;Q15746-6;Q15746;Q15746-10;Q15746-8	Q15746-9;Q15746-11;Q15746-7;Q15746-4;Q15746-5;Q15746-2;Q15746-3;Q15746-6;Q15746	Myosin light chain kinase, smooth muscle;Myosin light chain kinase, smooth muscle, deglutamylated form	MYLK	sp|Q15746-9|MYLK_HUMAN Isoform 7 of Myosin light chain kinase, smooth muscle OS=Homo sapiens OX=9606 GN=MYLK;sp|Q15746-11|MYLK_HUMAN Isoform 9 of Myosin light chain kinase, smooth muscle OS=Homo sapiens OX=9606 GN=MYLK;sp|Q15746-7|MYLK_HUMAN Isoform 5 of M	Color2 [A=255, R=0, G=0, B=255]	7	4					7	7	7	11.9	11.9	11.9	80.409	0	22.562	505690000	25	11	16.7075	15.0791	16.0692	15.3701	16.0306	15.5959	15.8085	15.4427	0.0123738	1.71953
+	2.27357	0.779082	P62070;P62070-4;P62070-3;P62070-2	P62070;P62070-4;P62070-3;P62070-2	Ras-related protein R-Ras2	RRAS2	sp|P62070|RRAS2_HUMAN Ras-related protein R-Ras2 OS=Homo sapiens OX=9606 GN=RRAS2 PE=1 SV=1;sp|P62070-4|RRAS2_HUMAN Isoform 4 of Ras-related protein R-Ras2 OS=Homo sapiens OX=9606 GN=RRAS2;sp|P62070-3|RRAS2_HUMAN Isoform 3 of Ras-related protein R-Ras2 OS=	Color2 [A=255, R=0, G=0, B=255]	7	4					6	6	4	33.8	33.8	20.6	23.399	0	32.938	468270000	31	4	17.2297	15.826	16.7995	16.0178	16.8698	16.4252	16.5876	16.1012	0.00532629	1.71604
+	2.58838	0.778311	P54652	P54652	Heat shock-related 70 kDa protein 2	HSPA2	sp|P54652|HSP72_HUMAN Heat shock-related 70 kDa protein 2 OS=Homo sapiens OX=9606 GN=HSPA2 PE=1 SV=1	Color2 [A=255, R=0, G=0, B=255]	7	4					19	9	7	35.1	18.2	15.2	70.02	0	163.38	620340000	36	1	18.0877	16.8844	18.0201	17.0718	18.0457	17.416	17.8579	17.5258	0.00258002	1.71512
+	2.70252	0.776412	P19105;O14950	P19105;O14950	Myosin regulatory light chain 12A;Myosin regulatory light chain 12B	MYL12A;MYL12B	sp|P19105|ML12A_HUMAN Myosin regulatory light chain 12A OS=Homo sapiens OX=9606 GN=MYL12A PE=1 SV=2;sp|O14950|ML12B_HUMAN Myosin regulatory light chain 12B OS=Homo sapiens OX=9606 GN=MYL12B PE=1 SV=2	Color2 [A=255, R=0, G=0, B=255]	7	4					8	8	3	62.6	62.6	24	19.794	0	74.5	6446900000	71	2	19.2912	17.9599	19.1284	18.3631	19.0804	18.4682	18.9443	18.5475	0.0019837	1.71287
+	1.87217	0.769523	P38405-2;P38405;P38405-3	P38405-2;P38405	Guanine nucleotide-binding protein G(olf) subunit alpha	GNAL	sp|P38405-2|GNAL_HUMAN Isoform 2 of Guanine nucleotide-binding protein G(olf) subunit alpha OS=Homo sapiens OX=9606 GN=GNAL;sp|P38405|GNAL_HUMAN Guanine nucleotide-binding protein G(olf) subunit alpha OS=Homo sapiens OX=9606 GN=GNAL PE=1 SV=1	Color2 [A=255, R=0, G=0, B=255]	7	4					6	3	3	19.7	10.9	10.9	52.454	0	18.342	59684000	12	3	12.8696	11.6922	12.6882	11.978	13.1582	12.2495	12.9133	12.6314	0.0134225	1.70471
+	1.9689	0.769055	Q9Y5X1	Q9Y5X1	Sorting nexin-9	SNX9	sp|Q9Y5X1|SNX9_HUMAN Sorting nexin-9 OS=Homo sapiens OX=9606 GN=SNX9 PE=1 SV=1	Color2 [A=255, R=0, G=0, B=255]	7	4					3	3	3	6.4	6.4	6.4	66.591	0	54.78	42388000	6	1	13.9441	12.473	13.5998	12.8314	13.7839	13.0673	13.4407	13.3206	0.0107423	1.70415
+	3.1089	0.768858	Q96HC4-7;Q96HC4-4;Q96HC4;Q96HC4-6;Q96HC4-3;Q96HC4-2;Q96HC4-5	Q96HC4-7;Q96HC4-4;Q96HC4;Q96HC4-6;Q96HC4-3;Q96HC4-2	PDZ and LIM domain protein 5	PDLIM5	sp|Q96HC4-7|PDLI5_HUMAN Isoform 7 of PDZ and LIM domain protein 5 OS=Homo sapiens OX=9606 GN=PDLIM5;sp|Q96HC4-4|PDLI5_HUMAN Isoform 4 of PDZ and LIM domain protein 5 OS=Homo sapiens OX=9606 GN=PDLIM5;sp|Q96HC4|PDLI5_HUMAN PDZ and LIM domain protein 5 OS=Ho	Color2 [A=255, R=0, G=0, B=255]	7	4					5	5	4	12.6	12.6	9.3	52.645	0	52.789	651580000	20	7	17.3752	16.3318	17.4961	16.7708	17.5311	16.7696	17.251	16.7057	0.00077821	1.70392
+	2.32017	0.767391	Q6NZI2;Q6NZI2-2;Q6NZI2-3	Q6NZI2;Q6NZI2-2	Polymerase I and transcript release factor	PTRF	sp|Q6NZI2|CAVN1_HUMAN Caveolae-associated protein 1 OS=Homo sapiens OX=9606 GN=CAVIN1 PE=1 SV=1;sp|Q6NZI2-2|CAVN1_HUMAN Isoform 2 of Caveolae-associated protein 1 OS=Homo sapiens OX=9606 GN=CAVIN1	Color2 [A=255, R=0, G=0, B=255]	7	4					8	8	8	23.1	23.1	23.1	43.476	0	23.903	1466500000	34	3	18.5581	17.1743	18.4597	17.7219	18.3954	17.9239	18.2456	17.7691	0.00478446	1.70219
+	2.3586	0.763527	O15144	O15144	Actin-related protein 2/3 complex subunit 2	ARPC2	sp|O15144|ARPC2_HUMAN Actin-related protein 2/3 complex subunit 2 OS=Homo sapiens OX=9606 GN=ARPC2 PE=1 SV=1	Color2 [A=255, R=0, G=0, B=255]	7	4					12	12	12	36.3	36.3	36.3	34.333	0	22.136	6593000000	73	1	21.2524	19.9122	20.9448	20.3198	21.225	20.4718	20.9263	20.5906	0.00437921	1.69764
+	2.58276	0.760212	Q14108-2;Q14108	Q14108-2;Q14108	Lysosome membrane protein 2	SCARB2	sp|Q14108-2|SCRB2_HUMAN Isoform 2 of Lysosome membrane protein 2 OS=Homo sapiens OX=9606 GN=SCARB2;sp|Q14108|SCRB2_HUMAN Lysosome membrane protein 2 OS=Homo sapiens OX=9606 GN=SCARB2 PE=1 SV=2	Color2 [A=255, R=0, G=0, B=255]	7	4					2	2	2	6.9	6.9	6.9	37.767	0	4.9031	502130000	11	2	16.9502	15.6252	16.5304	15.943	16.7402	15.9813	16.3693	15.9997	0.00261358	1.69374
+	2.90036	0.756507	Q9H4A3-2;Q9H4A3;Q9H4A3-5;Q9H4A3-6;Q9H4A3-7;Q9H4A3-4	Q9H4A3-2;Q9H4A3;Q9H4A3-5;Q9H4A3-6;Q9H4A3-7;Q9H4A3-4	Serine/threonine-protein kinase WNK1	WNK1	sp|Q9H4A3-2|WNK1_HUMAN Isoform 2 of Serine/threonine-protein kinase WNK1 OS=Homo sapiens OX=9606 GN=WNK1;sp|Q9H4A3|WNK1_HUMAN Serine/threonine-protein kinase WNK1 OS=Homo sapiens OX=9606 GN=WNK1 PE=1 SV=2;sp|Q9H4A3-5|WNK1_HUMAN Isoform 4 of Serine/threonin	Color2 [A=255, R=0, G=0, B=255]	7	4					8	8	7	5.6	5.6	5	225.56	0	112.64	153000000	16	6	16.0655	14.8788	15.8239	14.9954	15.6931	15.3759	15.7821	15.0884	0.00125788	1.6894
+	2.30899	0.756447	Q96RT1-7;Q96RT1-6;Q96RT1-4;Q96RT1-5;Q96RT1-3;Q96RT1-9;Q96RT1-2;Q96RT1;Q96RT1-8;Q96NW7-3;Q96NW7-2;Q96NW7	Q96RT1-7;Q96RT1-6;Q96RT1-4;Q96RT1-5;Q96RT1-3;Q96RT1-9;Q96RT1-2;Q96RT1;Q96RT1-8	Protein LAP2	ERBB2IP	sp|Q96RT1-7|ERBIN_HUMAN Isoform 7 of Erbin OS=Homo sapiens OX=9606 GN=ERBIN;sp|Q96RT1-6|ERBIN_HUMAN Isoform 6 of Erbin OS=Homo sapiens OX=9606 GN=ERBIN;sp|Q96RT1-4|ERBIN_HUMAN Isoform 4 of Erbin OS=Homo sapiens OX=9606 GN=ERBIN;sp|Q96RT1-5|ERBIN_HUMAN Isof	Color2 [A=255, R=0, G=0, B=255]	7	4					5	5	5	7.9	7.9	7.9	146.08	0	12.926	66431000	9	12	13.8753	12.8434	13.8267	13.1058	14.0853	13.5154	13.6398	12.9368	0.00490917	1.68932
+	2.58881	0.756236	P42898;P42898-2	P42898;P42898-2	Methylenetetrahydrofolate reductase	MTHFR	sp|P42898|MTHR_HUMAN Methylenetetrahydrofolate reductase OS=Homo sapiens OX=9606 GN=MTHFR PE=1 SV=3;sp|P42898-2|MTHR_HUMAN Isoform 2 of Methylenetetrahydrofolate reductase OS=Homo sapiens OX=9606 GN=MTHFR	Color2 [A=255, R=0, G=0, B=255]	7	4					4	4	4	8.8	8.8	8.8	74.596	0	7.4519	294450000	17	2	16.7356	15.4072	16.5472	15.7513	16.3202	15.7864	16.2191	15.8522	0.00257744	1.68908
+	2.28316	0.753586	Q8NHP8;Q8NHP8-2	Q8NHP8;Q8NHP8-2	Putative phospholipase B-like 2;Putative phospholipase B-like 2 32 kDa form;Putative phospholipase B-like 2 45 kDa form	PLBD2	sp|Q8NHP8|PLBL2_HUMAN Putative phospholipase B-like 2 OS=Homo sapiens OX=9606 GN=PLBD2 PE=1 SV=2;sp|Q8NHP8-2|PLBL2_HUMAN Isoform 2 of Putative phospholipase B-like 2 OS=Homo sapiens OX=9606 GN=PLBD2	Color2 [A=255, R=0, G=0, B=255]	7	4					2	2	2	4.9	4.9	4.9	65.471	0	7.8261	210920000	6	2	16.8158	15.411	16.4026	15.614	16.4199	15.9486	16.3438	15.9942	0.00521004	1.68598
+	3.25977	0.753478	Q15018	Q15018	BRISC complex subunit Abro1	FAM175B	sp|Q15018|ABRX2_HUMAN BRISC complex subunit Abraxas 2 OS=Homo sapiens OX=9606 GN=ABRAXAS2 PE=1 SV=2	Color2 [A=255, R=0, G=0, B=255]	7	4					3	3	3	9.6	9.6	9.6	46.9	0	21.704	57896000	12	1	15.9064	14.7118	15.559	14.9648	15.7262	15.0072	15.5402	15.034	0.000549833	1.68585
+	2.23737	0.752881	Q15642-4;Q15642-2;Q15642-3;Q15642;Q15642-5	Q15642-4;Q15642-2;Q15642-3;Q15642;Q15642-5	Cdc42-interacting protein 4	TRIP10	sp|Q15642-4|CIP4_HUMAN Isoform 4 of Cdc42-interacting protein 4 OS=Homo sapiens OX=9606 GN=TRIP10;sp|Q15642-2|CIP4_HUMAN Isoform 2 of Cdc42-interacting protein 4 OS=Homo sapiens OX=9606 GN=TRIP10;sp|Q15642-3|CIP4_HUMAN Isoform 3 of Cdc42-interacting protei	Color2 [A=255, R=0, G=0, B=255]	7	4					3	3	3	8.3	8.3	8.3	52.699	0	6.1489	68160000	9	5	14.8285	13.6293	14.8235	14.0427	14.974	14.221	14.7218	14.4433	0.00578937	1.68515
+	3.37566	0.752784	O00233;O00233-2;O00233-3	O00233;O00233-2	26S proteasome non-ATPase regulatory subunit 9	PSMD9	sp|O00233|PSMD9_HUMAN 26S proteasome non-ATPase regulatory subunit 9 OS=Homo sapiens OX=9606 GN=PSMD9 PE=1 SV=3;sp|O00233-2|PSMD9_HUMAN Isoform p27-S of 26S proteasome non-ATPase regulatory subunit 9 OS=Homo sapiens OX=9606 GN=PSMD9	Color2 [A=255, R=0, G=0, B=255]	7	4					5	5	5	22.9	22.9	22.9	24.682	0	5.8044	392700000	11	3	16.129	15.1006	16.0828	15.3469	16.2383	15.4851	15.9188	15.4251	0.00042106	1.68504
+	2.96234	0.751097	P15311	P15311	Ezrin	EZR	sp|P15311|EZRI_HUMAN Ezrin OS=Homo sapiens OX=9606 GN=EZR PE=1 SV=4	Color2 [A=255, R=0, G=0, B=255]	7	4					19	7	7	27.8	12.6	12.6	69.412	0	25.135	3828400000	32	1	19.7033	18.705	19.86	19.131	19.9118	19.1844	19.6159	19.0663	0.00109058	1.68307
+	2.56314	0.74998	P19838-2;P19838;P19838-3	P19838-2;P19838	Nuclear factor NF-kappa-B p105 subunit;Nuclear factor NF-kappa-B p50 subunit	NFKB1	sp|P19838-2|NFKB1_HUMAN Isoform 2 of Nuclear factor NF-kappa-B p105 subunit OS=Homo sapiens OX=9606 GN=NFKB1;sp|P19838|NFKB1_HUMAN Nuclear factor NF-kappa-B p105 subunit OS=Homo sapiens OX=9606 GN=NFKB1 PE=1 SV=2	Color2 [A=255, R=0, G=0, B=255]	7	4					4	4	4	5.9	5.9	5.9	105.43	0	30.814	105380000	13	3	15.4188	14.2206	15.3781	14.6271	15.4614	14.7456	15.0529	14.7181	0.00273442	1.68177
+	1.93964	0.745788	Q07812-5;Q07812-8;Q07812;Q07812-2;Q07812-7;Q07812-4	Q07812-5;Q07812-8;Q07812;Q07812-2;Q07812-7	Apoptosis regulator BAX	BAX	sp|Q07812-5|BAX_HUMAN Isoform Epsilon of Apoptosis regulator BAX OS=Homo sapiens OX=9606 GN=BAX;sp|Q07812-8|BAX_HUMAN Isoform Sigma of Apoptosis regulator BAX OS=Homo sapiens OX=9606 GN=BAX;sp|Q07812|BAX_HUMAN Apoptosis regulator BAX OS=Homo sapiens OX=960	Color2 [A=255, R=0, G=0, B=255]	7	4					3	3	3	23.2	23.2	23.2	18.129	0	4.2323	189160000	13	6	15.0748	13.5749	14.4729	13.7706	14.4546	14.0609	14.2231	13.8359	0.0114911	1.67689
+	3.06337	0.745631	P60660;P60660-2;P14649	P60660;P60660-2	Myosin light polypeptide 6	MYL6	sp|P60660|MYL6_HUMAN Myosin light polypeptide 6 OS=Homo sapiens OX=9606 GN=MYL6 PE=1 SV=2;sp|P60660-2|MYL6_HUMAN Isoform Smooth muscle of Myosin light polypeptide 6 OS=Homo sapiens OX=9606 GN=MYL6	Color2 [A=255, R=0, G=0, B=255]	7	4					8	8	8	55.6	55.6	55.6	16.93	0	292.48	12501000000	71	3	22.0568	20.8977	22.0249	21.3008	21.9711	21.4044	21.8589	21.3263	0.00086423	1.67671
+	2.15741	0.744298	Q2PZI1;Q6NUT2	Q2PZI1	Probable C-mannosyltransferase DPY19L1	DPY19L1	sp|Q2PZI1|D19L1_HUMAN Probable C-mannosyltransferase DPY19L1 OS=Homo sapiens OX=9606 GN=DPY19L1 PE=2 SV=1	Color2 [A=255, R=0, G=0, B=255]	7	4					4	4	4	8.9	8.9	8.9	77.318	0	32.186	250120000	11	2	16.1953	15.3508	15.8828	14.9867	16.1279	15.4756	15.5868	15.0025	0.00695963	1.67516
+	2.695	0.74002	P62495-2;P62495	P62495-2;P62495	Eukaryotic peptide chain release factor subunit 1	ETF1	sp|P62495-2|ERF1_HUMAN Isoform 2 of Eukaryotic peptide chain release factor subunit 1 OS=Homo sapiens OX=9606 GN=ETF1;sp|P62495|ERF1_HUMAN Eukaryotic peptide chain release factor subunit 1 OS=Homo sapiens OX=9606 GN=ETF1 PE=1 SV=3	Color2 [A=255, R=0, G=0, B=255]	7	4					11	11	11	32.9	32.9	32.9	45.462	0	40.352	1008400000	48	2	18.7107	17.4645	18.3914	17.7695	18.5079	17.9374	18.2193	17.6979	0.00201838	1.6702
+	3.04247	0.73979	O75131;Q9UBL6-2;Q9UBL6	O75131	Copine-3	CPNE3	sp|O75131|CPNE3_HUMAN Copine-3 OS=Homo sapiens OX=9606 GN=CPNE3 PE=1 SV=1	Color2 [A=255, R=0, G=0, B=255]	7	4					7	6	6	16	14.3	14.3	60.13	0	37.054	422490000	29	3	17.8422	16.6507	17.5875	16.9385	17.7087	17.0826	17.4737	16.981	0.000906844	1.66993
+	2.68419	0.732125	Q06210-2;Q06210;O94808	Q06210-2;Q06210	Glutamine--fructose-6-phosphate aminotransferase [isomerizing] 1	GFPT1	sp|Q06210-2|GFPT1_HUMAN Isoform 2 of Glutamine--fructose-6-phosphate aminotransferase [isomerizing] 1 OS=Homo sapiens OX=9606 GN=GFPT1;sp|Q06210|GFPT1_HUMAN Glutamine--fructose-6-phosphate aminotransferase [isomerizing] 1 OS=Homo sapiens OX=9606 GN=GFPT1 P	Color2 [A=255, R=0, G=0, B=255]	7	4					14	14	14	25.7	25.7	25.7	76.758	0	100.4	686820000	48	3	17.9404	16.6679	17.6282	17.074	17.7708	17.2384	17.641	17.0716	0.00206925	1.66108
+	2.43754	0.730543	Q9BTV4	Q9BTV4	Transmembrane protein 43	TMEM43	sp|Q9BTV4|TMM43_HUMAN Transmembrane protein 43 OS=Homo sapiens OX=9606 GN=TMEM43 PE=1 SV=1	Color2 [A=255, R=0, G=0, B=255]	7	4					4	4	4	11.5	11.5	11.5	44.875	0	8.3612	457110000	12	1	17.8777	16.8809	17.9054	17.2647	18.2431	17.4337	17.9372	17.4619	0.00365141	1.65926
+	2.38681	0.730272	Q58EX2-3;Q58EX2;Q58EX2-4;Q58EX2-2	Q58EX2-3;Q58EX2;Q58EX2-4;Q58EX2-2	Protein sidekick-2	SDK2	sp|Q58EX2-3|SDK2_HUMAN Isoform 3 of Protein sidekick-2 OS=Homo sapiens OX=9606 GN=SDK2;sp|Q58EX2|SDK2_HUMAN Protein sidekick-2 OS=Homo sapiens OX=9606 GN=SDK2 PE=1 SV=3;sp|Q58EX2-4|SDK2_HUMAN Isoform 4 of Protein sidekick-2 OS=Homo sapiens OX=9606 GN=SDK2;	Color2 [A=255, R=0, G=0, B=255]	7	4					6	6	6	4.7	4.7	4.7	237.17	0	33.713	107480000	15	4	15.4271	14.4825	15.6282	14.9688	15.7997	15.1579	15.5485	14.8732	0.00410381	1.65895
+	2.00501	0.729838	Q13642-1;Q13642-5;Q13642-4;Q13642;Q13642-3	Q13642-1;Q13642-5;Q13642-4;Q13642	Four and a half LIM domains protein 1	FHL1	sp|Q13642-1|FHL1_HUMAN Isoform 1 of Four and a half LIM domains protein 1 OS=Homo sapiens OX=9606 GN=FHL1;sp|Q13642-5|FHL1_HUMAN Isoform 5 of Four and a half LIM domains protein 1 OS=Homo sapiens OX=9606 GN=FHL1;sp|Q13642-4|FHL1_HUMAN Isoform 4 of Four and	Color2 [A=255, R=0, G=0, B=255]	7	4					6	6	6	29.3	29.3	29.3	31.895	0	47.473	1252500000	34	5	19.1665	17.6639	18.8299	18.1491	18.7013	18.338	18.5447	18.1719	0.0098854	1.65845
+	2.73033	0.728026	Q6IBS0	Q6IBS0	Twinfilin-2	TWF2	sp|Q6IBS0|TWF2_HUMAN Twinfilin-2 OS=Homo sapiens OX=9606 GN=TWF2 PE=1 SV=2	Color2 [A=255, R=0, G=0, B=255]	7	4					5	4	4	19.8	17.8	17.8	39.548	0	33.332	479380000	18	1	17.2796	16.1924	17.2522	16.5336	17.4061	16.7541	17.0766	16.6223	0.00186066	1.65637
+	3.11709	0.726945	Q99829	Q99829	Copine-1	CPNE1	sp|Q99829|CPNE1_HUMAN Copine-1 OS=Homo sapiens OX=9606 GN=CPNE1 PE=1 SV=1	Color2 [A=255, R=0, G=0, B=255]	7	4					5	5	5	9.9	9.9	9.9	59.058	0	21.529	867030000	24	1	18.2385	17.0684	17.9467	17.292	18.0076	17.4888	17.8843	17.3201	0.000763676	1.65513
+	2.91389	0.724514	P06753-5;P06753-2;P06753-4;P06753-3;P06753-7	P06753-5;P06753-2;P06753-4;P06753-3;P06753-7	Tropomyosin alpha-3 chain	TPM3	sp|P06753-5|TPM3_HUMAN Isoform 5 of Tropomyosin alpha-3 chain OS=Homo sapiens OX=9606 GN=TPM3;sp|P06753-2|TPM3_HUMAN Isoform 2 of Tropomyosin alpha-3 chain OS=Homo sapiens OX=9606 GN=TPM3;sp|P06753-4|TPM3_HUMAN Isoform 4 of Tropomyosin alpha-3 chain OS=Hom	Color2 [A=255, R=0, G=0, B=255]	7	4					14	14	2	45.6	45.6	8.1	28.87	0	167.85	10655000000	121	5	21.1648	20.1117	21.2672	20.398	21.1235	20.6436	20.9819	20.486	0.0012193	1.65234
+	2.42028	0.724496	Q5GLZ8-6;Q5GLZ8-3;Q5GLZ8-2;Q5GLZ8	Q5GLZ8-6;Q5GLZ8-3;Q5GLZ8-2;Q5GLZ8	Probable E3 ubiquitin-protein ligase HERC4	HERC4	sp|Q5GLZ8-6|HERC4_HUMAN Isoform 6 of Probable E3 ubiquitin-protein ligase HERC4 OS=Homo sapiens OX=9606 GN=HERC4;sp|Q5GLZ8-3|HERC4_HUMAN Isoform 3 of Probable E3 ubiquitin-protein ligase HERC4 OS=Homo sapiens OX=9606 GN=HERC4;sp|Q5GLZ8-2|HERC4_HUMAN Isofor	Color2 [A=255, R=0, G=0, B=255]	7	4					11	11	11	16.5	16.5	16.5	106.71	0	72.097	452940000	42	4	17.4904	16.178	17.1715	16.4652	17.2427	16.6296	16.9763	16.7102	0.00379945	1.65232
+	2.28898	0.723131	Q14166	Q14166	Tubulin--tyrosine ligase-like protein 12	TTLL12	sp|Q14166|TTL12_HUMAN Tubulin--tyrosine ligase-like protein 12 OS=Homo sapiens OX=9606 GN=TTLL12 PE=1 SV=2	Color2 [A=255, R=0, G=0, B=255]	7	4					2	2	2	4.3	4.3	4.3	74.403	0	20.675	171510000	10	1	16.014	14.8386	15.4563	14.9343	15.9485	15.0261	15.5428	15.2701	0.00514071	1.65076
+	2.0764	0.721875	P62942	P62942	Peptidyl-prolyl cis-trans isomerase FKBP1A	FKBP1A	sp|P62942|FKB1A_HUMAN Peptidyl-prolyl cis-trans isomerase FKBP1A OS=Homo sapiens OX=9606 GN=FKBP1A PE=1 SV=2	Color2 [A=255, R=0, G=0, B=255]	7	4					5	5	5	41.7	41.7	41.7	11.951	0	198.15	3494000000	33	1	18.9505	17.6389	18.3441	17.7613	18.7359	17.9507	18.3958	18.1879	0.00838689	1.64932
+	3.20197	0.718857	Q9UNH7;Q9UNH7-2	Q9UNH7;Q9UNH7-2	Sorting nexin-6;Sorting nexin-6, N-terminally processed	SNX6	sp|Q9UNH7|SNX6_HUMAN Sorting nexin-6 OS=Homo sapiens OX=9606 GN=SNX6 PE=1 SV=1;sp|Q9UNH7-2|SNX6_HUMAN Isoform 2 of Sorting nexin-6 OS=Homo sapiens OX=9606 GN=SNX6	Color2 [A=255, R=0, G=0, B=255]	7	4					15	15	12	33.7	33.7	27.8	46.648	0	162.53	2293600000	62	2	19.2795	18.17	19.1293	18.4204	19.1827	18.6172	19.0466	18.555	0.000628098	1.64588
+	2.16899	0.715922	P31939;P31939-2	P31939;P31939-2	Bifunctional purine biosynthesis protein PURH;Phosphoribosylaminoimidazolecarboxamide formyltransferase;IMP cyclohydrolase	ATIC	sp|P31939|PUR9_HUMAN Bifunctional purine biosynthesis protein PURH OS=Homo sapiens OX=9606 GN=ATIC PE=1 SV=3;sp|P31939-2|PUR9_HUMAN Isoform 2 of Bifunctional purine biosynthesis protein PURH OS=Homo sapiens OX=9606 GN=ATIC	Color2 [A=255, R=0, G=0, B=255]	7	4					8	8	8	19.4	19.4	19.4	64.615	0	34.175	725410000	29	2	16.2778	15.2618	16.1963	15.4544	16.5076	15.861	16.405	15.9458	0.00677661	1.64253
+	2.36713	0.715333	Q9UJU6;Q9UJU6-2;Q9UJU6-3;Q9UJU6-6;Q9UJU6-5;Q9UJU6-4	Q9UJU6;Q9UJU6-2;Q9UJU6-3;Q9UJU6-6	Drebrin-like protein	DBNL	sp|Q9UJU6|DBNL_HUMAN Drebrin-like protein OS=Homo sapiens OX=9606 GN=DBNL PE=1 SV=1;sp|Q9UJU6-2|DBNL_HUMAN Isoform 2 of Drebrin-like protein OS=Homo sapiens OX=9606 GN=DBNL;sp|Q9UJU6-3|DBNL_HUMAN Isoform 3 of Drebrin-like protein OS=Homo sapiens OX=9606 GN	Color2 [A=255, R=0, G=0, B=255]	7	4					3	3	3	10.7	10.7	10.7	48.207	0	34.498	354390000	20	6	15.4049	14.3407	15.4908	14.8603	15.5619	14.8905	15.5602	15.065	0.00429405	1.64186
+	2.51366	0.715256	O15145	O15145	Actin-related protein 2/3 complex subunit 3	ARPC3	sp|O15145|ARPC3_HUMAN Actin-related protein 2/3 complex subunit 3 OS=Homo sapiens OX=9606 GN=ARPC3 PE=1 SV=3	Color2 [A=255, R=0, G=0, B=255]	7	4					4	4	4	23.6	23.6	23.6	20.546	0	10.388	1058600000	11	1	16.7882	15.7672	16.6356	15.9035	16.8862	16.3896	16.8025	16.1912	0.00306435	1.64177
+	2.88083	0.712509	P05230;P05230-2	P05230;P05230-2	Fibroblast growth factor 1	FGF1	sp|P05230|FGF1_HUMAN Fibroblast growth factor 1 OS=Homo sapiens OX=9606 GN=FGF1 PE=1 SV=1;sp|P05230-2|FGF1_HUMAN Isoform 2 of Fibroblast growth factor 1 OS=Homo sapiens OX=9606 GN=FGF1	Color2 [A=255, R=0, G=0, B=255]	7	4					4	4	4	29.7	29.7	29.7	17.459	0	5.0945	973400000	15	2	16.49	15.5516	16.3334	15.6085	16.6675	15.9082	16.2378	15.8104	0.00131575	1.63865
+	2.65592	0.709551	P59998;P59998-3;P59998-2;P59998-4	P59998;P59998-3;P59998-2	Actin-related protein 2/3 complex subunit 4	ARPC4	sp|P59998|ARPC4_HUMAN Actin-related protein 2/3 complex subunit 4 OS=Homo sapiens OX=9606 GN=ARPC4 PE=1 SV=3;sp|P59998-3|ARPC4_HUMAN Isoform 3 of Actin-related protein 2/3 complex subunit 4 OS=Homo sapiens OX=9606 GN=ARPC4;sp|P59998-2|ARPC4_HUMAN Isoform 2	Color2 [A=255, R=0, G=0, B=255]	7	4					5	5	5	42.3	42.3	42.3	19.667	0	120.79	2932200000	43	4	18.6994	17.5	18.3767	17.733	18.5651	18.0038	18.3327	17.8989	0.00220841	1.6353
+	2.56399	0.709334	Q96JJ3;Q96JJ3-3	Q96JJ3;Q96JJ3-3	Engulfment and cell motility protein 2	ELMO2	sp|Q96JJ3|ELMO2_HUMAN Engulfment and cell motility protein 2 OS=Homo sapiens OX=9606 GN=ELMO2 PE=1 SV=2;sp|Q96JJ3-3|ELMO2_HUMAN Isoform 2 of Engulfment and cell motility protein 2 OS=Homo sapiens OX=9606 GN=ELMO2	Color2 [A=255, R=0, G=0, B=255]	7	4					5	5	5	10.7	10.7	10.7	82.614	0	82.867	91285000	17	2	15.346	14.1135	14.9935	14.3209	14.939	14.515	14.7819	14.2735	0.00272906	1.63505
+	2.79093	0.70912	Q9UEY8-2;Q9UEY8	Q9UEY8-2;Q9UEY8	Gamma-adducin	ADD3	sp|Q9UEY8-2|ADDG_HUMAN Isoform 1 of Gamma-adducin OS=Homo sapiens OX=9606 GN=ADD3;sp|Q9UEY8|ADDG_HUMAN Gamma-adducin OS=Homo sapiens OX=9606 GN=ADD3 PE=1 SV=1	Color2 [A=255, R=0, G=0, B=255]	7	4					9	9	9	17.2	17.2	17.2	75.67	0	225.6	4074300000	62	2	19.5726	18.7029	19.6662	18.9467	19.9029	19.1434	19.4608	18.973	0.00161832	1.63481
+	2.07622	0.707293	P11413;P11413-3;P11413-2	P11413;P11413-3;P11413-2	Glucose-6-phosphate 1-dehydrogenase	G6PD	sp|P11413|G6PD_HUMAN Glucose-6-phosphate 1-dehydrogenase OS=Homo sapiens OX=9606 GN=G6PD PE=1 SV=4;sp|P11413-3|G6PD_HUMAN Isoform 3 of Glucose-6-phosphate 1-dehydrogenase OS=Homo sapiens OX=9606 GN=G6PD;sp|P11413-2|G6PD_HUMAN Isoform Long of Glucose-6-phos	Color2 [A=255, R=0, G=0, B=255]	7	4					9	9	9	17.3	17.3	17.3	59.256	0	80.462	4541100000	42	3	19.3811	17.996	18.6952	18.1578	18.9437	18.3898	18.7609	18.4082	0.00839032	1.63274
+	2.64895	0.700157	Q99523-2;Q99523	Q99523-2;Q99523	Sortilin	SORT1	sp|Q99523-2|SORT_HUMAN Isoform 2 of Sortilin OS=Homo sapiens OX=9606 GN=SORT1;sp|Q99523|SORT_HUMAN Sortilin OS=Homo sapiens OX=9606 GN=SORT1 PE=1 SV=3	Color2 [A=255, R=0, G=0, B=255]	7	4					5	5	5	8.4	8.4	8.4	77.374	0	15.224	203740000	12	2	14.7669	13.8724	14.7799	14.0941	15.0213	14.4391	14.9312	14.2931	0.00224416	1.62468
+	2.4865	0.700133	Q9Y6Q2;Q9Y6Q2-3;Q9Y6Q2-2	Q9Y6Q2;Q9Y6Q2-3;Q9Y6Q2-2	Stonin-1	STON1	sp|Q9Y6Q2|STON1_HUMAN Stonin-1 OS=Homo sapiens OX=9606 GN=STON1 PE=1 SV=2;sp|Q9Y6Q2-3|STON1_HUMAN Isoform 3 of Stonin-1 OS=Homo sapiens OX=9606 GN=STON1;sp|Q9Y6Q2-2|STON1_HUMAN Isoform 2 of Stonin-1 OS=Homo sapiens OX=9606 GN=STON1	Color2 [A=255, R=0, G=0, B=255]	7	4					5	5	5	7.9	7.9	7.9	83.14	0	29.524	266640000	23	3	16.4241	15.2897	16.0333	15.3867	16.3136	15.7954	16.033	15.5316	0.00326211	1.62465
+	3.0356	0.698268	Q8TD19;REV__Q9P0M6	Q8TD19	Serine/threonine-protein kinase Nek9	NEK9	sp|Q8TD19|NEK9_HUMAN Serine/threonine-protein kinase Nek9 OS=Homo sapiens OX=9606 GN=NEK9 PE=1 SV=2	Color2 [A=255, R=0, G=0, B=255]	7	4					9	9	9	11	11	11	107.17	0	59.786	232020000	33	2	17.1023	16.1058	16.9242	16.2994	17.0948	16.4885	16.7614	16.1959	0.000921305	1.62256
+	2.15811	0.69579	Q96AQ6;Q96AQ6-2;Q96AQ6-3	Q96AQ6;Q96AQ6-2;Q96AQ6-3	Pre-B-cell leukemia transcription factor-interacting protein 1	PBXIP1	sp|Q96AQ6|PBIP1_HUMAN Pre-B-cell leukemia transcription factor-interacting protein 1 OS=Homo sapiens OX=9606 GN=PBXIP1 PE=1 SV=1;sp|Q96AQ6-2|PBIP1_HUMAN Isoform 2 of Pre-B-cell leukemia transcription factor-interacting protein 1 OS=Homo sapiens OX=9606 GN=	Color2 [A=255, R=0, G=0, B=255]	7	4					4	4	4	5.2	5.2	5.2	80.642	0	54.002	437160000	17	3	15.5321	14.6938	15.6621	14.9413	15.9392	15.1172	15.2269	14.8248	0.00694847	1.61977
+	2.37162	0.689657	Q9H2P9-6;Q9H2P9;Q9H2P9-5;Q9H2P9-3;Q9H2P9-2;Q9H2P9-4	Q9H2P9-6;Q9H2P9;Q9H2P9-5;Q9H2P9-3;Q9H2P9-2;Q9H2P9-4	Diphthine synthase	DPH5	sp|Q9H2P9-6|DPH5_HUMAN Isoform 6 of Diphthine methyl ester synthase OS=Homo sapiens OX=9606 GN=DPH5;sp|Q9H2P9|DPH5_HUMAN Diphthine methyl ester synthase OS=Homo sapiens OX=9606 GN=DPH5 PE=1 SV=2;sp|Q9H2P9-5|DPH5_HUMAN Isoform 5 of Diphthine methyl ester sy	Color2 [A=255, R=0, G=0, B=255]	7	4					2	2	2	10.2	10.2	10.2	31.58	0	18.041	50676000	10	6	14.5138	13.2527	14.0848	13.5759	14.3304	13.8217	14.1428	13.6629	0.00424993	1.6129
+	2.84797	0.689223	Q14254	Q14254	Flotillin-2	FLOT2	sp|Q14254|FLOT2_HUMAN Flotillin-2 OS=Homo sapiens OX=9606 GN=FLOT2 PE=1 SV=2	Color2 [A=255, R=0, G=0, B=255]	7	4					9	9	9	27.6	27.6	27.6	47.064	0	35.942	253180000	31	1	16.7157	15.6708	16.624	15.882	16.7067	16.1037	16.3651	15.9981	0.00141915	1.61241
+	3.17182	0.688618	Q9BY32;Q9BY32-2;Q9BY32-3	Q9BY32;Q9BY32-2	Inosine triphosphate pyrophosphatase	ITPA	sp|Q9BY32|ITPA_HUMAN Inosine triphosphate pyrophosphatase OS=Homo sapiens OX=9606 GN=ITPA PE=1 SV=2;sp|Q9BY32-2|ITPA_HUMAN Isoform 2 of Inosine triphosphate pyrophosphatase OS=Homo sapiens OX=9606 GN=ITPA	Color2 [A=255, R=0, G=0, B=255]	7	4					3	3	3	18	18	18	21.445	0	30.296	213310000	14	3	14.873	13.9454	14.9696	14.208	14.9877	14.3667	14.7748	14.3305	0.000673254	1.61174
+	2.4268	0.685142	Q9UBV8	Q9UBV8	Peflin	PEF1	sp|Q9UBV8|PEF1_HUMAN Peflin OS=Homo sapiens OX=9606 GN=PEF1 PE=1 SV=1	Color2 [A=255, R=0, G=0, B=255]	7	4					2	2	2	8.5	8.5	8.5	30.381	0	70.654	345590000	8	1	14.4563	13.2451	14.0646	13.4866	14.2691	13.6044	14.1073	13.8206	0.00374281	1.60786
+	2.40405	0.685092	P07602;P07602-2;P07602-3	P07602;P07602-2;P07602-3	Prosaposin;Saposin-A;Saposin-B-Val;Saposin-B;Saposin-C;Saposin-D	PSAP	sp|P07602|SAP_HUMAN Prosaposin OS=Homo sapiens OX=9606 GN=PSAP PE=1 SV=2;sp|P07602-2|SAP_HUMAN Isoform Sap-mu-6 of Prosaposin OS=Homo sapiens OX=9606 GN=PSAP;sp|P07602-3|SAP_HUMAN Isoform Sap-mu-9 of Prosaposin OS=Homo sapiens OX=9606 GN=PSAP	Color2 [A=255, R=0, G=0, B=255]	7	4					5	5	5	10.3	10.3	10.3	58.112	0	12.905	2249300000	36	3	19.532	18.487	19.1664	18.5709	19.3525	18.7469	19.5364	19.0421	0.00394414	1.6078
+	2.70773	0.67816	P12955-3;P12955;P12955-2	P12955-3;P12955;P12955-2	Xaa-Pro dipeptidase	PEPD	sp|P12955-3|PEPD_HUMAN Isoform 3 of Xaa-Pro dipeptidase OS=Homo sapiens OX=9606 GN=PEPD;sp|P12955|PEPD_HUMAN Xaa-Pro dipeptidase OS=Homo sapiens OX=9606 GN=PEPD PE=1 SV=3;sp|P12955-2|PEPD_HUMAN Isoform 2 of Xaa-Pro dipeptidase OS=Homo sapiens OX=9606 GN=PE	Color2 [A=255, R=0, G=0, B=255]	7	4					3	3	3	8.2	8.2	8.2	47.261	0	50.28	693790000	11	3	16.3129	15.2107	15.8859	15.1833	15.9554	15.4264	15.8179	15.439	0.00196006	1.6001
+	2.89708	0.676978	Q9BYT8	Q9BYT8	Neurolysin, mitochondrial	NLN	sp|Q9BYT8|NEUL_HUMAN Neurolysin, mitochondrial OS=Homo sapiens OX=9606 GN=NLN PE=1 SV=1	Color2 [A=255, R=0, G=0, B=255]	7	4					5	5	5	10.1	10.1	10.1	80.651	0	23.44	230550000	11	1	14.9958	14.2273	15.1421	14.4182	15.3442	14.655	15.0916	14.5652	0.00126741	1.59879
+	2.79823	0.676395	P04632;Q96L46	P04632	Calpain small subunit 1	CAPNS1	sp|P04632|CPNS1_HUMAN Calpain small subunit 1 OS=Homo sapiens OX=9606 GN=CAPNS1 PE=1 SV=1	Color2 [A=255, R=0, G=0, B=255]	7	4					6	6	5	31	31	27.6	28.315	0	65.15	3095000000	23	2	17.7825	16.6905	17.7258	17.1195	17.7533	17.1346	17.5881	17.1995	0.00159135	1.59814
+	2.21498	0.665095	P68104;Q5VTE0;P68104-2	P68104;Q5VTE0;P68104-2	Elongation factor 1-alpha 1;Putative elongation factor 1-alpha-like 3	EEF1A1;EEF1A1P5	sp|P68104|EF1A1_HUMAN Elongation factor 1-alpha 1 OS=Homo sapiens OX=9606 GN=EEF1A1 PE=1 SV=1;sp|Q5VTE0|EF1A3_HUMAN Putative elongation factor 1-alpha-like 3 OS=Homo sapiens OX=9606 GN=EEF1A1P5 PE=5 SV=1;sp|P68104-2|EF1A1_HUMAN Isoform 2 of Elongation fact	Color2 [A=255, R=0, G=0, B=255]	7	4					16	16	8	53	53	31	50.14	0	137.96	147550000000	501	3	23.5713	22.4289	23.3287	22.8914	23.5918	22.7825	23.4115	23.1403	0.00609558	1.58567
+	3.49458	0.663421	Q15067-3;Q15067-2;Q15067	Q15067-3;Q15067-2;Q15067	Peroxisomal acyl-coenzyme A oxidase 1	ACOX1	sp|Q15067-3|ACOX1_HUMAN Isoform 3 of Peroxisomal acyl-coenzyme A oxidase 1 OS=Homo sapiens OX=9606 GN=ACOX1;sp|Q15067-2|ACOX1_HUMAN Isoform 2 of Peroxisomal acyl-coenzyme A oxidase 1 OS=Homo sapiens OX=9606 GN=ACOX1;sp|Q15067|ACOX1_HUMAN Peroxisomal acyl-c	Color2 [A=255, R=0, G=0, B=255]	7	4					2	2	2	4	4	4	70.135	0.00068043	2.1079	101170000	6	3	16.3763	15.4817	16.3071	15.6719	16.408	15.8516	16.4075	15.8401	0.000320201	1.58383
+	2.38344	0.661367	Q14165	Q14165	Malectin	MLEC	sp|Q14165|MLEC_HUMAN Malectin OS=Homo sapiens OX=9606 GN=MLEC PE=1 SV=1	Color2 [A=255, R=0, G=0, B=255]	7	4					8	8	8	37	37	37	32.233	0	54.867	686680000	29	1	17.4296	16.3429	17.3405	16.6895	17.4214	16.903	17.0407	16.6514	0.00413582	1.58158
+	1.89654	0.651376	Q9Y2H6-2;Q9Y2H6	Q9Y2H6-2;Q9Y2H6	Fibronectin type-III domain-containing protein 3A	FNDC3A	sp|Q9Y2H6-2|FND3A_HUMAN Isoform 2 of Fibronectin type-III domain-containing protein 3A OS=Homo sapiens OX=9606 GN=FNDC3A;sp|Q9Y2H6|FND3A_HUMAN Fibronectin type-III domain-containing protein 3A OS=Homo sapiens OX=9606 GN=FNDC3A PE=1 SV=4	Color2 [A=255, R=0, G=0, B=255]	7	4					4	4	4	4.1	4.1	4.1	125.82	0	3.7991	67675000	7	2	14.2267	13.7568	14.6105	13.7252	14.8572	14.2214	14.3464	13.7318	0.0126899	1.57067
+	2.02221	0.644764	P22681	P22681	E3 ubiquitin-protein ligase CBL	CBL	sp|P22681|CBL_HUMAN E3 ubiquitin-protein ligase CBL OS=Homo sapiens OX=9606 GN=CBL PE=1 SV=2	Color2 [A=255, R=0, G=0, B=255]	7	4					5	5	5	8.3	8.3	8.3	99.632	0	41.551	149120000	11	1	14.6787	13.495	14.6876	13.8198	14.4063	14.1028	14.3271	14.1031	0.00950142	1.56348
+	2.59999	0.644082	Q08J23;Q08J23-2;Q08J23-3	Q08J23;Q08J23-2;Q08J23-3	tRNA (cytosine(34)-C(5))-methyltransferase	NSUN2	sp|Q08J23|NSUN2_HUMAN tRNA (cytosine(34)-C(5))-methyltransferase OS=Homo sapiens OX=9606 GN=NSUN2 PE=1 SV=2;sp|Q08J23-2|NSUN2_HUMAN Isoform 2 of tRNA (cytosine(34)-C(5))-methyltransferase OS=Homo sapiens OX=9606 GN=NSUN2;sp|Q08J23-3|NSUN2_HUMAN Isoform 3 o	Color2 [A=255, R=0, G=0, B=255]	7	4					10	10	10	17.1	17.1	17.1	86.47	0	78.518	426210000	33	3	17.5388	16.5149	17.3501	16.643	17.4728	16.8593	17.1023	16.8704	0.00251196	1.56274
+	2.24206	0.642155	Q9UJV9	Q9UJV9	Probable ATP-dependent RNA helicase DDX41	DDX41	sp|Q9UJV9|DDX41_HUMAN Probable ATP-dependent RNA helicase DDX41 OS=Homo sapiens OX=9606 GN=DDX41 PE=1 SV=2	Color2 [A=255, R=0, G=0, B=255]	7	4					5	5	5	9.3	9.3	9.3	69.837	0	4.9347	27650000	7	1	13.558	12.4244	13.5622	12.7844	13.3011	13.0387	13.3687	12.9739	0.00572721	1.56066
+	2.52325	0.640883	Q9UKY7;Q9UKY7-2	Q9UKY7;Q9UKY7-2	Protein CDV3 homolog	CDV3	sp|Q9UKY7|CDV3_HUMAN Protein CDV3 homolog OS=Homo sapiens OX=9606 GN=CDV3 PE=1 SV=1;sp|Q9UKY7-2|CDV3_HUMAN Isoform 2 of Protein CDV3 homolog OS=Homo sapiens OX=9606 GN=CDV3	Color2 [A=255, R=0, G=0, B=255]	7	4					2	2	2	8.5	8.5	8.5	27.335	0	3.0983	281970000	6	2	15.6213	14.4551	15.2269	14.6542	15.2639	14.7706	15.2172	14.8858	0.0029974	1.55928
+	2.08283	0.639278	Q15036;Q15036-2	Q15036;Q15036-2	Sorting nexin-17	SNX17	sp|Q15036|SNX17_HUMAN Sorting nexin-17 OS=Homo sapiens OX=9606 GN=SNX17 PE=1 SV=1;sp|Q15036-2|SNX17_HUMAN Isoform 2 of Sorting nexin-17 OS=Homo sapiens OX=9606 GN=SNX17	Color2 [A=255, R=0, G=0, B=255]	7	4					6	6	6	17.2	17.2	17.2	52.901	0	21.208	197820000	22	2	15.7967	14.6759	15.6039	15.1054	15.9201	15.2551	15.5937	15.3211	0.0082637	1.55755
+	3.17843	0.638501	Q9UP95-5;Q9UP95-2;Q9UP95-6;Q9UP95;Q9UP95-7;Q9UP95-3;Q9UP95-4	Q9UP95-5;Q9UP95-2;Q9UP95-6;Q9UP95;Q9UP95-7;Q9UP95-3;Q9UP95-4	Solute carrier family 12 member 4	SLC12A4	sp|Q9UP95-5|S12A4_HUMAN Isoform 5 of Solute carrier family 12 member 4 OS=Homo sapiens OX=9606 GN=SLC12A4;sp|Q9UP95-2|S12A4_HUMAN Isoform 2 of Solute carrier family 12 member 4 OS=Homo sapiens OX=9606 GN=SLC12A4;sp|Q9UP95-6|S12A4_HUMAN Isoform 6 of Solute	Color2 [A=255, R=0, G=0, B=255]	7	4					8	4	4	8.5	4.6	4.6	117.04	0	30.519	40652000	12	7	13.9119	12.9344	13.8764	13.3042	13.7249	13.1526	13.7214	13.2893	0.000663093	1.55671
+	2.07968	0.637755	P28838-2;P28838	P28838-2;P28838	Cytosol aminopeptidase	LAP3	sp|P28838-2|AMPL_HUMAN Isoform 2 of Cytosol aminopeptidase OS=Homo sapiens OX=9606 GN=LAP3;sp|P28838|AMPL_HUMAN Cytosol aminopeptidase OS=Homo sapiens OX=9606 GN=LAP3 PE=1 SV=3	Color2 [A=255, R=0, G=0, B=255]	7	4					9	9	9	20.5	20.5	20.5	52.771	0	82.622	2444700000	42	2	18.9037	17.8198	18.4984	18.0996	19.016	18.3464	18.6805	18.2819	0.0083237	1.55591
+	2.44381	0.636079	Q07065	Q07065	Cytoskeleton-associated protein 4	CKAP4	sp|Q07065|CKAP4_HUMAN Cytoskeleton-associated protein 4 OS=Homo sapiens OX=9606 GN=CKAP4 PE=1 SV=2	Color2 [A=255, R=0, G=0, B=255]	7	4					10	10	10	15.1	15.1	15.1	66.022	0	165.78	4564800000	71	1	20.8069	19.6574	20.5254	19.9598	20.6418	20.1559	20.4127	20.0693	0.00359909	1.5541
+	2.17405	0.634031	O75955;O75955-2	O75955;O75955-2	Flotillin-1	FLOT1	sp|O75955|FLOT1_HUMAN Flotillin-1 OS=Homo sapiens OX=9606 GN=FLOT1 PE=1 SV=3;sp|O75955-2|FLOT1_HUMAN Isoform 2 of Flotillin-1 OS=Homo sapiens OX=9606 GN=FLOT1	Color2 [A=255, R=0, G=0, B=255]	7	4					9	9	9	30	30	30	47.355	0	86.652	287930000	26	2	16.3908	15.4175	16.3837	15.6556	16.5491	16.0429	16.1391	15.8105	0.00669809	1.5519
+	2.12171	0.631509	P27361;P27361-2;P27361-3	P27361;P27361-2;P27361-3	Mitogen-activated protein kinase 3	MAPK3	sp|P27361|MK03_HUMAN Mitogen-activated protein kinase 3 OS=Homo sapiens OX=9606 GN=MAPK3 PE=1 SV=4;sp|P27361-2|MK03_HUMAN Isoform 2 of Mitogen-activated protein kinase 3 OS=Homo sapiens OX=9606 GN=MAPK3;sp|P27361-3|MK03_HUMAN Isoform 3 of Mitogen-activated	Color2 [A=255, R=0, G=0, B=255]	7	4					9	6	6	32.2	22.7	22.7	43.135	0	112.12	1041500000	40	3	17.401	16.5614	17.3539	16.7981	17.7954	16.9759	17.4549	17.1438	0.00755594	1.54918
+	2.64851	0.631087	Q6P1M3;Q6P1M3-2;Q6P1M3-3	Q6P1M3;Q6P1M3-2	Lethal(2) giant larvae protein homolog 2	LLGL2	sp|Q6P1M3|L2GL2_HUMAN Lethal(2) giant larvae protein homolog 2 OS=Homo sapiens OX=9606 GN=LLGL2 PE=1 SV=2;sp|Q6P1M3-2|L2GL2_HUMAN Isoform A of Lethal(2) giant larvae protein homolog 2 OS=Homo sapiens OX=9606 GN=LLGL2	Color2 [A=255, R=0, G=0, B=255]	7	4					10	10	10	14.7	14.7	14.7	113.45	0	39.577	1119700000	28	3	17.5292	16.4071	17.2463	16.7328	17.2391	16.6763	17.2039	16.8779	0.00224644	1.54873
+	2.50483	0.625285	P53990-2;P53990-3;P53990;P53990-4;P53990-5;P53990-6	P53990-2;P53990-3;P53990;P53990-4;P53990-5	IST1 homolog	IST1	sp|P53990-2|IST1_HUMAN Isoform 2 of IST1 homolog OS=Homo sapiens OX=9606 GN=IST1;sp|P53990-3|IST1_HUMAN Isoform 3 of IST1 homolog OS=Homo sapiens OX=9606 GN=IST1;sp|P53990|IST1_HUMAN IST1 homolog OS=Homo sapiens OX=9606 GN=IST1 PE=1 SV=1;sp|P53990-4|IST1_H	Color2 [A=255, R=0, G=0, B=255]	7	4					6	6	6	15.5	15.5	15.5	36.622	0	5.7152	1256200000	26	6	18.7784	17.8021	18.6567	18.0707	18.8027	18.3189	18.4653	18.0103	0.00312727	1.54252
+	2.04589	0.621154	P13667	P13667	Protein disulfide-isomerase A4	PDIA4	sp|P13667|PDIA4_HUMAN Protein disulfide-isomerase A4 OS=Homo sapiens OX=9606 GN=PDIA4 PE=1 SV=2	Color2 [A=255, R=0, G=0, B=255]	7	4					11	11	11	14.9	14.9	14.9	72.932	0	80.414	5522300000	87	1	20.1477	19.1501	19.911	19.3309	20.1416	19.75	19.7543	19.239	0.00899715	1.5381
+	1.99386	0.620566	Q96I24;Q96I24-2	Q96I24	Far upstream element-binding protein 3	FUBP3	sp|Q96I24|FUBP3_HUMAN Far upstream element-binding protein 3 OS=Homo sapiens OX=9606 GN=FUBP3 PE=1 SV=2	Color2 [A=255, R=0, G=0, B=255]	7	4					8	7	6	23.6	22	19.6	61.64	0	91.826	176060000	17	2	16.0525	15.0743	15.9737	15.498	16.3661	15.7022	15.9125	15.548	0.0101425	1.53748
+	2.43669	0.614797	A0FGR8-2;A0FGR8;A0FGR8-6;A0FGR8-5;A0FGR8-4	A0FGR8-2;A0FGR8;A0FGR8-6	Extended synaptotagmin-2	ESYT2	sp|A0FGR8-2|ESYT2_HUMAN Isoform 2 of Extended synaptotagmin-2 OS=Homo sapiens OX=9606 GN=ESYT2;sp|A0FGR8|ESYT2_HUMAN Extended synaptotagmin-2 OS=Homo sapiens OX=9606 GN=ESYT2 PE=1 SV=1;sp|A0FGR8-6|ESYT2_HUMAN Isoform 6 of Extended synaptotagmin-2 OS=Homo s	Color2 [A=255, R=0, G=0, B=255]	7	4					4	4	4	6.5	6.5	6.5	98.9	0	48.713	114800000	16	5	14.2743	13.206	14.1164	13.5674	14.2327	13.6434	14.0141	13.7616	0.00365856	1.53134
+	2.15101	0.614109	P07384	P07384	Calpain-1 catalytic subunit	CAPN1	sp|P07384|CAN1_HUMAN Calpain-1 catalytic subunit OS=Homo sapiens OX=9606 GN=CAPN1 PE=1 SV=1	Color2 [A=255, R=0, G=0, B=255]	7	4					9	9	9	15.5	15.5	15.5	81.889	0	52.033	895230000	40	1	17.4509	16.6243	17.3511	16.8444	17.8065	17.1543	17.3521	16.8811	0.00706308	1.53061
+	2.24052	0.612842	O43399;O43399-5;O43399-7;O43399-2;O43399-4;O43399-3;O43399-6	O43399;O43399-5;O43399-7;O43399-2;O43399-4;O43399-3	Tumor protein D54	TPD52L2	sp|O43399|TPD54_HUMAN Tumor protein D54 OS=Homo sapiens OX=9606 GN=TPD52L2 PE=1 SV=2;sp|O43399-5|TPD54_HUMAN Isoform 5 of Tumor protein D54 OS=Homo sapiens OX=9606 GN=TPD52L2;sp|O43399-7|TPD54_HUMAN Isoform 7 of Tumor protein D54 OS=Homo sapiens OX=9606 GN	Color2 [A=255, R=0, G=0, B=255]	7	4					3	3	3	15.5	15.5	15.5	22.237	0	38.711	458640000	19	7	16.9219	16.0777	16.9326	16.4345	17.258	16.6705	16.973	16.4514	0.00574751	1.52927
+	2.46076	0.608817	P62330	P62330	ADP-ribosylation factor 6	ARF6	sp|P62330|ARF6_HUMAN ADP-ribosylation factor 6 OS=Homo sapiens OX=9606 GN=ARF6 PE=1 SV=2	Color2 [A=255, R=0, G=0, B=255]	7	4					6	6	6	44.6	44.6	44.6	20.082	0	23.778	1466400000	34	1	19.3583	18.319	19.0618	18.5713	19.1646	18.8268	19.0277	18.46	0.00346132	1.52501
+	2.82637	0.608125	Q13636	Q13636	Ras-related protein Rab-31	RAB31	sp|Q13636|RAB31_HUMAN Ras-related protein Rab-31 OS=Homo sapiens OX=9606 GN=RAB31 PE=1 SV=1	Color2 [A=255, R=0, G=0, B=255]	7	4					4	4	2	25.3	25.3	13.9	21.569	0	7.9464	1925200000	11	1	15.2484	14.357	15.195	14.5412	15.2196	14.8821	15.1713	14.6215	0.00149151	1.52428
+	2.70549	0.607545	Q7L576;Q7L576-2;Q7L576-3	Q7L576;Q7L576-2	Cytoplasmic FMR1-interacting protein 1	CYFIP1	sp|Q7L576|CYFP1_HUMAN Cytoplasmic FMR1-interacting protein 1 OS=Homo sapiens OX=9606 GN=CYFIP1 PE=1 SV=1;sp|Q7L576-2|CYFP1_HUMAN Isoform 2 of Cytoplasmic FMR1-interacting protein 1 OS=Homo sapiens OX=9606 GN=CYFIP1	Color2 [A=255, R=0, G=0, B=255]	7	4					22	10	10	22	10.7	10.7	145.18	0	77.269	511070000	32	3	16.8859	16.2674	17.1223	16.4324	17.247	16.6713	16.9622	16.416	0.0019702	1.52366
+	2.77415	0.606722	O15269;O15269-2	O15269	Serine palmitoyltransferase 1	SPTLC1	sp|O15269|SPTC1_HUMAN Serine palmitoyltransferase 1 OS=Homo sapiens OX=9606 GN=SPTLC1 PE=1 SV=1	Color2 [A=255, R=0, G=0, B=255]	7	4					3	3	3	5.3	5.3	5.3	52.743	0	3.0472	127690000	11	2	16.1071	15.1166	15.9558	15.385	15.9595	15.6047	15.8557	15.3449	0.00168209	1.5228
+	2.74994	0.606554	P10599-2;P10599	P10599-2;P10599	Thioredoxin	TXN	sp|P10599-2|THIO_HUMAN Isoform 2 of Thioredoxin OS=Homo sapiens OX=9606 GN=TXN;sp|P10599|THIO_HUMAN Thioredoxin OS=Homo sapiens OX=9606 GN=TXN PE=1 SV=3	Color2 [A=255, R=0, G=0, B=255]	7	4					4	4	4	49.4	49.4	49.4	9.4519	0	6.4552	3146100000	34	2	19.1983	18.1255	18.8106	18.3397	18.8417	18.4362	18.8406	18.3637	0.00177854	1.52262
+	2.93725	0.604395	Q9HC35-2;Q9HC35	Q9HC35-2;Q9HC35	Echinoderm microtubule-associated protein-like 4	EML4	sp|Q9HC35-2|EMAL4_HUMAN Isoform 2 of Echinoderm microtubule-associated protein-like 4 OS=Homo sapiens OX=9606 GN=EML4;sp|Q9HC35|EMAL4_HUMAN Echinoderm microtubule-associated protein-like 4 OS=Homo sapiens OX=9606 GN=EML4 PE=1 SV=3	Color2 [A=255, R=0, G=0, B=255]	7	4					5	5	5	7.2	7.2	7.2	102.44	0	59.665	243990000	24	2	15.7822	15.0364	15.8043	15.3398	16.0727	15.3772	15.7832	15.2714	0.00115545	1.52034
+	2.28184	0.6043	P40763-3;P40763;P40763-2	P40763-3;P40763;P40763-2	Signal transducer and activator of transcription 3	STAT3	sp|P40763-3|STAT3_HUMAN Isoform 3 of Signal transducer and activator of transcription 3 OS=Homo sapiens OX=9606 GN=STAT3;sp|P40763|STAT3_HUMAN Signal transducer and activator of transcription 3 OS=Homo sapiens OX=9606 GN=STAT3 PE=1 SV=2;sp|P40763-2|STAT3_H	Color2 [A=255, R=0, G=0, B=255]	7	4					19	19	19	37.7	37.7	37.7	83.125	0	237.05	1619300000	74	3	19.0298	18.281	18.9748	18.6004	19.3782	18.7965	19.2216	18.5092	0.0052259	1.52024
+	2.63775	0.600626	P35268	P35268	60S ribosomal protein L22	RPL22	sp|P35268|RL22_HUMAN 60S ribosomal protein L22 OS=Homo sapiens OX=9606 GN=RPL22 PE=1 SV=2	Color2 [A=255, R=0, G=0, B=255]	7	4					4	4	4	50.8	50.8	50.8	14.787	0	279.07	5009700000	50	1	19.0911	18.0601	18.8932	18.4139	18.8599	18.4281	19.0129	18.5525	0.00230277	1.51637
+	2.00441	0.596949	P40855-5;P40855	P40855-5;P40855	Peroxisomal biogenesis factor 19	PEX19	sp|P40855-5|PEX19_HUMAN Isoform 5 of Peroxisomal biogenesis factor 19 OS=Homo sapiens OX=9606 GN=PEX19;sp|P40855|PEX19_HUMAN Peroxisomal biogenesis factor 19 OS=Homo sapiens OX=9606 GN=PEX19 PE=1 SV=1	Color2 [A=255, R=0, G=0, B=255]	7	4					4	4	4	16.1	16.1	16.1	29.259	0	21.176	435610000	19	2	17.7412	16.739	17.6713	17.2511	17.9142	17.3134	17.7914	17.4268	0.009899	1.51251
+	2.89819	0.596506	P18206;P18206-2;P18206-3	P18206;P18206-2	Vinculin	VCL	sp|P18206|VINC_HUMAN Vinculin OS=Homo sapiens OX=9606 GN=VCL PE=1 SV=4;sp|P18206-2|VINC_HUMAN Isoform 1 of Vinculin OS=Homo sapiens OX=9606 GN=VCL	Color2 [A=255, R=0, G=0, B=255]	7	4					43	43	43	48	48	48	123.8	0	323.31	11809000000	253	3	21.2483	20.3243	21.1848	20.6212	21.1538	20.7979	21.0761	20.5336	0.0012642	1.51205
+	2.17764	0.595464	P08243-3;P08243-2;P08243	P08243-3;P08243-2;P08243	Asparagine synthetase [glutamine-hydrolyzing]	ASNS	sp|P08243-3|ASNS_HUMAN Isoform 3 of Asparagine synthetase [glutamine-hydrolyzing] OS=Homo sapiens OX=9606 GN=ASNS;sp|P08243-2|ASNS_HUMAN Isoform 2 of Asparagine synthetase [glutamine-hydrolyzing] OS=Homo sapiens OX=9606 GN=ASNS;sp|P08243|ASNS_HUMAN Asparag	Color2 [A=255, R=0, G=0, B=255]	7	4					6	6	6	12.6	12.6	12.6	54.817	0	30.315	543710000	24	3	17.753	16.6821	17.1631	16.8083	17.5001	17.0724	17.4464	16.9179	0.00664297	1.51096
+	2.21418	0.59208	Q9H2K8	Q9H2K8	Serine/threonine-protein kinase TAO3	TAOK3	sp|Q9H2K8|TAOK3_HUMAN Serine/threonine-protein kinase TAO3 OS=Homo sapiens OX=9606 GN=TAOK3 PE=1 SV=2	Color2 [A=255, R=0, G=0, B=255]	7	4					6	6	5	8.6	8.6	7.1	105.4	0	13.089	220890000	12	1	15.4479	14.3645	15.2038	14.5645	15.2558	14.8777	15.1629	14.8954	0.00610682	1.50742
+	2.47041	0.591402	Q13480;Q13480-2	Q13480;Q13480-2	GRB2-associated-binding protein 1	GAB1	sp|Q13480|GAB1_HUMAN GRB2-associated-binding protein 1 OS=Homo sapiens OX=9606 GN=GAB1 PE=1 SV=2;sp|Q13480-2|GAB1_HUMAN Isoform 2 of GRB2-associated-binding protein 1 OS=Homo sapiens OX=9606 GN=GAB1	Color2 [A=255, R=0, G=0, B=255]	7	4					3	3	3	5.5	5.5	5.5	76.615	0	6.774	47305000	9	2	14.5846	13.6835	14.5425	13.9589	14.7203	14.0382	14.3912	14.1923	0.00338525	1.50671
+	2.10394	0.590719	Q9P2E9-3;Q9P2E9	Q9P2E9-3;Q9P2E9	Ribosome-binding protein 1	RRBP1	sp|Q9P2E9-3|RRBP1_HUMAN Isoform 2 of Ribosome-binding protein 1 OS=Homo sapiens OX=9606 GN=RRBP1;sp|Q9P2E9|RRBP1_HUMAN Ribosome-binding protein 1 OS=Homo sapiens OX=9606 GN=RRBP1 PE=1 SV=5	Color2 [A=255, R=0, G=0, B=255]	7	4					5	5	5	5.7	5.7	5.7	108.63	0	187.85	802800000	23	2	18.2809	17.2153	18.1535	17.6244	18.2036	17.8235	17.9031	17.515	0.00787153	1.506
+	2.91831	0.587472	P17655;P17655-2	P17655;P17655-2	Calpain-2 catalytic subunit	CAPN2	sp|P17655|CAN2_HUMAN Calpain-2 catalytic subunit OS=Homo sapiens OX=9606 GN=CAPN2 PE=1 SV=6;sp|P17655-2|CAN2_HUMAN Isoform 2 of Calpain-2 catalytic subunit OS=Homo sapiens OX=9606 GN=CAPN2	Color2 [A=255, R=0, G=0, B=255]	7	4					15	15	15	22.6	22.6	22.6	79.994	0	52.619	2877500000	56	2	18.926	18.0812	18.9758	18.421	18.9595	18.527	18.998	18.4803	0.00120695	1.50261
+	2.81189	0.571903	P46020-3;P46020-2;P46020	P46020-3;P46020-2;P46020	Phosphorylase b kinase regulatory subunit alpha, skeletal muscle isoform	PHKA1	sp|P46020-3|KPB1_HUMAN Isoform 3 of Phosphorylase b kinase regulatory subunit alpha, skeletal muscle isoform OS=Homo sapiens OX=9606 GN=PHKA1;sp|P46020-2|KPB1_HUMAN Isoform 2 of Phosphorylase b kinase regulatory subunit alpha, skeletal muscle isoform OS=Ho	Color2 [A=255, R=0, G=0, B=255]	7	4					9	9	9	8.7	8.7	8.7	129.39	0	12.575	235930000	26	3	16.7722	15.8364	16.5837	16.1515	16.7527	16.2104	16.5285	16.1512	0.00154211	1.48648
+	2.86651	0.569829	P68036-3;P68036;P68036-2	P68036-3;P68036;P68036-2	Ubiquitin-conjugating enzyme E2 L3	UBE2L3	sp|P68036-3|UB2L3_HUMAN Isoform 3 of Ubiquitin-conjugating enzyme E2 L3 OS=Homo sapiens OX=9606 GN=UBE2L3;sp|P68036|UB2L3_HUMAN Ubiquitin-conjugating enzyme E2 L3 OS=Homo sapiens OX=9606 GN=UBE2L3 PE=1 SV=1;sp|P68036-2|UB2L3_HUMAN Isoform 2 of Ubiquitin-co	Color2 [A=255, R=0, G=0, B=255]	7	4					6	6	3	46.2	46.2	23.1	24.003	0	92.191	14651000000	43	3	21.2506	20.2892	20.9518	20.4853	21.0914	20.5913	20.9534	20.6021	0.00135986	1.48435
+	2.45853	0.568453	Q13232	Q13232	Nucleoside diphosphate kinase 3	NME3	sp|Q13232|NDK3_HUMAN Nucleoside diphosphate kinase 3 OS=Homo sapiens OX=9606 GN=NME3 PE=1 SV=2	Color2 [A=255, R=0, G=0, B=255]	7	4					3	3	3	18.3	18.3	18.3	19.015	0	4.5669	3432800000	14	1	19.7383	18.781	19.3899	18.9577	19.6518	19.2306	19.5677	19.1046	0.00347911	1.48293
+	2.60406	0.567056	Q15019;Q15019-2;Q15019-3	Q15019;Q15019-2;Q15019-3	Septin-2	2002-09-01	sp|Q15019|SEPT2_HUMAN Septin-2 OS=Homo sapiens OX=9606 GN=SEPTIN2 PE=1 SV=1;sp|Q15019-2|SEPT2_HUMAN Isoform 2 of Septin-2 OS=Homo sapiens OX=9606 GN=SEPTIN2;sp|Q15019-3|SEPT2_HUMAN Isoform 3 of Septin-2 OS=Homo sapiens OX=9606 GN=SEPTIN2	Color2 [A=255, R=0, G=0, B=255]	7	4					11	11	11	47.4	47.4	47.4	41.487	0	323.31	8671300000	95	3	20.1947	19.3725	20.1592	19.6314	20.3689	19.8364	20.1129	19.7271	0.00248849	1.4815
+	2.06618	0.566415	Q13617;Q13617-2	Q13617;Q13617-2	Cullin-2	CUL2	sp|Q13617|CUL2_HUMAN Cullin-2 OS=Homo sapiens OX=9606 GN=CUL2 PE=1 SV=2;sp|Q13617-2|CUL2_HUMAN Isoform 2 of Cullin-2 OS=Homo sapiens OX=9606 GN=CUL2	Color2 [A=255, R=0, G=0, B=255]	7	4					13	13	13	22.3	22.3	22.3	86.982	0	59.698	483300000	43	2	17.8935	16.8777	17.9119	17.1549	17.5018	17.2843	17.662	17.3867	0.00858659	1.48084
+	2.16769	0.565728	Q8WTS6	Q8WTS6	Histone-lysine N-methyltransferase SETD7	SETD7	sp|Q8WTS6|SETD7_HUMAN Histone-lysine N-methyltransferase SETD7 OS=Homo sapiens OX=9606 GN=SETD7 PE=1 SV=1	Color2 [A=255, R=0, G=0, B=255]	7	4					4	4	4	16.9	16.9	16.9	40.72	0	11.406	131420000	10	1	15.7745	14.7487	15.5996	15.1292	15.7468	15.3638	15.543	15.1594	0.00679684	1.48013
+	2.84883	0.564907	Q92878-2;Q92878;Q92878-3	Q92878-2;Q92878;Q92878-3	DNA repair protein RAD50	RAD50	sp|Q92878-2|RAD50_HUMAN Isoform 2 of DNA repair protein RAD50 OS=Homo sapiens OX=9606 GN=RAD50;sp|Q92878|RAD50_HUMAN DNA repair protein RAD50 OS=Homo sapiens OX=9606 GN=RAD50 PE=1 SV=1;sp|Q92878-3|RAD50_HUMAN Isoform 3 of DNA repair protein RAD50 OS=Homo s	Color2 [A=255, R=0, G=0, B=255]	7	4					7	7	7	6	6	6	154.59	0	10.285	434490000	26	3	16.9799	16.1239	16.9659	16.4205	17.0054	16.5855	16.8593	16.421	0.00141636	1.47929
+	2.44629	0.561605	P23528	P23528	Cofilin-1	CFL1	sp|P23528|COF1_HUMAN Cofilin-1 OS=Homo sapiens OX=9606 GN=CFL1 PE=1 SV=3	Color2 [A=255, R=0, G=0, B=255]	7	4					13	13	10	68.7	68.7	47.6	18.502	0	323.31	76483000000	198	1	22.5019	21.7793	22.4901	21.9459	22.6827	22.2452	22.3789	21.8367	0.00357859	1.47591
+	2.39533	0.559456	Q9Y303;Q9Y303-2;Q9Y303-3	Q9Y303;Q9Y303-2;Q9Y303-3	Putative N-acetylglucosamine-6-phosphate deacetylase	AMDHD2	sp|Q9Y303|NAGA_HUMAN N-acetylglucosamine-6-phosphate deacetylase OS=Homo sapiens OX=9606 GN=AMDHD2 PE=1 SV=2;sp|Q9Y303-2|NAGA_HUMAN Isoform 2 of N-acetylglucosamine-6-phosphate deacetylase OS=Homo sapiens OX=9606 GN=AMDHD2;sp|Q9Y303-3|NAGA_HUMAN Isoform 3	Color2 [A=255, R=0, G=0, B=255]	7	4					2	2	2	7.6	7.6	7.6	43.747	0	6.6804	157960000	8	3	14.9527	13.8981	14.6192	14.1093	14.576	14.2929	14.5686	14.1784	0.00402409	1.47371
+	2.98325	0.557664	Q5VZK9-2;Q5VZK9;Q5VZK9-4;Q5VZK9-3	Q5VZK9-2;Q5VZK9	Leucine-rich repeat-containing protein 16A	LRRC16A	sp|Q5VZK9-2|CARL1_HUMAN Isoform 2 of F-actin-uncapping protein LRRC16A OS=Homo sapiens OX=9606 GN=CARMIL1;sp|Q5VZK9|CARL1_HUMAN F-actin-uncapping protein LRRC16A OS=Homo sapiens OX=9606 GN=CARMIL1 PE=1 SV=1	Color2 [A=255, R=0, G=0, B=255]	7	4					6	6	6	6	6	6	147.09	0	15.961	99706000	15	4	15.1615	14.2846	14.818	14.3803	14.9741	14.3672	14.8438	14.5347	0.00103933	1.47188
+	3.02076	0.551996	Q6SZW1;Q6SZW1-2	Q6SZW1;Q6SZW1-2	Sterile alpha and TIR motif-containing protein 1	SARM1	sp|Q6SZW1|SARM1_HUMAN Sterile alpha and TIR motif-containing protein 1 OS=Homo sapiens OX=9606 GN=SARM1 PE=1 SV=1;sp|Q6SZW1-2|SARM1_HUMAN Isoform 2 of Sterile alpha and TIR motif-containing protein 1 OS=Homo sapiens OX=9606 GN=SARM1	Color2 [A=255, R=0, G=0, B=255]	7	4					9	9	9	14.1	14.1	14.1	79.387	0	9.2719	110990000	18	2	15.5131	14.8553	15.6792	15.0086	15.683	15.2285	15.5124	15.0873	0.000953322	1.46611
+	2.37413	0.55109	Q92616	Q92616	Translational activator GCN1	GCN1L1	sp|Q92616|GCN1_HUMAN eIF-2-alpha kinase activator GCN1 OS=Homo sapiens OX=9606 GN=GCN1 PE=1 SV=6	Color2 [A=255, R=0, G=0, B=255]	7	4					26	26	25	12.1	12.1	11.7	292.75	0	155.81	577850000	66	1	18.2277	17.3137	18.1305	17.6341	18.296	17.8186	18.0893	17.7727	0.00422547	1.46519
+	2.16364	0.550822	O60610-2;O60610-3;O60610	O60610-2;O60610-3;O60610	Protein diaphanous homolog 1	DIAPH1	sp|O60610-2|DIAP1_HUMAN Isoform 2 of Protein diaphanous homolog 1 OS=Homo sapiens OX=9606 GN=DIAPH1;sp|O60610-3|DIAP1_HUMAN Isoform 3 of Protein diaphanous homolog 1 OS=Homo sapiens OX=9606 GN=DIAPH1;sp|O60610|DIAP1_HUMAN Protein diaphanous homolog 1 OS=Ho	Color2 [A=255, R=0, G=0, B=255]	7	4					7	7	7	7.2	7.2	7.2	138.91	0	11.488	147000000	20	3	15.7548	14.7086	15.5796	15.2613	15.6584	15.1207	15.5335	15.2324	0.00686063	1.46492
+	2.6563	0.548134	Q5T8P6-2;Q5T8P6;Q5T8P6-3;Q5T8P6-5;Q5T8P6-4;Q5T8P6-6	Q5T8P6-2;Q5T8P6;Q5T8P6-3;Q5T8P6-5;Q5T8P6-4	RNA-binding protein 26	RBM26	sp|Q5T8P6-2|RBM26_HUMAN Isoform 2 of RNA-binding protein 26 OS=Homo sapiens OX=9606 GN=RBM26;sp|Q5T8P6|RBM26_HUMAN RNA-binding protein 26 OS=Homo sapiens OX=9606 GN=RBM26 PE=1 SV=3;sp|Q5T8P6-3|RBM26_HUMAN Isoform 3 of RNA-binding protein 26 OS=Homo sapiens	Color2 [A=255, R=0, G=0, B=255]	7	4					14	14	13	16.3	16.3	15.1	111.02	0	29.14	749030000	47	6	17.9211	17.011	17.7562	17.2867	17.8862	17.4062	17.793	17.46	0.0022065	1.46219
+	2.65896	0.543949	Q8N8S7-3;Q8N8S7-2;Q8N8S7	Q8N8S7-3;Q8N8S7-2;Q8N8S7	Protein enabled homolog	ENAH	sp|Q8N8S7-3|ENAH_HUMAN Isoform 3 of Protein enabled homolog OS=Homo sapiens OX=9606 GN=ENAH;sp|Q8N8S7-2|ENAH_HUMAN Isoform 2 of Protein enabled homolog OS=Homo sapiens OX=9606 GN=ENAH;sp|Q8N8S7|ENAH_HUMAN Protein enabled homolog OS=Homo sapiens OX=9606 GN=	Color2 [A=255, R=0, G=0, B=255]	7	4					7	7	7	17.3	17.3	17.3	60.348	0	43.307	342740000	15	3	16.4436	15.5152	16.2433	15.8919	16.3866	15.9415	16.2995	15.8487	0.00219303	1.45796
+	2.31351	0.541426	Q8N8A2;Q8N8A2-2;Q8N8A2-4;Q8N8A2-5;Q8N8A2-3	Q8N8A2;Q8N8A2-2;Q8N8A2-4;Q8N8A2-5;Q8N8A2-3	Serine/threonine-protein phosphatase 6 regulatory ankyrin repeat subunit B	ANKRD44	sp|Q8N8A2|ANR44_HUMAN Serine/threonine-protein phosphatase 6 regulatory ankyrin repeat subunit B OS=Homo sapiens OX=9606 GN=ANKRD44 PE=1 SV=3;sp|Q8N8A2-2|ANR44_HUMAN Isoform 2 of Serine/threonine-protein phosphatase 6 regulatory ankyrin repeat subunit B OS	Color2 [A=255, R=0, G=0, B=255]	7	4					5	5	3	6.6	6.6	3.8	107.6	0	12.82	91714000	12	5	14.3042	13.508	14.3118	13.712	14.4392	13.8953	14.2908	14.065	0.00485831	1.45541
+	3.28182	0.538718	P48059;P48059-4;P48059-2;P48059-5;P48059-3;Q7Z4I7-4;Q7Z4I7-3;Q7Z4I7;Q7Z4I7-5;Q7Z4I7-2;P0CW19-2	P48059;P48059-4;P48059-2;P48059-5;P48059-3;Q7Z4I7-4;Q7Z4I7-3;Q7Z4I7;Q7Z4I7-5;Q7Z4I7-2	LIM and senescent cell antigen-like-containing domain protein 1;LIM and senescent cell antigen-like-containing domain protein 2	LIMS1;LIMS2	sp|P48059|LIMS1_HUMAN LIM and senescent cell antigen-like-containing domain protein 1 OS=Homo sapiens OX=9606 GN=LIMS1 PE=1 SV=4;sp|P48059-4|LIMS1_HUMAN Isoform 4 of LIM and senescent cell antigen-like-containing domain protein 1 OS=Homo sapiens OX=9606 GN	Color2 [A=255, R=0, G=0, B=255]	7	4					6	6	6	24.6	24.6	24.6	37.251	0	16.005	318370000	17	11	17.9617	17.2462	17.9432	17.3876	18.0311	17.5625	17.8064	17.3911	0.000522611	1.45268
+	2.13678	0.538189	Q66K14-2;Q66K14	Q66K14-2;Q66K14	TBC1 domain family member 9B	TBC1D9B	sp|Q66K14-2|TBC9B_HUMAN Isoform 2 of TBC1 domain family member 9B OS=Homo sapiens OX=9606 GN=TBC1D9B;sp|Q66K14|TBC9B_HUMAN TBC1 domain family member 9B OS=Homo sapiens OX=9606 GN=TBC1D9B PE=1 SV=3	Color2 [A=255, R=0, G=0, B=255]	7	4					7	7	6	7.6	7.6	6.7	138.67	0	12.323	97787000	14	2	14.4197	13.5675	14.1918	13.7302	14.5371	14.0568	14.3538	13.9951	0.00729826	1.45215
+	2.54133	0.530859	Q9Y262-2;Q9Y262	Q9Y262-2;Q9Y262	Eukaryotic translation initiation factor 3 subunit L	EIF3L	sp|Q9Y262-2|EIF3L_HUMAN Isoform 2 of Eukaryotic translation initiation factor 3 subunit L OS=Homo sapiens OX=9606 GN=EIF3L;sp|Q9Y262|EIF3L_HUMAN Eukaryotic translation initiation factor 3 subunit L OS=Homo sapiens OX=9606 GN=EIF3L PE=1 SV=1	Color2 [A=255, R=0, G=0, B=255]	7	4					18	18	18	39.5	39.5	39.5	61.013	0	265.26	2772400000	80	2	19.954	19.0406	19.6941	19.2762	19.8602	19.468	19.8147	19.4147	0.00287522	1.44479
+	2.46385	0.527224	O15305;O15305-2	O15305;O15305-2	Phosphomannomutase 2	PMM2	sp|O15305|PMM2_HUMAN Phosphomannomutase 2 OS=Homo sapiens OX=9606 GN=PMM2 PE=1 SV=1;sp|O15305-2|PMM2_HUMAN Isoform 2 of Phosphomannomutase 2 OS=Homo sapiens OX=9606 GN=PMM2	Color2 [A=255, R=0, G=0, B=255]	7	4					5	5	4	26.4	26.4	18.3	28.082	0	43.46	468920000	18	2	16.7772	15.8911	16.3941	16.1035	16.7273	16.2385	16.5901	16.1467	0.00343678	1.44115
+	2.49394	0.526428	A6NDU8	A6NDU8	UPF0600 protein C5orf51	C5orf51	sp|A6NDU8|CE051_HUMAN UPF0600 protein C5orf51 OS=Homo sapiens OX=9606 GN=C5orf51 PE=1 SV=1	Color2 [A=255, R=0, G=0, B=255]	7	4					6	6	6	23.1	23.1	23.1	33.62	0	30.724	290110000	15	1	15.2819	14.5844	15.1674	14.5071	15.3511	14.8602	14.9913	14.7343	0.00320675	1.44036
+	2.48222	0.52229	O14974-4;O14974-3;O14974;O14974-5;O14974-2	O14974-4;O14974-3;O14974;O14974-5;O14974-2	Protein phosphatase 1 regulatory subunit 12A	PPP1R12A	sp|O14974-4|MYPT1_HUMAN Isoform 4 of Protein phosphatase 1 regulatory subunit 12A OS=Homo sapiens OX=9606 GN=PPP1R12A;sp|O14974-3|MYPT1_HUMAN Isoform 3 of Protein phosphatase 1 regulatory subunit 12A OS=Homo sapiens OX=9606 GN=PPP1R12A;sp|O14974|MYPT1_HUMA	Color2 [A=255, R=0, G=0, B=255]	7	4					9	9	9	11.7	11.7	11.7	109.1	0	85.68	377970000	18	5	16.0002	15.1158	15.9081	15.3964	15.8986	15.6314	15.8366	15.4108	0.00329445	1.43623
+	2.26602	0.518672	P52907	P52907	F-actin-capping protein subunit alpha-1	CAPZA1	sp|P52907|CAZA1_HUMAN F-actin-capping protein subunit alpha-1 OS=Homo sapiens OX=9606 GN=CAPZA1 PE=1 SV=3	Color2 [A=255, R=0, G=0, B=255]	7	4					6	4	4	34.6	25.2	25.2	32.922	0	141.58	1786900000	44	1	18.1516	17.2208	18.0649	17.6079	18.1295	17.703	17.957	17.6967	0.00541981	1.43264
+	2.39716	0.508199	O60218;C9JRZ8;C9JRZ8-2	O60218;C9JRZ8;C9JRZ8-2	Aldo-keto reductase family 1 member B10;Aldo-keto reductase family 1 member B15	AKR1B10;AKR1B15	sp|O60218|AK1BA_HUMAN Aldo-keto reductase family 1 member B10 OS=Homo sapiens OX=9606 GN=AKR1B10 PE=1 SV=2;sp|C9JRZ8|AK1BF_HUMAN Aldo-keto reductase family 1 member B15 OS=Homo sapiens OX=9606 GN=AKR1B15 PE=1 SV=2;sp|C9JRZ8-2|AK1BF_HUMAN Isoform 2 of Aldo-	Color2 [A=255, R=0, G=0, B=255]	7	4					2	2	2	5.4	5.4	5.4	36.019	0.00023759	2.5528	801220000	10	3	18.9817	18.173	18.8917	18.4189	19.059	18.5706	18.92	18.6571	0.00400721	1.42227
+	2.27786	0.505054	Q13596;Q13596-2;Q13596-3	Q13596;Q13596-2;Q13596-3	Sorting nexin-1	SNX1	sp|Q13596|SNX1_HUMAN Sorting nexin-1 OS=Homo sapiens OX=9606 GN=SNX1 PE=1 SV=3;sp|Q13596-2|SNX1_HUMAN Isoform 1A of Sorting nexin-1 OS=Homo sapiens OX=9606 GN=SNX1;sp|Q13596-3|SNX1_HUMAN Isoform 3 of Sorting nexin-1 OS=Homo sapiens OX=9606 GN=SNX1	Color2 [A=255, R=0, G=0, B=255]	7	4					13	13	11	28.9	28.9	24.9	59.069	0	141.87	1770400000	60	3	18.8418	18.0582	18.8218	18.3317	18.949	18.5956	18.7335	18.3406	0.00527396	1.41918
+	2.79806	0.493061	Q96PY5;Q96PY5-3;Q8IVF7-2;Q8IVF7-3;Q8IVF7	Q96PY5;Q96PY5-3;Q8IVF7-2;Q8IVF7-3;Q8IVF7	Formin-like protein 2;Formin-like protein 3	FMNL2;FMNL3	sp|Q96PY5|FMNL2_HUMAN Formin-like protein 2 OS=Homo sapiens OX=9606 GN=FMNL2 PE=1 SV=3;sp|Q96PY5-3|FMNL2_HUMAN Isoform 2 of Formin-like protein 2 OS=Homo sapiens OX=9606 GN=FMNL2;sp|Q8IVF7-2|FMNL3_HUMAN Isoform 2 of Formin-like protein 3 OS=Homo sapiens OX	Color2 [A=255, R=0, G=0, B=255]	7	4					3	3	3	3.4	3.4	3.4	123.32	0	5.2599	81875000	11	5	14.0625	13.3428	13.9767	13.3528	13.9496	13.674	13.9728	13.6197	0.00159198	1.40743
+	2.31153	0.492737	Q7L1Q6;Q7L1Q6-4;Q7L1Q6-3;Q7L1Q6-2	Q7L1Q6;Q7L1Q6-4;Q7L1Q6-3;Q7L1Q6-2	Basic leucine zipper and W2 domain-containing protein 1	BZW1	sp|Q7L1Q6|BZW1_HUMAN Basic leucine zipper and W2 domain-containing protein 1 OS=Homo sapiens OX=9606 GN=BZW1 PE=1 SV=1;sp|Q7L1Q6-4|BZW1_HUMAN Isoform 4 of Basic leucine zipper and W2 domain-containing protein 1 OS=Homo sapiens OX=9606 GN=BZW1;sp|Q7L1Q6-3|B	Color2 [A=255, R=0, G=0, B=255]	7	4					11	10	10	27.9	26.3	26.3	48.043	0	40.321	1413000000	45	4	18.6123	17.7576	18.3585	17.9296	18.4864	18.1629	18.2615	17.8977	0.00488059	1.40711
+	2.49379	0.483376	O15357;O15357-2;Q92835-3;Q92835-2;Q92835	O15357;O15357-2	Phosphatidylinositol 3,4,5-trisphosphate 5-phosphatase 2	INPPL1	sp|O15357|SHIP2_HUMAN Phosphatidylinositol 3,4,5-trisphosphate 5-phosphatase 2 OS=Homo sapiens OX=9606 GN=INPPL1 PE=1 SV=2;sp|O15357-2|SHIP2_HUMAN Isoform 2 of Phosphatidylinositol 3,4,5-trisphosphate 5-phosphatase 2 OS=Homo sapiens OX=9606 GN=INPPL1	Color2 [A=255, R=0, G=0, B=255]	7	4					9	9	9	9.6	9.6	9.6	138.6	0	14.416	125870000	18	5	15.1158	14.3691	15.1677	14.6735	15.1912	14.8062	15.067	14.7594	0.00320779	1.39801
+	2.47985	0.478857	Q93100-4;Q93100-2;Q93100-3;Q93100	Q93100-4;Q93100-2;Q93100-3;Q93100	Phosphorylase b kinase regulatory subunit beta	PHKB	sp|Q93100-4|KPBB_HUMAN Isoform 4 of Phosphorylase b kinase regulatory subunit beta OS=Homo sapiens OX=9606 GN=PHKB;sp|Q93100-2|KPBB_HUMAN Isoform 2 of Phosphorylase b kinase regulatory subunit beta OS=Homo sapiens OX=9606 GN=PHKB;sp|Q93100-3|KPBB_HUMAN Iso	Color2 [A=255, R=0, G=0, B=255]	7	4					4	4	4	4.7	4.7	4.7	123.82	0	20.287	264540000	21	4	16.3943	15.8094	16.3901	15.9347	16.6585	16.1784	16.389	15.994	0.00331242	1.39364
+	2.55326	0.466368	Q96GX9;Q96GX9-3	Q96GX9;Q96GX9-3	Methylthioribulose-1-phosphate dehydratase	APIP	sp|Q96GX9|MTNB_HUMAN Methylthioribulose-1-phosphate dehydratase OS=Homo sapiens OX=9606 GN=APIP PE=1 SV=1;sp|Q96GX9-3|MTNB_HUMAN Isoform 2 of Methylthioribulose-1-phosphate dehydratase OS=Homo sapiens OX=9606 GN=APIP	Color2 [A=255, R=0, G=0, B=255]	7	4					4	4	4	20.2	20.2	20.2	27.125	0	12.651	628200000	29	2	18.1696	17.5104	18.0068	17.7316	18.3189	17.8469	18.1167	17.6577	0.00279727	1.38163
+	2.59118	0.465463	O95747	O95747	Serine/threonine-protein kinase OSR1	OXSR1	sp|O95747|OXSR1_HUMAN Serine/threonine-protein kinase OSR1 OS=Homo sapiens OX=9606 GN=OXSR1 PE=1 SV=1	Color2 [A=255, R=0, G=0, B=255]	7	4					7	7	5	15	15	11.6	58.022	0	51.477	589820000	34	1	17.2602	16.4854	17.1235	16.765	17.2436	16.8941	17.1109	16.732	0.0025634	1.38076
+	2.67727	0.463187	O00505	O00505	Importin subunit alpha-4	KPNA3	sp|O00505|IMA4_HUMAN Importin subunit alpha-4 OS=Homo sapiens OX=9606 GN=KPNA3 PE=1 SV=2	Color2 [A=255, R=0, G=0, B=255]	7	4					6	4	4	15.2	10.7	10.7	57.81	0	41.837	1093700000	26	1	17.6804	16.9055	17.4067	17.0616	17.5229	17.2463	17.5083	17.0521	0.00210247	1.37858
+	2.5201	0.444162	O95881	O95881	Thioredoxin domain-containing protein 12	TXNDC12	sp|O95881|TXD12_HUMAN Thioredoxin domain-containing protein 12 OS=Homo sapiens OX=9606 GN=TXNDC12 PE=1 SV=1	Color2 [A=255, R=0, G=0, B=255]	7	4					2	2	2	14	14	14	19.206	0	13.17	520500000	10	1	17.713	16.9948	17.523	17.2657	17.7696	17.3336	17.6444	17.2792	0.00301926	1.36052
+	3.19753	0.389318	Q9Y282-2;Q9Y282;Q9Y282-3	Q9Y282-2;Q9Y282;Q9Y282-3	Endoplasmic reticulum-Golgi intermediate compartment protein 3	ERGIC3	sp|Q9Y282-2|ERGI3_HUMAN Isoform 2 of Endoplasmic reticulum-Golgi intermediate compartment protein 3 OS=Homo sapiens OX=9606 GN=ERGIC3;sp|Q9Y282|ERGI3_HUMAN Endoplasmic reticulum-Golgi intermediate compartment protein 3 OS=Homo sapiens OX=9606 GN=ERGIC3 PE=	Color2 [A=255, R=0, G=0, B=255]	7	4					2	2	2	10.9	10.9	10.9	26.154	0	3.3459	143710000	6	3	16.3588	15.8669	16.2492	16.0483	16.4431	16.0385	16.3894	15.9296	0.000634555	1.30977
+	2.12624	-0.741304	Q8WTR4-5;Q8WTR4-4;Q8WTR4-3;Q8WTR4-2;Q8WTR4	Q8WTR4-5;Q8WTR4-4;Q8WTR4-3;Q8WTR4-2;Q8WTR4	Glycerophosphodiester phosphodiesterase domain-containing protein 5	GDPD5	sp|Q8WTR4-5|GDPD5_HUMAN Isoform 5 of Glycerophosphodiester phosphodiesterase domain-containing protein 5 OS=Homo sapiens OX=9606 GN=GDPD5;sp|Q8WTR4-4|GDPD5_HUMAN Isoform 4 of Glycerophosphodiester phosphodiesterase domain-containing protein 5 OS=Homo sapie	Color2 [A=255, R=0, G=0, B=255]	7	4					3	3	3	6.1	6.1	6.1	40.577	0	5.1928	19218000	8	5	13.5696	13.9968	13.1491	14.0293	13.1613	14.2949	13.8225	14.3468	0.00747751	0.598198
+	2.14252	-0.797948	P02786	P02786	Transferrin receptor protein 1;Transferrin receptor protein 1, serum form	TFRC	sp|P02786|TFR1_HUMAN Transferrin receptor protein 1 OS=Homo sapiens OX=9606 GN=TFRC PE=1 SV=2	Color2 [A=255, R=0, G=0, B=255]	7	4					2	2	2	2.4	2.4	2.4	84.87	0	7.967	119780000	7	1	14.2294	14.4617	13.7403	14.8124	14.1815	15.1116	14.21	15.1673	0.00720251	0.575167
+	2.02868	-1.09886	Q8IUA7;Q8IUA7-4;Q8IUA7-3	Q8IUA7;Q8IUA7-4;Q8IUA7-3	ATP-binding cassette sub-family A member 9	ABCA9	sp|Q8IUA7|ABCA9_HUMAN ATP-binding cassette sub-family A member 9 OS=Homo sapiens OX=9606 GN=ABCA9 PE=1 SV=1;sp|Q8IUA7-4|ABCA9_HUMAN Isoform 4 of ATP-binding cassette sub-family A member 9 OS=Homo sapiens OX=9606 GN=ABCA9;sp|Q8IUA7-3|ABCA9_HUMAN Isoform 3 o	Color2 [A=255, R=0, G=0, B=255]	7	4					2	2	2	1.5	1.5	1.5	184.36	0	4.7979	82668000	8	3	13.961	15.4911	14.8265	16.2247	14.4511	15.4104	14.7221	15.2298	0.00936093	0.466885
+	1.65627	-1.11775	Q13277-2;Q13277-3;Q13277	Q13277-2;Q13277-3;Q13277	Syntaxin-3	STX3	sp|Q13277-2|STX3_HUMAN Isoform B of Syntaxin-3 OS=Homo sapiens OX=9606 GN=STX3;sp|Q13277-3|STX3_HUMAN Isoform 3 of Syntaxin-3 OS=Homo sapiens OX=9606 GN=STX3;sp|Q13277|STX3_HUMAN Syntaxin-3 OS=Homo sapiens OX=9606 GN=STX3 PE=1 SV=3	Color2 [A=255, R=0, G=0, B=255]	7	4					9	9	9	30.2	30.2	30.2	28.86	0	102.24	5125800000	29	3	19.0796	20.3329	18.7606	20.6159	19.5762	20.5799	20.3868	20.7455	0.0220661	0.460812
+	2.59756	-1.32712	Q96BW9-3;Q96BW9-2;Q96BW9	Q96BW9-3;Q96BW9-2	Phosphatidate cytidylyltransferase, mitochondrial	TAMM41	sp|Q96BW9-3|TAM41_HUMAN Isoform 3 of Phosphatidate cytidylyltransferase, mitochondrial OS=Homo sapiens OX=9606 GN=TAMM41;sp|Q96BW9-2|TAM41_HUMAN Isoform 2 of Phosphatidate cytidylyltransferase, mitochondrial OS=Homo sapiens OX=9606 GN=TAMM41	Color2 [A=255, R=0, G=0, B=255]	7	4					3	3	3	9.5	9.5	9.5	38.078	0	6.5443	147780000	8	3	14.3975	15.7238	14.2972	15.9817	15.0072	16.4132	15.2146	16.1063	0.00252603	0.398564
+	2.0073	-1.34262	Q13491-4;Q13491-3	Q13491-4;Q13491-3	Neuronal membrane glycoprotein M6-b	GPM6B	sp|Q13491-4|GPM6B_HUMAN Isoform 4 of Neuronal membrane glycoprotein M6-b OS=Homo sapiens OX=9606 GN=GPM6B;sp|Q13491-3|GPM6B_HUMAN Isoform 3 of Neuronal membrane glycoprotein M6-b OS=Homo sapiens OX=9606 GN=GPM6B	Color2 [A=255, R=0, G=0, B=255]	7	4					4	4	2	16.5	16.5	6.7	36.219	0	85.725	3482700000	24	2	18.7424	20.42	19.0316	20.78	19.7854	20.9017	20.2027	21.0309	0.00983326	0.394303
+	1.67908	-1.45943	O15354	O15354	Prosaposin receptor GPR37	GPR37	sp|O15354|GPR37_HUMAN Prosaposin receptor GPR37 OS=Homo sapiens OX=9606 GN=GPR37 PE=1 SV=2	Color2 [A=255, R=0, G=0, B=255]	7	4					2	2	2	5.7	5.7	5.7	67.113	0	13.378	275730000	12	1	13.9841	16.2994	14.6175	16.4742	15.7972	16.8268	15.8375	16.4737	0.0209372	0.363637
+	1.56222	-1.674	P51160	P51160	Cone cGMP-specific 3,5-cyclic phosphodiesterase subunit alpha	PDE6C	sp|P51160|PDE6C_HUMAN Cone cGMP-specific 3,5-cyclic phosphodiesterase subunit alpha OS=Homo sapiens OX=9606 GN=PDE6C PE=1 SV=2	Color2 [A=255, R=0, G=0, B=255]	7	4					15	14	14	18.5	17.5	17.5	99.146	0	57.669	1383300000	65	1	16.439	19.0549	16.7345	19.1436	17.9312	19.2743	18.9399	19.2678	0.027402	0.313383
+	1.43854	-1.69537	P07196	P07196	Neurofilament light polypeptide	NEFL	sp|P07196|NFL_HUMAN Neurofilament light polypeptide OS=Homo sapiens OX=9606 GN=NEFL PE=1 SV=3	Color2 [A=255, R=0, G=0, B=255]	7	4					18	17	16	39.2	37.6	35.5	61.516	0	323.31	20489000000	201	1	18.4511	21.0481	18.5688	20.7804	20.4225	21.7532	20.7076	21.3497	0.03643	0.308775
+	1.40057	-1.89093	P08100	P08100	Rhodopsin	RHO	sp|P08100|OPSD_HUMAN Rhodopsin OS=Homo sapiens OX=9606 GN=RHO PE=1 SV=1	Color2 [A=255, R=0, G=0, B=255]	7	4					2	2	2	6.6	6.6	6.6	38.892	0	11.828	4352000000	35	1	16.4042	19.3626	16.3937	19.4411	18.2127	19.3763	19.3118	19.7063	0.0397587	0.269633
+	1.40344	-2.21599	P0DN78;P0DN77;P04001;P04000	P0DN78;P0DN77;P04001;P04000	Medium-wave-sensitive opsin 1;Long-wave-sensitive opsin 1	OPN1MW;OPN1LW	sp|P0DN78|OPSG3_HUMAN Medium-wave-sensitive opsin 3 OS=Homo sapiens OX=9606 GN=OPN1MW3 PE=3 SV=1;sp|P0DN77|OPSG2_HUMAN Medium-wave-sensitive opsin 2 OS=Homo sapiens OX=9606 GN=OPN1MW2 PE=3 SV=1;sp|P04001|OPSG_HUMAN Medium-wave-sensitive opsin 1 OS=Homo sap	Color2 [A=255, R=0, G=0, B=255]	7	4					3	3	3	7.7	7.7	7.7	40.584	0	3.5821	5540600000	9	4	15.9446	19.9518	16.8991	19.9912	18.5598	19.9504	19.7306	20.1047	0.0394966	0.215239
+	1.90301	-2.26916	P10745	P10745	Retinol-binding protein 3	RBP3	sp|P10745|RET3_HUMAN Retinol-binding protein 3 OS=Homo sapiens OX=9606 GN=RBP3 PE=1 SV=2	Color2 [A=255, R=0, G=0, B=255]	7	4					7	7	7	5.9	5.9	5.9	135.36	0	30.725	11090000000	69	1	18.4307	21.5745	18.4918	21.5282	19.9504	22.0061	21.0659	21.9067	0.0125024	0.207451
