# Supplementary material for: Proteome Analysis of Aflibercept Intervention in Experimental Central Retinal Vein Occlusion
Source: Molecules. 2022 May 24;27(11):3360. doi: 10.3390/molecules27113360 (PMC9182497; doi:10.3390/molecules27113360)
Supplement: Supplementary file 1 [file molecules-27-03360-s001.zip › Table S5 -all successfully assigned proteins in the proteome study of the aflibercept intervention.xlsx]

## Sheet: Ark1
Significant	#NAME?	Difference	T: Protein IDs	T: Majority protein IDs	T: Protein names	T: Gene names	T: id	Symbol color	Symbol type	Symbol size	Show label	N: Peptides	N: Razor + unique peptides	N: Unique peptides	N: Sequence coverage [%]	N: Unique + razor sequence coverage [%]	N: Unique sequence coverage [%]	N: Mol. weight [kDa]	N: Q-value	N: Score	N: Intensity	N: MS/MS count	2 Project8_Gr1	3 Project8_Gr1	4 Project8_Gr1	5 Project8_Gr1	6 Project8_Gr1	7 Project8_Gr1	8 Project8_Gr1	9 Project8_Gr1	2 Project8_Gr2	3 Project8_Gr2	4 Project8_Gr2	5 Project8_Gr2	6 Project8_Gr2	7 Project8_Gr2	8 Project8_Gr2	9 Project8_Gr2	P-value	Fold change
	0.31268	-0.129799	A0A024RBG1;Q9NZJ9;Q9NZJ9-2;Q9NZJ9-3;Q8NFP7	A0A024RBG1;Q9NZJ9;Q9NZJ9-2	Diphosphoinositol polyphosphate phosphohydrolase 2	NUDT4	0	Color2 [A=255, R=169, G=169, B=169]	1	4		3	3	2	26	26	21	20.434	0	23.985	337420000	7	15.726	15.6965	16.2037	16.4658	16.4243	16.4657	15.6696	15.832	15.7906	15.7588	15.7258	16.5416	15.8313	15.5027	15.5551	15.7016	0.486766	0.913959
	0.0984653	0.136868	A0A075B6P5;A0A087WW87;P01615;P01614;A2NJV5;A0A0A0MRZ7;A0A075B6S6;A0A075B6S2;P06310	A0A075B6P5;A0A087WW87;P01615;P01614;A2NJV5;A0A0A0MRZ7;A0A075B6S6;A0A075B6S2;P06310	Ig kappa chain V-II region FR;Ig kappa chain V-II region Cum;Ig kappa chain V-II region RPMI 6410	IGKV2D-28;IGKV2-40;IGKV A18;IGKV2D-26;IGKV2D-30;IGKV2D-29	1	Color2 [A=255, R=169, G=169, B=169]	1	4		2	2	2	16.7	16.7	16.7	12.957	0	6.7403	1938000000	10	17.0535	16.3416	17.9826	18.2232	17.867	17.8047	15.9263	16.2321	15.5077	16.0983	15.131	15.6874	16.9704	15.8563	16.186	15.286	0.79714	1.09952
	0.259588	-0.0786852	P0DPI2;A0A0B4J2D5;P0DPI2-2;A0A0B4J2D5-2	P0DPI2;A0A0B4J2D5;P0DPI2-2;A0A0B4J2D5-2			2	Color2 [A=255, R=169, G=169, B=169]	1	4		2	2	2	9.3	9.3	9.3	28.17	0	11.515	778150000	6	16.1076	16.3003	16.2104	15.9599	16.1543	16.2959	16.3519	16.3722	15.6284	15.8081	16.0786	16.5557	15.9902	15.7313	15.9203	16.0477	0.550062	0.94692
	0.0431671	0.0140576	A0AVT1;A0AVT1-2;A0AVT1-4;A0AVT1-3	A0AVT1;A0AVT1-2	Ubiquitin-like modifier-activating enzyme 6	UBA6	4	Color2 [A=255, R=169, G=169, B=169]	1	4		10	10	10	9.1	9.1	9.1	117.97	0	21.47	415770000	17	18.1575	18.1715	18.5756	17.7286	18.4175	18.56	18.148	18.3654	18.1431	18.1459	18.0243	18.4103	18.0301	17.9505	18.1017	18.1533	0.905384	1.00979
	0.0994186	0.0232799	A0FGR8-2;A0FGR8;A0FGR8-6;A0FGR8-5	A0FGR8-2;A0FGR8;A0FGR8-6	Extended synaptotagmin-2	ESYT2	5	Color2 [A=255, R=169, G=169, B=169]	1	4		4	4	2	6.2	6.2	2.8	98.9	0	11.646	199440000	9	17.4177	17.0821	17.2742	17.287	17.0397	17.3613	16.9167	16.9868	17.0285	17.0199	17.1037	17.2839	17.0886	16.7786	17.204	17.0871	0.795392	1.01627
	0.102221	-0.0383511	A0P8Z5;Q96RL1-3;Q96RL1	A0P8Z5			7	Color2 [A=255, R=169, G=169, B=169]	1	4		3	3	3	4.6	4.6	4.6	79.862	0	6.1311	52282000	4	16.4237	16.3106	16.9312	16.2302	16.9364	17.2448	16.6595	16.9459	16.8012	16.9473	16.8773	17.1114	16.7653	16.7164	16.6612	16.8562	0.790276	0.973767
	0.0653685	0.0163631	A1E295;P07858	A1E295			8	Color2 [A=255, R=169, G=169, B=169]	1	4		8	8	8	25.1	25.1	25.1	36.9	0	43.116	2128600000	30	20.1678	20.1053	20.6723	20.2606	20.4137	20.5316	20.0239	20.2023	20.3982	20.3493	20.2445	20.502	20.1628	20.1566	20.294	20.1385	0.860263	1.01141
	0.123292	-0.0379016	A1L0T0	A1L0T0	Acetolactate synthase-like protein	ILVBL	9	Color2 [A=255, R=169, G=169, B=169]	1	4		3	3	3	8.5	8.5	8.5	67.867	0	62.071	178550000	11	17.4622	17.4267	17.7708	17.2116	17.6193	17.977	17.2406	17.725	17.4604	17.3677	17.3835	17.7133	17.3162	17.1189	17.4074	17.4232	0.75285	0.974071
	0.0507056	0.0257336	A1X283	A1X283	SH3 and PX domain-containing protein 2B	SH3PXD2B	10	Color2 [A=255, R=169, G=169, B=169]	1	4		4	4	4	4.6	4.6	4.6	101.58	0	6.9378	96555000	5	16.6639	16.469	16.8049	16.0592	16.4161	16.9937	15.8989	16.0858	16.1869	16.0445	16.1256	16.5248	15.9616	15.6555	16.2012	16.2207	0.889804	1.018
	0.160004	-0.0547423	A1XQR7	A1XQR7			12	Color2 [A=255, R=169, G=169, B=169]	1	4		5	5	5	50	50	50	13.322	0	7.3622	1388000000	10	19.4505	19.6762	19.4802	19.1941	19.5574	19.3765	19.497	19.7997	19.6263	19.4845	19.9502	20.3276	19.4261	19.4444	19.5308	19.6534	0.691825	0.962766
	0.434586	-0.219203	A1XQR9;P62304	A1XQR9;P62304	Small nuclear ribonucleoprotein E	SNRPE	13	Color2 [A=255, R=169, G=169, B=169]	1	4		3	3	3	38	38	38	10.818	0	5.0899	444900000	8	17.5629	17.9711	18.1436	18.0936	17.9781	17.8562	17.7418	17.9819	17.7187	17.5841	17.7762	19.4093	17.8431	17.428	17.3675	17.5611	0.367632	0.85904
	0.5356	-0.44842	A1XQT2	A1XQT2			15	Color2 [A=255, R=169, G=169, B=169]	1	4		3	3	3	40.8	40.8	40.8	8.8001	0	4.6515	1101700000	9	18.1284	18.631	18.6169	18.7072	18.6626	18.8518	19.1646	18.9333	18.6936	18.6205	18.7319	21.8757	18.9742	18.5589	18.5382	18.9194	0.29134	0.732845
	0.176512	-0.0406663	A1XQU1;Q99436;Q99436-2	A1XQU1;Q99436	Proteasome subunit beta type-7	PSMB7	16	Color2 [A=255, R=169, G=169, B=169]	1	4		7	7	7	27.1	27.1	27.1	29.98	0	20.443	1771000000	24	19.694	19.529	19.9375	19.6754	19.7872	19.9915	19.49	19.6768	19.5635	19.6118	19.4164	19.9127	19.5318	19.3768	19.6881	19.6599	0.666021	0.972206
	0.405416	-0.0815144	A1XQU3;P50914	A1XQU3;P50914	60S ribosomal protein L14	RPL14	17	Color2 [A=255, R=169, G=169, B=169]	1	4		5	5	5	26.8	26.8	26.8	23.33	0	84.612	1465100000	17	19.019	19.1986	19.4313	19.0684	19.3631	19.5096	19.0518	19.2583	19.1375	19.1548	19.0755	19.5526	19.0139	19.0072	19.06	19.0548	0.393173	0.945065
	0.862741	-0.124701	A1XQU5;P61353	A1XQU5;P61353	60S ribosomal protein L27	RPL27	18	Color2 [A=255, R=169, G=169, B=169]	1	4		4	4	4	27.2	27.2	27.2	15.798	0	5.3154	1649800000	11	18.3581	18.5282	18.6227	18.5696	18.6124	18.7915	18.4021	18.5883	18.3862	18.4746	18.329	18.7208	18.2854	18.2719	18.2772	18.3258	0.13717	0.917194
	0.197557	-0.0576556	A1XQU9;P60866;P60866-2	A1XQU9;P60866;P60866-2	40S ribosomal protein S20	RPS20	19	Color2 [A=255, R=169, G=169, B=169]	1	4		4	4	4	28.6	28.6	28.6	13.333	0	9.5519	2023100000	16	21.2415	21.1834	21.8378	21.7213	21.7718	22.0499	21.4914	21.8351	21.6671	21.5473	21.4642	21.66	21.3807	21.3846	21.5667	21.5009	0.634517	0.960824
	0.518944	-0.17202	A1Y2K1;P06241;P06241-3;P06241-2	A1Y2K1;P06241;P06241-3;P06241-2	Tyrosine-protein kinase Fyn	FYN	20	Color2 [A=255, R=169, G=169, B=169]	1	4		6	3	3	14.9	9.5	9.5	60.688	0	10.534	20082000	3	12.8429	12.3241	12.4077	12.8117	12.8388	12.1332	12.2953	12.8854	12.4136	12.7771	12.4494	13.246	12.4868	13.0838	13.0209	12.8702	0.30273	0.887599
	0.441525	-0.0691521	A1YIZ1;Q99611	A1YIZ1			21	Color2 [A=255, R=169, G=169, B=169]	1	4		5	5	5	16.9	16.9	16.9	47.82	0	35.65	207610000	10	17.8723	17.8634	18.1131	17.7935	17.9649	18.1375	17.8444	18.225	17.84	17.8308	17.9802	18.2777	17.9188	17.97	18.035	18.024	0.361805	0.953198
	1.12052	-0.176089	A1Z623;O60613;O60613-2	A1Z623;O60613;O60613-2	15 kDa selenoprotein	2015-09-01	22	Color2 [A=255, R=169, G=169, B=169]	1	4		3	3	3	16	16	16	17.843	0	7.7075	103890000	9	16.3769	16.7383	16.9839	16.8331	16.569	17.0584	16.413	16.8061	16.7188	16.63	16.6097	16.9778	16.5224	16.5291	16.6584	16.688	0.0757662	0.885099
	0.707083	-0.0965536	A2RRP1;A2RRP1-2	A2RRP1;A2RRP1-2	Neuroblastoma-amplified sequence	NBAS	23	Color2 [A=255, R=169, G=169, B=169]	1	4		7	7	7	2.7	2.7	2.7	268.57	0	9.3799	107200000	11	17.6066	17.8437	17.9119	17.8924	17.896	18.0878	17.6878	17.9521	17.7376	17.7109	17.813	18.0629	17.7914	17.6032	17.6844	17.748	0.196299	0.935265
	0.042558	0.0483061	A2RTY3-5;A2RTY3-4;A2RTY3-3;A2RTY3;A2RTY3-2	A2RTY3-5;A2RTY3-4;A2RTY3-3;A2RTY3	Protein HEATR9	HEATR9	25	Color2 [A=255, R=169, G=169, B=169]	1	4		3	3	3	11.8	11.8	11.8	39.208	0.0029755	1.996	437410000	3	14.2257	13.6435	15.1709	15.2317	15.5103	15.1543	13.1475	13.376	13.6407	13.8031	13.5191	14.3661	13.7724	13.4556	13.7283	13.2982	0.906655	1.03405
	0.643952	-0.0773611	A3KMH1-2;A3KMH1-3;A3KMH1	A3KMH1-2;A3KMH1-3;A3KMH1	von Willebrand factor A domain-containing protein 8	VWA8	27	Color2 [A=255, R=169, G=169, B=169]	1	4		11	11	11	12.8	12.8	12.8	116.94	0	14.481	174810000	14	17.395	17.5209	17.6032	17.4856	17.6237	17.6381	17.3296	17.6382	17.3435	17.3534	17.3417	17.5759	17.3674	17.3051	17.3479	17.4537	0.227012	0.94779
	0.0192141	0.0105045	A3KN83-3;A3KN83-2;A3KN83;A3KN83-4;Q9Y2G9-3;Q9Y2G9	A3KN83-3;A3KN83-2;A3KN83;A3KN83-4	Protein strawberry notch homolog 1	SBNO1	28	Color2 [A=255, R=169, G=169, B=169]	1	4		3	3	3	2.8	2.8	2.8	154.06	0	15.67	28971000	4	12.2731	11.9414	12.4319	11.2261	12.4661	12.5945	11.9573	12.8812	12.3267	12.3014	12.2409	12.6244	12.2266	12.308	12.4617	12.4233	0.956722	1.00731
	0.571379	-0.21388	A4D126-2;A4D126	A4D126-2;A4D126	Isoprenoid synthase domain-containing protein	ISPD	30	Color2 [A=255, R=169, G=169, B=169]	1	4		2	2	2	5	5	5	44.389	0	2.8068	65569000	2	16.0836	16.1527	15.9073	17.396	16.2181	16.1207	16.1453	16.0252	16.0613	15.8839	15.8792	16.4167	16.0227	15.7774	15.8319	16.0878	0.2683	0.862215
	0.435909	-0.120264	A4D1P6;A4D1P6-2;A4D1P6-3	A4D1P6;A4D1P6-2	WD repeat-containing protein 91	WDR91	31	Color2 [A=255, R=169, G=169, B=169]	1	4		5	5	5	6.2	6.2	6.2	83.343	0	5.6253	133110000	12	17.1268	17.0449	17.3844	17.3636	17.1107	17.4509	16.9976	17.3748	16.9073	16.807	16.8823	17.3083	16.679	16.6249	16.952	17.0276	0.366514	0.920019
	0.0244512	-0.00601745	A4Z6H0;Q8N142;Q8N142-2	A4Z6H0;Q8N142;Q8N142-2	Adenylosuccinate synthetase isozyme 1	ADSSL1	33	Color2 [A=255, R=169, G=169, B=169]	1	4		8	7	7	24.7	21.7	21.7	50.098	0	18.779	162710000	13	18.71	18.7489	18.6766	18.5064	18.6622	18.356	18.7101	18.9649	18.5674	18.4175	18.8154	18.8744	18.7042	18.883	18.5754	18.7183	0.945255	0.995838
	0.129398	-0.0241938	A4Z6H1;P30520	A4Z6H1;P30520	Adenylosuccinate synthetase isozyme 2	ADSS	34	Color2 [A=255, R=169, G=169, B=169]	1	4		9	9	8	25.7	25.7	22.6	50.14	0	32.593	180950000	14	18.5411	18.5731	18.7102	18.4946	18.6549	18.6939	18.3582	18.4716	18.6584	18.5834	18.4305	18.9129	18.6616	18.3956	18.4858	18.5692	0.742338	0.98337
	0.0837982	-0.018249	A5A761;Q9H9B4	A5A761;Q9H9B4	Sideroflexin-1	SFXN1	35	Color2 [A=255, R=169, G=169, B=169]	1	4		10	10	9	49.7	49.7	43.8	35.624	0	62.052	4067400000	38	20.608	20.6713	20.8539	20.4145	20.8179	20.6796	20.7266	21.0627	20.8246	20.6365	20.6818	21.0063	20.6933	20.7076	20.6808	20.8544	0.824521	0.98743
	0.179745	-0.0454192	A5A779;Q92696	A5A779;Q92696	Geranylgeranyl transferase type-2 subunit alpha	RABGGTA	36	Color2 [A=255, R=169, G=169, B=169]	1	4		11	11	11	22.2	22.2	22.2	64.901	0	27.923	207580000	21	16.9455	16.996	16.9397	16.6748	17.0478	16.8751	16.9651	17.2297	17.1531	17.0557	16.8812	17.5293	17.0969	16.8059	16.8285	17.0549	0.661081	0.969008
	0.533826	-0.091538	A5D9M6-2;A5D9M6;P46379-4;P46379-5;P46379-2;P46379;P46379-3	A5D9M6-2;A5D9M6;P46379-4;P46379-5;P46379-2;P46379;P46379-3	Large proline-rich protein BAG6	BAG6	37	Color2 [A=255, R=169, G=169, B=169]	1	4		13	13	12	16.9	16.9	14.8	113.29	0	59.763	692340000	27	19.1615	19.2514	19.2572	19.1403	19.3592	19.4055	19.1225	19.4032	19.1611	19.0284	19.172	19.7083	19.3514	19.1295	19.172	19.4227	0.292533	0.938522
	0.051242	-0.014405	A5GFN6;P78406	A5GFN6;P78406	mRNA export factor	RAE1	38	Color2 [A=255, R=169, G=169, B=169]	1	4		7	7	7	28	28	28	41.025	0	55.472	447640000	18	18.2637	18.2449	18.5054	17.916	18.4606	18.601	18.2965	18.5641	18.2886	18.223	18.1425	18.6678	18.2845	18.1114	18.3	18.3289	0.888706	0.990065
	0.138906	-0.0271606	A5GFS8;O95292;O95292-2	A5GFS8;O95292	Vesicle-associated membrane protein-associated protein B/C	VAPB	41	Color2 [A=255, R=169, G=169, B=169]	1	4		8	8	7	37.4	37.4	37.4	27.053	0	34.511	4574200000	33	21.2034	21.2653	21.5769	21.3241	21.4742	21.4184	21.3696	21.5249	21.3016	21.1922	21.3543	21.6669	21.2048	21.1837	21.2146	21.3413	0.726263	0.98135
	0.651935	-0.135215	A5GFY4;Q8IXH7-4;Q8IXH7;Q8IXH7-3	A5GFY4;Q8IXH7-4;Q8IXH7	Negative elongation factor C/D	NELFCD	43	Color2 [A=255, R=169, G=169, B=169]	1	4		4	4	4	7.8	7.8	7.8	66.217	0	17.333	63222000	6	15.7368	15.8129	15.8956	16.1467	16.026	16.1675	15.5118	15.9374	15.7642	15.6663	15.7469	16.1393	15.7217	15.4798	15.6068	15.7416	0.222877	0.910534
	0.161263	-0.0490565	A5GFY8;O43175	A5GFY8;O43175	D-3-phosphoglycerate dehydrogenase	PHGDH	44	Color2 [A=255, R=169, G=169, B=169]	1	4		20	20	20	42	42	42	56.809	0	124.4	10577000000	86	22.0288	22.0823	21.9816	21.5375	22.0818	22.2661	22.1221	22.3584	22.2657	22.0927	21.7115	22.1659	22.1359	22.2523	22.4242	22.3888	0.689822	0.966568
	0.339838	-0.0501502	A5GFZ5;O60762	A5GFZ5;O60762	Dolichol-phosphate mannosyltransferase subunit 1	DPM1	45	Color2 [A=255, R=169, G=169, B=169]	1	4		4	4	4	18.5	18.5	18.5	29.471	0	8.8355	274890000	10	17.8625	17.9257	18.0081	17.9107	17.9231	17.9321	17.7778	18.1083	17.8607	17.8029	17.9393	18.2033	17.7922	17.6523	17.8867	17.9162	0.457258	0.965836
	0.368606	-0.102542	A5PKW4;A5PKW4-2	A5PKW4;A5PKW4-2	PH and SEC7 domain-containing protein 1	PSD	48	Color2 [A=255, R=169, G=169, B=169]	1	4		2	2	2	2	2	2	109.54	0	2.8684	55008000	3	14.7542	14.7922	14.7766	14.8869	14.5236	14.9905	14.6448	14.6963	14.6659	14.656	14.5132	14.7643	14.1762	13.9993	14.5146	14.6038	0.427951	0.931391
	0.500827	-0.0883417	A5YKK6;A5YKK6-2;A5YKK6-3;A5YKK6-4	A5YKK6;A5YKK6-2;A5YKK6-3;A5YKK6-4	CCR4-NOT transcription complex subunit 1	CNOT1	50	Color2 [A=255, R=169, G=169, B=169]	1	4		26	26	26	13	13	13	266.94	0	105.41	545160000	39	18.8944	18.8059	19.0561	19.0639	19.04	19.2511	18.9464	19.1841	18.9399	18.8803	18.904	19.3655	18.8467	18.7213	18.8721	18.9343	0.315626	0.940603
	0.606971	-0.0957625	A6M931;P38919	A6M931;P38919	Eukaryotic initiation factor 4A-III;Eukaryotic initiation factor 4A-III, N-terminally processed	EIF4A3	51	Color2 [A=255, R=169, G=169, B=169]	1	4		18	15	15	50.6	44.8	44.8	46.84	0	78.896	3798000000	46	20.7453	20.7662	20.6805	20.6064	20.6142	20.8864	20.5728	20.7835	20.5549	20.4534	20.5276	20.9197	20.4566	20.4238	20.4237	20.5022	0.247189	0.935778
	0.614619	-0.127475	A6NDG6	A6NDG6	Phosphoglycolate phosphatase	PGP	54	Color2 [A=255, R=169, G=169, B=169]	1	4		3	3	3	12.5	12.5	12.5	34.006	0	6.996	278610000	9	15.789	16.1471	16.1189	15.7475	16.2811	16.2139	16.1983	16.4182	15.8818	15.995	16.0151	16.3884	15.8019	15.9213	15.987	16.2615	0.242874	0.915432
	0.340554	-0.0781043	A6NDR6;O14770-6;Q99687-3;Q99687;O14770-7;O14770-8;O00470;O14770-3;O14770-2;Q99687-2;O00470-2;O14770-4;O14770;O14770-5;A8K0S8	A6NDR6;O14770-6;Q99687-3;Q99687;O14770-7;O14770-8;O00470;O14770-3;O14770-2;Q99687-2;O00470-2;O14770-4;O14770;O14770-5;A8K0S8	Putative homeobox protein Meis3-like 1;Homeobox protein Meis2;Homeobox protein Meis3;Homeobox protein Meis1;Putative homeobox protein Meis3-like 2	MEIS3P1;MEIS2;MEIS3;MEIS1;MEIS3P2	55	Color2 [A=255, R=169, G=169, B=169]	1	4		2	2	2	6.9	6.9	6.9	30.204	0	5.5969	55266000	5	16.2186	16.4436	16.5975	16.3548	16.293	16.617	16.3039	16.5727	16.2029	15.9904	16.3442	16.7497	16.2571	16.0842	16.3927	16.4223	0.456505	0.947302
	0.294835	0.096271	A6NE02	A6NE02	BTB/POZ domain-containing protein 17	BTBD17	57	Color2 [A=255, R=169, G=169, B=169]	1	4		3	3	3	9.8	9.8	9.8	52.47	0	12.962	179600000	4	16.1114	15.9643	16.705	16.3534	16.378	16.7829	15.9651	16.342	16.4027	16.1523	16.3952	16.4484	16.2979	15.7275	16.2467	15.961	0.507183	1.06901
	0.9469	-0.193196	A6NED2	A6NED2	RCC1 domain-containing protein 1	RCCD1	58	Color2 [A=255, R=169, G=169, B=169]	1	4		2	2	2	4.8	4.8	4.8	40.078	0.0025264	2.0248	70099000	3	15.3663	15.3266	15.8127	15.6187	15.4112	15.6257	15.2898	15.6351	15.2542	15.6158	15.3781	16.0828	15.4221	15.2234	15.5166	15.8685	0.113006	0.874666
	0.191518	-0.0583302	A6NGN9	A6NGN9	IgLON family member 5	IGLON5	62	Color2 [A=255, R=169, G=169, B=169]	1	4		3	3	3	13.7	13.7	13.7	36.794	0	12.806	230540000	9	16.377	16.6054	16.2068	15.9814	16.1343	15.6083	15.8969	16.2725	16.2818	16.0695	15.9643	16.4832	16.078	16.1674	16.0828	16.3009	0.643401	0.960375
	0.144676	-0.0359645	A6NHQ2	A6NHQ2	rRNA/tRNA 2-O-methyltransferase fibrillarin-like protein 1	FBLL1	64	Color2 [A=255, R=169, G=169, B=169]	1	4		6	5	5	24.9	21.6	21.6	34.803	0	6.818	306340000	8	17.8992	17.8047	18.1698	18.259	18.0907	18.2915	18.2224	18.1403	18.3093	18.1131	18.3011	18.6373	18.0966	18.0516	18.0441	18.1234	0.716678	0.975379
	0.383026	-0.071635	A6NHR9;A6NHR9-2;A6NHR9-3	A6NHR9;A6NHR9-2;A6NHR9-3	Structural maintenance of chromosomes flexible hinge domain-containing protein 1	SMCHD1	65	Color2 [A=255, R=169, G=169, B=169]	1	4		14	14	14	8.6	8.6	8.6	226.37	0	29.181	212750000	24	18.3698	18.2513	18.4797	18.4025	18.3636	18.6492	18.2236	18.4007	18.3145	18.264	18.326	18.772	18.3676	18.0866	18.1675	18.359	0.413975	0.951559
	0.467449	-0.105124	A6NIH7	A6NIH7	Protein unc-119 homolog B	UNC119B	66	Color2 [A=255, R=169, G=169, B=169]	1	4		3	2	2	14.7	11.2	11.2	28.136	0.00072869	2.526	74855000	5	14.7505	14.7106	14.8093	14.8508	15.1411	15.1329	14.5979	15.0985	14.628	14.6256	14.7048	14.983	14.7715	14.4431	14.6001	14.9997	0.34084	0.929725
	0.0159144	0.00300336	A7KAX9;A7KAX9-2;A7KAX9-3;O14559-10;O14559-11;O14559	A7KAX9;A7KAX9-2	Rho GTPase-activating protein 32	ARHGAP32	69	Color2 [A=255, R=169, G=169, B=169]	1	4		9	9	9	5.3	5.3	5.3	230.53	0	25.888	348480000	17	17.8966	17.7699	17.9698	17.8307	17.9958	18.066	17.831	18.0732	18.0254	17.8409	17.9426	18.2185	17.9906	17.7285	17.9046	18.0048	0.964019	1.00208
	0.150072	0.0495749	A7TX81;Q7L5N1	A7TX81;Q7L5N1	COP9 signalosome complex subunit 6	COPS6	70	Color2 [A=255, R=169, G=169, B=169]	1	4		10	10	10	44.9	44.9	44.9	35.865	0	42.251	617850000	19	19.1657	19.1412	19.5781	18.5559	19.4533	19.6218	19.2536	19.4298	19.0851	19.1213	19.2359	19.5169	19.2024	19.1486	19.1995	19.2415	0.707829	1.03496
	0.110824	-0.0470996	A7VK00	A7VK00			71	Color2 [A=255, R=169, G=169, B=169]	1	4		15	13	11	23.8	21.1	19	80.327	0	20.499	205320000	20	18.2802	17.7562	18.5242	18.6691	18.1537	18.1265	18.513	18.6511	18.4582	18.4204	18.1419	18.9155	18.1754	17.8657	17.9733	18.1922	0.774776	0.96788
	0.216306	-0.128487	A7Y521;Q9BT78;Q9BT78-2	A7Y521;Q9BT78;Q9BT78-2	COP9 signalosome complex subunit 4	COPS4	73	Color2 [A=255, R=169, G=169, B=169]	1	4		12	12	12	42.6	42.6	42.6	46.268	0	124.25	602910000	32	18.9123	18.8799	19.2076	18.9279	19.3511	19.0989	19.0912	19.1753	18.9021	18.7431	18.7398	20.529	18.9631	18.7034	18.3848	18.5224	0.607706	0.91479
	0.325367	-0.0598676	A8MVW0	A8MVW0	Protein FAM171A2	FAM171A2	75	Color2 [A=255, R=169, G=169, B=169]	1	4		5	5	5	7.9	7.9	7.9	87.434	0	13.44	107520000	6	16.1742	16.2042	16.3184	16.2711	16.1864	16.3191	16.0765	16.3522	16.3965	16.0002	16.1196	16.6497	16.2334	16.0668	16.0731	16.1939	0.472752	0.959352
	0.252605	-0.0832274	P62308;A8MWD9	P62308;A8MWD9	Small nuclear ribonucleoprotein G;Putative small nuclear ribonucleoprotein G-like protein 15	SNRPG;SNRPGP15	76	Color2 [A=255, R=169, G=169, B=169]	1	4		2	2	2	17.1	17.1	17.1	8.496	0	4.0571	293120000	9	16.415	16.6393	16.9894	16.6324	16.6907	16.9775	16.7546	16.7598	17.0063	16.6205	16.7262	17.5418	16.5873	16.5952	16.4962	16.565	0.558978	0.943944
	0.29052	0.0895708	A8MWY0-2;A8MWY0-3;A8MWY0	A8MWY0-2;A8MWY0-3;A8MWY0	UPF0577 protein KIAA1324-like	KIAA1324L	77	Color2 [A=255, R=169, G=169, B=169]	1	4		4	4	4	9.6	9.6	9.6	87.062	0	18.991	17900000	4	14.5461	14.8391	14.6969	14.202	14.8579	14.3524	14.5672	15.0257	14.8647	14.5724	14.7684	15.0867	15.0724	14.455	14.834	14.9577	0.512247	1.06405
	0.0811356	-0.0217597	A9CQL8;Q8TBF2;Q8TBF2-3	A9CQL8;Q8TBF2;Q8TBF2-3	Prostamide/prostaglandin F synthase	FAM213B	79	Color2 [A=255, R=169, G=169, B=169]	1	4		2	2	2	10.9	10.9	10.9	21.547	0	5.2325	158840000	6	18.173	18.1503	18.567	18.2725	18.1258	18.212	18.4634	18.6985	18.5251	18.2727	18.3592	18.7661	18.2634	18.266	18.3099	18.3229	0.829592	0.98503
	0.351526	-0.0628839	A9YUB1;Q9UHD1-2;Q9UHD1	A9YUB1;Q9UHD1-2;Q9UHD1	Cysteine and histidine-rich domain-containing protein 1	CHORDC1	80	Color2 [A=255, R=169, G=169, B=169]	1	4		14	14	14	47	47	47	37.35	0	79.178	1863500000	40	20.2948	20.3419	20.4609	19.9884	20.336	20.5204	20.3426	20.5554	20.3912	20.4039	20.3599	20.7218	20.3469	20.3417	20.4094	20.5714	0.445116	0.957349
	0.219658	-0.0443559	B0FWK4	B0FWK4			81	Color2 [A=255, R=169, G=169, B=169]	1	4		3	3	3	31.4	31.4	31.4	11.775	0	10.788	397340000	10	17.7185	17.7408	17.7488	17.4868	17.5852	17.9428	17.5453	17.7549	17.6611	17.4594	17.3958	17.7387	17.5195	17.3446	17.4565	17.5174	0.603035	0.969723
	0.0881855	-0.0271909	B0KYV5;B0KYV5-2;Q9UHB6;Q9UHB6-4;Q9UHB6-2;Q9UHB6-5;Q9UHB6-3	B0KYV5;B0KYV5-2			82	Color2 [A=255, R=169, G=169, B=169]	1	4		15	15	15	28.3	28.3	28.3	83.989	0	46.081	836270000	37	18.5223	18.4469	19.0294	18.7418	19.0784	19.2211	18.6562	18.964	18.869	18.6805	18.8411	19.2161	18.8996	18.729	18.7807	18.8949	0.816234	0.981329
	0.151183	-0.0665662	B1AK53;B1AK53-2	B1AK53	Espin	ESPN	83	Color2 [A=255, R=169, G=169, B=169]	1	4		3	3	3	4.9	4.9	4.9	91.732	0	7.9626	248800000	12	16.1613	16.1	16.3883	16.1815	16.5986	16.6348	16.1532	16.5212	15.8328	15.5213	15.4339	16.1854	16.2537	16.2182	16.296	16.288	0.70602	0.954908
	0.379741	-0.165755	B2DCZ9	B2DCZ9			85	Color2 [A=255, R=169, G=169, B=169]	1	4		2	2	2	2.5	2.5	2.5	108.48	0	5.4054	26098000	2	12.6036	12.5591	13.4998	13.4606	12.587	13.1377	12.7118	12.3473	12.9294	13.2506	12.5314	13.495	12.4474	12.6505	13.1402	12.876	0.417118	0.891462
	0.298882	-0.0589342	Q99613-2;Q99613;B5ME19	Q99613-2;Q99613;B5ME19	Eukaryotic translation initiation factor 3 subunit C;Eukaryotic translation initiation factor 3 subunit C-like protein	EIF3C;EIF3CL	87	Color2 [A=255, R=169, G=169, B=169]	1	4		15	15	15	16.2	16.2	16.2	104.1	0	45.217	1635000000	32	20.984	20.9741	21.3378	21.1411	21.2101	21.4236	20.9894	21.3349	21.1109	20.9419	21.0076	21.3212	20.967	20.8719	21.1065	21.1761	0.502479	0.959973
	0.0428391	-0.00962925	B6CVD7;Q96HE7;Q86YB8	B6CVD7;Q96HE7	ERO1-like protein alpha	ERO1L	88	Color2 [A=255, R=169, G=169, B=169]	1	4		9	9	9	23.3	23.3	23.3	54.28	0	23.885	624070000	17	18.9776	18.9696	19.1474	18.8553	18.9786	18.9023	18.9364	19.0406	19.0223	18.8782	19.0679	19.4393	18.9339	18.8361	18.754	18.9737	0.906068	0.993348
	0.46182	-0.112149	Q5R372-7;Q5R372-8;Q5R372-6;Q5R372-5;B7ZAP0	Q5R372-7;Q5R372-8;Q5R372-6;Q5R372-5;B7ZAP0	Rab GTPase-activating protein 1-like, isoform 10	RABGAP1L	89	Color2 [A=255, R=169, G=169, B=169]	1	4		4	3	3	10.9	6.4	6.4	41.544	0	4.6499	1275400000	6	21.0922	20.9987	21.4157	21.377	21.5481	21.749	21.3381	21.6273	21.4865	21.5665	21.4719	21.9629	21.3238	21.3434	21.4907	21.4394	0.345287	0.925209
	0.182502	0.0334935	B7ZAQ6-2;B7ZAQ6-3;P0CG08;B7ZAQ6	B7ZAQ6-2;B7ZAQ6-3;P0CG08;B7ZAQ6	Golgi pH regulator A;Golgi pH regulator B	GPR89A;GPR89B	90	Color2 [A=255, R=169, G=169, B=169]	1	4		2	2	2	7.5	7.5	7.5	38.484	0	3.4356	52705000	4	15.5582	15.571	15.7146	15.3894	15.7327	15.7588	15.5044	15.5897	15.5491	15.385	15.5276	15.7694	15.4059	15.2714	15.5834	15.5732	0.656899	1.02349
	0.273057	0.287579	D0VWV4	D0VWV4			147	Color2 [A=255, R=169, G=169, B=169]	1	4		2	2	2	12.4	12.4	12.4	18.518	0	3.8549	201390000	4	16.4349	16.7968	16.1135	12.8921	16.2975	16.4006	16.4505	16.64	16.175	16.1026	16.2598	16.4779	16.0715	16.0657	16.2173	16.3437	0.533265	1.22059
	0.239381	-0.0486221	D2SW95	D2SW95			148	Color2 [A=255, R=169, G=169, B=169]	1	4		30	30	2	37.7	37.7	4.3	107.12	0	177.92	3708200000	83	21.4331	21.5158	21.6248	21.3271	21.553	21.7816	21.336	21.5474	21.2995	21.306	21.3633	21.6904	21.37	21.1383	21.3578	21.42	0.576261	0.966859
	0.178424	-0.0424592	D2WKD8	D2WKD8			149	Color2 [A=255, R=169, G=169, B=169]	1	4		34	19	7	41	22.7	9.4	112.21	0	76.34	3493300000	44	20.6493	20.8741	20.9498	20.6762	20.8927	20.7884	20.9635	21.1215	20.9386	20.8232	20.6664	21.1446	20.7227	20.5525	21.0096	21.1517	0.663096	0.970998
	0.268988	-0.0745578	D7PF45;O15357;O15357-2;Q92835-3;Q92835-2;Q92835	D7PF45;O15357;O15357-2	Phosphatidylinositol 3,4,5-trisphosphate 5-phosphatase 2	INPPL1	150	Color2 [A=255, R=169, G=169, B=169]	1	4		7	7	7	7.1	7.1	7.1	138.54	0	10.986	72801000	13	16.7792	16.7197	16.998	16.8104	16.9281	17.1096	16.553	16.8739	16.5306	16.4384	16.4147	16.9706	16.4495	16.4385	16.6213	16.5098	0.538285	0.949633
	0.0690066	-0.0179775	E9PAV3;Q13765;E9PAV3-2;Q9BZK3	E9PAV3;Q13765;E9PAV3-2	Nascent polypeptide-associated complex subunit alpha, muscle-specific form;Nascent polypeptide-associated complex subunit alpha	NACA	151	Color2 [A=255, R=169, G=169, B=169]	1	4		5	5	5	3.3	3.3	3.3	205.42	0	29.138	2781400000	25	20.7326	20.6582	20.9299	20.4998	20.8036	21.0801	20.5681	20.8138	20.6176	20.5292	20.545	20.8238	20.4633	20.3915	20.594	20.6016	0.853087	0.987616
	0.274173	-0.0654283	F1RKQ4;Q3LXA3-2;Q3LXA3	F1RKQ4			152	Color2 [A=255, R=169, G=169, B=169]	1	4		20	20	20	49.9	49.9	49.9	59.234	0	155.81	6459400000	56	20.5758	20.6	20.748	20.6028	20.6039	20.8635	20.469	20.6479	20.3793	20.3525	20.0952	20.4197	20.2844	20.2022	20.4307	20.4211	0.531897	0.955662
	0.302485	-0.0700347	F1RQM2;O95394;O95394-3;O95394-4	F1RQM2			153	Color2 [A=255, R=169, G=169, B=169]	1	4		12	12	12	26.6	26.6	26.6	59.474	0	75.105	2251200000	36	20.4061	20.2708	20.7639	20.6908	20.6923	20.937	20.3415	20.6718	20.4548	20.4621	20.4185	20.7879	20.4308	20.2589	20.4856	20.4745	0.498328	0.952615
	0.280807	0.223677	F1S584;Q8IWA5-3;Q8IWA5	F1S584			154	Color2 [A=255, R=169, G=169, B=169]	1	4		6	6	4	11.8	11.8	8.4	80.237	0	23.774	609360000	16	19.8069	19.976	19.8906	17.3003	20.011	19.9429	19.8619	20.136	19.778	19.6166	19.7275	20.3234	19.7445	19.6137	19.8492	19.9713	0.523834	1.16771
	0.0491656	-0.0112565	F1SPM8;Q2M2I8;Q2M2I8-2	F1SPM8;Q2M2I8;Q2M2I8-2	AP2-associated protein kinase 1	AAK1	155	Color2 [A=255, R=169, G=169, B=169]	1	4		30	30	30	49	49	49	104.31	0	250.93	3984100000	102	21.357	21.3568	21.5327	21.0588	21.4769	21.4474	21.2523	21.5162	21.4102	21.3026	21.413	21.777	21.3265	21.2462	21.3709	21.5244	0.892965	0.992228
	0.697459	-0.160053	F1SRI0	F1SRI0			156	Color2 [A=255, R=169, G=169, B=169]	1	4		2	2	2	15.7	15.7	15.7	16.415	0	3.9433	20827000	6	15.1682	15.3793	15.1509	15.0241	15.1145	15.1559	15.209	15.3975	15.0057	15.1289	15.3745	15.9829	15.1206	15.1366	14.9105	15.1291	0.200697	0.894992
	0.247973	-0.0628036	I3L5V6;Q6SZW1-2;Q6SZW1	I3L5V6;Q6SZW1-2;Q6SZW1	Sterile alpha and TIR motif-containing protein 1	SARM1	158	Color2 [A=255, R=169, G=169, B=169]	1	4		8	8	8	14.3	14.3	14.3	79.791	0	16.924	87705000	9	15.5007	15.5216	15.6994	15.603	15.6646	15.814	15.4145	15.576	15.3793	15.2866	15.3538	16.0248	15.4313	15.2014	15.4579	15.3766	0.564973	0.957402
	0.509687	-0.134754	I3LUP1;Q96IJ6;Q96IJ6-2	I3LUP1;Q96IJ6;Q96IJ6-2	Mannose-1-phosphate guanyltransferase alpha	GMPPA	160	Color2 [A=255, R=169, G=169, B=169]	1	4		4	4	4	12.6	12.6	12.6	46.173	0	9.001	50132000	7	15.6304	15.534	16.179	16.1188	15.9132	16.3193	15.805	15.9535	15.5982	15.7528	15.439	16.0094	15.5947	15.5412	15.8902	15.8987	0.309252	0.910825
	0.626518	-0.103512	M3TYT0;O75116	M3TYT0;O75116	Rho-associated protein kinase 2	ROCK2	162	Color2 [A=255, R=169, G=169, B=169]	1	4		20	20	17	16.8	16.8	14.1	160.75	0	49.679	740750000	38	19.2691	19.3297	19.2196	19.369	19.3869	19.4993	19.3118	19.4973	19.2156	19.3189	19.339	19.8709	19.4465	19.09	19.3331	19.3745	0.23631	0.930765
	0.215714	-0.071939	O00139-2;O00139-1;O00139-5;O00139;O00139-4;Q8N4N8	O00139-2;O00139-1;O00139-5;O00139;O00139-4	Kinesin-like protein KIF2A	KIF2A	164	Color2 [A=255, R=169, G=169, B=169]	1	4		15	15	15	26.8	26.8	26.8	75.042	0	67.313	469440000	27	19.1539	19.2027	18.4872	18.311	18.4216	18.4219	18.5219	18.7905	18.6831	18.6013	18.7244	19.1159	18.6662	18.5745	18.6293	18.8453	0.608536	0.951359
	0.359294	-0.0609658	O00154-2;O00154-3;O00154-6;O00154-4;O00154-7;O00154;O00154-5	O00154-2;O00154-3;O00154-6;O00154-4;O00154-7;O00154;O00154-5	Cytosolic acyl coenzyme A thioester hydrolase	ACOT7	167	Color2 [A=255, R=169, G=169, B=169]	1	4		6	6	6	33.3	33.3	33.3	27.041	0	23.902	1913000000	33	19.55	19.5629	19.5121	19.5949	19.5744	19.3073	19.607	19.8515	19.5215	19.4723	19.5808	19.9317	19.4947	19.4321	19.4394	19.6149	0.437226	0.958622
	0.115366	-0.0281832	O00159-2;O00159-3;O00159	O00159-2;O00159-3;O00159	Unconventional myosin-Ic	MYO1C	168	Color2 [A=255, R=169, G=169, B=169]	1	4		9	9	9	11.9	11.9	11.9	117.91	0	15.227	159630000	16	17.3806	17.3517	17.7008	17.7537	17.7281	17.7654	17.5504	17.6884	17.4596	17.2867	17.4223	17.7615	17.3838	17.2598	17.4596	17.4434	0.766716	0.980654
	0.337023	-0.0664227	O00178	O00178	GTP-binding protein 1	GTPBP1	171	Color2 [A=255, R=169, G=169, B=169]	1	4		8	8	8	15.5	15.5	15.5	72.453	0	17.793	591740000	17	17.6921	17.6874	17.8441	17.6632	17.6615	17.9244	17.6444	17.9313	17.566	17.4837	17.4736	17.7936	17.4409	17.3394	17.5219	17.5528	0.460232	0.955003
	0.720991	-0.110191	O00186	O00186	Syntaxin-binding protein 3	STXBP3	172	Color2 [A=255, R=169, G=169, B=169]	1	4		5	5	5	9.1	9.1	9.1	67.764	0	11.036	185910000	8	17.2162	17.1963	17.4558	17.3287	17.4198	17.4173	17.3023	17.4486	17.0985	17.349	17.0035	17.6303	17.1236	17.0937	17.2534	17.2908	0.190112	0.926466
	0.0948075	-0.0336268	O00192-2;O00192	O00192-2;O00192	Armadillo repeat protein deleted in velo-cardio-facial syndrome	ARVCF	173	Color2 [A=255, R=169, G=169, B=169]	1	4		7	7	7	9.6	9.6	9.6	97.684	0	17.92	362390000	16	17.3332	17.1893	17.5516	17.4984	17.4675	17.6999	17.1052	17.3197	17.059	16.8646	16.902	17.4414	17.1559	16.8212	17.1337	17.1426	0.803882	0.976961
	0.00463481	0.00281405	O00193	O00193	Small acidic protein	SMAP	174	Color2 [A=255, R=169, G=169, B=169]	1	4		4	4	4	25.1	25.1	25.1	20.332	0	33.407	655010000	12	17.8718	17.8496	18.942	18.6731	18.7791	18.6896	18.233	18.4862	18.0257	17.8318	18.2286	18.3981	17.8201	17.8604	17.7774	17.8664	0.989385	1.00195
	0.157492	-0.0631025	O00203-3;O00203	O00203-3;O00203	AP-3 complex subunit beta-1	AP3B1	176	Color2 [A=255, R=169, G=169, B=169]	1	4		12	9	9	13.6	9.8	9.8	116.19	0	11.538	96889000	10	16.7055	16.6269	17.1524	17.2241	16.9531	17.3025	16.653	16.9264	16.6557	16.6395	16.2996	16.8987	16.7153	16.1326	16.8103	16.6991	0.695837	0.957203
	0.0616321	-0.0276144	O00231;O00231-2	O00231;O00231-2	26S proteasome non-ATPase regulatory subunit 11	PSMD11	178	Color2 [A=255, R=169, G=169, B=169]	1	4		13	13	13	35.5	35.5	35.5	47.463	0	35.961	7578100000	38	19.8211	19.7214	20.2044	19.6636	20.1926	20.1494	19.7246	19.9218	19.8594	19.7168	19.8724	20.8473	19.8389	19.6276	19.6263	19.7128	0.867697	0.981041
	0.29604	-0.131034	O00232;O00232-2	O00232;O00232-2	26S proteasome non-ATPase regulatory subunit 12	PSMD12	179	Color2 [A=255, R=169, G=169, B=169]	1	4		9	9	9	21.5	21.5	21.5	52.904	0	46.706	516570000	26	18.7949	18.8559	18.8133	18.0333	18.6235	18.8588	18.515	18.7479	18.653	18.5585	18.6881	19.8573	18.7361	18.5705	18.264	18.6539	0.505778	0.913176
	0.178165	-0.0787336	O00233;O00233-2;O00233-3	O00233;O00233-2	26S proteasome non-ATPase regulatory subunit 9	PSMD9	180	Color2 [A=255, R=169, G=169, B=169]	1	4		3	3	3	15.2	15.2	15.2	24.682	0	4.5569	117990000	5	15.8131	15.9905	16.1424	15.5826	15.8431	15.7331	15.2353	15.7245	15.4246	15.3504	15.4556	16.2916	15.574	15.2502	15.0948	15.2899	0.663491	0.946888
	0.384759	-0.0953465	O00267-2;O00267	O00267-2;O00267	Transcription elongation factor SPT5	SUPT5H	184	Color2 [A=255, R=169, G=169, B=169]	1	4		16	16	16	23.2	23.2	23.2	120.5	0	126.08	448650000	28	18.5191	18.5796	19.1357	18.9239	19.0773	19.3114	18.8096	19.1164	18.8544	18.8647	18.8649	19.2403	18.7688	18.6763	18.8533	18.9333	0.412326	0.936047
	0.00232809	-0.000707626	O00291-3;O00291-4;O00291	O00291-3;O00291-4;O00291	Huntingtin-interacting protein 1	HIP1	185	Color2 [A=255, R=169, G=169, B=169]	1	4		7	6	6	6.7	5.7	5.7	110.66	0	21.081	169460000	12	17.4127	17.3298	17.6187	17.5115	17.6564	17.7275	17.3808	17.5039	17.259	17.1802	17.4815	17.8616	17.4273	17.0682	17.4114	17.4707	0.994654	0.99951
	0.75627	-0.128299	O00294-2;O00294	O00294-2;O00294	Tubby-related protein 1	TULP1	186	Color2 [A=255, R=169, G=169, B=169]	1	4		4	2	2	7.8	6.1	6.1	54.666	0	10.27	266390000	5	17.8384	18.1016	18.2131	17.9521	17.7891	18.1207	18.1181	18.2754	18.1334	18.0606	18.0395	18.5951	18.164	18.0992	18.1681	18.2853	0.175279	0.914909
	0.251655	0.168566	O00299;Q29238	O00299	Chloride intracellular channel protein 1	CLIC1	187	Color2 [A=255, R=169, G=169, B=169]	1	4		7	7	7	46.9	46.9	46.9	26.922	0	105.98	1687600000	17	19.4468	19.4854	19.8349	17.471	19.3581	19.897	19.1146	19.2583	19.2036	19.271	18.9756	19.6379	19.1965	18.923	18.9677	18.8056	0.560202	1.12394
	0.509116	-0.0860047	O00303	O00303	Eukaryotic translation initiation factor 3 subunit F	EIF3F	188	Color2 [A=255, R=169, G=169, B=169]	1	4		7	7	7	24.1	24.1	24.1	37.563	0	38.105	446240000	18	18.8068	18.8459	18.846	18.8434	18.6903	18.8882	18.5689	18.7198	18.7212	18.5874	18.621	19.1261	18.634	18.4787	18.5458	18.6325	0.309659	0.942128
	0.289892	-0.066658	O00330;O00330-3;O00330-2	O00330;O00330-3;O00330-2	Pyruvate dehydrogenase protein X component, mitochondrial	PDHX	190	Color2 [A=255, R=169, G=169, B=169]	1	4		5	5	5	12	12	12	54.122	0	15.803	1239400000	13	19.5763	19.7191	19.5989	19.3166	19.6737	19.5357	19.5674	19.7788	19.7281	19.6344	19.8068	20.1673	19.5538	19.5097	19.3874	19.764	0.512989	0.954847
	0.225161	-0.0409012	O00399	O00399	Dynactin subunit 6	DCTN6	191	Color2 [A=255, R=169, G=169, B=169]	1	4		3	3	3	21.6	21.6	21.6	20.747	0	14.084	153410000	5	16.4579	16.5055	16.8577	16.6092	16.672	16.7753	16.5609	16.6855	16.4825	16.3975	16.5534	16.8708	16.4936	16.4618	16.6504	16.75	0.595441	0.972048
	0.0669585	0.0160255	O00401	O00401	Neural Wiskott-Aldrich syndrome protein	WASL	193	Color2 [A=255, R=169, G=169, B=169]	1	4		5	5	5	10.5	10.5	10.5	54.826	0	9.6334	245110000	9	17.2935	17.3297	17.4731	17.1318	17.5758	17.4515	17.3744	17.5823	17.2143	17.1435	17.2884	17.5768	17.1819	17.0634	17.2223	17.2164	0.85712	1.01117
	0.299044	-0.0776474	O00410-3;O00410;O00410-2	O00410-3;O00410;O00410-2	Importin-5	IPO5	195	Color2 [A=255, R=169, G=169, B=169]	1	4		26	26	24	31.7	31.7	31.1	125.54	0	141.73	2513700000	66	21.3974	21.4206	21.5743	21.426	21.5055	21.7627	21.1675	21.2406	21.308	21.3023	21.1003	21.6855	21.1683	21.0146	21.1159	21.1061	0.502292	0.947602
	0.402765	-0.0859895	O00422;O00422-2	O00422;O00422-2	Histone deacetylase complex subunit SAP18	SAP18	196	Color2 [A=255, R=169, G=169, B=169]	1	4		3	3	3	17.6	17.6	17.6	17.561	0	7.0907	1278100000	17	20.393	20.3423	20.7545	20.7012	20.7129	20.8733	20.4449	20.8585	20.4856	20.3988	20.4679	20.8025	20.3975	20.3273	20.4121	20.4524	0.39558	0.942138
	0.373481	-0.0684307	O00423;O00423-3	O00423;O00423-3	Echinoderm microtubule-associated protein-like 1	EML1	197	Color2 [A=255, R=169, G=169, B=169]	1	4		6	6	6	6.7	6.7	6.7	89.86	0	11.483	177000000	11	17.6263	17.7313	17.824	17.5913	17.5799	17.694	17.7747	17.8896	17.4627	17.4761	17.5613	18.0137	17.7751	17.6009	17.4148	17.5694	0.423174	0.953675
	0.228652	-0.0510955	O00429-2;O00429;O00429-8;O00429-6;O00429-4;O00429-5;O00429-3;O00429-9;O00429-7	O00429-2;O00429;O00429-8;O00429-6;O00429-4;O00429-5;O00429-3;O00429-9;O00429-7	Dynamin-1-like protein	DNM1L	198	Color2 [A=255, R=169, G=169, B=169]	1	4		25	25	24	44.7	44.7	43.3	80.535	0	144.25	3866000000	61	21.0518	21.1075	21.1001	20.9033	21.1967	21.0321	21.037	21.2485	21.0928	20.9082	21.0769	21.6334	21.0058	20.9159	20.8675	21.0885	0.590675	0.965203
	1.26789	-0.169064	O00442;O00442-2	O00442;O00442-2	RNA 3-terminal phosphate cyclase	RTCA	199	Color2 [A=255, R=169, G=169, B=169]	1	4		3	3	3	11.7	11.7	11.7	39.336	0	7.6718	343640000	13	20.0938	20.1275	19.9665	20.1533	19.8837	20.201	19.811	20.0227	19.7001	19.8184	19.7563	20.1808	19.9913	19.9413	19.6574	19.7677	0.0539646	0.88942
	0.0248231	-0.0197806	O00468-2;O00468-6;O00468-3;O00468-5;O00468-4;O00468-7;O00468	O00468-2;O00468-6;O00468-3;O00468-5;O00468-4;O00468-7;O00468	Agrin;Agrin N-terminal 110 kDa subunit;Agrin C-terminal 110 kDa subunit;Agrin C-terminal 90 kDa fragment;Agrin C-terminal 22 kDa fragment	AGRN	202	Color2 [A=255, R=169, G=169, B=169]	1	4		2	2	2	1.4	1.4	1.4	205.52	0	8.2921	79033000	5	18.5435	18.4539	17.315	16.7223	18.2948	18.5443	18.4128	18.5975	18.6384	18.654	18.386	18.824	18.3595	18.2853	18.5448	18.5717	0.944445	0.986383
	0.537235	-0.146654	O00469-2;O00469;O00469-3	O00469-2;O00469;O00469-3	Procollagen-lysine,2-oxoglutarate 5-dioxygenase 2	PLOD2	203	Color2 [A=255, R=169, G=169, B=169]	1	4		2	2	2	3.6	3.6	3.6	87.097	0	22.441	107990000	7	15.4428	15.3335	15.8862	15.9418	15.956	16.0914	15.5768	16.1322	15.9194	15.7927	15.7131	16.3859	15.6961	15.6393	15.9582	16.005	0.290245	0.903343
	0.10188	-0.0304961	O00471	O00471	Exocyst complex component 5	EXOC5	204	Color2 [A=255, R=169, G=169, B=169]	1	4		8	8	8	11.4	11.4	11.4	81.852	0	14.578	118870000	12	16.124	16.3155	16.4985	16.526	16.3188	16.2948	16.212	16.1449	16.3864	16.2443	16.2309	16.8624	16.3242	15.9766	16.0583	16.0326	0.790897	0.979084
	0.176567	0.121843	O00483	O00483	Cytochrome c oxidase subunit NDUFA4	NDUFA4	205	Color2 [A=255, R=169, G=169, B=169]	1	4		3	3	3	34.6	34.6	34.6	9.3697	0	7.4152	1520100000	8	17.9522	18.0582	17.8044	16.2765	17.8222	17.5378	17.6718	17.8994	17.8927	17.6579	18.1596	18.9422	17.6942	17.442	17.3181	17.5264	0.665936	1.08812
	0.395983	-0.0789604	O00487	O00487	26S proteasome non-ATPase regulatory subunit 14	PSMD14	206	Color2 [A=255, R=169, G=169, B=169]	1	4		8	8	8	42.9	42.9	42.9	34.577	0	54.512	1640800000	16	19.0103	18.9577	19.369	19.4375	19.1223	19.5189	19.0391	19.33	19.2481	19.0621	19.1886	19.4212	19.1042	18.9384	19.0868	19.1343	0.401806	0.94674
	0.346299	-0.0533099	O00499-3;O00499-5;O00499;O00499-9;O00499-10;O00499-7;O00499-8;O00499-4;O00499-6;O00499-11;O00499-2	O00499-3;O00499-5;O00499;O00499-9;O00499-10;O00499-7;O00499-8;O00499-4;O00499-6;O00499-11;O00499-2	Myc box-dependent-interacting protein 1	BIN1	208	Color2 [A=255, R=169, G=169, B=169]	1	4		14	14	14	38.9	38.9	38.9	55.174	0	133.5	4302400000	45	20.6451	20.7324	20.8372	20.5483	20.737	20.7993	20.698	20.7996	20.6955	20.5648	20.5746	21.0724	20.6716	20.6707	20.53	20.628	0.450506	0.963723
	0.178874	-0.0492828	O00505	O00505	Importin subunit alpha-4	KPNA3	210	Color2 [A=255, R=169, G=169, B=169]	1	4		6	4	4	19.8	14.2	14.2	57.81	0	19.348	389330000	9	18.1839	18.0563	18.4071	18.1545	18.1282	18.6823	18.0004	18.1641	17.9797	17.886	17.891	18.3702	18.1316	17.8437	18.0999	18.0589	0.662408	0.966417
	0.265626	-0.0441387	O00533;O00533-2	O00533;O00533-2	Neural cell adhesion molecule L1-like protein;Processed neural cell adhesion molecule L1-like protein	CHL1	211	Color2 [A=255, R=169, G=169, B=169]	1	4		8	8	8	7	7	7	135.07	0	23.078	1594000000	27	20.1835	20.1977	20.0227	19.8369	19.9281	20.022	19.8719	20.1474	20.0391	20.0361	19.7344	20.1478	19.9483	19.8819	20.0033	19.8147	0.542468	0.969869
	0.0302825	-0.00716615	O00562-2;O00562	O00562-2;O00562	Membrane-associated phosphatidylinositol transfer protein 1	PITPNM1	212	Color2 [A=255, R=169, G=169, B=169]	1	4		9	9	9	8.6	8.6	8.6	134.77	0	17.564	808350000	21	18.7375	18.8509	18.8244	18.3736	18.9392	18.9643	18.737	19.1103	18.9944	18.8332	18.7129	18.8021	18.7363	18.8356	18.7782	18.7474	0.932648	0.995045
	0.074162	0.0257976	O00567	O00567	Nucleolar protein 56	NOP56	213	Color2 [A=255, R=169, G=169, B=169]	1	4		10	10	10	20.4	20.4	20.4	66.049	0	25.814	1287000000	29	20.035	20.0144	20.1806	19.3668	20.0501	20.2825	20.0603	20.3287	19.9221	19.8441	20.0195	20.3303	19.8097	19.7061	19.873	19.8709	0.84302	1.01804
	0.474851	-0.0736501	O00571;O00571-2;O15523-3;Q6GWX0;Q9NQI0-3;Q9NQI0-2;Q9NQI0-4;Q9NQI0	O00571;O00571-2	ATP-dependent RNA helicase DDX3X	DDX3X	214	Color2 [A=255, R=169, G=169, B=169]	1	4		19	18	7	38.7	37	16.8	73.243	0	104.72	2467600000	44	20.0773	20.1317	20.3702	20.1603	20.111	20.3186	20.047	20.2261	20.0832	19.9759	20.0484	20.4864	20.0248	19.9389	20.0547	20.1679	0.33508	0.950231
	0.112701	0.0217955	O00629	O00629	Importin subunit alpha-3	KPNA4	215	Color2 [A=255, R=169, G=169, B=169]	1	4		7	7	5	25.9	25.9	20.3	57.886	0	70.762	672170000	18	18.0819	18.006	18.4536	18.0467	18.3775	18.1188	18.0793	18.2939	18.2929	18.2064	18.1017	18.3913	18.0598	18.0672	18.1692	18.3112	0.771435	1.01522
	0.108655	-0.0388238	O00743;O00743-2;O00743-3	O00743;O00743-2;O00743-3	Serine/threonine-protein phosphatase 6 catalytic subunit;Serine/threonine-protein phosphatase 6 catalytic subunit, N-terminally processed	PPP6C	216	Color2 [A=255, R=169, G=169, B=169]	1	4		9	9	9	36.4	36.4	36.4	35.144	0	38.688	404550000	17	18.8033	18.65	19.4036	19.112	19.4123	19.4238	19.0518	19.3748	19.3913	19.2691	19.3908	19.6921	19.3094	19.3433	19.3277	19.5357	0.778655	0.973448
	0.00105888	-0.00148916	O02668;CON__Q9TRI1;P19823	O02668			219	Color2 [A=255, R=169, G=169, B=169]	1	4		10	10	10	12.4	12.4	12.4	104.62	0	31.252	743780000	20	20.047	19.2339	19.4842	20.0381	20.563	20.4825	18.5719	19.1813	17.9614	18.8959	17.6924	18.3498	20.0514	19.0723	18.6881	17.8175	0.997565	0.998968
	0.562115	-0.107566	O02705;P07900;P07900-2;Q14568;Q58FG0	O02705;P07900;P07900-2	Heat shock protein HSP 90-alpha	HSP90AA1	220	Color2 [A=255, R=169, G=169, B=169]	1	4		47	47	32	62.9	62.9	41.3	84.774	0	323.31	179240000000	481	24.7807	24.947	25.3565	25.1293	25.2328	25.4128	25.2748	25.4897	25.193	25.1834	25.173	25.5459	25.1008	25.1966	25.2633	25.3307	0.274085	0.928152
	0.03553	-0.011899	O02772;P05413	O02772;P05413	Fatty acid-binding protein, heart	FABP3	221	Color2 [A=255, R=169, G=169, B=169]	1	4		6	6	6	34.6	34.6	34.6	14.749	0	13.578	2499700000	18	20.3239	20.4653	20.2414	20.1319	20.5565	19.9902	20.6102	20.898	20.5498	20.6214	20.5736	20.8045	20.4206	20.4498	20.5171	20.5272	0.921446	0.991786
	0.00799905	-0.00277352	O02799	O02799			222	Color2 [A=255, R=169, G=169, B=169]	1	4		10	10	10	16.8	16.8	16.8	99.059	0	31.73	345850000	24	18.902	18.7082	18.9238	18.6302	18.743	18.939	18.6227	18.9565	18.8768	18.7091	18.355	18.8878	18.5751	18.1892	18.4655	18.4661	0.98175	0.998079
	0.01761	0.00528777	O13010;P48426;P48426-2	O13010;P48426;P48426-2	Phosphatidylinositol 5-phosphate 4-kinase type-2 alpha	PIP4K2A	223	Color2 [A=255, R=169, G=169, B=169]	1	4		8	5	4	26.6	18.2	14.8	45.855	0	12.869	53486000	4	14.5736	14.516	15.107	14.88	14.9411	14.9869	15.0947	14.9478	14.6694	14.7286	14.5382	14.9631	14.6567	14.5453	14.7366	14.7073	0.960263	1.00367
	0.297061	0.128923	O14490-7;O14490;O14490-3;O14490-5;O14490-2;O14490-4;O14490-6	O14490-7;O14490;O14490-3;O14490-5;O14490-2;O14490-4;O14490-6	Disks large-associated protein 1	DLGAP1	224	Color2 [A=255, R=169, G=169, B=169]	1	4		3	3	3	4.1	4.1	4.1	103.58	0	5.7441	10051000	3	14.6643	14.3543	14.6227	14.539	14.7051	14.2677	14.9058	14.9281	15.5509	15.2557	15.1535	15.4123	15.1024	15.0128	15.1984	15.1018	0.504591	1.09348
	0.149145	-0.038065	O14497;O14497-2;O14497-3	O14497;O14497-2;O14497-3	AT-rich interactive domain-containing protein 1A	ARID1A	226	Color2 [A=255, R=169, G=169, B=169]	1	4		15	15	14	9.6	9.6	8.8	242.04	0	59.485	446090000	29	18.9181	18.8616	19.0429	18.8487	18.9633	19.1878	18.7872	19.3024	19.0145	18.7828	19.0456	19.4557	19.0232	18.7125	19.047	18.9948	0.709341	0.97396
	0.453457	-0.0636351	O14523;O14523-2	O14523;O14523-2	C2 domain-containing protein 2-like	C2CD2L	227	Color2 [A=255, R=169, G=169, B=169]	1	4		3	3	3	6.8	6.8	6.8	76.18	0	16.728	225450000	11	17.0892	17.1266	17.4523	17.1798	17.1661	17.4857	17.2216	17.4486	17.2442	17.1412	17.2393	17.4708	17.3034	17.385	17.3358	17.3231	0.352	0.95685
	0.0297074	0.0115998	O14525-3;O14525-2;O14525	O14525-3;O14525-2;O14525	Astrotactin-1	ASTN1	228	Color2 [A=255, R=169, G=169, B=169]	1	4		2	2	2	2.1	2.1	2.1	135.08	0	4.4727	24425000	3	14.8969	14.4932	14.5947	14.1914	14.6288	14.7763	14.4387	14.9476	14.8328	14.0322	14.4387	15.0256	14.4895	14.5908	14.537	14.7071	0.933883	1.00807
	0.0513119	0.0128109	O14531	O14531	Dihydropyrimidinase-related protein 4	DPYSL4	229	Color2 [A=255, R=169, G=169, B=169]	1	4		8	8	8	15	15	15	61.877	0	25.456	5223800000	43	20.2979	20.285	20.3766	20.1029	20.3497	20.1387	20.5341	20.7617	20.5332	20.3659	20.3594	20.6566	20.3411	20.2933	20.4443	20.5296	0.888563	1.00892
	0.644895	-0.574677	O14561	O14561	Acyl carrier protein, mitochondrial	NDUFAB1	231	Color2 [A=255, R=169, G=169, B=169]	1	4		2	2	2	15.4	15.4	15.4	17.417	0	4.1169	139540000	2	15.9062	16.3049	16.114	16.06	16.2145	16.0166	16.0315	16.0019	15.95	16.6537	16.3136	19.6739	16.4897	15.9194	15.5448	16.5313	0.226519	0.671436
	0.052439	-0.0132992	O14562	O14562	Ubiquitin domain-containing protein UBFD1	UBFD1	232	Color2 [A=255, R=169, G=169, B=169]	1	4		2	2	2	7.1	7.1	7.1	33.382	0	6.3515	166890000	6	18.6375	18.5539	18.6766	18.5799	18.6175	18.6283	18.4437	18.4783	18.4328	18.3779	18.5366	18.9418	18.3353	18.2548	18.3252	18.2967	0.88626	0.990824
	0.0404352	-0.0160844	O14576-2;O14576;O14576-4;O14576-3;O14576-5	O14576-2;O14576;O14576-4;O14576-3;O14576-5	Cytoplasmic dynein 1 intermediate chain 1	DYNC1I1	233	Color2 [A=255, R=169, G=169, B=169]	1	4		8	8	8	20.1	20.1	20.1	70.789	0	93.585	745940000	25	16.7224	17.0677	17.7423	17.4947	17.8226	17.5417	17.4956	17.7624	17.455	17.3929	17.4572	17.6638	17.4617	17.2283	17.332	17.4661	0.911097	0.988913
	0.189821	-0.0904754	O14579;O14579-2;O14579-3	O14579;O14579-2;O14579-3	Coatomer subunit epsilon	COPE	234	Color2 [A=255, R=169, G=169, B=169]	1	4		4	4	4	19.8	19.8	19.8	34.482	0	9.855	179180000	7	16.6021	16.8729	17.1819	16.6968	16.9957	17.0251	16.9284	16.9052	16.6611	16.5991	16.6137	17.5377	16.6203	16.3916	15.9542	16.2529	0.645921	0.939213
	0.214381	-0.0455716	O14617;O14617-5;O14617-4;O14617-2;O14617-3	O14617;O14617-5;O14617-4;O14617-2;O14617-3	AP-3 complex subunit delta-1	AP3D1	235	Color2 [A=255, R=169, G=169, B=169]	1	4		19	19	19	21.2	21.2	21.2	130.16	0	70.388	1842800000	43	20.7194	20.75	20.6556	20.4281	20.6491	20.7182	20.5662	20.7706	20.4329	20.4407	20.6221	21.0539	20.6449	20.3588	20.6064	20.7409	0.610406	0.968906
	0.0372105	-0.014195	O14639-2;O14639-6;O14639;O14639-4;O14639-3;O14639-5	O14639-2;O14639-6;O14639;O14639-4;O14639-3;O14639-5	Actin-binding LIM protein 1	ABLIM1	236	Color2 [A=255, R=169, G=169, B=169]	1	4		8	8	8	12	12	12	81.12	0	11.75	306950000	14	17.6772	17.8773	17.6184	16.7801	17.4467	17.6095	17.4658	17.5764	17.4882	17.4604	17.5704	17.9738	17.6254	17.3854	17.3793	17.7221	0.917888	0.990209
	0.305741	-0.116885	O14646-2;O14646	O14646-2;O14646	Chromodomain-helicase-DNA-binding protein 1	CHD1	237	Color2 [A=255, R=169, G=169, B=169]	1	4		4	2	2	2	1.1	1.1	196.59	0.0029721	1.9909	6894600	3	12.0017	12.6037	12.913	12.0738	12.3799	12.6728	12.7904	13.0855	12.6346	12.8029	12.8469	13.2855	12.7211	12.7927	12.8546	12.7603	0.494605	0.922177
	0.152062	0.0641086	O14647;O14647-2;O14647-3	O14647;O14647-2	Chromodomain-helicase-DNA-binding protein 2	CHD2	238	Color2 [A=255, R=169, G=169, B=169]	1	4		10	10	8	7.5	7.5	6.6	211.34	0	20.315	124700000	11	16.2434	16.3011	16.482	15.1945	16.474	16.6214	16.1153	16.4619	16.2096	16.1913	16.2075	16.5346	16.2677	16.0665	16.1334	16.2487	0.704593	1.04544
	0.0403801	0.011502	O77633;O14672;O14672-2	O77633;O14672;O14672-2	Disintegrin and metalloproteinase domain-containing protein 10	ADAM10	241	Color2 [A=255, R=169, G=169, B=169]	1	4		3	3	3	4.9	4.9	4.9	84.382	0	7.3532	201980000	11	17.0779	17.1107	17.3149	16.9625	17.0431	17.1645	17.2064	17.3095	16.8002	16.7985	17.0661	17.3606	16.8174	16.8394	17.3268	17.0151	0.911213	1.008
	0.391718	-0.170569	O14683	O14683	Tumor protein p53-inducible protein 11	TP53I11	242	Color2 [A=255, R=169, G=169, B=169]	1	4		2	2	2	13.2	13.2	13.2	21.054	0	11.532	87075000	4	15.5694	16.1444	16.8523	16.7983	17.0615	17.0147	16.6183	16.8516	16.2486	16.2367	16.324	16.809	16.2318	16.2548	16.3603	16.5211	0.405772	0.888492
	0.0823187	-0.0361503	O14735-3;O14735;O14735-2	O14735-3;O14735	CDP-diacylglycerol--inositol 3-phosphatidyltransferase	CDIPT	244	Color2 [A=255, R=169, G=169, B=169]	1	4		3	3	3	20.8	20.8	20.8	18.624	0	7.0529	868340000	7	16.3219	16.5481	16.4674	16.3649	15.8237	15.8426	15.8517	16.4533	16.474	15.9247	16.3558	16.9307	16.5686	16.0914	16.4523	16.4489	0.827335	0.975254
	0.347956	-0.209103	O14737;O14737-2	O14737;O14737-2	Programmed cell death protein 5	PDCD5	245	Color2 [A=255, R=169, G=169, B=169]	1	4		2	2	2	19.2	19.2	19.2	14.285	0	3.474	24724000	3	12.7771	12.8101	14.0257	14.4652	13.9781	13.8873	13.5559	13.4531	13.2369	13.2951	13.3152	14.5846	13.108	13.2661	13.3346	13.2429	0.448791	0.865075
	0.10621	-0.0276213	O14744;O14744-5;O14744-2;O14744-3;O14744-4	O14744;O14744-5;O14744-2;O14744-3;O14744-4	Protein arginine N-methyltransferase 5;Protein arginine N-methyltransferase 5, N-terminally processed	PRMT5	246	Color2 [A=255, R=169, G=169, B=169]	1	4		10	10	10	21.4	21.4	21.4	72.683	0	38.753	789060000	25	19.6397	19.5446	19.5902	19.0373	19.5537	19.7668	19.3156	19.589	19.4447	19.4819	19.4677	19.9079	19.4929	19.3784	19.546	19.5655	0.783051	0.981037
	0.535231	-0.131314	O14745;O14745-2	O14745;O14745-2	Na(+)/H(+) exchange regulatory cofactor NHE-RF1	SLC9A3R1	247	Color2 [A=255, R=169, G=169, B=169]	1	4		5	5	5	9.2	9.2	9.2	38.868	0	5.3955	501500000	12	18.9894	19.1132	18.9878	18.8237	18.7702	18.9783	18.6078	18.7381	18.5178	18.596	18.8057	19.4237	18.589	18.5344	18.7185	18.8293	0.291588	0.912999
	0.00326543	0.000997066	O14775;O14775-2;O14775-3	O14775;O14775-2;O14775-3	Guanine nucleotide-binding protein subunit beta-5	GNB5	248	Color2 [A=255, R=169, G=169, B=169]	1	4		12	12	12	37	37	37	43.566	0	216.18	1247500000	32	19.0984	19.1813	18.9692	18.5106	19.0206	18.773	19.0226	19.3022	19.1374	19.0595	19.1459	19.3827	18.9493	18.9925	19.0072	19.1409	0.992509	1.00069
	0.228583	-0.0453305	O14776;O14776-2;Q5VWI1	O14776;O14776-2	Transcription elongation regulator 1	TCERG1	249	Color2 [A=255, R=169, G=169, B=169]	1	4		14	14	14	12.3	12.3	12.3	123.9	0	23.839	1104000000	24	19.6758	19.5931	19.9295	19.8544	19.9699	20.041	19.7292	19.8983	19.6503	19.6036	19.7566	20.0426	19.6374	19.5944	19.6401	19.7241	0.590768	0.969068
	0.12995	0.066641	O14787-2;O14787	O14787-2;O14787	Transportin-2	TNPO2	250	Color2 [A=255, R=169, G=169, B=169]	1	4		9	5	5	14.1	9.5	9.5	100.41	0	13.849	224870000	10	16.7833	16.9116	16.7695	15.3446	16.5223	16.7513	16.5283	16.6614	16.2749	16.1966	16.2602	16.9716	16.5144	16.2964	16.5369	16.5232	0.741396	1.04728
	0.981316	-0.135568	O14802	O14802	DNA-directed RNA polymerase III subunit RPC1	POLR3A	251	Color2 [A=255, R=169, G=169, B=169]	1	4		2	2	2	2.3	2.3	2.3	155.64	0	3.0012	32098000	5	13.6643	13.8036	14.0166	14.0579	13.9235	14.0365	13.68	13.8441	14.0625	13.9423	13.7216	14.2599	13.7898	13.9527	13.743	13.7888	0.104396	0.910311
	1.06779	-0.135897	O14807;O14807-2	O14807	Ras-related protein M-Ras	MRAS	252	Color2 [A=255, R=169, G=169, B=169]	1	4		5	5	5	27.4	27.4	27.4	23.846	0	8.3926	140250000	9	17.6051	17.628	17.4048	17.4401	17.6239	17.7338	17.4882	17.6926	17.702	17.6757	17.374	17.959	17.48	17.4073	17.4514	17.68	0.0855472	0.910104
	0.159559	-0.0353301	O14818;O14818-4;O14818-2;Q8TAA3-2;Q8TAA3-5;Q8TAA3	O14818;O14818-4;O14818-2	Proteasome subunit alpha type-7	PSMA7	254	Color2 [A=255, R=169, G=169, B=169]	1	4		9	9	9	46.8	46.8	46.8	27.887	0	63.888	3392200000	33	21.2822	21.2613	21.4024	21.2687	21.2015	21.3676	21.1108	21.1746	21.1872	21.0924	21.1579	21.6037	21.1609	20.959	20.9437	21.002	0.692534	0.975808
	0.207802	-0.0484171	O14828-2;O14828	O14828-2;O14828	Secretory carrier-associated membrane protein 3	SCAMP3	256	Color2 [A=255, R=169, G=169, B=169]	1	4		3	3	3	16.2	16.2	16.2	35.201	0	10.86	243580000	8	18.0796	18.05	18.2543	18.1108	18.1406	18.1781	17.8213	18.2888	17.8716	17.8155	17.9588	18.2663	17.8361	17.6521	17.9883	17.9763	0.619723	0.966997
	0.143712	-0.0312467	O14841	O14841	5-oxoprolinase	OPLAH	257	Color2 [A=255, R=169, G=169, B=169]	1	4		11	11	11	12.5	12.5	12.5	137.46	0	55.079	290820000	23	17.6908	17.7937	17.9424	17.5552	17.7881	17.8006	17.4983	17.7039	17.7881	17.6709	17.7114	18.2022	17.6669	17.5624	17.7488	17.7958	0.718271	0.978574
	0.22303	-0.0597923	O14874-2;O14874-3;O14874	O14874-2;O14874-3;O14874	[3-methyl-2-oxobutanoate dehydrogenase [lipoamide]] kinase, mitochondrial	BCKDK	258	Color2 [A=255, R=169, G=169, B=169]	1	4		4	4	4	20.6	20.6	20.6	37.767	0	34.337	146600000	8	15.0028	15.0828	15.1446	14.7103	15.0175	15.1071	15.0047	15.2996	15.2683	15.2979	15.3918	15.6127	15.3255	15.3712	15.2672	15.4192	0.59837	0.959402
	0.155679	0.0703816	O14880	O14880	Microsomal glutathione S-transferase 3	MGST3	259	Color2 [A=255, R=169, G=169, B=169]	1	4		2	2	2	9.9	9.9	9.9	16.516	0	10.905	273600000	7	17.6621	18.0699	17.1	16.6604	17.0839	16.8149	17.3601	17.5504	17.7467	17.3587	17.4367	17.5063	17.2413	17.2279	17.5196	17.3988	0.698748	1.04999
	0.59548	-0.136724	O14908;O14908-2	O14908	PDZ domain-containing protein GIPC1	GIPC1	261	Color2 [A=255, R=169, G=169, B=169]	1	4		5	5	5	13.2	13.2	13.2	36.049	0	13.309	165440000	7	18.3736	18.3292	18.4648	18.5404	18.3067	18.5444	18.4575	18.5688	18.1339	18.1096	18.2149	18.8563	18.498	18.1603	17.8737	18.3079	0.253817	0.909582
	0.439876	-0.169366	O14910	O14910	Protein lin-7 homolog A	LIN7A	262	Color2 [A=255, R=169, G=169, B=169]	1	4		5	5	4	21.9	21.9	18.9	25.996	0	9.4771	1088000000	16	18.3853	18.6804	18.4777	18.3666	18.4983	18.2993	18.4237	18.5893	18.463	18.3513	18.4913	19.7946	18.5519	18.2866	18.2239	18.502	0.363182	0.889233
	0.23499	-0.0484686	O14925;Q5SRD1-2;Q5SRD1	O14925;Q5SRD1-2;Q5SRD1	Mitochondrial import inner membrane translocase subunit Tim23;Putative mitochondrial import inner membrane translocase subunit Tim23B	TIMM23;TIMM23B	263	Color2 [A=255, R=169, G=169, B=169]	1	4		3	3	3	21.5	21.5	21.5	21.943	0	24.768	146460000	14	18.1017	18.1535	18.0072	17.8816	18.2357	18.2679	18.1242	18.4472	18.3577	18.1789	18.245	18.3999	17.9532	18.014	17.9672	18.0366	0.582117	0.966962
	0.0835115	-0.0253253	O14926;O14926-2	O14926;O14926-2	Fascin-2	FSCN2	264	Color2 [A=255, R=169, G=169, B=169]	1	4		3	3	3	5.9	5.9	5.9	55.056	0.00049044	2.6273	423180000	7	17.6458	17.7059	17.6533	17.1477	17.3907	17.5232	17.4237	17.5867	17.6717	17.5402	17.7413	18.0274	17.7618	17.6955	17.7468	18.0112	0.825066	0.982599
	0.657666	-0.160887	O14929;O14929-2	O14929;O14929-2	Histone acetyltransferase type B catalytic subunit	HAT1	265	Color2 [A=255, R=169, G=169, B=169]	1	4		4	4	4	14.3	14.3	14.3	49.512	0	33.272	86767000	7	14.3967	14.3945	14.103	14.3012	13.8732	14.3912	14.111	14.2478	13.9912	14.0549	13.8458	14.3215	13.7023	13.614	13.8802	13.8654	0.219955	0.894475
	0.0614413	-0.00996876	O14936-3;O14936-4;O14936-6;O14936-2;O14936;O14936-5	O14936-3;O14936-4;O14936-6;O14936-2;O14936;O14936-5	Peripheral plasma membrane protein CASK	CASK	266	Color2 [A=255, R=169, G=169, B=169]	1	4		17	17	17	22.3	22.3	22.3	102.11	0	40.528	699000000	31	19.1966	19.2543	19.1739	18.9949	19.2314	19.1277	19.0737	19.2808	19.2541	19.1596	19.1879	19.4966	19.1698	19.0405	19.2242	19.2371	0.868078	0.993114
	0.489685	-0.257967	O14949	O14949	Cytochrome b-c1 complex subunit 8	UQCRQ	267	Color2 [A=255, R=169, G=169, B=169]	1	4		2	2	2	20.7	20.7	20.7	9.9062	0.0013899	2.0993	408670000	6	18.1482	18.6272	18.2205	18.1885	18.5633	18.1738	18.3361	18.5591	18.3479	18.5075	18.3701	20.2229	18.3413	17.9219	18.3247	18.515	0.323828	0.836266
	0.366023	-0.148001	P19105;O14950	P19105;O14950	Myosin regulatory light chain 12A;Myosin regulatory light chain 12B	MYL12A;MYL12B	268	Color2 [A=255, R=169, G=169, B=169]	1	4		8	8	4	56.1	56.1	29.2	19.794	0	52.856	1559500000	21	17.9604	17.9342	18.4011	18.6124	18.4336	18.2165	18.2285	18.3015	18.1613	18.158	18.1115	19.4057	18.2505	17.9428	17.9497	18.1097	0.430503	0.9025
	0.164223	-0.0373776	O14964-2;O14964	O14964-2;O14964	Hepatocyte growth factor-regulated tyrosine kinase substrate	HGS	269	Color2 [A=255, R=169, G=169, B=169]	1	4		6	6	6	7	7	7	76.375	0	12.055	526690000	14	17.7445	17.7657	17.7933	17.7058	18.0271	17.8163	17.7293	17.7275	17.7641	17.6766	17.6293	18.3387	17.7037	17.611	17.7018	17.7505	0.685137	0.974425
	0.242131	-0.128006	O14967	O14967	Calmegin	CLGN	270	Color2 [A=255, R=169, G=169, B=169]	1	4		2	2	2	3	3	3	70.038	0	2.9247	76023000	5	18.0641	18.2339	17.727	17.7414	17.2978	17.931	17.2075	17.3175	17.4373	17.3757	16.9784	17.4152	16.9528	16.5729	17.1824	17.2838	0.572623	0.915095
	0.440419	0.415129	O14972;O14972-2	O14972;O14972-2	Down syndrome critical region protein 3	DSCR3	271	Color2 [A=255, R=169, G=169, B=169]	1	4		2	2	2	9.8	9.8	9.8	33.01	0	17.781	85199000	4	17.0501	16.8317	17.3219	13.593	17.2084	17.4267	16.9311	17.3217	16.8129	16.7769	16.757	17.0444	16.9535	16.6382	16.8443	16.9256	0.362728	1.33342
	0.0422699	0.0136049	O14974-4;O14974-3;O14974;O14974-5;O14974-2	O14974-4;O14974-3;O14974;O14974-5;O14974-2	Protein phosphatase 1 regulatory subunit 12A	PPP1R12A	272	Color2 [A=255, R=169, G=169, B=169]	1	4		7	7	7	9.7	9.7	9.7	109.1	0	25.516	215480000	11	17.635	17.528	17.6212	17.2724	17.5999	17.7494	17.3498	17.5928	17.3187	17.2649	17.4372	17.7186	17.2563	16.9977	17.1901	17.1755	0.907257	1.00947
	0.103257	0.0265181	O14976;O14976-2	O14976;O14976-2	Cyclin-G-associated kinase	GAK	273	Color2 [A=255, R=169, G=169, B=169]	1	4		5	5	5	4.1	4.1	4.1	143.19	0	9.93	92603000	7	15.8848	15.8683	16.3767	15.8178	16.3504	16.2651	16.1229	16.3292	16.1248	16.0159	15.8922	16.2853	16.0188	15.9119	16.0264	16.0914	0.788393	1.01855
	0.101314	0.0345228	O14979-3;O14979-2;O14979	O14979-3;O14979-2;O14979	Heterogeneous nuclear ribonucleoprotein D-like	HNRNPDL	274	Color2 [A=255, R=169, G=169, B=169]	1	4		12	11	11	39.8	36.5	36.5	27.191	0	80.323	3406800000	30	20.1856	20.0513	20.545	19.6405	20.4146	20.5562	20.1388	20.3994	20.1903	20.1409	20.187	20.4933	19.916	19.993	20.0327	20.0593	0.791928	1.02422
	0.860582	-0.129736	O14980	O14980	Exportin-1	XPO1	275	Color2 [A=255, R=169, G=169, B=169]	1	4		29	29	29	33.3	33.3	33.3	123.38	0	86.706	6124000000	78	22.4877	22.5998	22.6545	22.5367	22.6091	22.8153	22.4638	22.6664	22.5276	22.5552	22.5382	23.067	22.4318	22.3628	22.3793	22.5268	0.137853	0.913999
	0.115422	-0.023008	O14981;O14981-2	O14981	TATA-binding protein-associated factor 172	BTAF1	276	Color2 [A=255, R=169, G=169, B=169]	1	4		6	6	6	4.3	4.3	4.3	206.89	0	12.145	70640000	9	16.1805	15.9208	16.117	16.017	16.35	16.2665	15.8883	16.2208	16.2115	16.0566	16.0788	16.356	16.0758	15.9722	15.9508	16.2269	0.766617	0.984179
	0.0876037	-0.0315056	O14994	O14994	Synapsin-3	SYN3	278	Color2 [A=255, R=169, G=169, B=169]	1	4		5	3	3	9.1	6.4	6.4	63.302	0	18.095	345620000	9	18.1358	18.1478	17.5908	17.4122	17.6238	17.3743	17.7431	18.1131	17.515	17.591	17.5934	17.9178	17.4549	17.4389	17.77	17.6838	0.817328	0.978399
	0.181102	-0.038739	O15020-2;O15020	O15020-2;O15020	Spectrin beta chain, non-erythrocytic 2	SPTBN2	280	Color2 [A=255, R=169, G=169, B=169]	1	4		21	13	13	10.2	7.4	7.4	268.31	0	37.951	260290000	15	17.0258	17.2018	16.9029	17.0124	17.402	17.0023	17.2193	17.2321	17.0455	17.1225	17.1711	17.4801	17.1926	16.9185	17.0429	17.3423	0.659018	0.973505
	0.529025	-0.170479	O15027-2;O15027-4;O15027-3;O15027;O15027-5	O15027-2;O15027-4;O15027-3;O15027;O15027-5	Protein transport protein Sec16A	SEC16A	281	Color2 [A=255, R=169, G=169, B=169]	1	4		4	4	4	1.5	1.5	1.5	247.24	0	3.309	137330000	6	17.48	17.5367	16.952	16.8817	16.7667	17.2435	16.7192	16.9399	16.6684	16.8446	16.974	17.5949	16.7603	16.5378	16.9562	17.0616	0.295784	0.888547
	0.0416284	-0.0135663	O15031	O15031	Plexin-B2	PLXNB2	282	Color2 [A=255, R=169, G=169, B=169]	1	4		7	7	7	4.3	4.3	4.3	205.12	0	15.127	286110000	13	18.4181	18.3373	18.7744	18.3846	18.5918	18.8525	18.2407	18.4149	18.236	18.3871	18.2747	18.7141	18.3735	17.9727	18.3245	18.279	0.908598	0.990641
	0.122422	0.0404716	O15042;O15042-2;O15042-3	O15042;O15042-2;O15042-3	U2 snRNP-associated SURP motif-containing protein	U2SURP	285	Color2 [A=255, R=169, G=169, B=169]	1	4		10	10	10	12.3	12.3	12.3	118.29	0	28.266	453080000	16	18.3401	18.1439	18.7202	18.055	18.7512	18.8666	18.5096	18.6853	18.334	18.3112	18.4243	18.7988	18.3007	18.231	18.3592	18.3238	0.754358	1.02845
	0.375691	-0.0682673	O15066;O15066-2;O14782	O15066;O15066-2	Kinesin-like protein KIF3B;Kinesin-like protein KIF3B, N-terminally processed	KIF3B	286	Color2 [A=255, R=169, G=169, B=169]	1	4		7	7	7	10.8	10.8	10.8	85.124	0	13.283	210100000	10	18.2645	18.336	18.5216	18.463	18.5028	18.6519	18.3211	18.5318	18.2548	18.1492	18.2522	18.7355	18.4006	18.1984	18.4176	18.4155	0.421026	0.953783
	0.100055	-0.02549	O15075;O15075-2;O15075-4;O15075-3	O15075;O15075-2	Serine/threonine-protein kinase DCLK1	DCLK1	287	Color2 [A=255, R=169, G=169, B=169]	1	4		13	13	12	24.3	24.3	22.8	82.223	0	53.96	2917600000	37	20.2135	20.0991	20.3705	20.2883	20.1065	20.2595	19.901	20.0544	20.0425	20.0286	19.84	20.1645	19.8586	19.6454	20.0187	20.0155	0.794227	0.982487
	0.213259	0.0748559	O15084-2;O15084;O15084-4;O15084-1	O15084-2;O15084;O15084-4;O15084-1	Serine/threonine-protein phosphatase 6 regulatory ankyrin repeat subunit A	ANKRD28	289	Color2 [A=255, R=169, G=169, B=169]	1	4		3	2	2	4	3	3	96.16	0	13.618	47316000	3	14.8866	14.8658	15.1978	14.842	14.935	15.1498	14.8066	15.1694	15.2868	14.14	14.8123	15.1984	15.0561	14.6801	14.6883	15.0252	0.611985	1.05326
	0.169921	0.0396066	O15127	O15127	Secretory carrier-associated membrane protein 2	SCAMP2	291	Color2 [A=255, R=169, G=169, B=169]	1	4		2	2	2	9.7	9.7	9.7	36.648	0	24.752	227990000	10	16.8011	16.7458	17.1325	16.7894	16.9619	16.9622	16.4984	16.8413	16.6446	16.5494	16.7906	17.0136	16.8436	16.5081	16.7427	16.6886	0.676206	1.02783
	0.00892952	0.00538933	O15143	O15143	Actin-related protein 2/3 complex subunit 1B	ARPC1B	293	Color2 [A=255, R=169, G=169, B=169]	1	4		6	5	5	22.3	16.1	16.1	40.949	0	21.718	82973000	6	16.2438	16.3012	16.8446	16.9309	16.4668	16.7027	16.191	16.3617	15.9158	15.9687	15.66	16.176	16.3161	15.4615	16.1601	15.8523	0.979649	1.00374
	0.194354	-0.0700524	O15144	O15144	Actin-related protein 2/3 complex subunit 2	ARPC2	294	Color2 [A=255, R=169, G=169, B=169]	1	4		11	11	11	33.7	33.7	33.7	34.333	0	16.406	2083600000	31	19.7732	19.562	20.3997	20.4749	20.4928	20.4024	19.9286	20.4293	20.0286	19.9941	19.8603	20.2923	19.9836	19.8426	19.9953	20.0248	0.639214	0.952603
	0.284799	-0.221281	O15145	O15145	Actin-related protein 2/3 complex subunit 3	ARPC3	295	Color2 [A=255, R=169, G=169, B=169]	1	4		2	2	2	10.1	10.1	10.1	20.546	0	2.7643	62881000	4	13.9741	13.9573	14.8483	14.2072	14.4708	14.6434	14.1577	14.7013	14.6249	14.0234	14.6385	16.7921	14.3073	14.5826	14.6406	14.5251	0.519041	0.857803
	0.00255332	0.00154734	O15160-2;O15160	O15160-2;O15160	DNA-directed RNA polymerases I and III subunit RPAC1	POLR1C	296	Color2 [A=255, R=169, G=169, B=169]	1	4		2	2	2	7	7	7	38.646	0	3.5627	25135000	4	16.504	16.5604	16.8307	16.6756	16.8591	16.832	16.4464	16.6657	16.8597	16.1802	16.5403	17.3053	16.4043	15.6428	15.8826	16.4528	0.994138	1.00107
	0.0642502	-0.0341618	O15164-2;O15164	O15164-2;O15164	Transcription intermediary factor 1-alpha	TRIM24	297	Color2 [A=255, R=169, G=169, B=169]	1	4		2	2	2	2.1	2.1	2.1	113.02	0.00049068	2.6346	4998600	2	11.9848	11.9669	11.6457	11.2276	12.2193	12.0163	11.6111	12.3196	12.4081	12.4756	12.4951	12.6705	12.0817	11.8655	11.8731	12.0501	0.862482	0.976599
	0.0299807	0.0227108	O15173;O15173-2	O15173;O15173-2	Membrane-associated progesterone receptor component 2	PGRMC2	298	Color2 [A=255, R=169, G=169, B=169]	1	4		5	4	4	27.8	23.8	23.8	23.818	0	12.359	462430000	8	18.4378	18.2415	18.5214	18.6458	18.8302	18.7663	18.5445	18.879	17.7562	17.7182	17.895	18.0996	17.7152	17.3014	17.6471	17.5138	0.933296	1.01587
	0.205234	-0.0723929	O15217;O15217-2	O15217;O15217-2	Glutathione S-transferase A4	GSTA4	299	Color2 [A=255, R=169, G=169, B=169]	1	4		4	4	4	19.8	19.8	19.8	25.704	0	25.241	541920000	9	17.2471	17.1522	17.1569	17.2472	17.1509	17.1375	16.9929	16.9972	16.9302	16.6948	16.6468	17.4504	16.8622	16.6221	16.4367	16.7014	0.623399	0.951059
	2.04161	-0.153872	O15258	O15258	Protein RER1	RER1	302	Color2 [A=255, R=0, G=0, B=0]	1	4	+	2	2	2	13.3	13.3	13.3	22.958	0	11.399	318370000	7	17.9597	18.1341	17.9309	17.8794	17.8456	18.0977	17.8409	18.1641	17.8902	17.9505	17.9024	18.1822	17.7967	17.8784	18.0037	18.1147	0.0090864	0.898835
	0.96446	-0.269204	O15260;O15260-2;O15260-3	O15260;O15260-2;O15260-3	Surfeit locus protein 4	SURF4	303	Color2 [A=255, R=169, G=169, B=169]	1	4		4	4	4	18.6	18.6	18.6	30.394	0	16.273	525890000	6	16.3901	17.1085	17.1184	16.2319	16.7108	17.3518	16.7259	17.1854	16.7721	16.8785	16.6347	17.4521	16.9414	16.8745	16.8939	17.2582	0.108528	0.829777
	0.196735	0.137696	O15303	O15303	Metabotropic glutamate receptor 6	GRM6	306	Color2 [A=255, R=169, G=169, B=169]	1	4		6	6	6	9.9	9.9	9.9	95.467	0	17.5	83537000	8	14.7298	14.6684	14.5858	12.8051	14.4781	14.2979	14.5853	14.8029	14.9842	14.7852	14.8012	15.3732	14.8363	14.8548	14.8172	15.1289	0.635719	1.10015
	0.235367	-0.0806522	O15305;O15305-2	O15305;O15305-2	Phosphomannomutase 2	PMM2	307	Color2 [A=255, R=169, G=169, B=169]	1	4		4	4	3	20.7	20.7	12.6	28.082	0	19.152	467810000	8	17.2118	17.1464	17.6731	17.5236	17.3073	17.9428	17.1432	17.1934	17.1815	17.1684	16.7496	17.2008	17.2474	17.0023	17.0542	17.0356	0.581611	0.94563
	0.12498	-0.0469687	O15347	O15347	High mobility group protein B3	HMGB3	309	Color2 [A=255, R=169, G=169, B=169]	1	4		3	3	3	13.5	13.5	13.5	22.98	0	9.3082	201430000	11	17.0312	16.8495	17.5642	17.3667	17.2922	17.7227	16.9449	17.2037	16.8389	16.8305	16.9961	17.2582	16.9385	16.8191	16.9322	16.8637	0.749928	0.967968
	0.138134	0.107281	O15354	O15354	Prosaposin receptor GPR37	GPR37	310	Color2 [A=255, R=169, G=169, B=169]	1	4		2	2	2	5.7	5.7	5.7	67.113	0	21.993	292880000	9	16.4677	16.5741	15.6223	14.2777	15.9128	15.7094	16.1969	16.2469	16.1236	16.1679	16.4175	16.6595	16.3969	16.3556	16.421	16.7095	0.727555	1.0772
	0.358747	-0.0550814	O15355	O15355	Protein phosphatase 1G	PPM1G	311	Color2 [A=255, R=169, G=169, B=169]	1	4		4	4	4	8.1	8.1	8.1	59.271	0	6.6906	413410000	13	18.9586	18.9129	19.2782	19.12	19.1172	19.2201	18.9651	19.1835	18.9894	18.9639	18.9977	19.355	18.9599	18.9087	18.9988	19.0413	0.437777	0.96254
	0.122753	-0.0250168	O15371-2;O15371-3;O15371	O15371-2;O15371-3;O15371	Eukaryotic translation initiation factor 3 subunit D	EIF3D	312	Color2 [A=255, R=169, G=169, B=169]	1	4		15	15	15	44.3	44.3	44.3	58.14	0	146.41	1762300000	49	20.2868	20.1996	20.4234	20.013	20.2934	20.5017	20.1245	20.4317	20.1826	20.0957	20.2031	20.5246	20.2408	20.0785	20.1947	20.3047	0.753785	0.982809
	0.150885	-0.0404372	O15372	O15372	Eukaryotic translation initiation factor 3 subunit H	EIF3H	313	Color2 [A=255, R=169, G=169, B=169]	1	4		7	7	7	24.1	24.1	24.1	39.93	0	34.913	574370000	21	17.7513	17.6489	18.2504	18.0973	18.0026	18.2535	17.886	18.126	17.8805	17.7769	17.8649	18.3447	18.2179	17.8493	17.926	18.0064	0.706504	0.97236
	0.121067	-0.0388868	O15379;O15379-2	O15379;O15379-2	Histone deacetylase 3	HDAC3	314	Color2 [A=255, R=169, G=169, B=169]	1	4		4	3	3	12.1	10.3	10.3	48.847	0	12.965	40408000	5	15.4221	15.3007	15.7641	15.2758	15.7047	15.8111	15.4873	15.9955	15.906	15.76	15.6282	16.1067	15.9167	15.7605	15.7249	15.8548	0.756717	0.973406
	0.163888	-0.0506287	O15394;O15394-2	O15394	Neural cell adhesion molecule 2	NCAM2	317	Color2 [A=255, R=169, G=169, B=169]	1	4		12	12	12	19.1	19.1	19.1	93.045	0	35.378	1408800000	30	20.0655	20.2367	20.1885	19.8289	20.1889	20.0674	20.4405	20.6424	20.4383	20.2394	20.2735	20.7426	20.3094	20.3696	20.4529	20.6355	0.685665	0.965516
	1.08364	-0.144559	O15397-2;O15397	O15397-2;O15397	Importin-8	IPO8	318	Color2 [A=255, R=169, G=169, B=169]	1	4		4	4	4	6.4	6.4	6.4	96.035	0	5.9111	26338000	4	15.4237	15.3601	15.2991	15.426	15.181	15.5819	15.1702	15.4829	15.134	15.1299	15.0572	15.512	15.0953	15.1061	15.3369	15.255	0.0824829	0.904656
	0.39255	-0.19592	O15400-2;O15400	O15400-2;O15400	Syntaxin-7	STX7	319	Color2 [A=255, R=169, G=169, B=169]	1	4		5	5	5	30.1	30.1	30.1	27.4	0	49.651	378460000	13	16.0699	16.3164	16.0325	16.3847	16.5261	16.0578	16.3955	16.2612	16.3713	16.1874	16.2068	17.8955	16.1488	15.9296	16.0014	16.2871	0.404996	0.873016
	1.12852	-0.19778	O15439-2;O15439;O15439-4;O15439-3	O15439-2;O15439;O15439-4;O15439-3	Multidrug resistance-associated protein 4	ABCC4	321	Color2 [A=255, R=169, G=169, B=169]	1	4		4	4	4	3.7	3.7	3.7	144.2	0	11.007	71717000	5	15.5262	15.5666	15.4671	15.8438	15.5151	15.6899	15.2825	15.8562	15.3406	15.2619	15.3458	15.9847	15.5293	15.2693	15.5969	15.7134	0.074384	0.871891
	0.215368	-0.0578165	O15484	O15484	Calpain-5	CAPN5	322	Color2 [A=255, R=169, G=169, B=169]	1	4		2	2	2	3.6	3.6	3.6	73.168	0.00072904	2.5278	33712000	3	15.1638	15.0294	15.5082	15.3615	15.4115	15.65	15.1298	15.5144	15.2398	15.2027	14.9793	15.3424	15.0387	14.8734	15.3739	15.3338	0.609021	0.960717
	0.0458396	-0.027622	O15498;O15498-2	O15498;O15498-2	Synaptobrevin homolog YKT6	YKT6	323	Color2 [A=255, R=169, G=169, B=169]	1	4		5	5	5	23.7	23.7	23.7	22.417	0	5.3258	492540000	8	16.7369	16.6811	17.9872	17.8801	18.0704	17.5138	17.4145	17.8962	17.3769	17.5039	17.4502	18.0011	17.4762	17.0898	17.2959	17.4632	0.89983	0.981036
	0.205834	-0.0986376	O15511;O15511-2	O15511;O15511-2	Actin-related protein 2/3 complex subunit 5	ARPC5	324	Color2 [A=255, R=169, G=169, B=169]	1	4		4	4	4	33.8	33.8	33.8	16.32	0	29.004	458090000	9	17.7798	17.8689	18.2338	18.2504	18.0768	18.2575	17.8338	17.9217	17.8596	17.5693	17.7014	18.8785	17.7741	17.3957	17.5031	17.4095	0.622538	0.933915
	0.814684	-0.0874138	Q6A1A2;O15530-5;O15530-2;O15530;O15530-3;O15530-4	Q6A1A2;O15530-5;O15530-2;O15530;O15530-3;O15530-4	Putative 3-phosphoinositide-dependent protein kinase 2;3-phosphoinositide-dependent protein kinase 1	PDPK2P;PDPK1	327	Color2 [A=255, R=169, G=169, B=169]	1	4		5	5	5	15.4	15.4	15.4	44.765	0	13.42	139800000	9	17.1065	17.2327	17.0865	17.2004	17.1933	17.1064	16.9025	17.2868	17.1093	16.8781	17.0357	17.2831	17.0054	17.0321	17.0327	17.1516	0.15322	0.941208
	0.0153311	-0.0093379	O15537	O15537	Retinoschisin	RS1	328	Color2 [A=255, R=169, G=169, B=169]	1	4		7	7	7	34.8	34.8	34.8	25.592	0	18.268	5713200000	26	20.919	21.1578	20.5553	19.4993	20.6908	20.6881	20.8565	21.0457	20.8749	20.8975	21.0062	21.4456	20.6414	20.7645	20.7748	20.8952	0.965315	0.993548
	0.484708	-0.102124	O15540;O15540-2	O15540;O15540-2	Fatty acid-binding protein, brain	FABP7	329	Color2 [A=255, R=169, G=169, B=169]	1	4		5	5	5	37.1	37.1	37.1	14.889	0	41.13	3381900000	21	19.3302	19.239	19.3229	19.3229	19.2973	19.4697	19.176	19.3477	18.9957	19.115	19.059	19.6504	19.0047	18.8089	19.1933	19.2426	0.327561	0.931661
	0.0620118	0.0386772	O18766;P08100	O18766			331	Color2 [A=255, R=169, G=169, B=169]	1	4		7	7	7	21.6	21.6	21.6	39.026	0	60.146	36873000000	60	23.0514	23.2651	23.5841	21.8714	23.2693	23.3369	22.854	23.4763	23.4604	22.999	23.2788	23.7568	23.3653	23.6438	23.3219	23.5266	0.866938	1.02717
	0.050028	0.0244234	O18866;Q12791-5;Q12791-4;Q12791-2;Q12791;Q12791-7;Q12791-3	O18866;Q12791-5;Q12791-4;Q12791-2;Q12791;Q12791-7;Q12791-3	Calcium-activated potassium channel subunit alpha-1	KCNMA1	332	Color2 [A=255, R=169, G=169, B=169]	1	4		2	2	2	2.6	2.6	2.6	129	0.0011721	2.2209	6629000	2	12.7454	12.4969	12.0751	12.3595	12.5084	12.2254	12.9453	13.1504	13.0795	12.5752	12.3055	13.2157	12.6914	12.3748	12.8274	12.5849	0.891194	1.01707
	0.131022	-0.026149	O18868;Q14721	O18868;Q14721	Potassium voltage-gated channel subfamily B member 1	KCNB1	333	Color2 [A=255, R=169, G=169, B=169]	1	4		8	8	7	15	15	14	96.117	0	16.67	313190000	11	17.1738	17.2365	17.1845	16.9696	17.0123	17.0767	17.0242	17.3433	17.2343	16.8755	17.1439	17.4622	16.9791	17.0899	17.2318	17.1395	0.739567	0.982038
	0.10738	0.0308101	O19069;O19069-1;P53597	O19069;O19069-1			335	Color2 [A=255, R=169, G=169, B=169]	1	4		7	7	7	32.9	32.9	32.9	36.116	0	68.709	4456000000	32	21.1097	21.2053	21.3979	21.0126	21.4191	21.4102	21.3181	21.5899	21.4998	20.9841	21.6096	21.7125	21.1964	21.3122	21.4131	21.4904	0.780945	1.02159
	0.552856	-0.0980132	O43143	O43143	Pre-mRNA-splicing factor ATP-dependent RNA helicase DHX15	DHX15	338	Color2 [A=255, R=169, G=169, B=169]	1	4		21	21	20	31.4	31.4	30.3	90.932	0	72.065	3309100000	54	20.5668	20.675	20.6463	20.3365	20.4576	20.9539	20.4991	20.634	20.4306	20.3483	20.3911	20.7779	20.4079	20.3504	20.3788	20.4865	0.279991	0.934319
	0.220199	0.0794015	O43148;O43148-2	O43148;O43148-2	mRNA cap guanine-N7 methyltransferase	RNMT	339	Color2 [A=255, R=169, G=169, B=169]	1	4		7	7	7	18.7	18.7	18.7	54.843	0	36.038	307710000	18	18.2552	18.3071	18.3952	17.2737	18.2635	18.4108	18.2316	18.4689	18.2678	18.1606	18.1502	18.545	18.0341	17.9378	18.2337	18.0922	0.602284	1.05658
	0.0116629	-0.00252128	O43150-2;O43150	O43150-2;O43150	Arf-GAP with SH3 domain, ANK repeat and PH domain-containing protein 2	ASAP2	340	Color2 [A=255, R=169, G=169, B=169]	1	4		5	4	4	6.1	5.1	5.1	106.98	0	7.9466	91984000	6	16.0787	16.0116	16.3222	16.1722	16.1558	16.0794	16.0892	16.1562	16.312	16.0901	16.1305	16.6009	16.2821	16.1241	16.069	16.225	0.973502	0.998254
	0.682265	-0.115349	O43166-3;O43166-2;O43166	O43166-3;O43166-2;O43166	Signal-induced proliferation-associated 1-like protein 1	SIPA1L1	342	Color2 [A=255, R=169, G=169, B=169]	1	4		5	5	5	3.4	3.4	3.4	197.41	0	4.7688	26795000	5	14.8121	14.6822	14.5988	14.773	14.4469	14.9298	14.4821	14.6728	14.5087	14.3116	14.6981	14.9313	14.695	14.5318	14.4928	14.8249	0.207843	0.923159
	0.714588	-0.125927	O43172-2;O43172	O43172-2;O43172	U4/U6 small nuclear ribonucleoprotein Prp4	PRPF4	344	Color2 [A=255, R=169, G=169, B=169]	1	4		11	11	11	27.3	27.3	27.3	58.32	0	46.721	354260000	16	18.3613	18.457	18.5895	18.3933	18.5251	18.8817	18.3998	18.662	18.383	18.4267	18.4745	18.8342	18.307	18.1581	18.3275	18.5622	0.192935	0.916415
	0.10993	-0.0639181	O43181	O43181	NADH dehydrogenase [ubiquinone] iron-sulfur protein 4, mitochondrial	NDUFS4	345	Color2 [A=255, R=169, G=169, B=169]	1	4		2	2	2	14.3	14.3	14.3	20.108	0	9.5204	860400000	10	17.8777	18.284	17.5549	16.7944	17.0346	17.4229	17.4454	17.4483	17.2359	17.3747	17.8752	18.4008	17.5359	17.0662	17.3676	17.6473	0.776372	0.956662
	0.190269	-0.062243	O43189;O43189-2	O43189;O43189-2	PHD finger protein 1	PHF1	347	Color2 [A=255, R=169, G=169, B=169]	1	4		4	4	4	9	9	9	62.105	0	12.87	180990000	4	13.414	13.6467	13.9552	13.4817	13.8379	13.7744	13.8232	13.9979	13.8425	13.8288	13.9528	14.5406	13.7627	13.7134	13.5653	13.668	0.645254	0.957774
	0.209188	-0.0614824	O43236-2;O43236-3;O43236;O43236-4;O43236-5;O43236-6	O43236-2;O43236-3;O43236;O43236-4;O43236-5	Septin-4	2004-09-01	348	Color2 [A=255, R=169, G=169, B=169]	1	4		7	6	6	18.3	14.6	14.6	53.041	0	42.798	685980000	17	19.0529	19.165	18.6249	18.3737	18.4908	18.4664	18.5512	18.8194	18.5504	18.5049	18.6866	19.0815	18.6259	18.5419	18.6454	18.7673	0.617749	0.958279
	0.270814	-0.0431712	O43237-2;O43237	O43237-2;O43237	Cytoplasmic dynein 1 light intermediate chain 2	DYNC1LI2	349	Color2 [A=255, R=169, G=169, B=169]	1	4		4	4	4	11.3	11.3	11.3	45.004	0	6.7517	371180000	10	16.0546	16.0795	16.3664	16.0809	15.9734	16.2291	15.9248	16.0589	15.9761	15.9392	15.9805	16.2758	16.0046	15.9309	15.9321	15.9635	0.536026	0.970519
	0.542641	-0.101	O43242;O43242-2	O43242;O43242-2	26S proteasome non-ATPase regulatory subunit 3	PSMD3	350	Color2 [A=255, R=169, G=169, B=169]	1	4		17	17	17	30.1	30.1	30.1	60.977	0	48.042	2872100000	47	20.7828	20.8448	20.9051	20.8574	20.8232	20.9822	20.7205	20.9087	20.6978	20.7091	20.6792	21.2382	20.6779	20.4986	20.5347	20.5902	0.286655	0.932386
	0.170759	-0.0386291	O43252	O43252	Bifunctional 3-phosphoadenosine 5-phosphosulfate synthase 1;Sulfate adenylyltransferase;Adenylyl-sulfate kinase	PAPSS1	352	Color2 [A=255, R=169, G=169, B=169]	1	4		7	7	6	15.2	15.2	13	70.832	0	26.373	321870000	14	18.0331	17.8952	18.3868	18.261	18.1941	18.3983	17.9847	18.1861	18.2587	18.1457	18.0444	18.445	17.9992	17.8582	18.0909	18.1115	0.674903	0.97358
	0.404917	-0.0679853	O43290	O43290	U4/U6.U5 tri-snRNP-associated protein 1	SART1	354	Color2 [A=255, R=169, G=169, B=169]	1	4		12	12	12	18.4	18.4	18.4	90.254	0	92.808	442300000	23	18.643	18.799	18.7392	18.409	18.526	18.7449	18.5408	18.6827	18.591	18.4462	18.593	19.0471	18.627	18.5363	18.5614	18.7002	0.393626	0.953969
	0.465818	-0.0663385	O43292-2;O43292	O43292-2;O43292	Glycosylphosphatidylinositol anchor attachment 1 protein	GPAA1	355	Color2 [A=255, R=169, G=169, B=169]	1	4		4	4	4	7.3	7.3	7.3	61.097	0	7.1525	157040000	8	17.9246	17.9306	18.0025	17.8725	18.028	18.181	17.9245	18.2586	17.8572	17.8635	17.9179	18.1908	17.9076	17.7679	18.0102	18.0384	0.342123	0.955059
	0.429832	-0.0845461	O43295;O43295-2;O43295-3	O43295;O43295-2;O43295-3	SLIT-ROBO Rho GTPase-activating protein 3	SRGAP3	356	Color2 [A=255, R=169, G=169, B=169]	1	4		11	11	10	12	12	11.2	124.5	0	32.31	199440000	15	17.4468	17.4102	17.7234	17.7731	17.4656	17.5173	17.2219	17.4631	17.2203	17.2314	17.201	17.5374	17.2962	17.1761	17.2632	17.4062	0.371679	0.943081
	0.104048	0.0460222	O43301;Q96MM6	O43301	Heat shock 70 kDa protein 12A	HSPA12A	357	Color2 [A=255, R=169, G=169, B=169]	1	4		17	17	17	29.2	29.2	29.2	74.977	0	73.694	4516000000	54	21.8131	22.0328	21.7275	21.2477	21.7235	20.8853	21.8201	22.092	21.9916	21.9249	21.8647	22.1952	21.8446	21.7807	21.7932	22.0515	0.786958	1.03241
	0.0867045	-0.0230343	O43310;O43310-2	O43310;O43310-2	CBP80/20-dependent translation initiation factor	CTIF	358	Color2 [A=255, R=169, G=169, B=169]	1	4		2	2	2	2.7	2.7	2.7	67.586	0.0011826	2.2919	22542000	3	14.5858	14.6486	15.1462	14.695	14.7895	14.7802	14.8416	15.1164	15.0297	14.7372	14.852	15.0854	14.6241	14.7088	14.8435	15.125	0.819022	0.984161
	0.765732	-0.225386	O43324;O43324-2	O43324;O43324-2	Eukaryotic translation elongation factor 1 epsilon-1	EEF1E1	359	Color2 [A=255, R=169, G=169, B=169]	1	4		2	2	2	10.9	10.9	10.9	19.81	0	2.85	26897000	3	15.1627	15.3736	14.9511	15.0489	14.875	15.0264	14.8764	15.0393	15.0357	14.9412	14.9679	16.0839	15.0311	14.8989	14.5647	14.8555	0.171502	0.855366
	0.145636	-0.0416515	O43347	O43347	RNA-binding protein Musashi homolog 1	MSI1	360	Color2 [A=255, R=169, G=169, B=169]	1	4		13	13	11	53.6	53.6	48.1	39.124	0	86.651	3498900000	70	20.7142	20.7828	21.0204	20.4057	20.8492	21.273	20.6703	20.9516	20.7665	20.6461	20.8006	21.0903	20.568	20.5425	20.7559	20.7863	0.715095	0.971542
	0.0804604	0.0401444	O43353-2;O43353	O43353-2;O43353	Receptor-interacting serine/threonine-protein kinase 2	RIPK2	361	Color2 [A=255, R=169, G=169, B=169]	1	4		2	2	2	5.7	5.7	5.7	45.581	0	4.4135	11488000	3	12.2966	12.4029	12.5475	11.1272	12.1471	12.6275	11.853	12.2115	12.3837	12.4919	12.3329	12.5806	12.4365	12.2638	12.2963	12.267	0.830882	1.02822
	0.0183463	-0.00576425	O43390;O43390-3	O43390;O43390-3	Heterogeneous nuclear ribonucleoprotein R	HNRNPR	362	Color2 [A=255, R=169, G=169, B=169]	1	4		24	24	3	40.1	40.1	3	70.942	0	177.81	19351000000	112	22.951	22.9493	23.2523	22.6072	23.1593	23.4636	23.0449	23.2996	23.0054	22.9187	22.981	23.2723	22.9186	22.8179	22.9226	22.9525	0.958636	0.996013
	0.467324	-0.0896988	O43395;O43395-3	O43395	U4/U6 small nuclear ribonucleoprotein Prp3	PRPF3	364	Color2 [A=255, R=169, G=169, B=169]	1	4		11	11	11	23.3	23.3	23.3	77.528	0	24.184	501480000	19	18.1023	18.0443	18.3458	18.3857	18.4217	18.5926	18.0931	18.422	18.2149	18.0962	18.2124	18.6156	18.1868	18.0551	18.1841	18.267	0.340939	0.939719
	0.481805	-0.0642467	O43396	O43396	Thioredoxin-like protein 1	TXNL1	365	Color2 [A=255, R=169, G=169, B=169]	1	4		10	10	10	56.1	56.1	56.1	32.251	0	144.15	2842000000	40	20.0896	20.1926	20.2758	20.0498	20.0975	20.3447	20.0563	20.2248	20.0033	20.0143	19.9899	20.2868	20.0093	19.9039	20.0094	20.0281	0.329758	0.956445
	0.321714	-0.120296	O43399;O43399-5;O43399-7;O43399-2;O43399-4;O43399-3;O43399-6	O43399;O43399-5;O43399-7;O43399-2;O43399-4;O43399-3	Tumor protein D54	TPD52L2	366	Color2 [A=255, R=169, G=169, B=169]	1	4		3	3	3	15.5	15.5	15.5	22.237	0	12.04	117980000	6	16.0381	16.0986	16.0233	15.9789	15.8611	15.971	15.6637	15.64	15.6367	15.5836	15.6504	16.7286	15.6843	15.3948	15.4838	15.6082	0.476745	0.919999
	0.164324	-0.0608301	O43402;O43402-2	O43402	ER membrane protein complex subunit 8	EMC8	367	Color2 [A=255, R=169, G=169, B=169]	1	4		6	6	6	34.3	34.3	34.3	23.773	0	30.763	452410000	17	18.917	18.9991	19.7701	19.6008	19.7792	19.7135	19.5794	19.7047	19.5469	19.5072	19.4959	20.0346	19.5628	19.3203	19.2589	19.5166	0.684978	0.958712
	0.00333855	-0.000974417	O43414-3;O43414-2;O43414	O43414-3;O43414-2;O43414	ERI1 exoribonuclease 3	ERI3	368	Color2 [A=255, R=169, G=169, B=169]	1	4		3	3	3	21.9	21.9	21.9	14.542	0	5.2987	319710000	10	18.787	18.9605	18.7855	18.1429	18.7489	18.849	18.7539	18.8582	18.8017	18.7448	18.6611	19.0542	18.7181	18.6261	18.7371	18.7655	0.992342	0.999325
	0.267027	-0.0425608	O43424;O43424-2	O43424;O43424-2	Glutamate receptor ionotropic, delta-2	GRID2	369	Color2 [A=255, R=169, G=169, B=169]	1	4		7	7	7	8.9	8.9	8.9	113.35	0	21.086	126040000	10	16.5055	16.2812	16.2903	16.3566	16.5464	16.5079	16.2373	16.5652	16.4615	16.4678	16.4547	16.6936	16.3306	16.2075	16.4177	16.5048	0.540721	0.97093
	0.0268535	-0.00722861	O43426-4;O43426-2;O43426;O43426-5	O43426-4;O43426-2;O43426	Synaptojanin-1	SYNJ1	370	Color2 [A=255, R=169, G=169, B=169]	1	4		20	20	20	16.1	16.1	16.1	143.25	0	195.31	2715000000	51	20.2864	20.3473	20.3344	20.0671	20.2884	20.1173	20.1678	20.4527	20.2911	20.2953	20.4873	20.7881	20.1692	20.0269	20.2641	20.2518	0.94004	0.995002
	0.607918	-0.118219	O43427-2;O43427	O43427-2;O43427	Acidic fibroblast growth factor intracellular-binding protein	FIBP	371	Color2 [A=255, R=169, G=169, B=169]	1	4		3	3	3	9.8	9.8	9.8	41.21	0	3.0033	24738000	5	15.6277	15.7067	15.8773	15.8182	15.6561	15.6827	15.658	15.7642	15.7125	15.6382	15.5949	16.2901	15.6768	15.5612	15.3238	15.6115	0.24665	0.921324
	0.121915	-0.0286186	O43432-4;O43432;O43432-3;O43432-2	O43432-4;O43432;O43432-3	Eukaryotic translation initiation factor 4 gamma 3	EIF4G3	372	Color2 [A=255, R=169, G=169, B=169]	1	4		19	19	15	14.3	14.3	11.5	146.87	0	33.018	885550000	33	20.1533	20.0638	20.082	19.924	20.12	20.1375	20.015	20.1857	19.8692	19.872	20.082	20.5103	19.9647	19.7354	19.9326	20.0191	0.755239	0.980359
	0.119798	0.029958	O43447;O43447-2	O43447;O43447-2	Peptidyl-prolyl cis-trans isomerase H	PPIH	373	Color2 [A=255, R=169, G=169, B=169]	1	4		6	6	6	29.9	29.9	29.9	19.208	0	9.7115	407790000	16	18.3821	18.4158	18.6163	17.9423	18.5532	18.6879	18.3469	18.5011	18.4137	18.2983	18.3128	18.62	18.3713	18.2228	18.2207	18.2892	0.75893	1.02098
	0.524407	-0.056067	O43464-2;O43464-3;O43464;P83110-2;O43464-4;P83110	O43464-2;O43464-3;O43464;P83110-2;O43464-4;P83110	Serine protease HTRA2, mitochondrial;Serine protease HTRA3	HTRA2;HTRA3	374	Color2 [A=255, R=169, G=169, B=169]	1	4		2	2	2	6.9	6.9	6.9	38.493	0	6.2008	124070000	9	16.5998	16.7039	16.7495	16.616	16.7305	16.7012	16.5354	16.7942	16.6265	16.5338	16.5795	16.8849	16.5547	16.5212	16.5827	16.6519	0.298946	0.961883
	0.151935	-0.037652	O43491;O43491-3;O43491-4;O43491-2	O43491;O43491-3;O43491-4;O43491-2	Band 4.1-like protein 2	EPB41L2	376	Color2 [A=255, R=169, G=169, B=169]	1	4		19	15	15	21.6	18	18	112.59	0	177.57	20504000000	94	21.5434	21.4925	21.7345	21.3629	21.7757	22.1949	21.6468	21.7935	21.6071	21.504	21.5992	21.863	21.5944	21.5842	21.6918	21.699	0.704798	0.974239
	0.109576	-0.0467758	Q66X52;O43504	Q66X52;O43504	Ragulator complex protein LAMTOR5	LAMTOR5	377	Color2 [A=255, R=169, G=169, B=169]	1	4		2	2	2	26.4	26.4	26.4	9.6138	0	5.3795	42442000	4	15.0795	15.1821	14.9052	15.0126	14.9552	14.776	14.7056	15.0422	14.3414	14.4925	14.5843	14.2672	14.5441	14.2935	14.791	15.2145	0.777006	0.968097
	0.444968	0.225174	O43505	O43505	Beta-1,4-glucuronyltransferase 1	B4GAT1	378	Color2 [A=255, R=169, G=169, B=169]	1	4		2	2	2	5.8	5.8	5.8	47.119	0	6.4975	128540000	5	14.9901	15.1599	15.3882	13.6798	15.9506	15.1979	15.5263	15.593	15.2903	15.4282	15.1161	15.4895	15.2494	15.2548	15.2966	15.2031	0.358948	1.16892
	0.348341	-0.11964	O43524;O43524-2;A0A2Z4LIS9	O43524;O43524-2	Forkhead box protein O3	FOXO3	379	Color2 [A=255, R=169, G=169, B=169]	1	4		3	3	3	6.7	6.7	6.7	71.276	0	5.5053	37465000	5	13.6621	13.8184	13.8708	14.2561	14.3529	13.6981	13.4427	14.0303	13.5663	13.6797	13.498	14.0522	13.7326	13.2894	13.3828	13.6413	0.448393	0.920417
	0.0938265	0.0367069	O43581;O43581-6;O43581-2;O43581-5;O43581-4;O43581-3	O43581;O43581-6;O43581-2;O43581-5;O43581-4;O43581-3	Synaptotagmin-7	SYT7	380	Color2 [A=255, R=169, G=169, B=169]	1	4		4	4	4	11.9	11.9	11.9	45.501	0	9.968	107790000	8	18.4683	18.5349	17.8562	17.5742	18.1207	17.5909	18.0285	18.2046	18.3669	18.2941	17.9899	18.2828	18.1056	18.0459	18.2931	18.4082	0.8057	1.02577
	0.217879	-0.262392	O43583	O43583	Density-regulated protein	DENR	381	Color2 [A=255, R=169, G=169, B=169]	1	4		3	3	3	23.2	23.2	23.2	22.092	0	21.678	164800000	7	17.1961	17.3962	16.8033	16.4023	16.7584	17.3659	17.0133	16.8027	14.4415	14.6281	14.6772	16.7697	16.9585	16.0108	16.0886	16.6602	0.605509	0.833705
	0.298708	-0.0556457	O43592	O43592	Exportin-T	XPOT	382	Color2 [A=255, R=169, G=169, B=169]	1	4		7	7	7	8.8	8.8	8.8	109.96	0	10.939	76198000	9	16.9095	16.9389	17.1656	16.9887	16.9429	17.2597	16.9584	16.9784	16.6894	16.7988	16.8144	17.1024	16.9483	16.6513	16.8536	17.009	0.50268	0.962164
	0.666825	-0.191247	O43615	O43615	Mitochondrial import inner membrane translocase subunit TIM44	TIMM44	383	Color2 [A=255, R=169, G=169, B=169]	1	4		4	4	4	9.5	9.5	9.5	51.355	0	6.8722	364620000	5	15.9873	15.8534	15.7628	15.6237	15.3995	15.7881	15.6493	15.8212	15.0779	15.2566	15.3559	15.7042	15.3639	15.3607	14.8977	15.6163	0.215365	0.875848
	0.582776	-0.226488	O43617-2;O43617	O43617-2;O43617	Trafficking protein particle complex subunit 3	TRAPPC3	384	Color2 [A=255, R=169, G=169, B=169]	1	4		3	3	3	21.6	21.6	21.6	15.005	0	9.7459	238730000	10	16.251	16.587	16.4022	16.3167	16.5734	16.4174	16.3865	16.4366	16.3711	16.2605	16.1749	17.7894	16.3567	16.3	15.9902	16.2102	0.261351	0.854713
	0.116725	-0.0394727	O43660-2;O43660	O43660-2;O43660	Pleiotropic regulator 1	PLRG1	387	Color2 [A=255, R=169, G=169, B=169]	1	4		5	5	5	11.5	11.5	11.5	56.289	0	7.678	126730000	10	16.6108	16.6111	16.7315	15.9299	16.7588	16.9936	16.7032	16.9781	16.6379	16.709	16.7857	17.0417	16.6082	16.6892	16.6603	16.8595	0.76432	0.973011
	0.0915058	-0.0468993	O43670-2;O43670;O43670-4;O43670-3	O43670-2;O43670;O43670-4	BUB3-interacting and GLEBS motif-containing protein ZNF207	ZNF207	388	Color2 [A=255, R=169, G=169, B=169]	1	4		4	4	4	13.6	13.6	13.6	49.692	0	20.021	781490000	18	18.6981	18.7292	18.8849	18.5081	18.7667	19.0578	18.6779	18.8979	18.5413	18.181	18.8375	19.2905	17.8817	17.9689	18.5671	18.5971	0.810017	0.968015
	0.0954511	0.0229802	O43681	O43681	ATPase ASNA1	ASNA1	389	Color2 [A=255, R=169, G=169, B=169]	1	4		12	12	12	54	54	54	38.792	0	55.803	2879300000	26	20.2384	20.063	20.2736	19.6585	20.1427	20.3327	20.0817	20.1831	20.1599	19.9938	20.0544	20.4445	19.9841	20.039	20.0864	20.1227	0.802692	1.01606
	0.0136552	-0.00579023	O43684-2;O43684	O43684-2;O43684	Mitotic checkpoint protein BUB3	BUB3	390	Color2 [A=255, R=169, G=169, B=169]	1	4		11	11	11	45.1	45.1	45.1	36.954	0	63.697	1976600000	32	19.7913	19.8281	20.0205	19.0079	20.0591	20.2372	19.759	20.1417	19.9353	19.9691	19.9416	20.2563	19.7905	19.8273	19.9062	19.9823	0.969047	0.995995
	0.256322	-0.0746799	O43707;O43707-2;O43707-3	O43707;O43707-2	Alpha-actinin-4	ACTN4	391	Color2 [A=255, R=169, G=169, B=169]	1	4		38	38	22	46.7	46.7	27.3	104.85	0	187.51	15563000000	141	22.407	22.3363	22.8091	22.7787	22.6406	23.0066	22.31	22.4635	22.3136	22.243	22.2553	22.7277	22.3665	22.1899	22.3941	22.3479	0.554214	0.949553
	0.410267	-0.0865655	O43719	O43719	HIV Tat-specific factor 1	HTATSF1	393	Color2 [A=255, R=169, G=169, B=169]	1	4		6	6	6	8.9	8.9	8.9	85.852	0	15.637	312170000	11	17.1244	17.3129	17.2026	16.7999	17.1499	17.3896	17.0599	17.4264	17.3001	17.1928	17.1292	17.6089	17.0144	16.9735	17.154	17.1229	0.388806	0.941762
	0.0581314	-0.0173826	O43747;O43747-2	O43747;O43747-2	AP-1 complex subunit gamma-1	AP1G1	395	Color2 [A=255, R=169, G=169, B=169]	1	4		16	16	16	21.7	21.7	21.7	91.35	0	88.973	1629700000	39	19.8728	19.957	19.9376	19.1646	19.736	19.9673	19.6931	19.9071	19.7636	19.7319	19.7685	20.1407	19.7122	19.6724	19.7158	19.7977	0.874719	0.988024
	0.00213033	0.00096941	O43765	O43765	Small glutamine-rich tetratricopeptide repeat-containing protein alpha	SGTA	398	Color2 [A=255, R=169, G=169, B=169]	1	4		5	5	5	15.7	15.7	15.7	34.063	0	12.546	636360000	12	18.3212	18.3024	19.0492	18.3045	18.8956	18.806	18.7092	18.9025	18.7489	18.7431	18.767	19.5246	18.7132	18.6046	18.6759	18.6848	0.995107	1.00067
	0.224165	-0.0605748	O43776;O43776-2	O43776	Asparagine--tRNA ligase, cytoplasmic	NARS	401	Color2 [A=255, R=169, G=169, B=169]	1	4		11	11	11	24.5	24.5	24.5	62.942	0	78.404	1848400000	37	20.3622	20.5703	20.14	19.8201	19.9468	20.0507	19.9129	20.0325	19.8713	19.9583	19.8949	20.3396	19.9191	19.7507	19.9927	20.0023	0.596809	0.958882
	0.245368	-0.0353582	O43795;O43795-2;Q9UBC5	O43795;O43795-2	Unconventional myosin-Ib	MYO1B	402	Color2 [A=255, R=169, G=169, B=169]	1	4		10	10	10	10.2	10.2	10.2	131.98	0	25.972	231270000	18	18.3111	18.4191	18.3593	18.3124	18.1878	18.2301	18.1685	18.4024	18.2214	18.1733	18.3613	18.5112	18.1889	18.0882	18.4223	18.3668	0.568371	0.975789
	0.308828	-0.13366	O43809	O43809	Cleavage and polyadenylation specificity factor subunit 5	NUDT21	403	Color2 [A=255, R=169, G=169, B=169]	1	4		8	8	8	43.2	43.2	43.2	26.227	0	31.495	1188500000	17	18.8358	19.1673	19.0727	18.7717	19.0511	18.8907	18.7599	19.0098	18.8849	18.6025	18.8031	20.0385	18.6235	18.5605	18.4738	18.5331	0.491102	0.911516
	0.249187	0.140001	O43813	O43813	LanC-like protein 1	LANCL1	404	Color2 [A=255, R=169, G=169, B=169]	1	4		2	2	2	4	4	4	45.283	0.001168	2.1844	242140000	4	12.7657	12.6891	13.2668	11.9734	13.3264	12.8657	12.8456	12.7505	13.3115	13.4343	13.2332	14.128	13.3112	13.1443	13.2996	13.2545	0.563395	1.10191
	0.625415	-0.101486	O43815;O43815-2	O43815;O43815-2	Striatin	STRN	405	Color2 [A=255, R=169, G=169, B=169]	1	4		12	12	11	25.5	25.5	24.6	86.131	0	53.265	383730000	23	18.0625	18.1869	18.294	18.1981	18.3972	18.5563	18.1864	18.4782	18.1661	18.1005	18.1536	18.571	18.171	18.0317	18.217	18.3369	0.236911	0.932072
	1.57273	0.246882	O43823	O43823	A-kinase anchor protein 8	AKAP8	406	Color2 [A=255, R=0, G=0, B=0]	1	4	+	3	3	3	4.3	4.3	4.3	76.107	0	4.4329	14387000	3	11.9944	11.2478	12.0271	11.8952	12.0072	11.3096	11.9524	11.6411	11.7188	11.6504	11.7905	11.888	11.657	11.5503	11.7283	11.7183	0.0267468	1.18664
	0.382116	-0.0998567	O43826;O43826-2	O43826;O43826-2	Glucose-6-phosphate translocase	SLC37A4	407	Color2 [A=255, R=169, G=169, B=169]	1	4		2	2	2	10.3	10.3	10.3	46.36	0	13.276	91383000	6	15.8779	16.179	15.4565	15.5037	15.5681	15.6883	15.8362	16.134	15.781	15.4493	15.768	15.7293	15.3191	15.6129	15.5616	15.6707	0.414843	0.933126
	0.0666719	-0.0232825	O43837;O43837-2;O43837-3	O43837;O43837-2	Isocitrate dehydrogenase [NAD] subunit beta, mitochondrial	IDH3B	408	Color2 [A=255, R=169, G=169, B=169]	1	4		12	12	11	33.8	33.8	28.8	42.183	0	25.982	6473800000	47	20.6121	20.8158	20.4154	19.7417	20.2816	20.3587	20.4473	20.6566	20.5106	20.3983	20.5651	20.8186	20.3471	20.4859	20.4156	20.5053	0.857686	0.983991
	0.0449073	-0.0100234	O43847;O43847-2	O43847;O43847-2	Nardilysin	NRD1	409	Color2 [A=255, R=169, G=169, B=169]	1	4		8	8	8	7.6	7.6	7.6	131.7	0	17.917	202800000	14	18.1309	18.1201	18.2806	18.0031	18.1797	18.403	18.1018	18.3254	18.1676	17.9155	18.1733	18.4634	18.05	17.9319	18.2296	18.2312	0.901764	0.993076
	0.413369	-0.179735	O43852;O43852-3;O43852-6;O43852-5;O43852-10;O43852-15;O43852-9;O43852-13;O43852-14;O43852-11;O43852-12	O43852;O43852-3;O43852-6;O43852-5;O43852-10;O43852-15;O43852-9	Calumenin	CALU	410	Color2 [A=255, R=169, G=169, B=169]	1	4		16	16	4	61	61	13.7	37.106	0	68.689	8552900000	55	22.2849	22.2497	22.0703	22.1453	21.9182	22.5638	21.3227	21.6756	21.4953	21.5773	21.4458	22.1117	21.4726	21.2248	21.6144	21.514	0.386039	0.882865
	0.770603	-0.292079	O43852-2;O43852-4;O43852-8;O43852-7	O43852-2;O43852-4;O43852-8	Calumenin	CALU	411	Color2 [A=255, R=169, G=169, B=169]	1	4		14	2	2	54.3	7	7	37.134	0	6.1485	368140000	6	18.5006	18.3556	17.72	17.8052	17.4067	18.287	17.3039	17.5052	17.4987	17.782	17.3804	18.3784	17.4922	17.2544	17.4161	17.6875	0.169589	0.816724
	0.720431	0.234576	O43854-2;O43854	O43854-2;O43854	EGF-like repeat and discoidin I-like domain-containing protein 3	EDIL3	412	Color2 [A=255, R=169, G=169, B=169]	1	4		2	2	2	6	6	6	52.747	0	4.4945	21762000	3	13.8596	14.0807	13.9739	13.4674	14.2578	13.8324	14.4192	14.4814	14.1029	14.0467	14.6676	14.1869	13.7099	13.4559	14.4793	14.0421	0.190357	1.17656
	0.0504961	-0.013063	O43865;O43865-2	O43865;O43865-2	Putative adenosylhomocysteinase 2	AHCYL1	414	Color2 [A=255, R=169, G=169, B=169]	1	4		21	9	8	37.9	18.5	18.5	58.951	0	30.989	1254600000	23	19.7747	19.8635	20.2024	19.7994	20.1187	20.241	19.8036	20.1083	19.8215	19.7895	19.8783	20.0614	19.7354	19.6416	19.866	19.8006	0.890234	0.990986
	0.107009	-0.0335546	O43924	O43924	Retinal rod rhodopsin-sensitive cGMP 3,5-cyclic phosphodiesterase subunit delta	PDE6D	416	Color2 [A=255, R=169, G=169, B=169]	1	4		3	3	3	25.3	25.3	25.3	17.42	0	17.17	1160600000	15	18.6331	18.4865	18.5294	18.5098	18.6386	18.8179	18.5834	18.8945	18.9168	18.6287	18.772	19.3135	18.5755	18.33	18.8355	18.7718	0.781611	0.97701
	0.123396	0.0317507	O46420;Q16850;Q16850-2	O46420;Q16850	Lanosterol 14-alpha demethylase	CYP51A1	418	Color2 [A=255, R=169, G=169, B=169]	1	4		3	3	3	7.8	7.8	7.8	56.866	0	6.2989	54472000	6	15.4718	15.5838	15.9102	15.8373	15.7039	15.4577	15.5673	15.618	15.3637	15.2371	15.4155	15.7325	15.4841	15.2255	15.5418	15.5124	0.752669	1.02225
	0.283488	-0.0679076	O46560	O46560			419	Color2 [A=255, R=169, G=169, B=169]	1	4		7	7	7	37.3	37.3	37.3	35.613	0	37.525	3871400000	18	20.439	20.6057	20.3953	20.2967	20.3792	20.2704	20.6393	20.7389	20.3424	20.3106	20.4968	20.979	20.278	20.2208	20.3478	20.439	0.520609	0.954021
	0.247915	-0.0797813	O60216;Q9H4I0-2;Q9H4I0	O60216	Double-strand-break repair protein rad21 homolog	RAD21	420	Color2 [A=255, R=169, G=169, B=169]	1	4		11	11	11	24.1	24.1	24.1	71.689	0	36.642	521140000	22	18.7026	18.9782	19.1082	18.8036	19.1544	19.3608	18.8892	19.1553	18.9502	18.8591	19.0126	19.5109	18.6051	18.5889	19.3164	19.1203	0.565048	0.946201
	0.432133	-0.120636	O60244	O60244	Mediator of RNA polymerase II transcription subunit 14	MED14	424	Color2 [A=255, R=169, G=169, B=169]	1	4		2	2	2	2.1	2.1	2.1	160.6	0	6.3076	16445000	2	12.5823	12.7601	12.7934	12.6313	12.6624	12.9825	12.485	12.7407	12.1672	12.3436	12.5717	12.9307	12.1654	12.1395	12.6385	12.5025	0.369715	0.919782
	0.362498	-0.0681591	O60256-3;O60256;O60256-4;O60256-2	O60256-3;O60256;O60256-4;O60256-2	Phosphoribosyl pyrophosphate synthase-associated protein 2	PRPSAP2	426	Color2 [A=255, R=169, G=169, B=169]	1	4		7	6	6	26.9	22.5	22.5	35.547	0	11.47	613000000	14	19.1595	19.1248	18.9792	18.9234	19.0297	19.2378	18.7974	19.2364	18.9715	18.7288	18.9947	19.1122	18.7417	18.7967	18.8439	18.9026	0.434012	0.953854
	0.360666	-0.0720294	O60264	O60264	SWI/SNF-related matrix-associated actin-dependent regulator of chromatin subfamily A member 5	SMARCA5	427	Color2 [A=255, R=169, G=169, B=169]	1	4		25	25	17	24.4	24.4	16.8	121.9	0	76.17	2427800000	46	20.1863	20.2193	20.5123	20.2938	20.5067	20.6525	20.3562	20.5959	20.3692	20.2679	20.2955	20.8105	20.2901	20.1969	20.3346	20.3903	0.435847	0.951299
	0.671347	0.115134	O60268;O60268-3;O60268-2	O60268;O60268-3;O60268-2	Uncharacterized protein KIAA0513	KIAA0513	428	Color2 [A=255, R=169, G=169, B=169]	1	4		7	7	7	14.6	14.6	14.6	46.638	0	27.917	841300000	18	19.2392	19.1824	19.3584	18.8685	19.4422	18.9395	19.3606	19.4763	19.0923	19.0404	19.28	19.3942	19.2479	19.0665	19.0509	19.1827	0.213134	1.08308
	0.157122	-0.042484	O60271-4;O60271-2;O60271;O60271-5;O60271-3;O60271-9	O60271-4;O60271-2;O60271;O60271-5;O60271-3;O60271-9	C-Jun-amino-terminal kinase-interacting protein 4	SPAG9	429	Color2 [A=255, R=169, G=169, B=169]	1	4		15	15	14	14.8	14.8	14	144.68	0	66.484	600520000	31	18.3655	18.2932	18.7489	18.4705	18.7063	18.8737	18.5901	18.8993	18.6269	18.3888	18.5645	18.9826	18.6438	18.4983	18.719	18.8985	0.696431	0.970982
	0.012951	0.00293589	O60282;O60282-2;Q969V6	O60282;O60282-2	Kinesin heavy chain isoform 5C	KIF5C	430	Color2 [A=255, R=169, G=169, B=169]	1	4		27	19	17	34.2	24.9	22.6	109.49	0	101.85	1572600000	36	19.3399	19.3739	19.6788	19.4373	19.7388	19.4294	19.5711	19.8262	19.4988	19.3978	19.3889	19.7507	19.5421	19.4124	19.4379	19.5451	0.970619	1.00204
	0.176756	-0.0497651	O60292	O60292	Signal-induced proliferation-associated 1-like protein 3	SIPA1L3	431	Color2 [A=255, R=169, G=169, B=169]	1	4		5	5	5	3.5	3.5	3.5	194.61	0	8.3842	52486000	6	16.1064	16.1311	15.7481	15.342	15.5032	15.6445	15.6378	16.0916	15.7722	15.7358	15.8336	15.9901	15.6733	15.6343	15.7146	15.818	0.665648	0.966094
	0.266512	-0.0707071	O60306	O60306	Intron-binding protein aquarius	AQR	432	Color2 [A=255, R=169, G=169, B=169]	1	4		9	9	9	7.5	7.5	7.5	171.29	0	26.654	143620000	11	16.0092	16.1971	16.7387	16.6081	16.5578	16.676	16.3865	16.5982	16.2086	16.1508	16.2643	16.464	16.1454	16.1423	16.3914	16.4311	0.541363	0.952171
	0.32319	-0.0496619	O60313-13;O60313;O60313-9;O60313-11;O60313-2;O60313-10	O60313-13;O60313;O60313-9;O60313-11;O60313-2;O60313-10	Dynamin-like 120 kDa protein, mitochondrial;Dynamin-like 120 kDa protein, form S1	OPA1	433	Color2 [A=255, R=169, G=169, B=169]	1	4		24	24	24	33.1	33.1	33.1	107.57	0	89.107	2482400000	59	20.5762	20.6828	20.5837	20.2851	20.6179	20.5747	20.5002	20.8031	20.6869	20.6579	20.6231	20.8727	20.485	20.5224	20.5639	20.6356	0.475127	0.966163
	0.274477	0.0731826	O60315-2;O60315	O60315-2;O60315	Zinc finger E-box-binding homeobox 2	ZEB2	434	Color2 [A=255, R=169, G=169, B=169]	1	4		2	2	2	2.1	2.1	2.1	133.81	0	4.3747	13265000	3	13.2961	13.2952	13.7189	13.3035	13.8289	13.356	13.3115	13.5232	13.542	13.3073	13.1954	13.8169	13.4722	13.0199	13.2643	13.422	0.531524	1.05203
	0.1063	0.0302439	O60331-4;O60331;O60331-2;O60331-3;Q99755-2;Q99755-4;Q99755-3;Q99755	O60331-4;O60331;O60331-2;O60331-3	Phosphatidylinositol 4-phosphate 5-kinase type-1 gamma	PIP5K1C	435	Color2 [A=255, R=169, G=169, B=169]	1	4		7	7	4	12.2	12.2	7.7	70.213	0	29.948	548160000	15	18.3169	18.2552	18.6887	18.046	18.748	18.7052	18.4479	18.755	18.7293	18.5953	18.3748	18.7475	18.4983	18.3941	18.513	18.5766	0.782889	1.02118
	0.0728572	0.0191538	O60333;O60333-4;O60333-2;O60333-3;O43896	O60333;O60333-4;O60333-2;O60333-3	Kinesin-like protein KIF1B	KIF1B	436	Color2 [A=255, R=169, G=169, B=169]	1	4		12	5	5	8.4	3.7	3.7	204.47	0	10.446	80884000	6	16.8265	16.8347	16.7881	16.3985	16.7691	16.9745	16.6403	16.7536	16.7159	16.7056	16.7942	17.0269	16.5889	16.2742	16.7082	16.71	0.845557	1.01336
	0.0264422	-0.0076015	O60341;O60341-2	O60341;O60341-2	Lysine-specific histone demethylase 1A	KDM1A	437	Color2 [A=255, R=169, G=169, B=169]	1	4		13	13	13	21.9	21.9	21.9	92.902	0	71.371	551200000	36	19.0326	19.0023	19.2856	18.7651	19.3078	19.4931	19.1048	19.3732	19.2283	19.1509	19.1053	19.5356	19.1217	18.9993	19.1919	19.1194	0.940931	0.994745
	0.228656	0.061107	O60488-2;O60488	O60488-2;O60488	Long-chain-fatty-acid--CoA ligase 4	ACSL4	439	Color2 [A=255, R=169, G=169, B=169]	1	4		6	4	4	11.5	7.2	7.2	74.435	0	3.9902	49502000	5	15.0047	14.9621	15.5794	14.8684	15.2997	15.1305	15.0915	15.3937	15.4095	15.2184	15.2673	15.4897	15.1339	14.8899	15.0164	15.3607	0.590669	1.04327
	0.0469046	0.0169127	O60493;O60493-2;O60493-4;O60493-3	O60493;O60493-2;O60493-4	Sorting nexin-3	SNX3	440	Color2 [A=255, R=169, G=169, B=169]	1	4		8	8	7	61.1	61.1	56.8	18.762	0	23.159	793680000	14	18.5932	18.4455	18.8943	18.4726	18.7626	18.7307	18.5601	18.5198	18.5527	18.4224	18.5198	19.1392	18.3868	18.2679	18.1361	18.2721	0.897626	1.01179
	0.704085	-0.180697	O60502;O60502-2;O60502-4;O60502-3	O60502;O60502-2;O60502-4;O60502-3	Protein O-GlcNAcase	MGEA5	442	Color2 [A=255, R=169, G=169, B=169]	1	4		8	8	8	13.6	13.6	13.6	102.91	0	55.439	563680000	16	18.9442	18.9138	18.9986	19.5586	18.9187	18.9961	18.4768	18.8843	18.5714	18.6632	18.7005	19.0754	18.6356	18.4523	18.6449	18.7925	0.197658	0.882277
	0.0129896	-0.00392342	O60508	O60508	Pre-mRNA-processing factor 17	CDC40	444	Color2 [A=255, R=169, G=169, B=169]	1	4		3	3	3	7.1	7.1	7.1	65.521	0	12.154	31552000	6	15.2575	15.238	15.8568	15.5709	15.7399	15.8877	15.5628	15.7639	15.4992	15.3711	15.5223	15.7865	15.5627	15.4303	15.4336	15.4179	0.970533	0.997284
	1.52263	-0.155297	O60518	O60518	Ran-binding protein 6	RANBP6	445	Color2 [A=255, R=0, G=0, B=0]	1	4	+	8	6	6	8.7	7	7	124.71	0	18.28	49918000	7	16.3957	16.5767	16.3528	16.5706	16.3025	16.3495	16.304	16.5331	16.3294	16.3303	16.3568	16.8452	16.3417	16.2951	16.3664	16.4912	0.0300175	0.897947
	0.102525	-0.0284417	O60524-4;O60524-5;O60524-3;O60524;O60524-2	O60524-4;O60524-5;O60524-3;O60524	Nuclear export mediator factor NEMF	NEMF	446	Color2 [A=255, R=169, G=169, B=169]	1	4		6	6	6	6.4	6.4	6.4	118.02	0	7.1623	94939000	9	17.0461	16.8363	17.0141	16.8617	17.1784	17.0504	16.9489	17.2824	16.7739	16.7923	16.9504	17.3476	16.7986	16.6008	16.73	16.8965	0.789724	0.980479
	0.317139	0.108626	O60547-2;O60547	O60547-2;O60547	GDP-mannose 4,6 dehydratase	GMDS	447	Color2 [A=255, R=169, G=169, B=169]	1	4		4	4	3	17	17	12.3	39.053	0	10.492	41834000	4	15.5082	15.3303	15.827	14.618	15.6691	15.8708	15.5389	15.8038	15.4483	15.4587	15.5058	15.7591	15.4288	15.2571	15.4847	15.4439	0.481794	1.0782
	0.689063	-0.115601	O60610-2;O60610-3;O60610	O60610-2;O60610-3;O60610	Protein diaphanous homolog 1	DIAPH1	450	Color2 [A=255, R=169, G=169, B=169]	1	4		4	4	4	4.2	4.2	4.2	138.91	0	13.419	132320000	6	16.2093	16.3471	16.2989	16.2378	16.5591	16.7766	16.3582	16.5288	16.3875	16.4439	16.2496	16.747	16.3241	16.1656	16.434	16.4987	0.204615	0.922998
	0.0560212	-0.0208154	O60641;O60641-4;O60641-3;O60641-2	O60641;O60641-4;O60641-3	Clathrin coat assembly protein AP180	SNAP91	451	Color2 [A=255, R=169, G=169, B=169]	1	4		16	16	14	19.8	19.8	17.6	92.501	0	89.92	5437700000	58	21.2412	21.413	20.9465	20.6019	20.9185	20.7615	20.9168	21.1052	21.1094	20.8143	21.1823	21.5662	20.7218	20.7833	20.8889	21.0464	0.87898	0.985675
	0.276507	-0.0846837	O60645	O60645	Exocyst complex component 3	EXOC3	452	Color2 [A=255, R=169, G=169, B=169]	1	4		3	3	3	5.2	5.2	5.2	85.566	0	17.432	50729000	3	15.1334	15.0724	14.7654	14.957	14.7297	15.1217	14.7478	14.9427	15.145	14.9124	14.6922	15.17	14.641	14.3186	14.5203	14.5574	0.529046	0.942991
	0.0357222	0.0137339	O60684	O60684	Importin subunit alpha-7	KPNA6	453	Color2 [A=255, R=169, G=169, B=169]	1	4		9	9	2	17.2	17.2	3.7	60.029	0	151.12	456770000	18	18.2688	18.2402	18.0748	17.2229	17.8733	18.149	17.9339	17.9527	18.0359	17.859	17.7461	18.2892	17.8681	17.7606	17.724	17.9414	0.921038	1.00957
	0.0938559	-0.0278125	O60701-3;O60701-2;O60701	O60701-3;O60701-2;O60701	UDP-glucose 6-dehydrogenase	UGDH	454	Color2 [A=255, R=169, G=169, B=169]	1	4		3	3	3	8.8	8.8	8.8	44.414	0	19.378	48175000	6	12.3601	12.5927	12.9103	12.7248	12.5993	13.1297	12.7605	12.4548	12.4346	12.432	12.4766	12.7474	12.5916	12.2808	12.5835	12.5769	0.805646	0.980906
	0.0685717	0.0226085	O60716;O60716-2;O60716-4;O60716-6;O60716-3;O60716-5;O60716-7;O60716-8;O60716-13;O60716-9;O60716-10;O60716-12;O60716-14;O60716-11;O60716-15;O60716-16;O60716-18;O60716-19;O60716-24;O60716-21;O60716-23;O60716-22;O60716-20;O60716-17;O60716-31;O60716-25;O60716-26;O60716-28;O60716-30;O60716-27;O60716-29;O60716-32	O60716;O60716-2;O60716-4;O60716-6;O60716-3;O60716-5;O60716-7;O60716-8;O60716-13;O60716-9;O60716-10;O60716-12;O60716-14;O60716-11;O60716-15;O60716-16;O60716-18;O60716-19;O60716-24;O60716-21;O60716-23;O60716-22;O60716-20;O60716-17;O60716-31;O60716-25;O60716-26;O60716-28;O60716-30;O60716-27;O60716-29;O60716-32	Catenin delta-1	CTNND1	455	Color2 [A=255, R=169, G=169, B=169]	1	4		16	16	15	19.5	19.5	17.8	108.17	0	85.058	810330000	31	18.9921	18.9698	19.1792	18.7295	19.1064	19.3918	18.7306	18.9424	18.8439	18.6341	18.7097	19.0783	18.8303	18.5032	18.7135	18.6758	0.853942	1.01579
	0.226852	-0.0518165	O60733-2;O60733	O60733-2;O60733	85/88 kDa calcium-independent phospholipase A2	PLA2G6	456	Color2 [A=255, R=169, G=169, B=169]	1	4		3	3	3	5.7	5.7	5.7	84.092	0	10.306	78711000	5	15.1331	15.0594	15.1845	15.0464	15.2215	15.2021	15.1649	15.5078	15.2643	15.158	15.096	15.7276	15.1984	14.9838	15.3428	15.3349	0.593127	0.964721
	0.765312	-0.123499	O60741;Q9Y3Q4	O60741	Potassium/sodium hyperpolarization-activated cyclic nucleotide-gated channel 1	HCN1	457	Color2 [A=255, R=169, G=169, B=169]	1	4		8	8	6	13.5	13.5	9.9	98.795	0	23.066	490390000	12	18.0953	18.1551	18.0077	17.8901	18.2795	18.3639	18.1075	18.4032	18.0332	18.0087	18.0614	18.5282	17.9495	18.041	18.1478	18.2798	0.171668	0.917959
	0.00816487	-0.00236416	O60749-2;O60749	O60749-2;O60749	Sorting nexin-2	SNX2	458	Color2 [A=255, R=169, G=169, B=169]	1	4		15	15	13	36.8	36.8	31.6	46.097	0	40.027	844090000	25	18.8463	18.5446	19.011	18.9133	18.9435	19.0842	18.7048	18.878	18.6656	18.5978	18.6617	19.0295	18.6563	18.4606	18.6176	18.6176	0.981375	0.998363
	1.10319	-0.142354	O60763;O60763-2;REV__Q5VZ89-5;REV__Q5VZ89-3;REV__Q5VZ89;REV__Q5VZ89-7	O60763;O60763-2	General vesicular transport factor p115	USO1	459	Color2 [A=255, R=169, G=169, B=169]	1	4		22	22	22	28.3	28.3	28.3	107.89	0	149.92	3205500000	71	20.8014	20.8607	20.7327	20.7273	20.6823	20.9373	20.6854	20.8738	20.5324	20.6473	20.646	21.1567	20.5718	20.5227	20.6644	20.7294	0.0788519	0.906039
	0.110115	-0.0714655	O60784-3;O60784;O60784-4;O60784-2	O60784-3;O60784;O60784-4;O60784-2	Target of Myb protein 1	TOM1	460	Color2 [A=255, R=169, G=169, B=169]	1	4		2	2	2	6.9	6.9	6.9	48.672	0	15.606	241010000	4	16.7337	16.4066	17.3174	17.3931	16.8376	17.3789	16.6787	16.5625	16.2519	16.0072	16.7403	17.4625	16.5917	16.2598	16.0877	16.3401	0.776041	0.951671
	0.992457	-0.191703	Q99880;Q99879;Q99877;Q93079;Q5QNW6;P62807;P58876;P57053;O60814;Q5QNW6-2;Q96A08;A0A2R8Y619	Q99880;Q99879;Q99877;Q93079;Q5QNW6;P62807;P58876;P57053;O60814;Q5QNW6-2;Q96A08	Histone H2B type 1-L;Histone H2B type 1-M;Histone H2B type 1-N;Histone H2B type 1-H;Histone H2B type 2-F;Histone H2B type 1-C/E/F/G/I;Histone H2B type 1-D;Histone H2B type F-S;Histone H2B type 1-K;Histone H2B type 1-A	HIST1H2BL;HIST1H2BM;HIST1H2BN;HIST1H2BH;HIST2H2BF;HIST1H2BC;HIST1H2BD;H2BFS;HIST1H2BK;HIST1H2BA	461	Color2 [A=255, R=169, G=169, B=169]	1	4		6	2	2	38.1	7.9	7.9	13.952	0	5.7665	53190000000	57	22.8394	22.9255	23.1905	23.2831	23.218	23.4789	23.216	23.4392	23.244	23.2538	23.2387	23.7995	23.2005	23.2782	22.8847	23.1073	0.101752	0.875572
	0.133073	-0.0583522	O60826	O60826	Coiled-coil domain-containing protein 22	CCDC22	463	Color2 [A=255, R=169, G=169, B=169]	1	4		4	4	4	8.1	8.1	8.1	70.755	0	17.46	24955000	4	11.3567	12.0592	12.6427	12.131	11.8031	11.4791	11.9067	12.2245	12.1186	12.0247	11.9312	12.5855	12.0817	11.8853	11.9305	11.8486	0.736083	0.96036
	0.532932	-0.0926204	O60828-5;O60828-2;O60828;O60828-4;O60828-3;O60828-10;O60828-9;O60828-8;O60828-7;O60828-6	O60828-5;O60828-2;O60828;O60828-4	Polyglutamine-binding protein 1	PQBP1	464	Color2 [A=255, R=169, G=169, B=169]	1	4		5	5	5	52.7	52.7	52.7	18.706	0	39.169	273680000	9	16.4375	16.5423	16.814	16.7644	16.8263	16.946	16.4977	16.914	16.653	16.4806	16.697	16.8961	16.4966	16.5155	16.6095	16.7136	0.293135	0.937818
	1.41388	-0.129926	O60831	O60831	PRA1 family protein 2	PRAF2	465	Color2 [A=255, R=0, G=0, B=0]	1	4	+	3	3	3	20.2	20.2	20.2	19.258	0	6.0919	996430000	8	17.6553	17.8292	17.5894	17.7688	17.571	17.6337	17.6205	17.8429	17.5975	17.7075	17.7494	18.0472	17.5888	17.5682	17.7255	17.7394	0.0385585	0.913878
	0.302634	0.0966378	O60832-2;O60832	O60832-2;O60832	H/ACA ribonucleoprotein complex subunit 4	DKC1	466	Color2 [A=255, R=169, G=169, B=169]	1	4		4	4	4	13.3	13.3	13.3	47.602	0	20.345	151850000	8	14.8816	14.691	15.0149	13.9635	15.0419	15.1255	14.7534	14.9616	14.9472	14.8359	14.9141	15.1815	14.844	14.7915	14.9097	14.9832	0.498156	1.06928
	0.511282	-0.0928838	O60841	O60841	Eukaryotic translation initiation factor 5B	EIF5B	467	Color2 [A=255, R=169, G=169, B=169]	1	4		12	12	12	12.9	12.9	12.9	138.83	0	28.323	323200000	17	18.2888	18.3853	18.4706	18.3988	18.4299	18.5707	18.1584	18.5545	18.2201	18.1214	18.1195	18.4943	18.0901	18.0207	18.2281	18.2029	0.308119	0.937647
	0.340857	-0.0808742	O60861-2;O60861-1;O60861-4;O60861	O60861-2;O60861-1;O60861-4;O60861	Growth arrest-specific protein 7	GAS7	468	Color2 [A=255, R=169, G=169, B=169]	1	4		2	2	2	6.5	6.5	6.5	39.205	0.00096386	2.4388	109030000	3	16.6301	16.8454	16.7448	16.8331	16.6145	16.6882	16.7095	16.9417	16.7155	16.4545	16.6994	17.0787	16.6749	16.2737	16.3067	16.627	0.456187	0.945485
	0.594374	-0.240574	O60869-2;O60869-3;O60869	O60869-2;O60869-3;O60869	Endothelial differentiation-related factor 1	EDF1	469	Color2 [A=255, R=169, G=169, B=169]	1	4		3	3	3	26.6	26.6	26.6	15.48	0	8.5309	319590000	7	17.0918	17.7442	17.946	17.9644	17.8648	17.6295	17.6354	17.905	17.4658	17.4262	17.6164	18.6803	17.4463	17.2853	16.9547	17.3109	0.254464	0.846408
	1.10146	-0.142495	O60884	O60884	DnaJ homolog subfamily A member 2	DNAJA2	471	Color2 [A=255, R=169, G=169, B=169]	1	4		11	11	11	27.4	27.4	27.4	45.745	0	52.264	2322300000	32	21.7168	21.8612	21.6755	21.619	21.5989	21.7674	21.5688	21.8553	21.462	21.5557	21.6145	22.1005	21.5646	21.4794	21.6443	21.7469	0.0791667	0.905951
	0.497702	-0.107321	O60885;O60885-2;O60885-3	O60885;O60885-2;O60885-3	Bromodomain-containing protein 4	BRD4	472	Color2 [A=255, R=169, G=169, B=169]	1	4		7	5	4	6.8	5.5	4.6	152.22	0	14.306	55857000	7	17.2432	17.1829	17.5036	17.5888	17.5905	17.7758	17.4378	17.6486	17.2813	17.1873	17.1848	17.6321	17.1947	17.1258	17.3232	17.4764	0.317905	0.928311
	0.20524	-0.0657401	O60906	O60906	Sphingomyelin phosphodiesterase 2	SMPD2	474	Color2 [A=255, R=169, G=169, B=169]	1	4		2	2	2	4.7	4.7	4.7	47.645	0.0080628	1.49	24013000	2	15.0028	15.1385	15.0417	15.0019	15.0122	15.3683	14.7466	14.9378	15.423	15.2137	15.1808	15.5059	15.165	15.0154	15.6615	15.5781	0.623391	0.955455
	0.666203	-0.195111	O60907;O60907-2;Q9BQ87	O60907;O60907-2;Q9BQ87	F-box-like/WD repeat-containing protein TBL1X;F-box-like/WD repeat-containing protein TBL1Y	TBL1X;TBL1Y	475	Color2 [A=255, R=169, G=169, B=169]	1	4		7	3	3	18.2	9.4	9.4	62.495	0	6.1626	60058000	4	16.9079	17.1279	17.0206	17.2702	17.2378	17.1152	16.9342	17.4484	16.6178	16.7048	16.6216	17.3704	16.7578	16.3564	16.6736	16.9389	0.215673	0.873506
	0.0660819	-0.0120492	O62787	O62787			480	Color2 [A=255, R=169, G=169, B=169]	1	4		4	4	4	7.9	7.9	7.9	53.962	0	35.579	1703300000	16	18.825	18.9454	18.8078	18.7417	18.7614	18.5977	18.6382	18.7841	18.8016	18.6143	18.7247	19.0232	18.6579	18.5328	18.636	18.7099	0.858852	0.991683
	0.325135	-0.118813	O62839	O62839			481	Color2 [A=255, R=169, G=169, B=169]	1	4		9	9	8	22.2	22.2	20.3	59.771	0	52.278	508220000	21	18.4483	18.3111	18.6577	19.1592	18.3515	18.7143	17.929	18.1556	18.1521	18.1187	18.0419	18.394	18.1716	17.9702	18.2433	18.1228	0.473005	0.920945
	0.0869322	-0.0198414	O75027-2;O75027;O75027-3	O75027-2;O75027;O75027-3	ATP-binding cassette sub-family B member 7, mitochondrial	ABCB7	483	Color2 [A=255, R=169, G=169, B=169]	1	4		5	5	5	7.6	7.6	7.6	82.768	0	20.314	160870000	10	16.9458	17.0648	17.0108	16.7008	16.8777	16.8802	16.8659	17.1299	16.8878	16.7246	17.0106	17.2663	16.9535	16.7713	17.0549	17.2278	0.818592	0.986341
	0.0542187	0.0192356	O75038-2;O75038-4;O75038-3;O75038;O75038-5	O75038-2;O75038-4;O75038-3;O75038	1-phosphatidylinositol 4,5-bisphosphate phosphodiesterase eta-2	PLCH2	484	Color2 [A=255, R=169, G=169, B=169]	1	4		7	7	5	7.5	7.5	5.9	124.3	0	29.389	320910000	16	17.7507	17.6797	18.1694	17.6345	18.0447	18.1599	17.9858	18.3168	18.2021	18.0154	18.1904	18.4408	17.7658	17.7172	18.1901	18.1808	0.882635	1.01342
	0.196346	0.039305	O75044;P0DMP2;P0DJJ0	O75044	SLIT-ROBO Rho GTPase-activating protein 2	SRGAP2	485	Color2 [A=255, R=169, G=169, B=169]	1	4		9	9	8	12	12	10.9	120.87	0	32.239	187740000	15	17.7459	17.7459	17.7957	17.3781	17.8018	17.8057	17.5396	17.3919	17.6902	17.6216	17.5586	17.926	17.647	17.4547	17.6121	17.7524	0.636289	1.02762
	0.18131	-0.0547984	O75051;O75051-2	O75051	Plexin-A2	PLXNA2	486	Color2 [A=255, R=169, G=169, B=169]	1	4		8	5	4	4.6	3.3	2.6	211.1	0	10.486	43596000	6	16.3956	16.4489	16.5413	16.4759	16.551	16.4962	16.4957	16.7431	16.3357	16.3521	16.6755	17.1757	16.4844	16.0499	16.5003	16.676	0.658704	0.962729
	0.504747	0.205178	O75052-3;O75052	O75052-3;O75052	Carboxyl-terminal PDZ ligand of neuronal nitric oxide synthase protein	NOS1AP	487	Color2 [A=255, R=169, G=169, B=169]	1	4		2	2	2	4.4	4.4	4.4	55.568	0.0050527	1.7253	23855000	3	16.6141	16.5547	16.8025	15.233	16.5148	16.9048	16.5015	16.6306	16.3334	16.0859	16.2906	16.364	16.2441	16.0506	16.172	16.008	0.31279	1.15283
	0.0371697	-0.00970721	O75061;O75061-4;O75061-2;O75061-3	O75061;O75061-4;O75061-2	Putative tyrosine-protein phosphatase auxilin	DNAJC6	488	Color2 [A=255, R=169, G=169, B=169]	1	4		12	12	12	14.9	14.9	14.9	99.995	0	49.536	1216100000	38	19.8532	19.929	19.772	19.4673	19.8259	19.671	19.8491	19.9951	19.7669	19.6403	19.8048	20.2077	19.608	19.5548	19.7008	19.7933	0.917974	0.993294
	0.156374	-0.0890526	O75069-3;O75069-5;O75069-2;O75069	O75069-3;O75069-5;O75069-2;O75069	Transmembrane and coiled-coil domains protein 2	TMCC2	489	Color2 [A=255, R=169, G=169, B=169]	1	4		4	4	3	10.7	10.7	8.7	51.658	0	13.446	65278000	5	12.7079	12.9702	12.612	11.4229	12.2496	12.7002	12.9351	13.0886	12.2821	12.3448	12.2941	13.0654	12.1259	12.1779	12.1958	12.3449	0.697631	0.94014
	0.0312354	0.0113735	O75083;O75083-3	O75083	WD repeat-containing protein 1	WDR1	490	Color2 [A=255, R=169, G=169, B=169]	1	4		15	15	15	29.4	29.4	29.4	66.193	0	223.38	5326900000	64	21.2623	21.4432	21.549	20.6505	21.4057	21.6787	21.3196	21.4836	21.3112	21.2938	21.1117	21.4773	21.1547	20.9545	21.1652	21.2068	0.930603	1.00791
	0.306129	-0.0557251	O75110-2;O75110	O75110-2;O75110	Probable phospholipid-transporting ATPase IIA	ATP9A	491	Color2 [A=255, R=169, G=169, B=169]	1	4		7	7	6	11	11	9.8	105.13	0	13.979	68693000	9	16.5061	16.5467	16.5905	16.3971	16.5729	16.5131	16.5167	16.8452	16.7423	16.6266	16.6509	17.0046	16.7738	16.6425	16.6117	16.8349	0.494164	0.962111
	0.00196848	-0.000708342	O75131	O75131	Copine-3	CPNE3	493	Color2 [A=255, R=169, G=169, B=169]	1	4		7	6	6	16.8	15.1	15.1	60.13	0	26.421	316540000	13	18.862	18.8955	19.3251	18.8233	19.1142	19.442	18.7278	18.9945	18.9305	18.7572	18.5034	19.0129	18.9266	18.6395	18.9263	18.7566	0.995478	0.999509
	0.277997	-0.0710388	O75145-2;O75145	O75145-2;O75145	Liprin-alpha-3	PPFIA3	495	Color2 [A=255, R=169, G=169, B=169]	1	4		9	6	6	9.1	6.1	6.1	132.36	0	9.6423	123750000	9	15.2353	15.4116	15.1617	15.0175	15.0569	14.6417	15.0769	15.3909	15.0873	14.9642	14.9585	15.5398	15.1199	15.0334	14.9439	15.2096	0.527234	0.951952
	0.246668	-0.102226	O75146;O75146-2	O75146;O75146-2	Huntingtin-interacting protein 1-related protein	HIP1R	496	Color2 [A=255, R=169, G=169, B=169]	1	4		10	10	9	10.3	10.3	9.4	119.39	0	28.668	214390000	18	17.03	17.0958	17.9593	18.2306	18.0796	18.0802	17.8998	18.0536	17.7563	17.7131	17.7842	18.2315	17.8987	17.7232	17.7379	17.8355	0.566672	0.931595
	0.0723167	0.0662779	O75147;O75147-2;O75147-1;O75147-4	O75147;O75147-2;O75147-1;O75147-4	Obscurin-like protein 1	OBSL1	497	Color2 [A=255, R=169, G=169, B=169]	1	4		2	2	2	1.4	1.4	1.4	206.94	0	4.7092	3046000	2	15.3321	14.8934	14.6486	14.7471	13.5278	13.2852	14.6835	15.3643	15.5783	15.1701	14.8331	15.0701	14.9931	15.4221	15.5744	14.6884	0.84661	1.04701
	0.463417	-0.0867872	O75150;O75150-4;O75150-3	O75150;O75150-4;O75150-3	E3 ubiquitin-protein ligase BRE1B	RNF40	498	Color2 [A=255, R=169, G=169, B=169]	1	4		8	8	7	9.5	9.5	8.1	113.68	0	30.466	259040000	13	17.2304	17.0874	17.2419	17.301	17.1921	17.4263	17.1828	17.2831	17.0362	17.0391	17.0583	17.4806	17.2001	16.8894	16.8038	17.1329	0.344019	0.941617
	0.213819	-0.05004	O75151;Q9UPP1-5;Q9UPP1-4;Q9UPP1-3;Q9UPP1-2;Q9UPP1	O75151;Q9UPP1-5;Q9UPP1-4;Q9UPP1-3;Q9UPP1-2;Q9UPP1	Lysine-specific demethylase PHF2;Histone lysine demethylase PHF8	PHF2;PHF8	499	Color2 [A=255, R=169, G=169, B=169]	1	4		2	2	2	2.1	2.1	2.1	120.77	0.0086571	1.4665	68932000	3	15.3916	15.454	15.7986	15.6745	15.6623	16.0039	15.5297	15.6606	15.6422	15.4555	15.6875	15.9668	15.5448	15.3822	15.7555	15.815	0.611197	0.96591
	1.07121	-0.188565	O75152	O75152	Zinc finger CCCH domain-containing protein 11A	ZC3H11A	500	Color2 [A=255, R=169, G=169, B=169]	1	4		3	3	3	4.4	4.4	4.4	89.13	0	6.6605	26915000	3	13.0684	13.2438	13.4383	13.2751	13.2237	13.9782	13.3021	13.594	13.4773	13.4992	13.2529	13.6881	13.4032	13.3043	13.4843	13.576	0.0848778	0.877478
	0.307122	-0.119999	O75153	O75153	Clustered mitochondria protein homolog	CLUH	501	Color2 [A=255, R=169, G=169, B=169]	1	4		2	2	2	2.7	2.7	2.7	146.67	0	6.784	17659000	2	11.1239	11.1609	12.0784	11.365	11.6719	11.9741	11.8049	12.1421	11.7625	11.9096	11.4802	12.1582	11.3553	11.6075	11.9536	11.8733	0.493036	0.920188
	0.0650035	-0.0168638	O75155;O75155-2	O75155;O75155-2	Cullin-associated NEDD8-dissociated protein 2	CAND2	502	Color2 [A=255, R=169, G=169, B=169]	1	4		8	6	6	7	5.6	5.6	135.25	0	9.44	249440000	13	17.7215	17.7058	17.809	17.414	17.7787	17.7412	17.6429	17.7402	17.6188	17.7025	17.7171	18.2305	17.6484	17.4004	17.5833	17.72	0.860987	0.988379
	0.439171	-0.0653753	O75165	O75165	DnaJ homolog subfamily C member 13	DNAJC13	504	Color2 [A=255, R=169, G=169, B=169]	1	4		13	13	13	6.9	6.9	6.9	254.41	0	41.336	276610000	20	18.6296	18.6164	18.4519	18.4055	18.4901	18.7195	18.4017	18.7145	18.6024	18.5215	18.4432	18.7876	18.4336	18.2623	18.545	18.4932	0.363772	0.955697
	0.649156	-0.128556	O75175	O75175	CCR4-NOT transcription complex subunit 3	CNOT3	505	Color2 [A=255, R=169, G=169, B=169]	1	4		4	4	4	5.6	5.6	5.6	81.871	0	9.1846	182080000	7	16.5715	16.6765	16.7251	16.9236	16.9079	16.9738	16.5813	16.7671	16.6996	16.6802	16.5416	17.2429	16.6916	16.382	16.5579	16.6589	0.224308	0.914746
	0.0254037	-0.0107446	O75179-6;O75179-7;O75179-2;O75179;O75179-4;O75179-5;O75179-3	O75179-6;O75179-7;O75179-2;O75179	Ankyrin repeat domain-containing protein 17	ANKRD17	507	Color2 [A=255, R=169, G=169, B=169]	1	4		10	10	6	5.8	5.8	3.6	246.75	0	19.094	162640000	12	17.3393	17.0817	17.2215	16.3837	17.4616	17.5174	16.9166	17.3929	16.9801	17.0699	17.1378	17.4477	17.0444	16.9437	16.8777	17.228	0.943184	0.99258
	0.448906	-0.150028	O75190-2;O75190-3;O75190;Q8WWF6;Q8NHS0;O75190-4	O75190-2;O75190-3;O75190;Q8WWF6	DnaJ homolog subfamily B member 6;DnaJ homolog subfamily B member 3	DNAJB6;DNAJB3	508	Color2 [A=255, R=169, G=169, B=169]	1	4		4	4	3	14.9	14.9	10.8	26.899	0	11.218	670110000	12	17.8688	18.2604	17.3461	17.3697	17.1636	17.835	17.7773	17.5487	17.325	17.2848	17.5702	18.1266	17.6899	17.3111	17.4825	17.6873	0.355708	0.901233
	0.538037	-0.177479	O75208	O75208	Ubiquinone biosynthesis protein COQ9, mitochondrial	COQ9	509	Color2 [A=255, R=169, G=169, B=169]	1	4		2	2	2	6.3	6.3	6.3	35.509	0	3.565	45271000	4	14.7088	14.9326	14.9674	14.6699	15.0828	14.895	14.9777	15.0816	15.1326	15.0932	14.5109	15.843	14.6418	14.6084	14.5385	14.8566	0.28971	0.884247
	0.977147	-0.210573	O75223;O75223-3;O75223-2;O75223-4	O75223;O75223-3;O75223-2;O75223-4	Gamma-glutamylcyclotransferase	GGCT	510	Color2 [A=255, R=169, G=169, B=169]	1	4		2	2	2	10.1	10.1	10.1	21.007	0	3.2214	472330000	4	16.0646	15.7137	15.8685	16.1563	15.501	16.2252	15.8149	15.7788	16.0509	16.2396	16.0626	16.635	15.9941	16.084	15.8772	16.0858	0.105403	0.864194
	0.0922274	-0.0270078	O75251-2;O75251	O75251-2;O75251	NADH dehydrogenase [ubiquinone] iron-sulfur protein 7, mitochondrial	NDUFS7	511	Color2 [A=255, R=169, G=169, B=169]	1	4		3	3	3	16	16	16	22.202	0	6.4696	1304000000	13	19.207	19.3495	19.651	19.2821	19.6018	19.4817	19.3952	19.7368	19.7388	19.6654	19.7848	20.0565	19.5032	19.556	19.6675	19.6373	0.808672	0.981454
	0.101486	-0.0246804	O75306-2;O75306	O75306-2;O75306	NADH dehydrogenase [ubiquinone] iron-sulfur protein 2, mitochondrial	NDUFS2	512	Color2 [A=255, R=169, G=169, B=169]	1	4		9	9	9	23.9	23.9	23.9	51.851	0	32.375	2572000000	52	20.0651	20.3215	20.3364	19.9586	20.3337	20.164	20.1746	20.3608	20.4404	20.2761	20.4168	20.6907	20.1491	20.1242	20.1004	20.318	0.791614	0.983038
	0.172267	-0.0588388	O75323;O75323-2	O75323	Protein NipSnap homolog 2	GBAS	514	Color2 [A=255, R=169, G=169, B=169]	1	4		5	4	4	22	19.2	19.2	33.742	0	20.784	481340000	15	17.6705	17.9058	17.8858	17.291	18.0826	17.8221	17.7146	18.0232	18.0134	17.9029	17.9169	18.5596	17.8901	17.8449	17.583	17.878	0.672563	0.960036
	0.169066	-0.0541151	O75340-2;O75340	O75340-2;O75340	Programmed cell death protein 6	PDCD6	515	Color2 [A=255, R=169, G=169, B=169]	1	4		4	4	4	22.2	22.2	22.2	21.664	0	7.8041	284350000	12	18.0025	17.958	18.1875	18.1387	18.0556	18.2436	17.8312	17.8222	17.7723	17.7048	17.6768	18.3285	17.7663	17.4871	17.6154	17.6577	0.677538	0.963185
	0.0227671	0.00822234	O75351	O75351	Vacuolar protein sorting-associated protein 4B	VPS4B	517	Color2 [A=255, R=169, G=169, B=169]	1	4		5	3	3	15.1	10.6	10.6	49.301	0	23.151	134540000	10	17.2172	17.2438	17.6841	17.2587	17.4477	17.7661	17.0765	17.2042	17.4267	17.1778	17.086	17.7119	17.3453	16.9836	17.1689	17.0404	0.948927	1.00572
	0.233921	-0.0529954	O75367;O75367-3;O75367-2	O75367;O75367-3;O75367-2	Core histone macro-H2A.1	H2AFY	518	Color2 [A=255, R=169, G=169, B=169]	1	4		19	19	17	50.5	50.5	43.5	39.617	0	235.67	20476000000	98	22.5887	22.7219	22.8735	22.2999	22.803	23.0177	22.7004	22.8595	22.7469	22.6546	22.6673	23.1102	22.6399	22.6809	22.6118	22.7109	0.583552	0.963933
	0.425692	-0.221652	O75368	O75368	SH3 domain-binding glutamic acid-rich-like protein	SH3BGRL	519	Color2 [A=255, R=169, G=169, B=169]	1	4		4	4	4	31.6	31.6	31.6	12.774	0	13.506	367660000	13	17.8462	17.9222	18.4102	18.3923	18.1853	18.4502	17.8688	17.9729	17.5859	17.7523	17.7369	19.243	17.8701	17.3484	17.3654	17.5606	0.375239	0.857583
	0.106782	-0.0476737	O75369-2;O75369-9;O75369;O75369-8;O75369-6;O75369-3;O75369-7;O75369-5;O75369-4	O75369-2;O75369-9;O75369;O75369-8;O75369-6;O75369-3;O75369-7;O75369-5;O75369-4	Filamin-B	FLNB	520	Color2 [A=255, R=169, G=169, B=169]	1	4		35	29	29	18.5	16.8	16.8	275.66	0	130.53	913610000	50	20.4662	20.291	20.6063	20.4961	20.5913	20.8522	19.8708	20.1766	20.1398	20.1653	19.897	20.3199	19.9032	19.6101	20.0761	20.0209	0.782021	0.967495
	0.0575643	-0.0146308	O75376-2;O75376;O75376-3;Q9H4R4	O75376-2;O75376;O75376-3	Nuclear receptor corepressor 1	NCOR1	521	Color2 [A=255, R=169, G=169, B=169]	1	4		5	5	5	3.3	3.3	3.3	258.6	0	11.117	63622000	7	16.7912	16.7893	16.9544	16.5289	16.9016	16.9341	16.8328	17.0644	16.6938	16.5934	16.7974	17.1097	16.7788	16.5252	16.6275	16.9495	0.875862	0.98991
	0.0868836	-0.0414311	O75380	O75380	NADH dehydrogenase [ubiquinone] iron-sulfur protein 6, mitochondrial	NDUFS6	523	Color2 [A=255, R=169, G=169, B=169]	1	4		3	3	3	17.7	17.7	17.7	13.711	0	5.2726	544630000	5	16.7762	17.0631	16.3686	15.8152	15.8764	15.965	15.8754	16.165	16.2976	16.2715	16.3494	16.5176	15.8943	16.0928	16.1954	16.0746	0.818684	0.971691
	0.250328	-0.0450032	O75382-2;O75382;O75382-3;O75382-4	O75382-2;O75382;O75382-3;O75382-4	Tripartite motif-containing protein 3	TRIM3	524	Color2 [A=255, R=169, G=169, B=169]	1	4		8	7	7	12.8	11.3	11.3	79.609	0	19.629	140430000	15	16.4463	16.49	16.685	16.5762	16.4635	16.41	16.5826	16.7245	16.3839	16.2199	16.2469	16.598	16.3876	16.3585	16.2772	16.456	0.561916	0.969288
	0.673853	-0.212171	O75391	O75391	Sperm-associated antigen 7	SPAG7	525	Color2 [A=255, R=169, G=169, B=169]	1	4		5	5	5	29.1	29.1	29.1	26.034	0	19.328	131290000	10	16.3116	16.5177	15.9981	16.3312	16.0625	16.2183	16.1435	16.0707	15.6686	15.8662	15.9768	16.8102	16.0071	15.7629	15.4811	15.7696	0.211908	0.863237
	0.418903	-0.167249	O75396	O75396	Vesicle-trafficking protein SEC22b	SEC22B	526	Color2 [A=255, R=169, G=169, B=169]	1	4		7	7	7	38.1	38.1	38.1	24.593	0	56.317	1573600000	30	19.8181	19.9428	19.9395	19.9462	20.1192	19.9631	19.6875	19.9556	19.8334	19.7778	19.9522	21.1963	19.9524	19.6875	19.5218	19.6927	0.381151	0.890539
	0.895168	-0.136297	O75436;O75436-2	O75436;O75436-2	Vacuolar protein sorting-associated protein 26A	VPS26A	530	Color2 [A=255, R=169, G=169, B=169]	1	4		13	13	13	52.6	52.6	52.6	38.169	0	51.192	879260000	31	20.4562	20.5014	20.3644	20.4723	20.3016	20.4082	20.2205	20.5005	20.2335	20.2941	20.3286	20.8199	20.1796	20.0453	20.2217	20.3548	0.127301	0.909852
	0.216867	-0.0436559	O75439	O75439	Mitochondrial-processing peptidase subunit beta	PMPCB	531	Color2 [A=255, R=169, G=169, B=169]	1	4		8	8	8	18.6	18.6	18.6	54.366	0	20.261	1725100000	18	16.3519	16.2682	16.5205	16.0798	16.4253	16.5993	16.4785	16.5748	16.5198	16.595	16.4613	16.8146	16.5005	16.4979	16.3986	16.5761	0.606922	0.970193
	0.436883	-0.0652244	O75475;O75475-3;O75475-2	O75475;O75475-3;O75475-2	PC4 and SFRS1-interacting protein	PSIP1	533	Color2 [A=255, R=169, G=169, B=169]	1	4		13	13	13	24.2	24.2	24.2	60.103	0	70.703	8729600000	57	22.484	22.568	22.6949	22.4826	22.553	22.6649	22.5541	22.7519	22.4745	22.5257	22.6635	22.9655	22.4923	22.3836	22.5545	22.6505	0.365694	0.955797
	0.0308579	-0.0186459	O75477	O75477	Erlin-1	ERLIN1	534	Color2 [A=255, R=169, G=169, B=169]	1	4		5	3	3	15.5	8.6	8.6	39.171	0	3.5134	59366000	3	15.7386	15.6452	16.3315	16.4506	16.4945	16.4734	15.9879	16.1376	16.1684	15.3128	16.169	16.6189	15.7167	15.7121	15.3586	15.764	0.931413	0.987159
	0.0992627	-0.0326986	O75489	O75489	NADH dehydrogenase [ubiquinone] iron-sulfur protein 3, mitochondrial	NDUFS3	535	Color2 [A=255, R=169, G=169, B=169]	1	4		6	6	6	21.2	21.2	21.2	30.241	0	13.775	1686600000	16	18.4523	18.5549	18.5718	18.2571	18.6573	18.3682	18.453	18.5751	18.7433	18.4745	18.5442	19.3071	18.5207	18.3922	18.282	18.5571	0.795678	0.97759
	0.0018854	-0.00103331	O75494-5;O75494-4;O75494-6;O75494-3;O75494-2;O75494	O75494-5;O75494-4;O75494-6;O75494-3;O75494-2;O75494	Serine/arginine-rich splicing factor 10	SRSF10	536	Color2 [A=255, R=169, G=169, B=169]	1	4		6	6	3	30.9	30.9	17	20.117	0	11.458	704380000	12	17.5303	16.7169	18.1274	17.6536	17.7667	18.0062	17.8452	18.1525	17.68	17.8623	17.6826	18.3713	17.808	17.6474	17.9055	17.9438	0.995668	0.999284
	0.0115732	0.00550282	O75503	O75503	Ceroid-lipofuscinosis neuronal protein 5	CLN5	537	Color2 [A=255, R=169, G=169, B=169]	1	4		2	2	2	5	5	5	41.496	0.001179	2.2708	41443000	3	14.2494	13.8642	14.5103	14.3502	14.1078	14.2942	13.8155	13.7718	13.6474	13.6353	13.6964	13.9335	13.6165	13.4535	13.545	13.8416	0.973704	1.00382
	0.26279	-0.153884	O75525-2;O75525	O75525-2;O75525	KH domain-containing, RNA-binding, signal transduction-associated protein 3	KHDRBS3	538	Color2 [A=255, R=169, G=169, B=169]	1	4		5	5	4	16.2	16.2	12.9	30.249	0	8.0233	1016900000	14	17.6487	17.8631	16.7001	16.3798	16.0971	16.8616	16.6017	16.3806	16.4814	16.5181	16.6979	17.4035	16.599	16.4328	16.447	16.6644	0.546022	0.898827
	0.998614	-0.099277	O75533;O75533-2	O75533	Splicing factor 3B subunit 1	SF3B1	539	Color2 [A=255, R=169, G=169, B=169]	1	4		39	39	39	40.3	40.3	40.3	145.83	0	308.04	4535000000	98	21.5073	21.5376	21.5915	21.6257	21.5924	21.8573	21.5355	21.6929	21.5515	21.4902	21.5208	21.8491	21.4658	21.4507	21.5281	21.5836	0.10032	0.933501
	0.0970297	-0.0350683	O75534-2;O75534;O75534-3;O75534-4	O75534-2;O75534;O75534-3;O75534-4	Cold shock domain-containing protein E1	CSDE1	540	Color2 [A=255, R=169, G=169, B=169]	1	4		13	13	13	18.4	18.4	18.4	85.746	0	69.489	765200000	26	19.226	19.3284	18.8559	18.5302	18.6391	18.6836	18.7922	18.9468	18.5825	18.5237	18.7772	19.1958	18.6722	18.4787	18.6066	18.7451	0.79978	0.975986
	0.108933	0.0283992	O75569-3;O75569-2;O75569	O75569-3;O75569-2;O75569	Interferon-inducible double-stranded RNA-dependent protein kinase activator A	PRKRA	541	Color2 [A=255, R=169, G=169, B=169]	1	4		8	8	8	32.6	32.6	32.6	31.635	0	50.63	922320000	19	18.3349	18.464	18.8349	18.1152	18.4556	18.5394	18.3774	18.6163	18.4573	18.1731	18.3676	18.7232	18.3195	18.2493	18.2909	18.3303	0.778157	1.01988
	0.28312	0.0601032	O75582;O75582-3;O75582-2;O75676-2;O75676	O75582;O75582-3;O75582-2	Ribosomal protein S6 kinase alpha-5	RPS6KA5	542	Color2 [A=255, R=169, G=169, B=169]	1	4		11	11	11	16.2	16.2	16.2	89.864	0	29.498	913450000	29	19.1147	18.9904	19.401	18.6586	19.2651	19.3142	19.2038	19.3131	19.1572	19.0465	19.0631	19.3398	19.1956	19.1129	19.1684	19.3125	0.521051	1.04254
	0.203647	-0.0374596	O75592-2;O75592	O75592-2;O75592	E3 ubiquitin-protein ligase MYCBP2	MYCBP2	543	Color2 [A=255, R=169, G=169, B=169]	1	4		5	5	5	1.3	1.3	1.3	513.25	0	7.3612	43259000	5	15.4222	15.5265	15.4237	15.3079	15.4822	15.6634	15.3827	15.5513	15.3928	15.2283	15.4979	15.6888	15.4924	15.2344	15.1775	15.3704	0.625681	0.974369
	0.45557	-0.0965738	O75608-2;O75608	O75608-2;O75608	Acyl-protein thioesterase 1	LYPLA1	545	Color2 [A=255, R=169, G=169, B=169]	1	4		2	2	2	8.9	8.9	8.9	22.875	0	4.2343	1134300000	6	18.4256	18.5025	18.5346	18.3131	18.2064	18.7057	18.1241	18.3461	18.4636	18.4948	18.3696	18.8369	18.3616	18.0239	18.4263	18.4614	0.350292	0.935251
	0.568481	-0.0802014	O75643;O75643-2	O75643	U5 small nuclear ribonucleoprotein 200 kDa helicase	SNRNP200	546	Color2 [A=255, R=169, G=169, B=169]	1	4		53	53	53	27.5	27.5	27.5	244.5	0	182.55	4798900000	144	22.3692	22.436	22.4337	22.1806	22.3242	22.5452	22.2325	22.4891	22.2785	22.2271	22.2803	22.654	22.1846	22.1605	22.2811	22.3333	0.270097	0.945926
	0.0286512	-0.00844002	O75663-2;O75663	O75663-2;O75663	TIP41-like protein	TIPRL	547	Color2 [A=255, R=169, G=169, B=169]	1	4		5	5	5	32	32	32	20.214	0	22.147	616270000	14	19.6073	19.5815	19.6695	19.4623	19.5348	19.6551	19.4191	19.6403	19.4258	19.251	19.3861	19.7762	19.3536	18.9552	19.2996	19.4418	0.936157	0.994167
	0.380427	-0.0648305	O75688;O75688-4;O75688-2;O75688-5;O75688-3	O75688;O75688-4;O75688-2;O75688-5	Protein phosphatase 1B	PPM1B	548	Color2 [A=255, R=169, G=169, B=169]	1	4		11	9	9	27.8	23.2	23.2	52.642	0	17.679	954900000	22	19.8076	19.8929	20.1021	19.8065	20.0712	20.0591	19.7907	20.1871	19.9464	19.7282	19.7959	20.1958	19.8305	19.8449	19.7776	19.926	0.41646	0.956058
	0.0402294	-0.0134754	O75694-2;O75694	O75694-2;O75694	Nuclear pore complex protein Nup155	NUP155	549	Color2 [A=255, R=169, G=169, B=169]	1	4		9	9	9	10.6	10.6	10.6	149.01	0	27.788	179700000	19	17.4687	17.2582	17.6183	17.0433	17.5618	17.7199	17.2909	17.6433	17.2189	17.2443	17.2184	17.71	17.1839	17.017	17.2298	17.2625	0.911529	0.990703
	0.0422822	-0.00717759	O75695	O75695	Protein XRP2	RP2	550	Color2 [A=255, R=169, G=169, B=169]	1	4		5	5	5	8.3	8.3	8.3	39.641	0	5.2078	133290000	9	17.4937	17.4753	17.5192	17.398	17.7011	17.7047	17.5168	17.6452	17.5962	17.4271	17.3622	17.6943	17.4541	17.3439	17.5171	17.5294	0.907231	0.995037
	0.258794	-0.0427814	O75746;O75746-2	O75746;O75746-2	Calcium-binding mitochondrial carrier protein Aralar1	SLC25A12	551	Color2 [A=255, R=169, G=169, B=169]	1	4		25	25	18	43.7	43.7	34.7	74.761	0	96.42	10225000000	80	21.2728	21.2971	21.2998	20.98	21.2417	21.3136	21.2563	21.5129	21.4063	21.2797	21.3356	21.5677	21.1224	21.2247	21.2725	21.374	0.551069	0.970782
	0.707729	-0.122016	O75821	O75821	Eukaryotic translation initiation factor 3 subunit G	EIF3G	554	Color2 [A=255, R=169, G=169, B=169]	1	4		7	7	7	31.6	31.6	31.6	35.611	0	46.771	532790000	19	18.6288	18.7487	18.6456	18.5734	18.5191	18.8069	18.4049	18.6912	18.259	18.4431	18.5212	18.9446	18.5487	18.2364	18.5163	18.5755	0.196007	0.918902
	0.371518	-0.0806844	O75822;O75822-3;O75822-2	O75822;O75822-3;O75822-2	Eukaryotic translation initiation factor 3 subunit J	EIF3J	555	Color2 [A=255, R=169, G=169, B=169]	1	4		9	9	9	36.4	36.4	36.4	29.062	0	21.666	1109600000	17	18.5135	18.8958	18.9786	18.6319	18.9416	19.0135	18.9247	18.8048	18.7968	18.9394	18.7637	19.3007	18.8421	18.6884	18.5682	18.7001	0.425091	0.945609
	1.21904	-0.152474	O75828	O75828	Carbonyl reductase [NADPH] 3	CBR3	556	Color2 [A=255, R=169, G=169, B=169]	1	4		4	2	2	19.5	9	9	30.85	0	6.2479	568100000	4	17.7664	18.0216	17.848	17.7828	17.635	17.8898	17.6486	17.8728	17.6769	17.7318	17.7695	18.2188	17.7295	17.593	17.5808	17.764	0.0603891	0.899706
	0.75278	-0.0946262	O75844	O75844	CAAX prenyl protease 1 homolog	ZMPSTE24	558	Color2 [A=255, R=169, G=169, B=169]	1	4		6	6	6	13.5	13.5	13.5	54.812	0	6.4743	671040000	10	17.9807	17.9412	17.9222	18.0577	17.972	18.2833	17.6863	18.0758	17.9828	17.9434	17.9585	18.089	17.8692	17.772	17.8826	17.8491	0.176693	0.936515
	0.248444	-0.0581858	O75874	O75874	Isocitrate dehydrogenase [NADP] cytoplasmic	IDH1	559	Color2 [A=255, R=169, G=169, B=169]	1	4		13	12	12	32.1	30	30	46.659	0	72.264	4801100000	53	21.1759	21.1197	21.383	21.0208	21.2686	21.7161	21.1747	21.3521	21.1667	21.1623	21.0968	21.3706	20.9746	20.9464	21.0615	21.0794	0.564359	0.960471
	0.155166	0.096056	O75882;O75882-3;O75882-2	O75882;O75882-3;O75882-2	Attractin	ATRN	560	Color2 [A=255, R=169, G=169, B=169]	1	4		2	2	2	2.1	2.1	2.1	158.54	0	4.6367	20431000	3	13.8588	14.2476	14.7038	12.9936	14.51	14.5972	14.4651	14.5382	14.8763	14.7763	14.5002	14.7125	14.3932	14.8214	14.8819	14.7341	0.699575	1.06885
	0.696237	0.122492	O75899	O75899	Gamma-aminobutyric acid type B receptor subunit 2	GABBR2	563	Color2 [A=255, R=169, G=169, B=169]	1	4		3	3	3	3.7	3.7	3.7	105.82	0	4.6348	54585000	5	15.709	15.7825	15.916	15.421	15.9555	15.3056	15.7439	15.8671	15.6115	15.4302	15.6808	15.9173	15.7158	15.5738	15.6879	15.7429	0.201263	1.08861
	0.0910522	-0.0541475	O75912;Q13574-6;Q13574;Q13574-4;Q13574-7;Q13574-5;Q13574-3;Q13574-1	O75912	Diacylglycerol kinase iota	DGKI	567	Color2 [A=255, R=169, G=169, B=169]	1	4		3	3	3	3.8	3.8	3.8	117	0	3.7428	16353000	3	15.6361	15.6539	15.5432	15.9165	15.8907	15.6371	15.7011	15.9462	15.703	16.2535	16.1585	16.7818	16.7833	15.2403	15.4731	15.8929	0.810864	0.963163
	0.0314003	0.00704527	O75914-2;O75914;O75914-4;O75914-3	O75914-2;O75914;O75914-4;O75914-3	Serine/threonine-protein kinase PAK 3	PAK3	568	Color2 [A=255, R=169, G=169, B=169]	1	4		11	6	4	23.3	11.9	7.9	60.692	0	14.902	698160000	15	19.2814	19.3437	19.6099	19.2871	19.5145	19.2995	19.5548	19.659	19.5387	19.4285	19.2469	19.7056	19.3468	19.2316	19.4438	19.5253	0.93025	1.0049
	0.097439	-0.0371952	O75916-3;O75916-2;O75916-5;O75916;O75916-4	O75916-3;O75916-2;O75916-5;O75916;O75916-4	Regulator of G-protein signaling 9	RGS9	569	Color2 [A=255, R=169, G=169, B=169]	1	4		6	6	6	11.2	11.2	11.2	56.776	0	12.681	808280000	12	19.0365	18.9446	19.1909	18.8022	19.1318	19.247	18.3202	18.654	19.0694	18.9071	19.2053	19.5736	19.0358	18.9782	19.0052	19.1859	0.799026	0.974548
	1.08055	-0.250485	O75937	O75937	DnaJ homolog subfamily C member 8	DNAJC8	572	Color2 [A=255, R=169, G=169, B=169]	1	4		4	4	4	12.6	12.6	12.6	29.841	0	4.8492	1810200000	10	18.9561	19.0819	19.0705	19.2619	19.3001	19.2471	18.9567	19.2355	19.0219	19.2315	18.7431	19.764	19.1748	19.0876	18.4583	18.7758	0.0830703	0.840614
	0.122266	-0.0337496	O75940	O75940	Survival of motor neuron-related-splicing factor 30	SMNDC1	573	Color2 [A=255, R=169, G=169, B=169]	1	4		4	4	4	29.4	29.4	29.4	26.711	0	18.153	198650000	14	17.5254	17.4943	17.8917	17.534	17.5933	17.9792	17.5272	17.7785	17.6402	17.4158	17.6161	17.9995	17.4807	17.324	17.418	17.4373	0.75463	0.976878
	0.596226	-0.388451	O75947-2;O75947	O75947-2;O75947	ATP synthase subunit d, mitochondrial	ATP5H	574	Color2 [A=255, R=169, G=169, B=169]	1	4		2	2	2	7.3	7.3	7.3	15.773	0.0011905	2.3565	1214800000	6	17.9708	18.5076	17.8531	18.0017	17.9537	18.1415	18.0463	17.7786	18.1607	18.2034	18.137	20.529	18.2896	18.044	17.555	17.8681	0.253381	0.76395
	0.164034	0.060564	O75953;O75953-4;O75953-5	O75953;O75953-4;O75953-5	DnaJ homolog subfamily B member 5	DNAJB5	575	Color2 [A=255, R=169, G=169, B=169]	1	4		2	2	2	11.2	11.2	11.2	39.133	0.000959	2.4071	4664300	2	13.3014	13.039	13.6018	13.314	13.956	13.3673	13.5258	13.687	13.792	13.6624	13.6977	13.7296	13.6399	14.031	13.8828	14.0826	0.685435	1.04287
	0.380056	-0.0529821	O75962-5;O75962-2;O75962-4;O75962	O75962-5;O75962-2;O75962-4;O75962	Triple functional domain protein	TRIO	576	Color2 [A=255, R=169, G=169, B=169]	1	4		9	9	8	4.3	4.3	3.9	287.37	0	16.084	297910000	12	16.1783	16.3223	16.1954	16.1419	16.2218	16.0861	16.0326	16.2933	16.1644	16.1946	16.2259	16.5717	16.1652	16.0456	16.209	16.1608	0.416815	0.963942
	0.273605	-0.185986	O75964	O75964	ATP synthase subunit g, mitochondrial	ATP5L	577	Color2 [A=255, R=169, G=169, B=169]	1	4		2	2	2	11.7	11.7	11.7	11.428	0	5.762	839240000	8	16.6019	16.6787	16.6261	16.472	16.4997	16.142	16.553	16.3279	16.5291	16.5465	16.6539	18.6358	16.6108	16.5454	16.0626	16.2767	0.532592	0.879048
	0.114468	-0.0234606	O75970-5;O75970-3;O75970-2;O75970;Q8NI35-5;Q8NI35-4;Q8NI35-3;Q8NI35-2;Q8NI35	O75970-5;O75970-3;O75970-2;O75970	Multiple PDZ domain protein	MPDZ	578	Color2 [A=255, R=169, G=169, B=169]	1	4		7	7	7	4.8	4.8	4.8	214.8	0	16.821	114350000	11	17.0323	17.0115	17.0838	17.0636	17.2328	17.2687	16.9886	17.2957	17.0651	17.014	17.1964	17.4529	17.2462	16.8448	17.17	17.2516	0.768303	0.98387
	0.361315	0.447715	O75973	O75973	C1q-related factor	C1QL1	579	Color2 [A=255, R=169, G=169, B=169]	1	4		3	3	2	12	12	7	26.452	0	4.7639	49841000	5	15.7685	15.9918	15.6022	11.4363	15.8363	15.5218	15.6264	15.9645	15.7183	15.7442	15.8395	16.1704	15.7678	15.5275	15.74	15.9607	0.435196	1.36388
	0.294172	-0.0422823	O75976-2;O75976	O75976-2;O75976	Carboxypeptidase D	CPD	580	Color2 [A=255, R=169, G=169, B=169]	1	4		5	5	5	4.5	4.5	4.5	126.49	0	6.4849	109310000	8	16.2257	16.3484	16.4342	16.251	16.3616	16.4765	16.1797	16.4918	16.4442	16.346	16.2758	16.5897	16.3294	16.1251	16.4087	16.369	0.507959	0.971117
	0.171357	-0.0408578	O76003	O76003	Glutaredoxin-3	GLRX3	581	Color2 [A=255, R=169, G=169, B=169]	1	4		5	5	5	17.6	17.6	17.6	37.432	0	9.9296	697100000	14	20.3405	20.1597	20.137	19.8512	19.8046	20.1293	19.9171	19.9682	19.9269	19.9785	19.9472	20.4501	20.0206	19.7832	19.8821	19.9826	0.673974	0.972077
	0.249024	-0.0362363	O76031	O76031	ATP-dependent Clp protease ATP-binding subunit clpX-like, mitochondrial	CLPX	582	Color2 [A=255, R=169, G=169, B=169]	1	4		10	10	10	18	18	18	69.223	0	14.362	182920000	13	18.2188	18.1847	18.391	18.2411	18.3221	18.3403	18.1734	18.4017	18.1064	18.133	18.2064	18.4102	18.1203	17.9954	18.1399	18.2618	0.563607	0.975196
	0.409231	0.101189	O76041-2;O76041	O76041-2;O76041	Nebulette	NEBL	583	Color2 [A=255, R=169, G=169, B=169]	1	4		7	7	7	31.5	31.5	31.5	31.196	0	38.194	456870000	20	18.3643	18.037	18.5228	18.3094	18.5047	18.0361	18.2213	18.3487	18.3174	17.968	18.3215	18.6726	18.0207	17.96	17.9542	18.0856	0.389735	1.07266
	0.117068	0.0481752	O76054-5;O76054;O76054-4;Q9UDX4-3;Q9UDX4-2;Q9UDX4	O76054-5;O76054;O76054-4	SEC14-like protein 2	SEC14L2	584	Color2 [A=255, R=169, G=169, B=169]	1	4		3	3	3	14.4	14.4	14.4	36.636	0	14.161	97800000	9	16.5352	16.4565	16.9353	15.7193	16.4395	17.0195	16.5552	16.756	16.5893	16.1712	16.3683	16.8001	16.4333	16.4303	16.3744	16.4921	0.763716	1.03396
	0.0412585	-0.0225165	O76070	O76070	Gamma-synuclein	SNCG	585	Color2 [A=255, R=169, G=169, B=169]	1	4		4	4	4	28.3	28.3	28.3	13.331	0	18.589	1994200000	15	18.9113	19.3483	19.3259	18.8335	19.2695	18.5821	19.2644	19.252	19.4445	19.3227	19.0714	20.2398	19.2422	18.9779	18.7761	18.9291	0.909372	0.984514
	0.414396	-0.0917001	O76094;O76094-2	O76094;O76094-2	Signal recognition particle subunit SRP72	SRP72	588	Color2 [A=255, R=169, G=169, B=169]	1	4		10	10	10	20.9	20.9	20.9	74.605	0	33.832	657460000	20	19.053	19.1814	19.3872	19.273	19.4392	19.4363	19.0651	19.3477	19.1431	19.0386	19.0743	19.621	19.0065	18.8608	19.0302	19.1734	0.385127	0.938416
	0.000868562	0.000403404	O77564;Q04609-10;Q04609-6;Q04609-9;Q04609-8;Q04609-7;Q04609;Q9HBA9	O77564			589	Color2 [A=255, R=169, G=169, B=169]	1	4		11	11	11	18.9	18.9	18.9	84.523	0	43.053	515020000	21	18.0205	17.8133	18.6893	18.6882	18.1785	18.5527	17.9865	18.2625	18.1188	18.311	17.7898	18.2849	18.3477	17.7331	18.4732	17.9555	0.998002	1.00028
	0.142824	-0.0370295	O77591;P29218-2;P29218;P29218-3	O77591			590	Color2 [A=255, R=169, G=169, B=169]	1	4		11	11	11	39.4	39.4	39.4	30.132	0	43.74	2935000000	31	20.1376	20.2849	20.3368	19.8553	20.2053	20.3758	19.8327	20.0607	20.017	20.0071	19.9322	20.3136	19.9328	19.807	19.8856	19.8718	0.719741	0.97466
	0.008417	-0.00465178	O77666	O77666			591	Color2 [A=255, R=169, G=169, B=169]	1	4		2	2	2	3.7	3.7	3.7	62.778	0.0013918	2.1185	33149000	2	16.8363	16.8266	16.9091	16.8723	16.7253	16.9171	16.9552	16.9131	17.4986	17.007	17.1679	17.9078	16.7603	16.5218	17.5372	17.4614	0.980806	0.996781
	0.43356	-0.0574722	O77735;O15126;O15126-2	O77735;O15126;O15126-2	Secretory carrier-associated membrane protein 1	SCAMP1	592	Color2 [A=255, R=169, G=169, B=169]	1	4		7	7	7	34.6	34.6	34.6	37.919	0	51.495	3001500000	41	20.421	20.5271	20.5851	20.3396	20.3662	20.497	20.3226	20.5791	20.4352	20.3885	20.5142	20.8267	20.4494	20.3786	20.4836	20.5006	0.368502	0.960946
	0.320363	-0.105416	O79874;P03886	O79874			593	Color2 [A=255, R=169, G=169, B=169]	1	4		3	3	3	11.9	11.9	11.9	35.647	0	14.964	193770000	6	17.7787	18.0328	17.4635	17.0689	17.2378	17.4046	17.4397	17.6575	17.7791	17.5342	17.8256	18.1706	17.4441	17.6155	17.5049	17.8325	0.478231	0.929537
	0.0808167	0.0670522	O79876	O79876			595	Color2 [A=255, R=169, G=169, B=169]	1	4		2	2	2	9.3	9.3	9.3	56.958	0	30.329	404840000	13	16.476	16.627	16.25	14.1499	15.8038	16.245	16.087	16.6434	16.4702	15.9937	16.2192	16.634	16.1727	16.32	16.2487	16.5782	0.830201	1.04757
	0.156289	-0.0529176	O79881;P03905	O79881			597	Color2 [A=255, R=169, G=169, B=169]	1	4		3	3	3	8.5	8.5	8.5	51.824	0	4.6802	232600000	6	15.7291	16.0117	16.0636	15.6154	16.0003	15.7105	15.8315	16.3817	16.1909	16.0673	16.1962	16.5428	15.9824	15.8409	16.1241	16.3711	0.697768	0.963985
	0.132635	-0.0461576	O94760-2;O94760	O94760-2;O94760	N(G),N(G)-dimethylarginine dimethylaminohydrolase 1	DDAH1	598	Color2 [A=255, R=169, G=169, B=169]	1	4		4	3	3	22	17.6	17.6	20.189	0	6.2105	915880000	12	19.0135	19.0304	18.6174	18.3708	18.3807	18.3633	18.1825	18.5766	18.4446	18.4045	18.4927	18.807	18.3264	18.2334	18.2528	18.2938	0.736827	0.968512
	0.62216	-0.166058	O94766-2;O94766	O94766-2;O94766	Galactosylgalactosylxylosylprotein 3-beta-glucuronosyltransferase 3	B3GAT3	599	Color2 [A=255, R=169, G=169, B=169]	1	4		2	2	2	7.6	7.6	7.6	34.624	0	4.2535	30964000	3	14.4107	14.1348	14.9952	14.6484	14.5435	14.7492	14.3381	14.7641	14.4655	15.0112	14.5805	14.9021	14.1111	14.3667	14.5722	14.7689	0.238693	0.891275
	0.290257	-0.0788002	O94776;O94776-2	O94776;O94776-2	Metastasis-associated protein MTA2	MTA2	601	Color2 [A=255, R=169, G=169, B=169]	1	4		13	13	11	21.4	21.4	18.9	75.022	0	38.073	888340000	17	18.0497	18.0487	18.6356	18.5668	18.551	18.7152	18.338	18.645	18.5883	18.4893	18.5854	18.9647	18.4691	18.3351	18.5199	18.6025	0.512558	0.946845
	0.13732	-0.0805314	O94788-4;O94788-3;O94788;O94788-2;P47895	O94788-4;O94788-3;O94788;O94788-2;P47895	Retinal dehydrogenase 2;Aldehyde dehydrogenase family 1 member A3	ALDH1A2;ALDH1A3	602	Color2 [A=255, R=169, G=169, B=169]	1	4		5	2	2	10.9	6.9	6.9	46.136	0	9.3408	15538000	3	13.221	12.8209	13.8273	13.9978	13.7766	14.3861	13.0409	13.2799	13.6733	13.2348	12.7975	13.4061	13.1973	13.0162	13.1339	13.1703	0.728921	0.945709
	0.047884	-0.0177876	O94805	O94805	Actin-like protein 6B	ACTL6B	603	Color2 [A=255, R=169, G=169, B=169]	1	4		3	2	2	8.9	6.1	6.1	46.877	0	5.4265	26578000	5	14.6861	14.6047	14.8022	14.3782	14.6302	14.65	14.6251	15.1426	14.8871	14.6168	15.0364	15.3338	14.8157	14.5496	14.7983	15.1478	0.895604	0.987746
	0.0429635	-0.0142422	O94811	O94811	Tubulin polymerization-promoting protein	TPPP	604	Color2 [A=255, R=169, G=169, B=169]	1	4		3	3	3	17.8	17.8	17.8	23.693	0	6.7765	516780000	6	18.022	18.126	18.1948	17.8758	17.9993	17.6019	18.1319	18.2065	18.1289	18.0234	17.9725	18.5913	18.0809	18.1753	17.7376	17.7817	0.905809	0.990177
	0.427431	-0.105202	O94822;O94822-3	O94822;O94822-3	E3 ubiquitin-protein ligase listerin	LTN1	606	Color2 [A=255, R=169, G=169, B=169]	1	4		2	2	2	1.1	1.1	1.1	200.55	0.0050627	1.737	19813000	3	14.8936	14.9219	14.7308	14.5323	14.6589	14.4642	14.3209	14.6426	14.5674	14.468	14.6023	15.0376	14.3209	14.4124	14.2331	14.6905	0.37374	0.929675
	0.278282	-0.0856314	O94826	O94826	Mitochondrial import receptor subunit TOM70	TOMM70A	607	Color2 [A=255, R=169, G=169, B=169]	1	4		22	22	22	47	47	47	67.454	0	85.689	4798800000	57	20.3423	20.5751	20.4941	20.023	20.6315	20.3428	20.4228	20.6687	20.4904	20.4809	20.5118	21.2499	20.3928	20.4029	20.2027	20.4302	0.526888	0.942372
	0.130299	-0.0336261	O94829	O94829	Importin-13	IPO13	608	Color2 [A=255, R=169, G=169, B=169]	1	4		4	4	4	6.7	6.7	6.7	108.19	0	13.389	74507000	7	17.722	17.5008	17.8644	17.5361	17.5733	17.9236	17.3146	17.5623	17.5519	17.3845	17.4796	17.8565	17.3022	17.3368	17.5311	17.5076	0.7408	0.976962
	1.02196	-0.350267	O94830;O94830-2	O94830;O94830-2	Phospholipase DDHD2	DDHD2	609	Color2 [A=255, R=169, G=169, B=169]	1	4		2	2	2	3.4	3.4	3.4	81.031	0.0031753	1.9449	20775000	2	12.7794	13.8171	13.8139	15.0298	13.8133	13.9067	13.7096	13.8579	13.7847	13.7914	13.7147	13.8981	13.6394	13.6919	13.7862	13.8505	0.0950684	0.784439
	0.240604	-0.0521374	O94842-3;O94842-2;O94842;O15405-2;O15405;Q96NM4-3;Q96NM4;Q96NM4-4;Q96NM4-2;O94900	O94842-3;O94842-2;O94842;O15405-2;O15405	TOX high mobility group box family member 4;TOX high mobility group box family member 3	TOX4;TOX3	610	Color2 [A=255, R=169, G=169, B=169]	1	4		4	4	4	9.9	9.9	9.9	63.594	0	37.229	85694000	9	15.449	15.4128	15.3286	15.3214	15.2522	15.4061	15.0697	15.1605	14.9492	14.9968	15.0686	15.4764	15.1288	14.9727	15.1656	15.0821	0.574641	0.964506
	0.0472007	0.0210124	O94855;O94855-2	O94855;O94855-2	Protein transport protein Sec24D	SEC24D	611	Color2 [A=255, R=169, G=169, B=169]	1	4		3	3	3	3.4	3.4	3.4	113.01	0	3.8076	39806000	3	16.0619	15.8865	16.1507	15.6296	16.0724	16.1171	15.6955	15.8383	14.9942	15.5123	15.432	15.5071	15.7289	15.4246	15.6477	15.6998	0.897014	1.01467
	0.168855	0.0445781	O94856-9;O94856-4;O94856-12;O94856-6;O94856-13;O94856;O94856-11;O94856-7;O94856-5;O94856-10;O94856-3;O94856-8;O94856-2	O94856-9;O94856-4;O94856-12;O94856-6;O94856-13;O94856;O94856-11;O94856-7;O94856-5;O94856-10;O94856-3;O94856-8;O94856-2	Neurofascin	NFASC	612	Color2 [A=255, R=169, G=169, B=169]	1	4		20	20	20	23.6	23.6	23.6	137.61	0	133.86	2034500000	51	19.5424	19.4773	19.5994	19.0348	19.6478	19.5185	19.6907	19.9065	19.7567	19.6127	19.6708	19.92	19.6842	19.6788	19.7255	19.8123	0.677868	1.03138
	0.231064	-0.0434718	O94874;O94874-3;O94874-2;Q92845-4	O94874;O94874-3;O94874-2	E3 UFM1-protein ligase 1	UFL1	614	Color2 [A=255, R=169, G=169, B=169]	1	4		11	11	10	15.2	15.2	14.4	89.594	0	31.618	561500000	23	18.7238	18.8105	18.5981	18.4088	18.5146	18.6548	18.3496	18.6265	18.5114	18.4287	18.5395	18.834	18.4825	18.3285	18.458	18.4334	0.587402	0.970317
	0.275087	-0.0771291	O94875-2	O94875-2	Sorbin and SH3 domain-containing protein 2	SORBS2	616	Color2 [A=255, R=169, G=169, B=169]	1	4		13	13	2	20	20	4.2	74.777	0	50.506	1632100000	43	20.0194	19.9001	20.2567	20.1732	20.2414	20.5447	19.838	20.1164	19.9904	19.8902	20.0227	20.4612	19.7781	19.6931	19.9628	19.9477	0.530778	0.947942
	0.424167	-0.169049	O94876-2;O94876	O94876-2;O94876	Transmembrane and coiled-coil domains protein 1	TMCC1	617	Color2 [A=255, R=169, G=169, B=169]	1	4		3	2	2	6.8	4.9	4.9	53.003	0	3.8301	22264000	4	15.6562	15.5049	15.9562	16.5638	16.3227	16.1988	15.7384	16.1061	15.4871	15.3457	15.283	16.0234	15.5621	15.4884	15.7903	15.9174	0.376559	0.889429
	0.444643	0.247137	O94880;O94880-2	O94880;O94880-2	PHD finger protein 14	PHF14	618	Color2 [A=255, R=169, G=169, B=169]	1	4		4	4	4	7.5	7.5	7.5	100.05	0	20.149	43228000	4	15.7839	15.5978	15.784	13.7183	15.7178	15.7188	15.5397	15.7358	15.1973	15.1286	15.4048	15.9829	15.4747	15.0898	15.4695	15.4225	0.359217	1.18685
	0.00659139	0.00184488	O94888	O94888	UBX domain-containing protein 7	UBXN7	620	Color2 [A=255, R=169, G=169, B=169]	1	4		7	7	7	16.6	16.6	16.6	54.862	0	15.381	272670000	16	17.5932	17.5983	17.7891	17.4388	17.7003	17.6711	17.3393	17.6158	17.3947	17.247	17.4511	17.744	17.3118	17.21	17.327	17.3666	0.984937	1.00128
	0.359227	-0.107575	O94903	O94903	Proline synthase co-transcribed bacterial homolog protein	PROSC	621	Color2 [A=255, R=169, G=169, B=169]	1	4		2	2	2	6.5	6.5	6.5	30.344	0.0011868	2.3347	147540000	5	16.5254	17.0718	16.9511	16.9716	16.7471	16.9348	16.7189	16.8995	17.0272	16.3927	17.0736	17.3645	16.5558	16.4813	16.595	16.9385	0.437293	0.928147
	0.182182	-0.034965	O94905;O94905-2;O94905-3	O94905	Erlin-2	ERLIN2	622	Color2 [A=255, R=169, G=169, B=169]	1	4		13	13	11	39.2	39.2	35.7	37.839	0	60.858	3412400000	43	19.9721	19.8631	20.1387	19.8393	20.0734	20.1858	19.8485	20.1724	19.9346	19.9382	19.9325	20.2645	19.7904	19.7811	19.947	19.8724	0.657383	0.976055
	0.783859	-0.122288	O94906-2;O94906	O94906-2;O94906	Pre-mRNA-processing factor 6	PRPF6	623	Color2 [A=255, R=169, G=169, B=169]	1	4		7	7	7	9.3	9.3	9.3	102.43	0	10.745	259650000	11	16.6659	16.8021	17.0217	16.8918	16.973	17.0245	16.7177	17.1032	16.7455	16.7194	16.6846	17.1995	16.7389	16.6441	16.6979	16.839	0.16449	0.918729
	0.154513	-0.0353444	O94910;O94910-2	O94910;O94910-2	Latrophilin-1	LPHN1	624	Color2 [A=255, R=169, G=169, B=169]	1	4		6	6	6	5.3	5.3	5.3	162.71	0	23.606	75572000	9	16.4398	16.4606	16.307	16.2581	16.4238	16.225	16.3566	16.5439	16.4763	16.3658	16.4145	16.9267	16.2953	16.1959	16.5368	16.5567	0.700627	0.975799
	0.504023	-0.179762	O94915;O94915-2	O94915	Protein furry homolog-like	FRYL	626	Color2 [A=255, R=169, G=169, B=169]	1	4		9	7	7	3.6	3.1	3.1	339.59	0	11.712	138490000	11	17.0698	16.9803	17.395	18.139	17.1991	17.3591	16.9977	17.6725	17.5804	17.5666	17.8272	17.9963	17.3689	17.1636	17.6294	17.6283	0.313312	0.882849
	0.0743888	-0.0141411	O94921-3;O94921-2;O94921;Q96Q40-6;Q96Q40-4;Q96Q40-3;Q96Q40-5;Q96Q40	O94921-3;O94921-2;O94921	Cyclin-dependent kinase 14	CDK14	627	Color2 [A=255, R=169, G=169, B=169]	1	4		3	3	3	9.5	9.5	9.5	47.759	0	12.582	87701000	7	15.3647	15.4488	15.4006	15.2473	15.2697	15.139	15.279	15.6357	15.5456	15.3575	15.2567	15.3923	15.3807	15.1678	15.1788	15.4005	0.84258	0.990246
	0.231001	0.134763	O94925;O94925-2	O94925	Glutaminase kidney isoform, mitochondrial	GLS	629	Color2 [A=255, R=169, G=169, B=169]	1	4		17	3	3	28.1	5.1	5.1	73.46	0	7.8852	1587000000	15	20.1132	20.2812	20.0368	18.4376	19.8253	19.8736	20.15	20.3015	20.4056	20.1337	20.2633	20.484	20.0575	20.1627	20.3054	20.4045	0.587488	1.09791
	0.00871717	0.00370836	O94925-3	O94925-3	Glutaminase kidney isoform, mitochondrial	GLS	630	Color2 [A=255, R=169, G=169, B=169]	1	4		17	17	3	31.6	31.6	5.9	65.459	0	177.35	2816700000	50	20.3778	20.5964	20.1471	19.4362	20.173	19.9324	20.2298	20.5131	20.3016	20.1536	20.3064	20.5642	20.0663	20.155	20.2731	20.4947	0.980128	1.00257
	0.314574	-0.0560215	O94952-1;O94952	O94952-1;O94952	F-box only protein 21	FBXO21	631	Color2 [A=255, R=169, G=169, B=169]	1	4		4	4	4	10	10	10	71.478	0	26.85	111800000	8	16.765	16.7669	17.0094	16.8483	16.9874	16.8638	16.8623	17.0161	16.8406	16.6702	16.7104	17.1033	16.7212	16.6709	16.534	16.939	0.484647	0.961913
	0.612815	-0.154898	O94953;O94953-2	O94953;O94953-2	Lysine-specific demethylase 4B	KDM4B	632	Color2 [A=255, R=169, G=169, B=169]	1	4		2	2	2	1.9	1.9	1.9	121.9	0	4.0649	5081600	2	12.4026	12.1406	11.7739	11.9166	12.3506	12.5368	12.2628	12.7505	12.3739	12.1618	12.1877	12.7318	12.1953	12.2809	12.0747	12.3417	0.243885	0.898196
	0.0167783	0.0088414	O94966-4;O94966-3;O94966;O94966-7;O94966-6;O94966-5	O94966-4;O94966-3;O94966;O94966-7;O94966-6;O94966-5	Ubiquitin carboxyl-terminal hydrolase 19	USP19	633	Color2 [A=255, R=169, G=169, B=169]	1	4		4	4	4	3.8	3.8	3.8	140.02	0	10.554	18822000	4	14.958	15.0351	15.553	14.2599	15.0168	15.3723	15.0248	15.1831	15.4417	14.7704	14.6183	15.5228	14.8442	15.0267	15.2341	15.4499	0.962103	1.00615
	0.320205	-0.0748632	O94967-2;O94967;O94967-3;O94967-4	O94967-2;O94967;O94967-3;O94967-4	WD repeat-containing protein 47	WDR47	634	Color2 [A=255, R=169, G=169, B=169]	1	4		5	5	5	8.2	8.2	8.2	98.515	0	32.676	175290000	9	16.7412	16.8693	16.6131	16.4913	16.5582	16.7676	16.5286	16.6315	16.9512	16.6665	16.8415	17.2788	16.8492	16.8277	16.8569	17.006	0.478405	0.949432
	0.0257829	-0.00609493	O94979-6;O94979-3;O94979-10;O94979-4;O94979-9;O94979-2;O94979;O94979-8;O94979-7;O94979-5	O94979-6;O94979-3;O94979-10;O94979-4;O94979-9;O94979-2;O94979;O94979-8;O94979-7;O94979-5	Protein transport protein Sec31A	SEC31A	637	Color2 [A=255, R=169, G=169, B=169]	1	4		13	13	13	12.4	12.4	12.4	117.67	0	35.681	1539700000	30	19.8266	19.6858	20.0738	19.9762	19.9406	20.0679	19.7069	19.9759	19.9375	19.7188	19.9628	20.2978	19.9637	19.7425	19.9702	19.966	0.942361	0.995784
	0.575891	-0.0957849	O94985-2;O94985	O94985-2;O94985	Calsyntenin-1;Soluble Alc-alpha;CTF1-alpha	CLSTN1	638	Color2 [A=255, R=169, G=169, B=169]	1	4		6	6	6	7	7	7	108.64	0	19.547	380060000	12	18.3136	18.1999	18.2912	17.9295	18.2336	18.4264	18.2054	18.6598	18.0501	18.2726	18.1957	18.3721	18.0996	18.1999	18.0958	18.1911	0.265527	0.935763
	0.371742	-0.11986	O94992	O94992	Protein HEXIM1	HEXIM1	639	Color2 [A=255, R=169, G=169, B=169]	1	4		2	2	2	8.9	8.9	8.9	40.623	0	10.838	114960000	4	14.9419	15.1313	15.4707	15.527	15.4576	15.769	15.1089	15.2827	15.0515	14.9737	15.2394	15.798	14.9558	15.082	15.2418	14.8628	0.424872	0.920277
	0.0870868	0.0314052	O95057	O95057	GTP-binding protein Di-Ras1	DIRAS1	640	Color2 [A=255, R=169, G=169, B=169]	1	4		5	4	4	28.3	23.7	23.7	22.329	0	8.797	498690000	10	18.3129	18.4285	18.1573	17.7031	18.1454	17.6919	18.4525	18.6658	18.414	18.26	18.2844	18.4958	18.2252	18.2488	18.2099	18.4565	0.818301	1.02201
	0.114699	-0.0285754	O95071-2;O95071	O95071-2;O95071	E3 ubiquitin-protein ligase UBR5	UBR5	642	Color2 [A=255, R=169, G=169, B=169]	1	4		6	6	6	2.6	2.6	2.6	309.22	0	13.105	50330000	10	16.0215	15.9456	16.341	16.3412	16.3207	16.1883	16.0158	16.3492	16.085	15.9345	15.9499	16.367	15.9949	15.8067	15.9933	16.0181	0.767894	0.980388
	0.772444	-0.3938	O95081;O95081-2	O95081;O95081-2	Arf-GAP domain and FG repeat-containing protein 2	AGFG2	643	Color2 [A=255, R=169, G=169, B=169]	1	4		2	2	2	6.2	6.2	6.2	48.962	0	27.349	28203000	2	13.5501	13.2748	14.5339	14.4975	14.6189	14.356	14.2646	14.6634	13.6536	15.2372	14.1309	15.3136	14.6891	14.5821	14.2797	14.9466	0.168871	0.761122
	0.0776662	-0.0201311	O95104;O95104-3;O95104-2	O95104;O95104-3;O95104-2	Splicing factor, arginine/serine-rich 15	SCAF4	645	Color2 [A=255, R=169, G=169, B=169]	1	4		7	7	4	8.1	8.1	5.8	125.87	0	13.242	201840000	10	16.6689	16.7776	17.0245	16.9009	17.018	16.9995	16.9569	16.9692	16.7941	16.4952	16.7028	17.042	16.5046	16.5813	16.7699	16.8351	0.836245	0.986143
	0.00505406	-0.00182271	O95140;O95140-2	O95140	Mitofusin-2	MFN2	646	Color2 [A=255, R=169, G=169, B=169]	1	4		11	11	11	16	16	16	86.401	0	63.047	642390000	32	18.9909	19.0234	19.1304	18.4632	19.2569	18.975	19.0002	19.4759	18.905	18.9498	18.9774	19.4713	19.0997	18.8733	19.0442	19.1873	0.98843	0.998737
	0.771058	-0.111183	O95155-2;O95155;O95155-4;O95155-3	O95155-2;O95155;O95155-4;O95155-3	Ubiquitin conjugation factor E4 B	UBE4B	647	Color2 [A=255, R=169, G=169, B=169]	1	4		12	12	12	14.1	14.1	14.1	133.27	0	41.477	127960000	15	17.4047	17.323	17.4439	17.4797	17.4686	17.5485	17.3265	17.5744	17.4014	17.5542	17.4169	17.9286	17.4768	17.2684	17.5442	17.6956	0.169411	0.925828
	0.00317106	0.00104749	O95163	O95163	Elongator complex protein 1	IKBKAP	649	Color2 [A=255, R=169, G=169, B=169]	1	4		3	3	3	2.6	2.6	2.6	150.25	0	19.819	81333000	8	15.5904	15.697	15.6274	14.9142	15.6122	15.6684	15.3199	15.6785	15.554	15.4901	15.343	15.7156	15.4663	15.1649	15.4128	15.589	0.992725	1.00073
	0.374313	-0.177061	O95182	O95182	NADH dehydrogenase [ubiquinone] 1 alpha subcomplex subunit 7	NDUFA7	653	Color2 [A=255, R=169, G=169, B=169]	1	4		2	2	2	20.4	20.4	20.4	12.551	0.0029789	2.0045	246560000	5	17.6793	18.0268	17.7101	17.4969	17.6538	17.5795	17.5984	17.6806	17.8618	17.7726	18.0946	19.1702	17.6247	17.5439	17.2383	17.607	0.422364	0.884503
	0.250247	0.243386	O95196-3;O95196-2;O95196	O95196-3;O95196-2;O95196	Chondroitin sulfate proteoglycan 5	CSPG5	654	Color2 [A=255, R=169, G=169, B=169]	1	4		2	2	2	7	7	7	43.621	0	7.7471	85870000	4	16.4107	16.613	16.439	13.4597	16.3853	16.5445	16.6547	16.9133	16.5098	16.407	16.6133	16.8543	16.6915	16.6883	16.5149	16.7921	0.562022	1.18377
	0.748242	-0.107928	O95197-3;O95197-4;O95197-7;O95197-2;O95197	O95197-3;O95197-4;O95197-7;O95197-2;O95197	Reticulon-3	RTN3	655	Color2 [A=255, R=169, G=169, B=169]	1	4		2	2	2	5.5	5.5	5.5	25.609	0	5.1763	2200300000	10	19.4762	19.6279	19.467	19.5344	19.6838	19.6554	19.5496	19.6451	19.5477	19.4665	19.3328	20.0085	19.427	19.3707	19.4938	19.5327	0.178549	0.92792
	1.0601	-0.33537	O95202	O95202	LETM1 and EF-hand domain-containing protein 1, mitochondrial	LETM1	656	Color2 [A=255, R=169, G=169, B=169]	1	4		3	3	3	5.5	5.5	5.5	83.353	0	7.1768	76524000	6	15.9759	16.3481	16.1782	16.4178	16.5159	16.5432	16.1752	16.4139	16.0527	16.3943	15.7291	17.1824	15.987	15.7129	15.6353	15.9197	0.0870767	0.792581
	0.00449418	0.00214195	Q19QU3;O95218-2;O95218	Q19QU3;O95218-2;O95218	Zinc finger Ran-binding domain-containing protein 2	ZRANB2	657	Color2 [A=255, R=169, G=169, B=169]	1	4		7	7	7	25.3	25.3	25.3	37.111	0	29.166	388410000	10	18.0757	18.1136	18.1573	17.2876	17.8025	18.1115	17.8107	18.0271	17.4684	17.5356	17.9036	18.3548	17.7256	17.2866	17.7572	17.967	0.989705	1.00149
	0.28435	-0.0712926	O95232	O95232	Luc7-like protein 3	LUC7L3	658	Color2 [A=255, R=169, G=169, B=169]	1	4		7	7	7	16.4	16.4	16.4	51.466	0	36.222	675670000	19	18.5559	18.4888	18.97	18.7929	18.8617	19.029	18.5354	18.8317	18.7302	18.6683	18.7431	19.2754	18.5749	18.5109	18.8075	18.752	0.519577	0.951785
	0.208418	-0.0355625	O95248;O95248-5;O95248-4	O95248;O95248-5;O95248-4	Myotubularin-related protein 5	SBF1	659	Color2 [A=255, R=169, G=169, B=169]	1	4		12	12	12	9.6	9.6	9.6	208.44	0	45.327	245630000	18	17.4129	17.4787	17.7257	17.554	17.6252	17.6002	17.5138	17.7474	17.5127	17.4956	17.4736	17.818	17.4688	17.2588	17.5167	17.5812	0.618845	0.975651
	0.850341	-0.182837	O95260-2;O95260	O95260-2;O95260	Arginyl-tRNA--protein transferase 1	ATE1	662	Color2 [A=255, R=169, G=169, B=169]	1	4		4	4	4	10.8	10.8	10.8	59.031	0	27.403	71125000	10	16.2872	16.4688	16.3544	16.4435	16.323	16.7193	16.3001	16.4966	16.2731	15.9498	16.0141	16.5931	15.8984	15.9308	16.152	16.4632	0.141143	0.880969
	0.50369	-0.0961919	O95299;O95299-2	O95299;O95299-2	NADH dehydrogenase [ubiquinone] 1 alpha subcomplex subunit 10, mitochondrial	NDUFA10	663	Color2 [A=255, R=169, G=169, B=169]	1	4		3	3	3	5.4	5.4	5.4	40.75	0	4.3972	1838500000	11	20.1719	20.3876	20.3872	20.1772	20.3378	20.2138	20.2751	20.4196	20.2948	20.3946	20.495	20.9021	20.1949	20.22	20.1263	20.3376	0.313552	0.935499
	0.458403	-0.134128	O95302;O95302-3	O95302;O95302-3	Peptidyl-prolyl cis-trans isomerase FKBP9	FKBP9	664	Color2 [A=255, R=169, G=169, B=169]	1	4		4	4	4	8.4	8.4	8.4	63.083	0	11.391	298430000	10	17.7041	17.7996	18.4454	18.3114	18.3485	18.52	17.6494	18.2225	17.8621	17.9547	17.7069	18.1484	17.945	17.8596	17.9846	17.9028	0.348015	0.91122
	0.0628094	-0.0165958	O95319-5;O95319-2;O95319;O95319-4;O95319-3	O95319-5;O95319-2;O95319;O95319-4;O95319-3	CUGBP Elav-like family member 2	CELF2	665	Color2 [A=255, R=169, G=169, B=169]	1	4		5	5	4	12.7	12.7	10.7	52.054	0	16.853	270690000	16	17.3932	17.3977	17.4849	17.1057	17.4722	17.513	17.2615	17.4982	17.246	17.1043	17.2628	17.7412	17.2508	17.1964	17.1413	17.0888	0.865348	0.988563
	0.248015	-0.142755	O95336	O95336	6-phosphogluconolactonase	PGLS	666	Color2 [A=255, R=169, G=169, B=169]	1	4		5	5	5	21.3	21.3	21.3	27.547	0	9.4212	443090000	13	18.0963	18.2403	18.283	17.7174	18.6214	18.5353	18.1482	18.2895	17.9032	17.8525	18.12	19.5861	18.0717	17.8296	17.5421	17.8772	0.564917	0.905788
	0.518055	-0.0767006	O95475;O95343	O95475;O95343	Homeobox protein SIX6;Homeobox protein SIX3	SIX6;SIX3	669	Color2 [A=255, R=169, G=169, B=169]	1	4		3	3	3	15.9	15.9	15.9	27.687	0	35.536	108530000	6	15.898	15.7311	15.8145	15.7837	15.8866	15.9856	15.7058	16.0799	15.889	15.8963	15.8616	16.2235	15.737	15.6515	15.7931	15.8476	0.30335	0.948224
	0.0756293	0.0243034	O95365	O95365	Zinc finger and BTB domain-containing protein 7A	ZBTB7A	671	Color2 [A=255, R=169, G=169, B=169]	1	4		3	3	3	9.2	9.2	9.2	61.438	0	26.877	63348000	5	13.6258	13.8882	14.0729	13.583	14.3641	13.975	14.1494	14.2243	13.8508	13.6988	13.8249	14.2436	13.8311	13.7611	13.9246	14.0753	0.840177	1.01699
	0.238449	0.221758	O95372	O95372	Acyl-protein thioesterase 2	LYPLA2	672	Color2 [A=255, R=169, G=169, B=169]	1	4		3	3	3	19	19	19	24.737	0	18.951	158580000	4	16.2994	16.6926	16.6044	13.5855	16.5468	16.5042	16.238	16.4612	16.2469	16.0434	16.063	17.1123	16.2298	15.8137	15.838	16.0794	0.577499	1.16615
	0.321806	-0.053416	O95373	O95373	Importin-7	IPO7	673	Color2 [A=255, R=169, G=169, B=169]	1	4		21	21	21	23.8	23.8	23.8	119.52	0	109.23	2645100000	55	20.063	20.15	20.1182	19.7253	20.0675	20.2887	19.9843	20.1894	19.998	20.0502	20.0255	20.345	19.9843	19.9205	20.0838	20.0827	0.476644	0.963652
	0.25425	0.135142	O95376	O95376	E3 ubiquitin-protein ligase ARIH2	ARIH2	674	Color2 [A=255, R=169, G=169, B=169]	1	4		6	6	6	16.4	16.4	16.4	57.818	0	33.805	82610000	7	15.2174	15.0506	14.9316	13.3497	15.0899	15.254	14.7099	14.6818	14.8666	14.9203	14.5868	15.1374	14.7744	14.5959	14.7557	14.8615	0.556866	1.0982
	0.0518672	0.0196278	O95400	O95400	CD2 antigen cytoplasmic tail-binding protein 2	CD2BP2	675	Color2 [A=255, R=169, G=169, B=169]	1	4		3	3	3	10.3	10.3	10.3	37.646	0	5.7572	153540000	7	17.1256	17.1439	17.9913	17.8414	17.6923	17.8102	17.5571	17.9123	17.8047	17.5141	17.5287	17.7729	17.5785	17.2122	17.5967	17.5109	0.887427	1.0137
	0.397765	-0.159735	O95433-2;O95433	O95433-2;O95433	Activator of 90 kDa heat shock protein ATPase homolog 1	AHSA1	677	Color2 [A=255, R=169, G=169, B=169]	1	4		3	3	3	12.2	12.2	12.2	32.339	0	9.0278	701830000	11	18.303	18.6699	17.5705	17.4368	17.3031	17.5488	17.4994	17.6105	17.7996	17.6533	17.8232	18.3244	17.5297	17.8277	17.7131	17.7481	0.400161	0.89519
	0.156629	-0.0719194	O95470	O95470	Sphingosine-1-phosphate lyase 1	SGPL1	678	Color2 [A=255, R=169, G=169, B=169]	1	4		3	3	3	4.4	4.4	4.4	63.523	0	2.993	152500000	5	17.3583	17.1548	17.8704	17.8955	17.6171	17.8173	16.8681	17.2423	17.396	17.2893	17.5756	17.8689	17.022	16.8155	17.174	17.3733	0.697222	0.951371
	0.227418	-0.0462112	O95486;O95486-2	O95486	Protein transport protein Sec24A	SEC24A	679	Color2 [A=255, R=169, G=169, B=169]	1	4		5	5	5	5.9	5.9	5.9	119.75	0	7.0703	99607000	6	16.6461	16.5736	16.8245	16.7163	16.9191	17.0156	16.6814	16.8392	16.8067	16.6401	16.5266	17.0152	16.6314	16.4998	16.5533	16.6589	0.592355	0.968476
	0.213553	-0.0390229	O95487-2;O95487;O95487-3	O95487-2;O95487;O95487-3	Protein transport protein Sec24B	SEC24B	680	Color2 [A=255, R=169, G=169, B=169]	1	4		5	5	5	5.3	5.3	5.3	133.63	0	13.672	150710000	12	17.6186	17.5424	17.7492	17.6405	17.7146	17.7819	17.4796	17.8335	17.6913	17.4713	17.4455	17.8915	17.6105	17.3942	17.6969	17.763	0.611571	0.973314
	0.119614	0.072084	O95571	O95571	Persulfide dioxygenase ETHE1, mitochondrial	ETHE1	682	Color2 [A=255, R=169, G=169, B=169]	1	4		3	3	3	15.4	15.4	15.4	27.873	0	7.8347	613460000	9	16.664	16.537	16.7805	15.0975	16.8591	17.101	16.6861	16.955	16.721	16.7134	16.3889	16.8402	16.3891	16.5075	16.688	16.8483	0.759252	1.05123
	0.236203	-0.0549226	O95573	O95573	Long-chain-fatty-acid--CoA ligase 3	ACSL3	683	Color2 [A=255, R=169, G=169, B=169]	1	4		7	7	5	12.2	12.2	8.2	80.419	0	49.225	398820000	15	17.6831	17.8528	17.9871	17.5659	17.8173	17.7856	17.6798	18.0419	17.7621	17.6031	17.7467	18.2329	17.5966	17.5116	17.6588	17.7771	0.580494	0.962646
	0.376736	-0.151931	O95602	O95602	DNA-directed RNA polymerase I subunit RPA1	POLR1A	684	Color2 [A=255, R=169, G=169, B=169]	1	4		2	2	2	1.5	1.5	1.5	194.81	0.0011759	2.2459	3923800	2	11.4963	11.2754	11.7821	12.2402	11.5073	11.3382	10.8913	11.6793	10.9191	11.2917	11.0674	11.4054	11.2381	10.8679	11.1101	11.1291	0.420014	0.900045
	0.375015	-0.0948137	O95619	O95619	YEATS domain-containing protein 4	YEATS4	685	Color2 [A=255, R=169, G=169, B=169]	1	4		2	2	2	9.3	9.3	9.3	26.499	0	4.2825	20641000	2	13.7215	13.9044	13.4752	13.8096	13.349	13.4428	13.4201	13.823	13.7519	13.3987	13.7688	14.1595	13.6437	13.4204	13.8061	13.7365	0.421682	0.936393
	0.354349	0.197215	O95630-2;O95630	O95630-2;O95630	STAM-binding protein	STAMBP	689	Color2 [A=255, R=169, G=169, B=169]	1	4		2	2	2	7.5	7.5	7.5	39.596	0	7.9063	64872000	4	15.3251	15.2997	15.763	13.8427	15.8296	15.8055	15.4307	15.507	15.4992	15.3289	15.474	16.2057	15.6066	15.5079	15.6342	15.4873	0.442233	1.14648
	0.0443175	0.0173702	O95639-3;O95639-2;O95639	O95639-3;O95639-2;O95639	Cleavage and polyadenylation specificity factor subunit 4	CPSF4	690	Color2 [A=255, R=169, G=169, B=169]	1	4		2	2	2	13.6	13.6	13.6	27.419	0	11.241	25381000	6	14.074	13.8576	14.4464	14.2206	14.1916	14.4431	13.9421	14.3493	13.6733	13.7164	13.7311	14.1077	14.4917	13.8686	14.07	13.9179	0.902989	1.01211
	0.466207	-0.0573652	O95714;Q9BVR0	O95714	E3 ubiquitin-protein ligase HERC2	HERC2	693	Color2 [A=255, R=169, G=169, B=169]	1	4		4	4	4	0.8	0.8	0.8	527.22	0	5.2166	31181000	6	15.0726	15.1977	14.998	14.9121	14.9302	15.0049	14.9048	15.1451	15.1183	14.973	15.0587	15.3492	15.0556	14.9477	15.0103	15.0777	0.341816	0.961018
	0.154673	-0.0926411	O95718;O95718-2;O95718-1	O95718;O95718-2;O95718-1	Steroid hormone receptor ERR2	ESRRB	695	Color2 [A=255, R=169, G=169, B=169]	1	4		3	3	2	11.1	11.1	6.5	48.053	0	34.272	55734000	5	14.2305	14.1524	14.7185	14.2726	15.372	15.7317	14.238	14.6854	14.1068	14.1939	14.7639	14.8514	14.3713	14.4211	14.2596	14.4932	0.700369	0.937804
	0.204523	0.111956	O95741;O95741-2;Q86YQ8-2;Q9HCH3-2;Q8IYJ1;Q9UBL6-2;Q86YQ8;Q9UBL6	O95741;O95741-2	Copine-6	CPNE6	696	Color2 [A=255, R=169, G=169, B=169]	1	4		12	12	11	25.9	25.9	24.2	61.99	0	67.613	844380000	26	18.4878	18.5275	17.988	16.7534	18.0999	17.8445	18.3021	18.5713	18.4723	18.3703	18.1818	18.5407	18.1515	18.0482	18.0995	18.2315	0.62442	1.08069
	0.196563	-0.0486729	O95757	O95757	Heat shock 70 kDa protein 4L	HSPA4L	698	Color2 [A=255, R=169, G=169, B=169]	1	4		22	20	19	35.9	32.3	30.6	94.511	0	109.18	11436000000	85	21.7666	21.9316	21.942	21.3994	21.9014	22.0548	21.839	22.0964	22.0116	21.8779	21.9594	22.3706	21.9181	21.891	21.921	22.0269	0.635971	0.966825
	0.433024	-0.173232	O95777	O95777	U6 snRNA-associated Sm-like protein LSm8	LSM8	700	Color2 [A=255, R=169, G=169, B=169]	1	4		3	3	3	52.1	52.1	52.1	10.403	0	50.363	505980000	11	16.7386	16.7803	16.4829	16.3547	16.2487	16.5544	16.4562	16.5504	16.3176	16.1217	16.0059	17.542	16.1819	16.0371	16.3628	16.2399	0.368957	0.886853
	0.0664917	0.0182033	O95782-2;O95782	O95782-2;O95782	AP-2 complex subunit alpha-1	AP2A1	701	Color2 [A=255, R=169, G=169, B=169]	1	4		32	32	24	41.5	41.5	32.5	105.36	0	185	9216200000	105	21.7248	21.7672	21.8232	21.1682	21.7573	21.6829	21.7499	21.987	21.7251	21.6377	21.6827	22.0864	21.7099	21.5828	21.6612	21.7764	0.858041	1.0127
	0.285016	-0.0711966	O95793-2;O95793-3;O95793	O95793-2;O95793-3;O95793	Double-stranded RNA-binding protein Staufen homolog 1	STAU1	702	Color2 [A=255, R=169, G=169, B=169]	1	4		6	4	4	12.9	9.9	9.9	54.933	0	19.255	151130000	9	16.8861	16.8908	17.1868	16.983	17.0202	17.28	16.7091	16.9374	16.821	16.7972	16.8198	17.2495	16.7891	16.5123	16.6469	16.7984	0.518781	0.951848
	0.377654	-0.0958544	O95810	O95810	Serum deprivation-response protein	SDPR	703	Color2 [A=255, R=169, G=169, B=169]	1	4		3	3	3	7.3	7.3	7.3	47.173	0	3.5221	396180000	4	15.9519	15.9516	16.1571	16.1318	16.3551	16.3069	15.5682	16.093	15.6987	16.0071	16.0099	16.1757	15.8777	15.5913	15.8671	15.9951	0.419128	0.935718
	0.6204	0.169382	O95816;O95816-2	O95816;O95816-2	BAG family molecular chaperone regulator 2	BAG2	704	Color2 [A=255, R=169, G=169, B=169]	1	4		3	3	3	16.6	16.6	16.6	23.772	0	5.1691	37289000	5	15.2163	15.5185	15.4865	15.2292	15.6703	15.3092	15.5022	15.5875	15.9961	15.3867	15.698	15.8881	15.2417	15.4229	15.8023	14.9163	0.239662	1.12458
	0.041376	-0.0287203	O95817	O95817	BAG family molecular chaperone regulator 3	BAG3	705	Color2 [A=255, R=169, G=169, B=169]	1	4		2	2	2	3.5	3.5	3.5	61.594	0.0077005	1.5422	33720000	3	14.7556	15.0542	15.1984	14.9877	14.7839	14.5773	14.7537	14.6224	14.7257	14.3474	14.3321	15.9449	15.0592	14.0994	14.0416	14.2467	0.909126	0.980289
	0.324943	-0.0741081	O95819-4;O95819-2;O95819;O95819-5;O95819-6;O95819-3;Q8N4C8-5;Q8N4C8-2;Q8N4C8-4;Q8N4C8	O95819-4;O95819-2;O95819;O95819-5;O95819-6;O95819-3;Q8N4C8-5;Q8N4C8-2;Q8N4C8-4;Q8N4C8	Mitogen-activated protein kinase kinase kinase kinase 4;Misshapen-like kinase 1	MAP4K4;MINK1	706	Color2 [A=255, R=169, G=169, B=169]	1	4		8	8	3	7.9	7.9	3.3	133.4	0	17.02	257000000	11	17.0703	17.1927	17.2404	17.2908	17.147	17.3825	17.1091	17.0933	16.8271	16.8354	16.8009	17.23	16.9177	16.6772	17.0236	17.027	0.473213	0.949929
	0.163308	-0.0421696	O95822-2;O95822	O95822-2;O95822	Malonyl-CoA decarboxylase, mitochondrial	MLYCD	707	Color2 [A=255, R=169, G=169, B=169]	1	4		4	4	4	9.9	9.9	9.9	50.945	0	9.0167	139650000	9	16.2725	16.371	16.373	16.1257	16.2942	16.4037	16.2294	16.4011	16.0255	16.176	16.0542	16.4728	16.3659	15.9211	15.8457	15.9264	0.686582	0.971193
	0.698635	-0.154907	O95825;O95825-2	O95825;O95825-2	Quinone oxidoreductase-like protein 1	CRYZL1	708	Color2 [A=255, R=169, G=169, B=169]	1	4		3	3	3	12.9	12.9	12.9	38.696	0	16.56	320300000	5	16.8544	17.1791	16.9789	16.9836	16.9737	16.9517	16.6813	16.7865	16.9631	17.0535	16.8272	17.7128	17.1013	16.8798	16.7643	16.8366	0.200154	0.89819
	0.388639	-0.0749781	O95831-3;O95831;O95831-2;O95831-6;O95831-5;O95831-4	O95831-3;O95831;O95831-2	Apoptosis-inducing factor 1, mitochondrial	AIFM1	709	Color2 [A=255, R=169, G=169, B=169]	1	4		10	10	10	23.5	23.5	23.5	66.294	0	41.145	7003600000	59	21.5903	21.666	21.7629	21.3808	21.7415	21.9715	21.4772	21.8889	21.7586	21.7316	21.7144	21.9347	21.4521	21.464	21.6927	21.752	0.408659	0.949357
	0.138689	-0.0336881	O95834-3;O95834-2;O95834	O95834-3;O95834-2;O95834	Echinoderm microtubule-associated protein-like 2	EML2	710	Color2 [A=255, R=169, G=169, B=169]	1	4		8	8	8	11.2	11.2	11.2	92.069	0	61.994	2848200000	25	19.8848	19.823	20.0247	19.5145	19.8899	20.3005	19.6805	19.9809	19.8907	19.8529	19.8769	20.1745	19.8132	19.7352	19.9731	19.9217	0.726626	0.97692
	0.26493	0.116897	O95861;O95861-2;O95861-4;O95861-3	O95861;O95861-2;O95861-4;O95861-3	3(2),5-bisphosphate nucleotidase 1	BPNT1	712	Color2 [A=255, R=169, G=169, B=169]	1	4		9	9	9	37.3	37.3	37.3	33.392	0	51.175	1114000000	21	19.7435	19.6669	19.996	18.5477	19.9631	20.0551	19.7803	20.0163	19.9599	19.9419	19.8899	20.2245	19.7209	19.6851	19.7475	19.7284	0.543338	1.0844
	0.0528692	-0.0139191	O95865	O95865	N(G),N(G)-dimethylarginine dimethylaminohydrolase 2	DDAH2	714	Color2 [A=255, R=169, G=169, B=169]	1	4		9	9	8	46	46	43.2	29.644	0	29.413	7206300000	32	21.0157	21.0763	21.1844	20.514	20.9661	21.271	20.9886	21.0497	20.9793	20.9384	20.9564	21.3729	20.9694	20.9176	21.01	21.0414	0.885382	0.990398
	0.059246	-0.0153782	O95870;O95870-2	O95870;O95870-2	Abhydrolase domain-containing protein 16A	ABHD16A	715	Color2 [A=255, R=169, G=169, B=169]	1	4		7	7	7	15.2	15.2	15.2	63.243	0	13.817	140130000	12	16.294	16.3053	16.3586	16.1099	16.3428	16.2577	16.2695	16.505	16.4384	16.2804	16.4568	16.912	16.3991	16.1861	16.4113	16.5373	0.872477	0.989397
	0.429258	0.454786	O95980	O95980	Reversion-inducing cysteine-rich protein with Kazal motifs	RECK	718	Color2 [A=255, R=169, G=169, B=169]	1	4		2	2	2	2	2	2	106.46	0	3.9297	8551300	2	13.5708	13.5735	13.7281	9.84373	13.7053	13.4402	13.2797	13.4717	13.7306	13.3564	13.2681	14.2272	13.9394	13.2839	13.6195	14.0066	0.372171	1.37058
	0.349193	-0.105626	O95985-3;O95985-2;O95985	O95985-3;O95985-2;O95985	DNA topoisomerase 3-beta-1	TOP3B	719	Color2 [A=255, R=169, G=169, B=169]	1	4		2	2	2	3.7	3.7	3.7	79.838	0	4.9976	14024000	3	13.5051	13.9272	14.164	14.1596	13.8993	14.0951	14.0474	14.2771	14.4473	14.1879	14.0513	14.5846	14.4732	14.1988	14.3987	14.4009	0.447514	0.929402
	0.193073	-0.0605805	O95989	O95989	Diphosphoinositol polyphosphate phosphohydrolase 1	NUDT3	720	Color2 [A=255, R=169, G=169, B=169]	1	4		3	3	3	23.8	23.8	23.8	19.471	0	10.357	372630000	6	17.529	17.4979	17.8383	17.9051	18.0362	18.1395	17.9009	17.9871	17.63	17.413	17.4513	17.9069	17.4831	17.4701	17.4995	17.5334	0.641101	0.958878
	0.626329	-0.155999	O96005-4;O96005-3;O96005	O96005-4;O96005-3;O96005	Cleft lip and palate transmembrane protein 1	CLPTM1	721	Color2 [A=255, R=169, G=169, B=169]	1	4		4	4	3	8.7	8.7	7.2	75.177	0	6.6654	105190000	4	16.747	16.9315	16.7866	16.5571	16.5419	16.9058	16.3441	16.7993	16.2326	16.5083	16.5958	16.8995	16.4024	16.0729	16.326	16.5501	0.236413	0.897511
	0.468164	-0.0902221	O96008;O96008-2	O96008;O96008-2	Mitochondrial import receptor subunit TOM40 homolog	TOMM40	722	Color2 [A=255, R=169, G=169, B=169]	1	4		6	6	6	21.3	21.3	21.3	37.893	0	29.528	958280000	26	20.0158	20.1146	19.9197	19.7093	19.9927	19.9933	19.9492	20.385	20.1755	19.997	20.0342	20.392	19.8132	19.8628	19.9582	20.1263	0.34028	0.939378
	0.263142	-0.0528401	O96013-2;O96013-3;O96013-4;O96013;Q9P286	O96013-2;O96013-3;O96013-4;O96013	Serine/threonine-protein kinase PAK 4	PAK4	723	Color2 [A=255, R=169, G=169, B=169]	1	4		3	3	3	9.4	9.4	9.4	47.924	0.00096688	2.4663	17535000	3	13.737	13.761	14.0728	14.119	14.1316	14.0684	13.6808	13.7689	13.8406	13.7939	13.6081	13.9846	13.7133	13.7247	13.8527	13.8391	0.545579	0.964037
	0.0894939	-0.0417433	O96019-2;O96019	O96019-2;O96019	Actin-like protein 6A	ACTL6A	724	Color2 [A=255, R=169, G=169, B=169]	1	4		5	5	4	20.7	20.7	17.6	43.236	0	8.7268	186820000	7	17.5662	17.7846	17.0082	16.5172	16.8086	17.0189	16.8088	17.0635	16.8908	16.8074	17.1555	17.411	16.898	16.5946	16.822	17.0948	0.813778	0.97148
	0.0627833	-0.0221276	O97580	O97580			726	Color2 [A=255, R=169, G=169, B=169]	1	4		20	20	6	53.6	53.6	22.4	46.258	0	115.39	16872000000	97	21.609	21.8431	21.6206	20.959	21.6888	21.6588	21.6539	21.9241	21.791	21.7028	21.9054	22.118	21.4852	21.6137	21.6636	21.7752	0.8654	0.984779
	0.0852526	0.0484681	O97763;P61916-2;P61916	O97763			727	Color2 [A=255, R=169, G=169, B=169]	1	4		4	4	4	27.5	27.5	27.5	16.288	0	19.84	161240000	12	17.6052	17.2852	17.8506	17.1592	17.8342	18.1566	17.0383	17.4134	16.9228	17.0402	16.7671	17.1538	17.2603	16.8366	17.0103	16.8561	0.821764	1.03417
	0.0326575	-0.0164199	P00172-2;P00172;P00167-2;P00167-3;P00167	P00172-2;P00172;P00167-2;P00167-3;P00167	Cytochrome b5	CYB5A	728	Color2 [A=255, R=169, G=169, B=169]	1	4		5	5	5	65.3	65.3	65.3	11.153	0	51.146	3303500000	21	20.3548	20.3904	20.759	20.8045	20.8764	21.2037	20.551	20.7702	20.2578	20.1342	20.1264	20.2333	20.2206	19.9364	20.4011	20.2057	0.927561	0.988683
	0.538257	-0.0801446	P00336;P07195	P00336;P07195	L-lactate dehydrogenase B chain	LDHB	730	Color2 [A=255, R=169, G=169, B=169]	1	4		19	18	18	62.3	58.7	58.7	36.612	0	194.13	151180000000	185	25.6997	25.7863	25.85	25.6107	25.7902	25.9597	25.7695	25.9496	25.8432	25.8501	25.9172	26.2349	25.7205	25.7026	25.8386	25.9761	0.289563	0.945963
	0.066623	-0.0201404	P00339;P00338-4;P00338;P00338-3;P00338-5;P00338-2;Q9TSX5;Q6ZMR3;P07864	P00339			731	Color2 [A=255, R=169, G=169, B=169]	1	4		22	22	19	63.6	63.6	56.3	36.618	0	82.263	45605000000	97	24.9317	24.8471	25.3317	25.0929	25.051	24.7831	25.0707	25.3798	25.344	25.0668	25.1797	25.6116	24.9628	25.0961	25.0979	25.2532	0.857782	0.986137
	0.0646825	0.024816	P00346;P40926;P40926-2	P00346			732	Color2 [A=255, R=169, G=169, B=169]	1	4		19	19	19	62.4	62.4	62.4	35.484	0	174.36	111160000000	188	23.892	23.8877	24.0955	23.3294	24.2304	24.1029	24.0321	24.4361	24.2152	24.1419	24.2896	24.5137	23.9433	23.9415	24.0599	24.2063	0.861623	1.01735
	0.323962	-0.0674314	P00348;Q16836;Q16836-3;Q16836-2	P00348;Q16836;Q16836-3;Q16836-2	Hydroxyacyl-coenzyme A dehydrogenase, mitochondrial	HADH	733	Color2 [A=255, R=169, G=169, B=169]	1	4		7	7	7	29.6	29.6	29.6	34.161	0	40.338	1008600000	14	19.0475	19.0489	19.3281	19.123	19.1431	19.5333	19.212	19.1486	19.1309	19.0116	19.0481	19.4987	18.9216	18.9222	18.987	19.0714	0.474283	0.954336
	0.0707304	0.0262687	P00352	P00352	Retinal dehydrogenase 1	ALDH1A1	734	Color2 [A=255, R=169, G=169, B=169]	1	4		11	9	9	22.6	20.8	20.8	54.861	0	32.878	1219000000	34	19.2538	19.3284	19.0372	18.6634	18.8498	18.5139	18.76	19.1128	18.5993	18.8194	19.2247	19.2957	18.9687	18.6193	18.8242	18.9547	0.849708	1.01837
	0.0519053	-0.00948477	P00355	P00355			735	Color2 [A=255, R=169, G=169, B=169]	1	4		20	20	14	77.2	77.2	58.9	35.836	0	323.31	350950000000	614	25.3547	25.3687	25.5812	25.3532	25.6147	25.5642	25.4422	25.7263	25.6199	25.4401	25.5593	25.7989	25.5584	25.5172	25.5785	25.616	0.887349	0.993447
	0.180595	-0.0659368	P00377;P00374-2;P00374	P00377			736	Color2 [A=255, R=169, G=169, B=169]	1	4		6	6	6	37.1	37.1	37.1	21.455	0	8.2091	224550000	7	16.9917	17.2702	16.6636	16.3499	16.3006	16.6978	16.3154	16.4995	16.444	16.3651	16.2346	16.4668	16.3463	16.2585	16.3902	16.306	0.659788	0.955325
	0.169039	0.0642562	P00390-5;P00390-4;P00390-2;P00390-3;P00390	P00390-5;P00390-4;P00390-2;P00390-3;P00390	Glutathione reductase, mitochondrial	GSR	737	Color2 [A=255, R=169, G=169, B=169]	1	4		2	2	2	5.7	5.7	5.7	47.267	0	4.815	264780000	4	14.808	14.5997	14.8579	13.9454	15.1089	15.054	14.3436	14.6105	14.6017	14.7051	14.4505	14.7432	14.3675	14.4213	14.4141	14.359	0.67758	1.04555
	0.703935	-0.0852435	P00491	P00491	Purine nucleoside phosphorylase	PNP	739	Color2 [A=255, R=169, G=169, B=169]	1	4		4	4	4	20.8	20.8	20.8	32.118	0	19.281	1853500000	35	19.6797	19.8034	19.8738	19.5738	19.7385	19.9032	19.649	19.9133	19.7393	19.7089	19.7343	20.0959	19.7704	19.6943	19.6276	19.8018	0.197727	0.942625
	0.42087	-0.0691166	P00503;P17174;P17174-2	P00503			740	Color2 [A=255, R=169, G=169, B=169]	1	4		20	20	20	60.3	60.3	60.3	46.474	0	95.124	30696000000	92	22.792	22.998	22.876	22.5295	22.9974	22.9627	22.9043	23.1297	22.9188	22.9091	22.905	23.1794	22.9646	23.0786	22.9768	23.1008	0.379428	0.953222
	0.16637	-0.0571284	P00506;P00505;P00505-2	P00506			741	Color2 [A=255, R=169, G=169, B=169]	1	4		26	26	26	67.7	67.7	67.7	47.436	0	292.92	188670000000	253	24.9232	24.9539	25.2132	24.7114	25.088	25.1115	24.9961	25.5181	25.4595	25.3603	25.567	25.6679	24.9933	25.1615	25.1298	25.3426	0.681758	0.961175
	0.421529	-0.078414	P00571;P00568;Q9Y6K8-2;Q9Y6K8-3;Q9Y6K8	P00571;P00568	Adenylate kinase isoenzyme 1	AK1	742	Color2 [A=255, R=169, G=169, B=169]	1	4		13	13	13	65.5	65.5	65.5	21.639	0	129.25	4903000000	43	20.0348	20.2805	20.543	20.2709	20.4106	20.6609	20.4174	20.6621	20.4007	20.2924	20.3679	20.6546	20.2941	20.2272	20.3863	20.4335	0.378853	0.947098
	0.00201295	-0.00104606	P00636	P00636			743	Color2 [A=255, R=169, G=169, B=169]	1	4		4	4	4	12.4	12.4	12.4	36.779	0	9.2671	74846000	6	14.1818	14.468	14.6659	14.3274	14.6466	14.2798	14.543	14.7506	14.0595	13.9741	13.6037	14.185	13.9465	13.7113	13.9987	13.9578	0.995376	0.999275
	0.143809	0.0385733	P00795	P00795			745	Color2 [A=255, R=169, G=169, B=169]	1	4		10	10	6	35.7	35.7	22	37.294	0	68.096	19150000000	82	22.6029	22.5061	23.0572	22.4422	22.8655	23.0115	22.4604	22.8271	22.6164	22.537	22.6319	22.9076	22.7247	22.5318	22.5585	22.4456	0.71811	1.0271
	0.109195	-0.0285318	P00819;P14621	P00819;P14621	Acylphosphatase-2	ACYP2	746	Color2 [A=255, R=169, G=169, B=169]	1	4		3	3	3	30.3	30.3	30.3	11.206	0	5.2513	399000000	7	18.0525	18.3305	18.3832	18.073	18.3725	18.2244	17.9149	18.0652	18.1759	18.0817	17.8008	18.2456	17.9206	17.8075	17.9119	17.9327	0.777688	0.980418
	0.150452	-0.0544031	P00889;O75390	P00889;O75390	Citrate synthase, mitochondrial	CS	747	Color2 [A=255, R=169, G=169, B=169]	1	4		17	17	17	46.6	46.6	46.6	51.629	0	100.51	19604000000	79	21.9093	22.1325	22.0202	21.4109	22.0417	21.9405	21.9941	22.1267	22.0009	21.9085	22.1828	22.7047	21.8629	21.8012	21.6074	22.0294	0.70721	0.962993
	0.41535	-0.106517	P00918	P00918	Carbonic anhydrase 2	CA2	748	Color2 [A=255, R=169, G=169, B=169]	1	4		2	2	2	5.4	5.4	5.4	29.246	0	4.2789	8097600000	15	22.0388	22.3055	22.2142	22.0873	22.197	22.5961	22.5098	22.761	22.5777	21.9456	22.3284	22.5534	22.146	22.476	22.4305	22.5696	0.384282	0.928828
	0.0208707	-0.0119716	P00966	P00966	Argininosuccinate synthase	ASS1	749	Color2 [A=255, R=169, G=169, B=169]	1	4		2	2	2	5.1	5.1	5.1	46.53	0.0011743	2.2377	41075000	4	15.5209	15.5473	16.1625	16.0528	16.6327	16.4431	16.2782	16.51	15.5311	15.4455	16.2807	16.4648	16.0789	15.8525	15.9327	16.1975	0.95308	0.991736
	0.0908572	0.0619075	P01011;P01011-2	P01011;P01011-2	Alpha-1-antichymotrypsin;Alpha-1-antichymotrypsin His-Pro-less	SERPINA3	751	Color2 [A=255, R=169, G=169, B=169]	1	4		2	2	2	4.5	4.5	4.5	47.65	0.0044375	1.7967	155440000	4	17.8934	17.5776	17.6182	16.644	17.862	17.9037	16.9679	17.3207	16.6567	17.0974	16.5915	17.1418	17.49	16.788	16.5981	16.7095	0.811228	1.04385
	0.0181446	-0.0293791	P01023;P20742-2;P20742	P01023	Alpha-2-macroglobulin	A2M	752	Color2 [A=255, R=169, G=169, B=169]	1	4		5	5	2	3.7	3.7	1.7	163.29	0	11.02	1319200000	19	18.386	17.8714	19.5732	20.3995	19.4916	19.8167	18.0011	18.073	17.391	17.6765	16.6652	17.798	17.8377	17.2011	18.0679	16.8125	0.959081	0.979842
	0.00792721	0.0075314	P01025	P01025			754	Color2 [A=255, R=169, G=169, B=169]	1	4		41	41	28	27.6	27.6	19.6	186.8	0	129.92	3982300000	109	22.0606	21.5931	22.3169	21.967	22.3328	22.1044	21.3726	21.9752	20.4949	21.3287	20.4568	21.0041	22.218	21.5412	21.1389	20.8176	0.981913	1.00523
	0.172018	-0.034518	P01116-2;P01116	P01116-2;P01116	GTPase KRas;GTPase KRas, N-terminally processed	KRAS	757	Color2 [A=255, R=169, G=169, B=169]	1	4		8	8	2	62.2	62.2	14.4	21.424	0	52.744	1441900000	31	19.2866	19.2899	19.5695	19.1827	19.439	19.5196	19.481	19.6178	19.504	19.46	19.3957	19.8668	19.4249	19.36	19.4373	19.5173	0.672948	0.976358
	0.104105	0.142679	P01846	P01846			760	Color2 [A=255, R=169, G=169, B=169]	1	4		6	6	6	89.5	89.5	89.5	11.003	0	102.72	31432000000	98	24.6545	23.6003	24.8541	24.9514	25.643	25.5205	23.3077	23.9491	23.1453	23.7176	22.259	22.9708	24.5215	23.481	23.5875	22.6405	0.786856	1.10395
+	10.4856	4.24037	P0DOX5;P01857;P01860;P01859;P01861	P0DOX5;P01857	Ig gamma-1 chain C region	IGHG1	761	Color2 [A=255, R=0, G=0, B=0]	1	4	+	9	9	9	27.2	27.2	27.2	49.328	0	71.728	12451000000	61	22.4297	18.4685	22.3661	18.0148	22.0279	18.1732	22.7584	17.6598	21.1157	18.0624	22.3613	17.867	22.546	17.4297	21.5546	17.5614	3.26864e-11	18.9008
	0.534533	-0.317618	P01965;CON__P01966;P69905	P01965			762	Color2 [A=255, R=169, G=169, B=169]	1	4		8	8	8	83.7	83.7	83.7	15.039	0	22.388	15396000000	30	21.7961	22.0817	21.6248	22.5622	21.5884	21.2959	21.6252	21.5173	21.6746	21.7217	21.43	23.6703	21.9638	21.5365	21.514	21.3722	0.292056	0.802394
	0.358712	-0.199984	P02067;P68871;P04246;P02101;P69892;P69891;P02100	P02067			764	Color2 [A=255, R=169, G=169, B=169]	1	4		9	9	6	63.3	63.3	46.9	16.165	0	80.828	97429000000	129	23.198	23.2338	22.8974	23.4516	22.8674	22.6305	22.9055	22.7257	22.4903	22.8062	22.5764	24.4605	23.2035	22.6728	22.6907	22.4479	0.437812	0.87056
	1.15287	-1.89749	P02475	P02475			766	Color2 [A=255, R=169, G=169, B=169]	1	4		3	3	3	17.9	17.9	17.9	19.746	0	5.3829	250530000	5	15.6262	20.849	16.8159	16.5796	15.6551	16.2077	15.343	19.915	14.2759	15.0809	15.5564	19.9727	14.6528	14.6056	14.6445	14.5392	0.0703282	0.26841
	0.0398112	-0.0567226	P02540;P17661	P02540;P17661	Desmin	DES	767	Color2 [A=255, R=169, G=169, B=169]	1	4		7	4	4	12.5	7.9	7.9	53.628	0	10.797	486060000	9	19.2785	18.9143	19.1169	19.3111	18.5395	19.5895	17.46	17.418	17.099	17.1209	17.0477	18.2226	17.9447	16.8882	17.3751	16.8506	0.912407	0.961446
	0.0810119	0.0918896	P02543;P08670	P02543;P08670	Vimentin	VIM	768	Color2 [A=255, R=169, G=169, B=169]	1	4		41	41	35	77.3	77.3	66.5	53.667	0	323.31	356290000000	611	25.8578	25.1846	26.5346	26.6312	25.9822	26.715	24.7798	24.6919	24.9791	24.7976	24.5752	25.4235	25.2697	24.2978	24.794	24.2957	0.829828	1.06577
	0.0172976	-0.00809693	P02547	P02547			769	Color2 [A=255, R=169, G=169, B=169]	1	4		20	18	4	39.5	37.5	6.6	62.071	0	310.03	12674000000	100	21.4998	22.102	21.9482	21.5971	21.9535	21.2122	22.0606	21.9691	22.2128	21.9498	21.5345	22.189	22.3385	22.1685	21.6395	22.0645	0.960954	0.994403
	0.271607	-0.300398	P02679-2;P02679	P02679-2;P02679	Fibrinogen gamma chain	FGG	774	Color2 [A=255, R=169, G=169, B=169]	1	4		3	3	3	6.4	6.4	6.4	49.496	0	11.551	327610000	7	17.3708	17.1054	17.6566	18.9825	17.6382	18.6051	16.5947	17.1528	15.8003	16.3784	16.0893	16.4383	17.2191	16.4371	16.2162	15.8888	0.535048	0.812028
	0.141757	-0.158155	P02751;P02751-7;P02751-1;P02751-6;P02751-5;P02751-11;P02751-3;P02751-17;P02751-4;P02751-8;P02751-14;P02751-13;P02751-9;P02751-10;P02751-12;P02751-16;P02751-2	P02751;P02751-7;P02751-1;P02751-6;P02751-5;P02751-11;P02751-3;P02751-17;P02751-4;P02751-8;P02751-14;P02751-13;P02751-9;P02751-10;P02751-12	Fibronectin;Anastellin;Ugl-Y1;Ugl-Y2;Ugl-Y3	FN1	775	Color2 [A=255, R=169, G=169, B=169]	1	4		13	13	13	7.2	7.2	7.2	272.32	0	46.452	653850000	25	19.8703	19.251	20.1413	20.9109	19.4887	20.647	18.8229	18.9696	18.4641	18.5975	18.1072	18.5927	19.1746	18.4147	18.5168	18.4678	0.721511	0.89617
	0.079127	0.093071	P02794	P02794	Ferritin heavy chain;Ferritin heavy chain, N-terminally processed	FTH1	777	Color2 [A=255, R=169, G=169, B=169]	1	4		2	2	2	9.8	9.8	9.8	21.225	0	3.1858	1592700000	9	19.6008	18.9539	20.3256	20.6308	19.8116	20.3099	18.5291	18.5648	18.6555	18.9572	18.2582	19.7655	19.3581	18.0275	19.3394	17.9242	0.833437	1.06664
	0.0329912	0.019815	P0DN78;P0DN77;P04001;P04000	P0DN78;P0DN77;P04001;P04000	Medium-wave-sensitive opsin 1;Long-wave-sensitive opsin 1	OPN1MW;OPN1LW	781	Color2 [A=255, R=169, G=169, B=169]	1	4		2	2	2	4.4	4.4	4.4	40.584	0.0011767	2.2529	2338400000	6	19.8577	20.2248	19.8392	18.4285	19.7493	19.7943	19.7451	20.1118	20.0569	19.9553	20.0851	20.1258	19.724	20.0321	19.6664	19.8926	0.926849	1.01383
	0.0592072	-0.0309236	P04040	P04040	Catalase	CAT	782	Color2 [A=255, R=169, G=169, B=169]	1	4		3	2	2	5.7	3.8	3.8	59.755	0.0011876	2.3376	226270000	4	15.9519	15.7054	16.6135	16.9618	16.138	16.2281	15.7768	16.0903	15.8889	15.8751	15.6479	15.9303	15.7629	15.5791	16.0251	15.6823	0.872555	0.978793
	0.0673588	0.0158131	P04066	P04066	Tissue alpha-L-fucosidase	FUCA1	784	Color2 [A=255, R=169, G=169, B=169]	1	4		4	4	4	10.7	10.7	10.7	53.688	0	6.6011	412130000	9	18.1065	17.7846	18.0282	17.7709	18.1148	18.3121	17.6848	18.1132	18.058	17.8957	17.7881	17.883	17.8706	17.9062	17.9742	17.833	0.85633	1.01102
	0.261398	-0.0416858	P04075;P04075-2	P04075;P04075-2	Fructose-bisphosphate aldolase A	ALDOA	785	Color2 [A=255, R=169, G=169, B=169]	1	4		12	10	10	44.8	40.7	40.7	39.42	0	74.96	45940000000	80	23.1137	23.2215	23.3408	23.0899	23.2907	23.0525	23.1146	23.434	23.3133	23.2363	23.2261	23.5644	23.1887	23.2186	23.1427	23.2469	0.547775	0.971519
	0.221756	-0.0407069	P04175;P16435	P04175			787	Color2 [A=255, R=169, G=169, B=169]	1	4		16	16	16	28.3	28.3	28.3	76.832	0	66.646	1055400000	39	19.8222	19.7819	20.2697	20.0743	20.1448	20.0735	20.0485	20.2793	20.0853	20.0597	20.0069	20.3015	19.8967	19.9855	20.0556	20.0996	0.600128	0.972178
	0.545193	-0.0718627	P04178	P04178			788	Color2 [A=255, R=169, G=169, B=169]	1	4		7	7	7	55.6	55.6	55.6	15.892	0	81.303	43830000000	87	24.786	24.9232	25.0249	24.8667	25.0531	25.0431	24.9581	25.152	24.9342	24.9104	24.8748	25.273	24.8428	24.7848	24.9241	25.0198	0.284975	0.951409
	0.382794	-0.122019	P04179-4;P04179-2;P04179;P04179-3	P04179-4;P04179-2;P04179;P04179-3	Superoxide dismutase [Mn], mitochondrial	SOD2	789	Color2 [A=255, R=169, G=169, B=169]	1	4		4	2	2	17.6	12.5	12.5	19.73	0	9.8368	1720700000	3	18.6453	18.7581	18.8399	18.6239	18.5728	18.5351	19.126	19.16	18.711	18.5873	18.8715	19.3086	18.558	18.7003	18.1003	18.7276	0.414196	0.918901
	0.126404	0.0400445	P04181;P04181-2	P04181	Ornithine aminotransferase, mitochondrial;Ornithine aminotransferase, hepatic form;Ornithine aminotransferase, renal form	OAT	790	Color2 [A=255, R=169, G=169, B=169]	1	4		3	3	3	8.9	8.9	8.9	48.534	0	10.552	754980000	13	18.6953	18.8282	18.7572	17.8259	18.602	18.6832	18.5403	18.7569	18.7052	18.5928	18.7018	18.8775	18.6084	18.5548	18.4572	18.6278	0.747475	1.02815
	0.0170579	0.00752187	P04216	P04216	Thy-1 membrane glycoprotein	THY1	791	Color2 [A=255, R=169, G=169, B=169]	1	4		2	2	2	14.9	14.9	14.9	17.935	0	7.492	754590000	11	17.0868	17.2566	17.229	16.293	16.9809	16.9868	17.2914	17.4214	17.3839	17.4241	17.2915	17.5896	17.291	17.2968	17.2268	17.4529	0.961484	1.00523
	0.0257041	-0.0091269	P04350	P04350	Tubulin beta-4A chain	TUBB4A	793	Color2 [A=255, R=169, G=169, B=169]	1	4		22	5	3	64.4	16	10.1	49.585	0	42.629	5869400000	26	20.4859	20.6133	20.4098	20.0331	20.3542	19.873	20.4843	20.8269	20.377	20.1559	20.1949	20.4541	20.1258	20.2515	20.0542	20.3513	0.942532	0.993694
	0.162834	0.171021	P04366	P04366			794	Color2 [A=255, R=169, G=169, B=169]	1	4		3	3	3	13.6	13.6	13.6	37.69	0	21.741	62762000	6	14.7221	14.2234	14.8981	13.1441	15.3036	15.317	14.2827	14.5776	13.3066	13.9577	12.673	13.6694	15.0244	14.2125	13.552	13.2926	0.687331	1.12585
	0.283864	-0.0784659	P04424;P04424-3;P04424-2	P04424;P04424-3;P04424-2	Argininosuccinate lyase	ASL	796	Color2 [A=255, R=169, G=169, B=169]	1	4		8	8	8	19.4	19.4	19.4	51.657	0	15.116	431980000	15	19.2833	19.3203	19.3923	19.2463	19.0609	19.28	19.4433	19.6227	19.8103	19.816	19.1249	19.753	19.526	19.2202	19.4874	19.4975	0.520159	0.947064
	0.0125183	0.0146174	P04439-2;P04439;P01893	P04439-2;P04439;P01893	HLA class I histocompatibility antigen, A-3 alpha chain;Putative HLA class I histocompatibility antigen, alpha chain H	HLA-A;HLA-H	797	Color2 [A=255, R=169, G=169, B=169]	1	4		2	2	2	7.3	7.3	7.3	41.394	0	11.101	184680000	12	16.0449	15.5023	14.9179	14.659	17.0296	17.1889	16.0548	16.399	16.4993	16.3878	16.2334	16.9314	15.1822	14.9005	15.9053	15.7815	0.971587	1.01018
	0.116011	-0.0489051	P04574;P04632;Q96L46	P04574;P04632	Calpain small subunit 1	CAPNS1	798	Color2 [A=255, R=169, G=169, B=169]	1	4		6	6	6	51.1	51.1	51.1	28.068	0	125.55	2084500000	21	19.1578	18.9354	19.0897	19.1234	18.8437	19.3142	18.6166	18.7167	18.6126	18.345	18.212	18.7768	18.6447	18.4128	18.6081	18.5522	0.765577	0.96667
	0.0688001	-0.08084	P04626-5;P04626-3;P04626-2;P04626-6;P04626-4;P04626;P00533;Q15303-4;Q15303-3;Q15303-2;Q15303	P04626-5;P04626-3;P04626-2;P04626-6;P04626-4;P04626	Receptor tyrosine-protein kinase erbB-2	ERBB2	799	Color2 [A=255, R=169, G=169, B=169]	1	4		3	3	2	3.3	3.3	1.9	134.85	0	3.2611	79435000	4	14.4606	14.2897	16.9479	16.989	17.2588	16.5869	15.3066	16.1924	15.8447	16.31	15.354	15.8728	15.7383	15.602	15.9018	15.6167	0.853493	0.945507
	0.00605406	-0.0021801	P04899;P04899-6;P04899-3;P04899-5;P04899-2;P04899-4	P04899;P04899-6;P04899-3;P04899-5;P04899-2;P04899-4	Guanine nucleotide-binding protein G(i) subunit alpha-2	GNAI2	801	Color2 [A=255, R=169, G=169, B=169]	1	4		14	11	9	46.5	37.5	29.6	40.45	0	81.739	3893600000	50	20.0591	20.1661	20.3551	19.5935	20.0254	20.3511	19.9033	20.022	19.7452	19.729	19.7476	20.2811	19.9002	19.6752	19.9158	19.8511	0.986157	0.99849
	0.176233	0.0818398	P05027;P05026-2;P05026	P05027			804	Color2 [A=255, R=169, G=169, B=169]	1	4		14	14	14	42.6	42.6	42.6	35.158	0	85.822	18113000000	72	20.9553	21.1762	20.9694	19.9399	20.9229	20.5256	21.1441	21.3982	21.3112	21.1424	21.201	21.4111	21.0353	21.086	21.0654	21.2706	0.66645	1.05837
	1.18622	-0.166312	Q5IS80;P79307;P05067-11;P05067-8;P05067;P05067-10;P05067-4;P05067-6;P05067-7;P05067-9;P05067-3;P05067-5;P05067-2	Q5IS80;P79307;P05067-11;P05067-8;P05067;P05067-10;P05067-4;P05067-6;P05067-7;P05067-9;P05067-3;P05067-5	Amyloid beta A4 protein;N-APP;Soluble APP-alpha;Soluble APP-beta;C99;Beta-amyloid protein 42;Beta-amyloid protein 40;C83;P3(42);P3(40);C80;Gamma-secretase C-terminal fragment 59;Gamma-secretase C-terminal fragment 57;Gamma-secretase C-terminal fragment 50;C31	APP	805	Color2 [A=255, R=169, G=169, B=169]	1	4		9	9	9	13.5	13.5	13.5	86.97	0	21.428	257150000	14	18.4975	18.6637	18.4132	18.3431	18.6299	18.537	18.5873	18.9618	18.4499	18.8932	18.6202	18.9517	18.6669	18.7558	18.5484	18.6376	0.0651306	0.891117
	0.0299916	-0.0532218	P05109	P05109	Protein S100-A8;Protein S100-A8, N-terminally processed	S100A8	808	Color2 [A=255, R=169, G=169, B=169]	1	4		2	2	2	19.4	19.4	19.4	10.834	0.0011913	2.3669	130020000	5	16.6839	15.8037	17.7743	15.9281	16.0857	16.9816	17.2059	15.6619	15.7038	16.1944	18.6897	17.345	15.3525	19.434	15.2941	15.8668	0.933272	0.963782
	0.0669508	0.0978948	P05114	P05114	Non-histone chromosomal protein HMG-14	HMGN1	809	Color2 [A=255, R=169, G=169, B=169]	1	4		2	2	2	14	14	14	10.659	0.00072657	2.482	6287800000	4	14.3616	12.7255	16.5153	16.6413	16.9403	16.4704	16.0568	16.614	16.2768	16.297	16.0042	16.4858	16.0554	16.1277	16.0439	16.1093	0.857135	1.07021
	0.162961	0.0776443	P05141	P05141	ADP/ATP translocase 2;ADP/ATP translocase 2, N-terminally processed	SLC25A5	811	Color2 [A=255, R=169, G=169, B=169]	1	4		17	7	6	49.3	22.1	19.5	32.852	0	83.141	27536000000	50	22.03	22.1073	22.3668	20.9641	22.329	22.3536	22.1507	22.4331	22.3925	22.2516	22.3706	22.6785	22.2477	22.3032	22.1888	22.3634	0.687131	1.05529
	0.447979	0.255705	P05186;P05186-3;P05186-2	P05186;P05186-3;P05186-2	Alkaline phosphatase, tissue-nonspecific isozyme	ALPL	813	Color2 [A=255, R=169, G=169, B=169]	1	4		4	4	4	10.5	10.5	10.5	57.304	0	28.785	151910000	9	16.0212	15.4909	16.3261	15.0377	16.9289	17.1655	15.93	16.1454	16.7908	16.6592	16.0962	16.2393	16.6123	16.2016	16.6587	16.3789	0.356469	1.19392
	0.365408	-0.0847459	P05198;P20460	P05198	Eukaryotic translation initiation factor 2 subunit 1	EIF2S1	814	Color2 [A=255, R=169, G=169, B=169]	1	4		11	11	11	35.2	35.2	35.2	36.112	0	27.707	811120000	22	19.9956	20.1052	20.164	20.0144	20.1752	20.2726	20.0379	20.1711	20.0279	20.0126	20.0692	20.5985	20.0163	19.7517	19.6842	19.9222	0.431113	0.942951
	0.456049	-0.0750592	P05383;P22694-10;P22694-4;P22694-3;P22694;P22694-5;P22694-7;P22694-6;P22694-9;P22694-2;P22694-8	P05383;P22694-10;P22694-4;P22694-3;P22694;P22694-5;P22694-7;P22694-6;P22694-9;P22694-2	cAMP-dependent protein kinase catalytic subunit beta	PRKACB	815	Color2 [A=255, R=169, G=169, B=169]	1	4		10	3	3	30.5	7.4	7.4	40.593	0	21.794	682830000	14	17.5196	17.5491	17.7281	17.674	17.7396	17.8512	17.4498	17.6925	17.6839	17.6017	17.711	18.0072	17.4618	17.4091	17.6221	17.7313	0.349905	0.949303
	0.537473	-0.290016	P05387;Q29315	P05387	60S acidic ribosomal protein P2	RPLP2	817	Color2 [A=255, R=169, G=169, B=169]	1	4		5	5	5	53.9	53.9	53.9	11.665	0	37.896	3129700000	23	20.4396	20.5889	20.5357	20.4842	20.4929	20.5275	20.1897	20.2377	20.0084	20.1592	20.0254	22.1996	20.2146	19.9358	20.0116	20.1051	0.290086	0.817893
	1.15601	-0.241565	P05455	P05455	Lupus La protein	SSB	818	Color2 [A=255, R=169, G=169, B=169]	1	4		8	8	8	14.2	14.2	14.2	46.836	0	21.827	1617600000	22	20.2241	20.4851	19.977	20.0355	19.9781	20.3397	19.8135	20.0084	20.0024	20.0036	19.795	20.6553	20.0765	20.0437	19.5846	19.8124	0.0698222	0.845827
	0.355688	-0.0605588	P05771;P05771-2	P05771;P05771-2	Protein kinase C beta type	PRKCB	819	Color2 [A=255, R=169, G=169, B=169]	1	4		11	5	5	17.7	6.3	6.3	76.868	0	7.2669	184670000	8	17.3504	17.4298	17.293	17.1491	17.3232	17.3889	17.226	17.5035	17.061	17.066	17.1343	17.3932	17.073	16.9998	17.2187	17.2337	0.440872	0.958893
	0.277402	-0.139009	P05937;P05937-2	P05937;P05937-2	Calbindin	CALB1	821	Color2 [A=255, R=169, G=169, B=169]	1	4		7	6	6	33.7	29.5	29.5	30.025	0	21.506	1212000000	23	18.8038	19.1637	18.9468	18.4796	18.7311	18.5419	18.8041	18.9192	18.4809	18.3558	18.7765	19.9391	18.6184	18.4112	18.0545	18.5177	0.527956	0.908143
	0.159879	0.0600548	P06132	P06132	Uroporphyrinogen decarboxylase	UROD	822	Color2 [A=255, R=169, G=169, B=169]	1	4		3	3	3	9	9	9	40.786	0	23.018	260910000	11	15.8377	15.7656	16.3588	15.3855	16.254	16.6024	15.9816	16.2904	16.0648	15.9567	16.1974	16.31	15.8699	15.853	16.0403	15.9605	0.692024	1.04251
	0.237658	-0.143595	P06276;P32752	P06276	Cholinesterase	BCHE	824	Color2 [A=255, R=169, G=169, B=169]	1	4		5	5	5	9.1	9.1	9.1	68.417	0	11.717	133640000	7	17.7255	17.5012	17.453	17.3488	16.7582	17.4547	16.474	16.7677	16.2316	16.339	16.2352	16.7682	16.631	16.5806	16.6045	16.5016	0.578551	0.905261
	0.15618	-0.0793149	P06454-2;P06454	P06454-2;P06454	Prothymosin alpha;Prothymosin alpha, N-terminally processed;Thymosin alpha-1	PTMA	828	Color2 [A=255, R=169, G=169, B=169]	1	4		3	3	3	28.2	28.2	28.2	12.074	0	14.161	3151700000	5	14.4722	14.2899	14.9338	15.0473	15.3569	14.8785	14.6347	15.1078	14.6243	14.563	14.5962	15.7347	14.4846	14.4649	14.7235	14.3745	0.697943	0.946507
	0.379851	-0.0654905	P06576	P06576	ATP synthase subunit beta, mitochondrial	ATP5B	829	Color2 [A=255, R=169, G=169, B=169]	1	4		28	28	28	69.8	69.8	69.8	56.559	0	323.31	145100000000	405	24.5527	24.7144	24.6764	24.4133	24.5863	24.6033	24.6361	24.9405	24.787	24.6167	24.7542	25.0665	24.6579	24.6647	24.6721	24.8272	0.417013	0.95562
	0.0672195	0.0994885	P06702	P06702	Protein S100-A9	S100A9	831	Color2 [A=255, R=169, G=169, B=169]	1	4		4	4	4	31.6	31.6	31.6	13.242	0	10.803	257160000	9	18.1753	17.9136	19.2413	17.7539	18.167	18.3942	19.0176	17.4172	17.4962	17.9083	20.5481	18.9562	17.4034	20.4164	17.0378	17.531	0.856605	1.07139
	0.758796	-0.152218	P06730;P06730-3;P06730-2	P06730;P06730-3;P06730-2	Eukaryotic translation initiation factor 4E	EIF4E	832	Color2 [A=255, R=169, G=169, B=169]	1	4		4	4	4	19.8	19.8	19.8	25.097	0	13.318	645240000	14	19.1501	19.3211	19.4084	19.1771	19.3798	19.5131	19.106	19.4205	19.2998	19.2005	19.1872	19.9491	19.0862	19.0655	19.1343	19.3226	0.174263	0.899866
	0.300601	-0.06461	P06733	P06733	Alpha-enolase	ENO1	833	Color2 [A=255, R=169, G=169, B=169]	1	4		23	23	6	57.4	57.4	11.3	47.168	0	281.9	453440000000	574	26.1166	26.0816	26.4729	26.2752	26.4011	26.5068	25.9312	26.3676	26.068	26.0053	26.0333	26.4325	26.1523	26.0264	26.2164	26.2133	0.500494	0.956204
	0.951449	-0.128144	P06737-2;P06737	P06737-2;P06737	Glycogen phosphorylase, liver form	PYGL	835	Color2 [A=255, R=169, G=169, B=169]	1	4		23	23	20	30.3	30.3	25.1	93.133	0	114.11	9117200000	75	21.1627	21.2721	21.3372	21.4305	21.2001	21.5055	21.0863	21.2848	21.1913	21.077	20.9817	21.4077	21.0132	20.9721	21.1754	21.2234	0.111828	0.915008
	0.130998	-0.0385759	P06746	P06746	DNA polymerase beta	POLB	837	Color2 [A=255, R=169, G=169, B=169]	1	4		5	5	5	17	17	17	38.177	0	14.404	189630000	9	18.0582	18.0573	18.2341	17.8991	18.1924	18.4346	18.3333	18.5852	18.056	17.8894	18.0174	18.457	17.943	17.8761	18.0412	17.9855	0.739608	0.973616
	0.413471	-0.0953674	P06748;P06748-2;P06748-3	P06748;P06748-2;P06748-3	Nucleophosmin	NPM1	838	Color2 [A=255, R=169, G=169, B=169]	1	4		9	9	9	37.4	37.4	37.4	32.575	0	75.066	9447500000	48	20.9352	20.9866	21.2167	21.1177	21.0843	21.3275	20.9379	21.2299	20.8013	20.7773	20.7916	21.1547	20.7439	20.698	20.7271	20.7092	0.385948	0.936034
	0.0540207	0.0208294	P06756-3;P06756-2;P06756	P06756-3;P06756-2;P06756	Integrin alpha-V;Integrin alpha-V heavy chain;Integrin alpha-V light chain	ITGAV	841	Color2 [A=255, R=169, G=169, B=169]	1	4		12	12	12	13.5	13.5	13.5	111.13	0	41.211	902370000	29	19.2507	19.0013	19.8857	19.4017	19.7909	19.7177	19.387	19.9275	19.6176	19.6186	19.7401	20.0165	19.623	19.4503	19.7945	19.7893	0.883038	1.01454
	0.0533629	0.0518665	P06867;CON__P06868;Q15195	P06867			843	Color2 [A=255, R=169, G=169, B=169]	1	4		12	12	11	18.2	18.2	17.3	90.614	0	55.074	703410000	25	19.2101	18.3916	19.105	19.1493	19.4638	19.7524	17.8591	18.2093	18.2466	18.5834	17.6059	18.1416	18.5395	17.6918	17.9842	17.6799	0.884376	1.03661
	0.885021	-0.20867	Q8N257;Q16778;P33778;P23527;P06899;Q6DRA6;Q6DN03	Q8N257;Q16778;P33778;P23527;P06899	Histone H2B type 3-B;Histone H2B type 2-E;Histone H2B type 1-B;Histone H2B type 1-O;Histone H2B type 1-J	HIST3H2BB;HIST2H2BE;HIST1H2BB;HIST1H2BO;HIST1H2BJ	844	Color2 [A=255, R=169, G=169, B=169]	1	4		6	6	2	38.1	38.1	7.9	13.908	0	85.472	209490000000	133	26.2403	26.3344	26.5519	26.7516	26.7723	26.7174	26.5153	26.8311	26.5376	26.5294	26.3415	27.2339	26.4861	26.4885	26.0955	26.3235	0.130311	0.865335
	0.0797737	0.0419215	P07196	P07196	Neurofilament light polypeptide	NEFL	845	Color2 [A=255, R=169, G=169, B=169]	1	4		19	3	3	43.1	9.8	9.8	61.516	0	20.306	1916600000	16	16.5329	17.1687	16.7936	16.3674	16.5601	15.7769	16.9263	16.6122	16.9006	16.5355	16.2846	16.9578	17.2106	17.0956	16.3763	16.7355	0.832197	1.02948
	0.0864957	0.0517161	P07197;P07197-2	P07197	Neurofilament medium polypeptide	NEFM	846	Color2 [A=255, R=169, G=169, B=169]	1	4		21	20	5	23.3	22.3	6.3	102.47	0	112.65	16347000000	76	21.9372	22.4664	21.9016	21.4119	21.9006	20.8481	22.1094	22.0559	22.3548	22.3327	21.7152	22.2879	22.4999	22.4229	21.9972	22.1763	0.819416	1.0365
	0.352655	-0.0773687	P07237	P07237	Protein disulfide-isomerase	P4HB	849	Color2 [A=255, R=169, G=169, B=169]	1	4		9	9	9	19.3	19.3	19.3	57.116	0	61.867	8911500000	46	21.1788	21.2809	21.7051	21.5526	21.5542	21.7929	21.2654	21.5029	21.2662	21.2994	21.3363	21.565	21.1572	21.1676	21.4042	21.325	0.443961	0.947785
	0.930104	-0.119177	P07305-2;P07305	P07305-2;P07305	Histone H1.0;Histone H1.0, N-terminally processed	H1F0	850	Color2 [A=255, R=169, G=169, B=169]	1	4		3	3	3	13	13	13	19.167	0	9.7994	13478000000	45	22.3342	22.4318	22.5612	22.3358	22.3056	22.5911	22.4805	22.6915	22.4173	22.3214	22.3115	22.6914	22.2917	22.5018	22.1932	22.2837	0.117462	0.920713
	0.643761	-0.115338	Q767L7;P07437	Q767L7;P07437	Tubulin beta chain	TUBB	852	Color2 [A=255, R=169, G=169, B=169]	1	4		23	4	4	59	16	16	49.67	0	34.389	19168000000	38	22.7312	22.597	23.0081	23	22.7483	23.0237	22.503	23.0674	22.8504	22.651	22.7144	22.8825	22.5909	22.6244	22.5167	22.7397	0.227111	0.923166
	0.107262	-0.0468762	P07602;P07602-2;P07602-3	P07602;P07602-2;P07602-3	Prosaposin;Saposin-A;Saposin-B-Val;Saposin-B;Saposin-C;Saposin-D	PSAP	853	Color2 [A=255, R=169, G=169, B=169]	1	4		5	5	5	10.3	10.3	10.3	58.112	0	8.7509	359840000	13	19.1596	18.9991	19.1575	18.5972	19.0314	19.1708	18.6819	18.7918	18.7003	18.7272	18.6618	19.7499	18.8291	18.504	18.593	18.6496	0.781157	0.96803
	0.586887	-0.165744	P07737	P07737	Profilin-1	PFN1	854	Color2 [A=255, R=169, G=169, B=169]	1	4		5	2	2	45	12.9	12.9	15.054	0	7.4131	2114500000	4	21.2496	21.4638	21.8359	21.9056	21.3793	21.9807	21.1365	21.3173	21.3805	21.2753	21.0316	21.5983	21.3175	21.0563	21.2754	21.3349	0.258888	0.891468
	0.077719	-0.0193567	P07802;P10644;P10644-2	P07802;P10644;P10644-2	cAMP-dependent protein kinase type I-alpha regulatory subunit;cAMP-dependent protein kinase type I-alpha regulatory subunit, N-terminally processed	PRKAR1A	856	Color2 [A=255, R=169, G=169, B=169]	1	4		11	11	8	26.8	26.8	22.4	42.921	0	32.082	1664900000	27	19.5983	19.5219	19.6857	19.4053	19.784	19.7273	19.5798	19.7269	19.6983	19.7205	19.7645	20.1182	19.4291	19.3934	19.582	19.663	0.836144	0.986673
	0.384552	-0.0766623	P07814	P07814	Bifunctional glutamate/proline--tRNA ligase;Glutamate--tRNA ligase;Proline--tRNA ligase	EPRS	857	Color2 [A=255, R=169, G=169, B=169]	1	4		17	17	17	12.2	12.2	12.2	170.59	0	46.697	2227900000	49	20.7774	20.9152	20.6054	20.1989	20.5296	20.7632	20.4025	20.7367	20.545	20.5189	20.5367	20.8307	20.4791	20.4566	20.5468	20.6156	0.412523	0.948249
	0.797327	-0.100453	P07910-2;P07910;P07910-4;P07910-3	P07910-2;P07910;P07910-4	Heterogeneous nuclear ribonucleoproteins C1/C2	HNRNPC	859	Color2 [A=255, R=169, G=169, B=169]	1	4		8	8	4	26.6	26.6	19.1	32.337	0	82.977	6429900000	58	20.8509	20.8185	20.8886	20.7473	20.7011	21.0526	20.6666	20.8983	20.7664	20.7678	20.6934	20.9483	20.5136	20.6379	20.6202	20.6337	0.159468	0.93274
	0.0686237	-0.037197	P07942	P07942	Laminin subunit beta-1	LAMB1	860	Color2 [A=255, R=169, G=169, B=169]	1	4		3	3	3	1.7	1.7	1.7	198.04	0	4.8771	28088000	3	14.8691	14.8579	15.8307	15.9113	15.6053	15.7868	14.9146	15.1313	16.0414	15.8129	15.3407	15.5169	15.5226	15.1676	15.4475	15.6847	0.85384	0.974547
	0.0294222	0.00908136	P07947;P07948-2;P08631-3;P08631-2;P06239;P07948;P08631-4;P08631;P06239-3	P07947	Tyrosine-protein kinase Yes	YES1	861	Color2 [A=255, R=169, G=169, B=169]	1	4		7	3	3	15.1	7.4	7.4	60.801	0	22.022	105440000	4	16.4822	16.2385	16.8783	16.4184	16.8735	16.7291	16.4892	16.5688	16.6515	16.4671	16.3975	16.5112	16.3186	16.4642	16.2314	16.8521	0.934497	1.00631
	0.418464	-0.0564334	P08059;CON__Q3ZBD7	P08059			863	Color2 [A=255, R=169, G=169, B=169]	1	4		28	28	17	69	69	47	63.125	0	323.31	93495000000	167	24.7947	24.9104	24.984	24.6821	24.8489	24.8999	24.7726	25.0958	24.9436	24.7514	24.7753	25.1479	24.8145	24.8469	24.8044	24.8551	0.381536	0.961638
	0.034757	-0.0161471	P08069;Q29000	P08069	Insulin-like growth factor 1 receptor;Insulin-like growth factor 1 receptor alpha chain;Insulin-like growth factor 1 receptor beta chain	IGF1R	864	Color2 [A=255, R=169, G=169, B=169]	1	4		7	7	5	8.7	8.7	7.2	154.79	0	17.463	737570000	13	18.6047	18.7425	18.5178	17.7101	18.8223	18.799	18.5208	18.9167	18.722	18.849	18.8229	19.2707	18.6876	18.6634	18.8381	18.7139	0.923088	0.98887
	0.265607	-0.090165	P08132;P09525-2;P09525	P08132;P09525-2;P09525	Annexin A4	ANXA4	865	Color2 [A=255, R=169, G=169, B=169]	1	4		6	6	6	21.3	21.3	21.3	35.828	0	11.292	284220000	8	16.2264	16.5747	16.7594	16.2928	16.488	16.6108	16.066	16.0007	15.9883	16.294	16.1301	16.83	16.287	15.9807	16.0119	16.0948	0.542491	0.939415
	0.246821	-0.0889707	P08133-2;P08133	P08133-2;P08133	Annexin A6	ANXA6	866	Color2 [A=255, R=169, G=169, B=169]	1	4		15	15	15	21.1	21.1	21.1	72.423	0	20.978	4094100000	33	21.4991	21.6424	21.6451	21.4404	21.8321	21.4751	21.4264	21.4259	21.7789	21.7285	21.5896	22.5474	21.7446	21.6387	21.1707	21.4999	0.566473	0.940193
	0.0986652	0.0634942	P08134	P08134	Rho-related GTP-binding protein RhoC	RHOC	867	Color2 [A=255, R=169, G=169, B=169]	1	4		10	2	2	65.8	18.7	18.7	22.006	0	8.3136	408060000	6	14.5719	14.6431	14.8772	13.6047	14.768	15.1319	14.488	14.5939	13.832	13.9991	13.6036	14.0957	14.1836	13.802	14.0313	13.9771	0.796773	1.04499
	0.309076	0.22056	P08138-2;P08138	P08138-2;P08138	Tumor necrosis factor receptor superfamily member 16	NGFR	868	Color2 [A=255, R=169, G=169, B=169]	1	4		5	5	5	27.3	27.3	27.3	35.766	0	50.414	691230000	14	18.2753	18.2154	18.5485	15.8714	18.1764	18.2406	18.1289	18.4002	18.0109	18.2747	17.9202	18.3992	18.3801	18.2828	17.9321	17.9237	0.490822	1.16519
	0.244727	0.127471	P08183-2;P08183;P21439-3;P21439-2;P21439	P08183-2;P08183	Multidrug resistance protein 1	ABCB1	869	Color2 [A=255, R=169, G=169, B=169]	1	4		4	4	4	3.8	3.8	3.8	134.03	0	7.9802	13863000	7	15.977	15.5474	16.3536	15.1976	16.132	16.3493	15.55	15.9828	16.229	15.8282	15.0008	15.3719	16.106	15.9345	15.3173	15.4342	0.56921	1.09238
	0.299348	-0.075485	P08237-2;P08237;P08237-3	P08237-2;P08237;P08237-3	ATP-dependent 6-phosphofructokinase, muscle type	PFKM	871	Color2 [A=255, R=169, G=169, B=169]	1	4		18	2	2	33.9	2.4	2.4	81.775	0	16.657	1100800000	28	18.7187	18.6414	18.9722	18.8997	19.1798	19.3037	18.9049	19.2806	19.0863	18.9348	18.9101	19.2514	19.0367	19.0887	19.3245	19.3368	0.50194	0.949023
	0.455031	-0.0598154	P08238;Q58FF7	P08238	Heat shock protein HSP 90-beta	HSP90AB1	872	Color2 [A=255, R=169, G=169, B=169]	1	4		34	18	17	50.8	27.3	26	83.263	0	196.74	19218000000	86	21.9146	22.0109	21.8737	21.7583	21.9511	21.9735	21.9569	22.211	21.9286	21.8797	21.9245	22.1917	21.8198	21.7723	21.9207	21.9711	0.350727	0.959387
	0.22867	-0.068589	P08240;P08240-2	P08240;P08240-2	Signal recognition particle receptor subunit alpha	SRPR	873	Color2 [A=255, R=169, G=169, B=169]	1	4		11	11	11	19.4	19.4	19.4	69.81	0	22.126	367770000	20	18.434	18.3013	18.8182	18.6247	18.9587	19.0949	18.301	18.688	18.4106	18.3915	18.4375	18.7243	18.4	18.3195	18.385	18.5497	0.59065	0.95357
	0.010092	0.00416541	P08243-3;P08243-2;P08243	P08243-3;P08243-2;P08243	Asparagine synthetase [glutamine-hydrolyzing]	ASNS	874	Color2 [A=255, R=169, G=169, B=169]	1	4		4	4	4	9.8	9.8	9.8	54.817	0	7.9886	260360000	9	18.7517	18.7685	19.394	19.0278	19.002	19.1476	18.6949	18.994	18.7959	18.8137	18.677	19.0078	18.6422	18.2701	18.5816	18.4766	0.97703	1.00289
	0.216681	0.095818	P08247;P08247-2	P08247	Synaptophysin	SYP	875	Color2 [A=255, R=169, G=169, B=169]	1	4		3	3	3	12.8	12.8	12.8	33.845	0	4.621	696230000	7	19.3738	18.7845	19.4085	19.1852	19.9489	19.6259	19.6078	20.1484	19.9376	19.7942	19.9919	19.9744	19.6525	19.6374	19.9184	19.9228	0.607182	1.06867
	0.592166	-0.175061	P08397-4;P08397-3;P08397-2;P08397	P08397-4;P08397-3;P08397-2;P08397	Porphobilinogen deaminase	HMBS	877	Color2 [A=255, R=169, G=169, B=169]	1	4		2	2	2	6.2	6.2	6.2	33.264	0	4.2029	17857000	3	14.73	14.4277	14.9273	15.1421	14.9207	14.9814	14.5338	14.8087	14.9445	15.1145	14.7755	15.5949	14.7028	14.5484	14.4275	14.7448	0.255761	0.88573
	0.175538	0.0931861	P08552	P08552			878	Color2 [A=255, R=169, G=169, B=169]	1	4		20	4	4	47.7	13.6	13.6	51.985	0	71.989	5902100000	20	20.1634	20.7162	20.2355	19.7567	20.1368	19.036	20.3831	20.0389	20.5757	20.4887	19.9843	20.4775	20.6077	20.5367	20.1716	20.4619	0.667517	1.06672
	0.184978	-0.0689456	P08574	P08574	Cytochrome c1, heme protein, mitochondrial	CYC1	881	Color2 [A=255, R=169, G=169, B=169]	1	4		3	3	3	18.5	18.5	18.5	35.422	0	64.073	861630000	21	18.1585	18.1242	18.647	18.4115	18.7776	18.4586	18.5709	18.8179	18.6145	18.3208	18.3928	19.3503	18.585	18.4958	18.3195	18.6382	0.653163	0.953334
	0.61588	-0.11287	P08621-3;P08621-2;P08621	P08621-3;P08621-2;P08621	U1 small nuclear ribonucleoprotein 70 kDa	SNRNP70	884	Color2 [A=255, R=169, G=169, B=169]	1	4		6	6	6	34.9	34.9	34.9	19.79	0	14.902	1845700000	20	20.0849	20.1662	20.4147	20.298	20.3054	20.6137	20.1572	20.4015	20.2491	20.2536	20.2768	20.8003	20.1805	20.0706	20.3108	20.2784	0.24217	0.924746
	0.639011	-0.140876	Q6QAP7;P08708	Q6QAP7;P08708	40S ribosomal protein S17	RPS17	885	Color2 [A=255, R=169, G=169, B=169]	1	4		7	7	7	52.6	52.6	52.6	15.524	0	39.084	3164500000	19	20.5153	20.6259	20.4789	20.2481	20.5596	20.6211	20.3872	20.5655	20.2948	20.3672	20.1159	20.9803	20.2702	20.2331	20.1113	20.219	0.229609	0.906968
	0.0407606	-0.0199476	P08754	P08754	Guanine nucleotide-binding protein G(k) subunit alpha	GNAI3	886	Color2 [A=255, R=169, G=169, B=169]	1	4		7	2	2	24	7.1	7.1	40.532	0	55.716	38490000	3	13.1671	13.3571	13.3308	12.602	13.0448	12.958	12.5905	12.896	12.5522	12.6368	12.676	13.0276	12.495	12.3234	12.3031	12.5182	0.910415	0.986268
	0.288847	-0.155834	P08758	P08758	Annexin A5	ANXA5	887	Color2 [A=255, R=169, G=169, B=169]	1	4		11	11	11	45	45	45	35.936	0	177.95	9250100000	41	21.7163	21.519	21.9298	22.1178	21.725	22.3521	21.0245	21.1273	21.5758	21.5247	20.7911	21.9847	21.4405	20.8782	21.1788	21.1246	0.514225	0.897613
	0.00878308	0.0106099	P08835	P08835			888	Color2 [A=255, R=169, G=169, B=169]	1	4		41	41	30	60.6	60.6	47.8	69.691	0	323.31	210260000000	337	25.7746	24.8543	25.6029	25.1156	26.0265	26.314	24.6526	25.5103	24.0888	24.9845	24.0031	24.6592	25.6367	24.7196	24.0065	23.5494	0.979979	1.00738
	0.175814	-0.047344	Q4GWZ2;P08865	Q4GWZ2;P08865	40S ribosomal protein SA	RPSA	889	Color2 [A=255, R=169, G=169, B=169]	1	4		11	11	10	50.2	50.2	48.1	32.928	0	99	3611900000	55	20.4416	20.5063	20.7592	20.5045	20.5634	20.7862	20.5105	20.6415	20.3082	20.1787	20.2801	20.7516	20.2918	20.1269	20.2769	20.3148	0.667093	0.967716
	0.448542	-0.169487	Q5IS69;P09038-2;P09038-3;P09038-1;P09038	Q5IS69;P09038-2;P09038-3;P09038-1;P09038	Fibroblast growth factor 2	FGF2	890	Color2 [A=255, R=169, G=169, B=169]	1	4		2	2	2	7.3	7.3	7.3	30.736	0	4.6414	42962000	3	14.4652	14.7804	14.9198	14.8737	15.1246	15.1036	15.1785	15.3473	15.1266	15.2123	14.8624	16.0957	15.4803	14.986	15.0467	15.1609	0.356007	0.889159
	0.0122028	0.00438023	P09104;P09104-2	P09104;P09104-2	Gamma-enolase	ENO2	891	Color2 [A=255, R=169, G=169, B=169]	1	4		17	14	12	58.1	49.5	47.7	47.268	0	187.6	59594000000	102	22.6299	22.8012	22.8755	22.6504	22.7963	22.3159	23.0072	23.0933	23.0091	22.8574	22.9133	23.4126	23.0419	22.895	22.7629	22.9752	0.972293	1.00304
	0.505128	-0.123729	P09110-2;P09110	P09110-2;P09110	3-ketoacyl-CoA thiolase, peroxisomal	ACAA1	892	Color2 [A=255, R=169, G=169, B=169]	1	4		4	4	4	13	13	13	34.664	0	18.139	407130000	9	19.3763	19.4089	19.2373	19.2612	18.942	19.6237	19.1323	19.1359	18.895	18.8697	18.9644	19.4741	19.2199	18.8118	18.9669	19.1386	0.312516	0.917812
	0.102065	0.0570605	P09234	P09234	U1 small nuclear ribonucleoprotein C	SNRPC	893	Color2 [A=255, R=169, G=169, B=169]	1	4		2	2	2	13.2	13.2	13.2	17.394	0	4.57	304910000	11	18.7015	18.7851	19.0312	18.8304	18.8169	17.9521	18.6447	18.8276	18.3389	17.8883	18.6374	19.1823	17.9021	18.1878	18.8695	18.832	0.790561	1.04034
	0.5352	-0.101925	P09429;B2RPK0	P09429;B2RPK0	High mobility group protein B1;Putative high mobility group protein B1-like 1	HMGB1;HMGB1P1	894	Color2 [A=255, R=169, G=169, B=169]	1	4		11	11	2	40	40	8.8	24.893	0	74.378	13177000000	73	22.329	22.3447	22.7383	22.613	22.5744	22.866	22.5598	22.8092	22.5241	22.3906	22.4595	22.8702	22.3642	22.3461	22.4276	22.5525	0.291608	0.931789
	0.685293	-0.145291	P09455;P09455-2;P09455-3	P09455;P09455-2;P09455-3	Retinol-binding protein 1	RBP1	895	Color2 [A=255, R=169, G=169, B=169]	1	4		5	5	5	43.7	43.7	43.7	15.85	0	16.891	1320500000	23	19.6791	19.7639	19.3178	19.3927	19.5387	19.7322	19.4233	19.7025	19.1707	19.2037	19.4589	19.9395	19.3751	19.2309	19.5145	19.6749	0.206399	0.904197
	0.252733	-0.129303	P09488-2;Q03013-2;Q03013;P09488;Q03013-3;P28161-2;P28161	P09488-2;Q03013-2;Q03013;P09488;Q03013-3;P28161-2;P28161	Glutathione S-transferase Mu 1;Glutathione S-transferase Mu 4;Glutathione S-transferase Mu 2	GSTM1;GSTM4;GSTM2	898	Color2 [A=255, R=169, G=169, B=169]	1	4		4	4	3	23.2	23.2	13.8	21.252	0	14.44	738560000	6	17.2187	17.3224	17.7059	17.7605	17.3181	17.233	16.7418	16.7784	17.281	17.1261	16.9708	18.4947	17.6209	17.105	17.2174	17.289	0.558814	0.914273
	0.445574	-0.183025	P09496-3;P09496;P09496-5;P09496-2;P09496-4	P09496-3;P09496;P09496-5;P09496-2;P09496-4	Clathrin light chain A	CLTA	900	Color2 [A=255, R=169, G=169, B=169]	1	4		4	4	4	11	11	11	25.676	0	3.284	1195800000	9	18.5657	18.8134	18.8444	18.66	18.8348	18.7129	18.7262	18.7187	18.6321	18.7218	18.7122	20.138	18.7228	18.5442	18.379	18.5724	0.358448	0.880854
	0.109675	-0.0652554	P09571;CON__Q2HJF0;P02788-2;P02787;P02788;P14632	P09571			903	Color2 [A=255, R=169, G=169, B=169]	1	4		43	43	37	65.7	65.7	56.2	76.967	0	323.01	40309000000	217	24.3898	23.8691	24.6394	24.1346	24.9042	25.1641	24.0992	24.8167	23.5224	24.2613	23.7388	24.0774	24.3761	23.9578	24.2096	24.1205	0.776828	0.955776
	0.00496107	-0.00146532	P09623;P09622-3;P09622;P09622-2	P09623;P09622-3;P09622	Dihydrolipoyl dehydrogenase, mitochondrial	DLD	904	Color2 [A=255, R=169, G=169, B=169]	1	4		14	14	14	40.9	40.9	40.9	54.185	0	192.82	12599000000	55	22.0055	22.0963	22.1153	21.5107	22.0908	22.0878	22.0305	22.295	22.2336	22.0801	22.1545	22.395	21.8608	21.9558	22.0389	22.121	0.988642	0.998985
	0.0376317	-0.0112751	P09651-3;P09651-2;P09651;Q32P51	P09651-3;P09651-2;P09651;Q32P51	Heterogeneous nuclear ribonucleoprotein A1;Heterogeneous nuclear ribonucleoprotein A1, N-terminally processed;Heterogeneous nuclear ribonucleoprotein A1-like 2	HNRNPA1;HNRNPA1L2	905	Color2 [A=255, R=169, G=169, B=169]	1	4		11	11	11	49.8	49.8	49.8	29.386	0	129.57	12495000000	69	20.4335	20.3657	21.0236	20.7816	20.7852	21.0862	20.7777	20.8598	20.7602	20.4825	20.6722	20.9918	20.6163	20.6719	20.6665	20.5859	0.916998	0.992215
	0.431378	-0.105427	P09661	P09661	U2 small nuclear ribonucleoprotein A	SNRPA1	906	Color2 [A=255, R=169, G=169, B=169]	1	4		6	6	6	28.2	28.2	28.2	28.415	0	9.9596	553520000	12	18.8075	19.0175	19.0156	19.0688	19.1055	19.0952	18.8979	19.0217	18.9302	18.8749	18.6954	19.4665	19.2189	18.7903	18.5261	18.7057	0.370358	0.92953
	0.802275	-0.107735	P09874	P09874	Poly [ADP-ribose] polymerase 1	PARP1	907	Color2 [A=255, R=169, G=169, B=169]	1	4		29	29	29	26.5	26.5	26.5	113.08	0	130.22	4908700000	77	21.4623	21.4355	21.7067	21.561	21.69	21.9721	21.4423	21.7471	21.5872	21.5567	21.5273	21.846	21.5085	21.5502	21.5126	21.6301	0.157661	0.928044
	0.610521	-0.127421	P09960-4;P09960;P09960-3;P09960-2	P09960-4;P09960;P09960-3;P09960-2	Leukotriene A-4 hydrolase	LTA4H	908	Color2 [A=255, R=169, G=169, B=169]	1	4		11	11	11	20.3	20.3	20.3	66.851	0	36.355	1621000000	35	20.3772	20.4042	20.4084	20.2019	20.5316	20.7139	20.2279	20.5042	20.4667	20.3987	20.4223	21.0288	20.1945	20.2346	20.2423	20.404	0.245176	0.915466
	0.181247	-0.0343313	P09972;P05062	P09972	Fructose-bisphosphate aldolase C	ALDOC	909	Color2 [A=255, R=169, G=169, B=169]	1	4		18	18	16	43.7	43.7	39.6	39.455	0	212.95	100800000000	220	23.6591	23.8503	23.8731	23.5703	23.8896	23.7826	23.9223	24.1154	24.1039	23.9347	23.7999	24.0648	23.7989	23.9271	23.92	23.9964	0.658799	0.976484
	0.0735742	-0.0761819	P0C0L4-2;P0C0L5;P0C0L4	P0C0L4-2;P0C0L5;P0C0L4	Complement C4-A;Complement C4 beta chain;Complement C4-A alpha chain;C4a anaphylatoxin;C4b-A;C4d-A;Complement C4 gamma chain;Complement C4-B;Complement C4 beta chain;Complement C4-B alpha chain;C4a anaphylatoxin;C4b-B;C4d-B;Complement C4 gamma chain	C4A;C4B	910	Color2 [A=255, R=169, G=169, B=169]	1	4		6	6	5	4.1	4.1	3.7	187.7	0	24.985	296520000	11	19.7738	19.1068	19.5833	19.7677	19.5613	19.8837	18.5925	19.1376	18.1607	19.0859	17.5293	18.3951	19.4933	18.565	18.4515	17.8133	0.844162	0.948565
	0.845841	-0.313535	Q71UI9;P0C0S5;Q71UI9-3;Q71UI9-4;Q71UI9-2;Q71UI9-5	Q71UI9;P0C0S5;Q71UI9-3;Q71UI9-4;Q71UI9-2	Histone H2A.V;Histone H2A.Z	H2AFV;H2AFZ	911	Color2 [A=255, R=169, G=169, B=169]	1	4		4	2	2	31.2	18.8	18.8	13.509	0	7.2353	9319300000	18	19.341	19.5313	19.3961	19.5098	19.3111	19.5978	19.2751	19.4882	19.2813	19.4449	19.4919	20.9215	19.3741	19.1461	18.9441	19.2834	0.142613	0.804667
	0.00237014	-0.00112128	P0C2C3;Q969Z3;Q969Z3-2	P0C2C3;Q969Z3;Q969Z3-2	Mitochondrial amidoxime reducing component 2	MARC2	913	Color2 [A=255, R=169, G=169, B=169]	1	4		2	2	2	57.5	57.5	57.5	4.6024	0.0011899	2.3489	40353000	3	16.0333	16.2888	16.3643	15.7783	16.5465	16.5793	16.2853	16.3319	16.7761	16.5806	16.2555	16.5789	15.7287	15.8788	16.0732	16.0554	0.994557	0.999223
	0.449305	-0.0799513	P0C5I2;Q9Y5P6;Q9Y5P6-2	P0C5I2;Q9Y5P6;Q9Y5P6-2	Mannose-1-phosphate guanyltransferase beta	GMPPB	914	Color2 [A=255, R=169, G=169, B=169]	1	4		5	5	5	18.3	18.3	18.3	39.827	0	25.16	246140000	10	17.5722	17.5946	17.8815	17.6576	17.7433	18.0466	17.5547	17.8499	17.5948	17.5786	17.5067	17.7688	17.4821	17.3933	17.6255	17.711	0.355381	0.94609
	0.303822	-0.110251	Q29350;P0DN76;Q01081-3;Q8WU68-3;Q8WU68-2;Q8WU68;Q01081-2;Q01081	Q29350;P0DN76;Q01081-3;Q8WU68-3;Q8WU68-2;Q8WU68;Q01081-2;Q01081	Splicing factor U2AF 35 kDa subunit;Splicing factor U2AF 26 kDa subunit	U2AF1;U2AF1L4	919	Color2 [A=255, R=169, G=169, B=169]	1	4		3	3	3	26.8	26.8	26.8	9.4164	0	7.2156	883820000	8	18.6832	19.1707	18.844	18.1478	18.7867	19.1078	18.7374	18.9082	18.6314	19.002	18.9074	19.5695	19.1492	18.6871	18.7126	18.7407	0.496796	0.926427
	0.268914	-0.0890367	P0DP25;P0DP24;P0DP23;P27482	P0DP25;P0DP24;P0DP23			921	Color2 [A=255, R=169, G=169, B=169]	1	4		8	8	7	55.7	55.7	55.7	16.837	0	91.366	21385000000	57	20.2051	20.3761	20.589	20.5483	20.7913	20.582	20.5386	20.6695	20.3046	20.3577	20.4577	21.2168	20.2974	20.136	20.1923	20.2018	0.538377	0.94015
	0.33559	-0.0569055	P0DTA4	P0DTA4			924	Color2 [A=255, R=169, G=169, B=169]	1	4		15	15	8	27.8	27.8	14.7	80.179	0	118.4	835670000	35	19.3364	19.4227	19.565	19.3555	19.3566	19.4605	19.3849	19.7307	19.3326	19.2762	19.3614	19.6916	19.4122	19.2205	19.5637	19.6101	0.461753	0.961324
	0.395709	-0.170328	P0DTD1;P0DTC1	P0DTD1;P0DTC1			925	Color2 [A=255, R=169, G=169, B=169]	1	4		2	2	2	0.4	0.4	0.4	794.05	0.0078841	1.5074	724420000	4	20.1886	20.7785	19.6449	19.6081	19.2795	19.8424	19.6162	19.3333	19.405	19.7464	19.8302	19.9701	19.3661	19.3284	19.4178	19.5037	0.40206	0.888641
	0.156494	0.0456684	P10114	P10114	Ras-related protein Rap-2a	RAP2A	926	Color2 [A=255, R=169, G=169, B=169]	1	4		4	4	2	27.9	27.9	13.7	20.615	0	10.501	118430000	5	17.8426	17.9183	17.6987	17.1786	17.6768	17.5921	17.521	17.2587	17.5614	17.6759	17.4829	17.826	17.2471	17.2906	17.6548	17.5797	0.697438	1.03216
	0.206659	-0.0684831	P10155;P10155-3;P10155-5;P10155-4;P10155-2	P10155;P10155-3;P10155-5;P10155-4	60 kDa SS-A/Ro ribonucleoprotein	TROVE2	927	Color2 [A=255, R=169, G=169, B=169]	1	4		9	9	9	20.3	20.3	20.3	60.67	0	49.081	1622400000	19	18.7731	18.5712	19.328	19.0417	18.7713	19.4791	18.5583	18.7558	18.8511	18.7556	18.694	19.1502	18.8073	18.5741	18.8083	18.8115	0.621357	0.95364
	0.225466	-0.0451832	P10173-2;P10173;P07954-2;P07954	P10173-2;P10173;P07954-2;P07954	Fumarate hydratase, mitochondrial	FH	928	Color2 [A=255, R=169, G=169, B=169]	1	4		18	18	18	49	49	49	50.101	0	242.13	13705000000	121	22.1542	22.2235	22.3161	21.9465	22.3212	22.3725	22.1479	22.4279	22.2807	22.2263	22.4655	22.6467	22.1703	22.2139	22.2839	22.4438	0.595024	0.969167
	0.224145	0.115661	P10515	P10515	Dihydrolipoyllysine-residue acetyltransferase component of pyruvate dehydrogenase complex, mitochondrial	DLAT	930	Color2 [A=255, R=169, G=169, B=169]	1	4		6	6	6	13.1	13.1	13.1	68.996	0	58.885	2748300000	32	19.6654	19.9039	19.7089	18.2064	19.7034	19.5969	19.7188	19.9409	19.8967	19.8485	19.8288	20.0259	19.5421	19.6897	19.908	19.8346	0.596836	1.08347
	0.580219	-0.0963888	P10523	P10523	S-arrestin	SAG	931	Color2 [A=255, R=169, G=169, B=169]	1	4		4	2	2	7.7	4	4	45.119	0.00024624	2.6721	46653000000	18	22.8717	22.9899	22.9304	22.6017	22.9288	23.1769	22.7306	23.1145	22.8845	23.0044	22.8954	23.1811	22.6772	22.7545	22.9699	22.8366	0.262894	0.935371
	0.73799	-0.13885	P10586-2;P10586	P10586-2;P10586	Receptor-type tyrosine-protein phosphatase F	PTPRF	932	Color2 [A=255, R=169, G=169, B=169]	1	4		9	7	7	7.1	5.6	5.6	211.68	0	21.722	56268000	10	15.1627	15.2648	15.4398	15.337	15.056	15.479	15.1298	15.5319	14.885	15.0591	15.112	15.3141	14.8762	14.9397	15.185	15.0317	0.182814	0.908243
	0.263476	-0.0873852	P24468-3;P24468-2;P24468;P10589	P24468-3;P24468-2;P24468;P10589	COUP transcription factor 2;COUP transcription factor 1	NR2F2;NR2F1	934	Color2 [A=255, R=169, G=169, B=169]	1	4		2	2	2	6.5	6.5	6.5	29.162	0	3.4165	12795000	3	15.2967	15.2167	15.3295	15.2265	15.3558	15.4446	14.7972	15.1422	14.9645	15.1948	15.1169	15.8417	15.3811	14.6753	15.3081	15.507	0.54516	0.941227
	0.0194019	0.00542426	P10636-6;P10636-7;P10636-8;P10636;P10636-9	P10636-6;P10636-7;P10636-8;P10636;P10636-9	Microtubule-associated protein tau	MAPT	936	Color2 [A=255, R=169, G=169, B=169]	1	4		7	7	3	19.1	19.1	7.6	40.006	0	12.264	2714500000	22	21.0364	20.9482	21.3911	21.2375	21.5006	21.0955	21.2692	21.5659	21.4551	21.2377	21.2908	21.6447	21.2208	21.2308	21.2017	21.3621	0.956309	1.00377
	0.0579119	0.0277076	P10668;P23528	P10668;P23528	Cofilin-1	CFL1	938	Color2 [A=255, R=169, G=169, B=169]	1	4		13	13	12	66.9	66.9	60.2	18.518	0	114.25	38625000000	71	23.0823	23.3044	23.6041	22.5311	23.0684	23.591	23.2454	23.2915	23.0388	22.7404	22.8006	23.6412	23.1069	22.7963	22.9204	22.7494	0.875161	1.01939
	0.0380112	-0.0275724	P10745	P10745	Retinol-binding protein 3	RBP3	939	Color2 [A=255, R=169, G=169, B=169]	1	4		7	7	7	5.2	5.2	5.2	135.36	0	18.313	11538000000	47	21.7053	21.7624	22.0908	21.6279	22.6213	22.2714	22.2353	22.6776	22.8475	22.733	23.1208	23.3292	22.4562	22.5783	22.6087	22.9268	0.916197	0.98107
	0.0973836	0.0332518	P10775	P10775			940	Color2 [A=255, R=169, G=169, B=169]	1	4		19	19	19	58.6	58.6	58.6	49.023	0	266.83	5497700000	78	21.5092	21.4277	21.7755	20.886	21.6789	21.9174	21.307	21.4385	21.4828	21.4835	21.27	21.7418	21.4797	21.2528	21.2603	21.3496	0.799128	1.02332
	0.0608806	-0.0162666	P10809;P10809-2	P10809	60 kDa heat shock protein, mitochondrial	HSPD1	941	Color2 [A=255, R=169, G=169, B=169]	1	4		28	28	28	53.8	53.8	53.8	61.054	0	201.13	31017000000	148	23.263	23.4291	23.3028	22.7073	23.217	23.3484	23.1902	23.3799	23.3607	23.1372	23.3389	23.5793	23.1241	23.2146	23.1727	23.3038	0.869199	0.988788
	0.838733	-0.0931664	P11021;P34935	P11021	78 kDa glucose-regulated protein	HSPA5	942	Color2 [A=255, R=169, G=169, B=169]	1	4		33	32	32	43.6	43.6	43.6	72.332	0	323.31	38487000000	197	23.4082	23.4764	23.7029	23.6363	23.5526	23.8146	23.4568	23.6755	23.5658	23.5139	23.4742	23.7641	23.392	23.4576	23.6256	23.585	0.144966	0.937463
	0.0625958	-0.0157089	P11047	P11047	Laminin subunit gamma-1	LAMC1	943	Color2 [A=255, R=169, G=169, B=169]	1	4		21	21	21	15.2	15.2	15.2	177.6	0	50.183	764350000	37	18.0653	18.1056	18.2556	17.8517	18.3501	18.5183	18.1166	18.3225	18.189	18.0134	18.1214	18.3663	17.95	17.9437	18.1243	18.1765	0.865773	0.98917
	0.0281224	0.00692582	P11137-3;P11137;P11137-2;P11137-4	P11137-3;P11137;P11137-2;P11137-4	Microtubule-associated protein 2	MAP2	944	Color2 [A=255, R=169, G=169, B=169]	1	4		21	21	21	14.5	14.5	14.5	199.08	0	133.67	5704100000	81	21.8729	21.8724	22.0379	21.6641	21.9706	21.8813	21.807	22.0254	21.857	21.6151	21.9994	22.3166	21.7788	21.7765	21.7534	21.8703	0.937298	1.00481
	0.678919	-0.0952899	P11142;P11142-2	P11142;P11142-2	Heat shock cognate 71 kDa protein	HSPA8	945	Color2 [A=255, R=169, G=169, B=169]	1	4		37	37	26	62.2	62.2	42.7	70.897	0	323.31	158880000000	408	24.2812	24.3743	24.7152	24.5615	24.6592	24.7243	24.4394	24.7363	24.5682	24.5845	24.4612	24.7717	24.3396	24.466	24.5293	24.537	0.20945	0.936084
	0.253658	-0.0510685	P11171-2;P11171;P11171-4;P11171-3;P11171-7;P11171-5;P11171-6	P11171-2;P11171;P11171-4;P11171-3;P11171-7;P11171-5;P11171-6	Protein 4.1	EPB41	946	Color2 [A=255, R=169, G=169, B=169]	1	4		15	14	13	19	18.1	16.2	93.237	0	62.275	1767800000	35	20.5153	20.5065	20.2564	20.1162	20.1183	20.2308	20.3361	20.5964	20.2271	20.1788	20.3491	20.5412	20.118	20.104	20.3472	20.4022	0.557624	0.965221
	0.376029	-0.116999	P11172-2;P11172-3;P11172;P11172-4	P11172-2;P11172-3;P11172;P11172-4	Uridine 5-monophosphate synthase;Orotate phosphoribosyltransferase;Orotidine 5-phosphate decarboxylase	UMPS	947	Color2 [A=255, R=169, G=169, B=169]	1	4		3	3	3	12.6	12.6	12.6	33.051	0	11.787	86910000	5	17.0147	17.0397	17.268	17.347	16.9923	17.2645	16.857	16.9304	16.9168	16.9588	16.7568	17.766	16.9654	16.6088	16.936	16.7277	0.420698	0.922104
	0.00893884	0.00234699	P11177-3;P11177-2;P11177	P11177-3;P11177-2;P11177	Pyruvate dehydrogenase E1 component subunit beta, mitochondrial	PDHB	948	Color2 [A=255, R=169, G=169, B=169]	1	4		6	6	6	22	22	22	37.514	0	37.433	5605100000	32	20.6817	20.66	20.7934	20.4591	20.7748	20.7231	20.7603	21.0277	21.0255	20.8289	20.9561	21.1762	20.8263	20.7779	20.8595	21.0058	0.979628	1.00163
	0.0223895	0.0112821	P11182	P11182	Lipoamide acyltransferase component of branched-chain alpha-keto acid dehydrogenase complex, mitochondrial	DBT	949	Color2 [A=255, R=169, G=169, B=169]	1	4		2	2	2	4.4	4.4	4.4	53.486	0.0011843	2.3062	114460000	3	15.3192	15.5509	16.4593	15.9662	16.6661	16.3045	16.1004	16.4141	16.1134	15.9694	15.9736	16.3125	16.0608	15.9837	16.2939	16.3952	0.949753	1.00785
	0.201907	-0.0370395	P11216	P11216	Glycogen phosphorylase, brain form	PYGB	950	Color2 [A=255, R=169, G=169, B=169]	1	4		22	19	17	28.7	23.7	20.8	96.695	0	81.37	5109200000	60	21.6872	21.8365	21.538	21.2713	21.4471	21.4326	21.5181	21.6852	21.5717	21.4652	21.497	21.783	21.6327	21.6199	21.6337	21.7281	0.628193	0.974653
	0.74972	-0.0995069	P11234;P11234-3;P11234-2	P11234;P11234-3;P11234-2	Ras-related protein Ral-B	RALB	953	Color2 [A=255, R=169, G=169, B=169]	1	4		6	6	3	35.9	35.9	14.6	23.408	0	37.538	585690000	11	19.6843	19.8447	20.0254	19.8701	19.8212	20.0024	19.8323	19.9562	19.8663	19.9097	19.7559	20.221	19.7574	19.6624	19.7028	19.7752	0.177943	0.933352
	0.0262399	-0.00626826	P11274-2;P11274	P11274-2;P11274	Breakpoint cluster region protein	BCR	954	Color2 [A=255, R=169, G=169, B=169]	1	4		4	4	4	3.7	3.7	3.7	137.73	0	9.0693	51138000	6	16.7584	16.672	16.7766	16.6035	16.5383	16.8205	16.4321	16.6682	16.5456	16.461	16.481	16.8694	16.6744	16.258	16.7406	16.6446	0.941369	0.995665
	0.118757	-0.0368886	P11277-2;P11277;P11277-3	P11277-2;P11277;P11277-3	Spectrin beta chain, erythrocytic	SPTB	955	Color2 [A=255, R=169, G=169, B=169]	1	4		21	18	17	10.4	9.2	8.5	267.82	0	41.204	702090000	34	19.0668	19.2839	18.8735	18.84	19.1772	18.726	19.3439	19.3769	19.2323	19.1721	19.2206	19.6449	19.3105	19.1874	18.9487	19.2374	0.760752	0.974755
	0.541171	-0.0901213	P11387;Q969P6-2;Q969P6	P11387	DNA topoisomerase 1	TOP1	956	Color2 [A=255, R=169, G=169, B=169]	1	4		18	18	18	24.8	24.8	24.8	90.725	0	80.197	1287000000	32	18.8201	18.7509	19.0962	18.9067	18.9487	19.2627	18.9143	19.1574	18.9826	18.9736	18.9409	19.3662	18.8444	18.8334	18.9555	18.9728	0.287626	0.939444
	0.174325	-0.041841	P11413;P11413-3;P11413-2	P11413;P11413-3;P11413-2	Glucose-6-phosphate 1-dehydrogenase	G6PD	957	Color2 [A=255, R=169, G=169, B=169]	1	4		8	8	8	15	15	15	59.256	0	20.87	2381200000	23	18.9752	19.0222	19.4195	19.2934	19.2068	19.4592	18.9197	19.1971	19.0777	18.9385	18.9269	19.1205	18.971	18.8012	18.9984	18.9977	0.669383	0.971415
	0.451121	-0.103733	P11488;A8MTJ3	P11488	Guanine nucleotide-binding protein G(t) subunit alpha-1	GNAT1	958	Color2 [A=255, R=169, G=169, B=169]	1	4		16	16	13	51.7	51.7	40.6	40.04	0	318.13	51918000000	192	23.0692	23.2686	22.9394	22.4961	22.6663	23.0526	22.9868	23.2618	23.0293	22.7982	23.0265	23.3308	22.9039	23.099	22.9096	23.0537	0.353899	0.930622
	0.344885	-0.0486636	P11498;P11498-2	P11498	Pyruvate carboxylase, mitochondrial	PC	959	Color2 [A=255, R=169, G=169, B=169]	1	4		20	20	20	22.8	22.8	22.8	129.63	0	125.59	2694500000	62	20.9147	21.0113	21.3005	21.1396	21.1931	21.3048	21.1587	21.3393	21.2098	21.1015	20.99	21.2654	21.0449	21.0329	21.181	21.1872	0.451975	0.966832
	0.235008	0.097167	P11586	P11586	C-1-tetrahydrofolate synthase, cytoplasmic;Methylenetetrahydrofolate dehydrogenase;Methenyltetrahydrofolate cyclohydrolase;Formyltetrahydrofolate synthetase;C-1-tetrahydrofolate synthase, cytoplasmic, N-terminally processed	MTHFD1	960	Color2 [A=255, R=169, G=169, B=169]	1	4		12	12	12	15.6	15.6	15.6	101.56	0	36.402	880670000	25	19.0554	19.0148	19.3952	18.0906	19.3123	19.5978	18.877	19.1297	18.9651	18.8953	18.8666	19.2522	18.9152	18.7518	18.8826	18.7599	0.582092	1.06967
	0.141584	-0.0295088	P11607;P11607-2;P16615;P16615-5;P16615-2;P16615-3;P16615-4;O14983-2;O14983;O14983-3	P11607;P11607-2;P16615;P16615-5;P16615-2;P16615-3;P16615-4	Sarcoplasmic/endoplasmic reticulum calcium ATPase 2	ATP2A2	961	Color2 [A=255, R=169, G=169, B=169]	1	4		37	37	32	45.8	45.8	40.6	114.79	0	266.56	11184000000	133	21.9782	21.9973	22.0888	21.6829	22.0618	22.1768	22.0114	22.3349	22.1244	22.0472	22.1214	22.3509	21.9899	22.027	22.2058	22.2008	0.721798	0.979754
	0.172659	-0.0368371	P11708;P40925;P40925-3;P40925-2	P11708			962	Color2 [A=255, R=169, G=169, B=169]	1	4		17	17	17	50.6	50.6	50.6	36.454	0	59.833	94434000000	204	24.7241	24.7808	25.0061	24.7543	25.0831	25.1066	25.1104	25.3536	25.1418	24.9802	24.9888	25.2214	25.0041	25.0436	24.9599	25.0726	0.671956	0.97479
	0.0963958	-0.0291519	P11766	P11766	Alcohol dehydrogenase class-3	ADH5	963	Color2 [A=255, R=169, G=169, B=169]	1	4		6	6	6	19.3	19.3	19.3	39.724	0	12.677	3184700000	20	20.692	20.6783	20.7772	20.1298	20.5351	20.9684	20.3347	20.4503	20.4641	20.5472	20.2199	20.5789	20.303	20.2877	20.6335	20.552	0.800948	0.979996
	0.202776	-0.0525596	P11908;P11908-2	P11908;P11908-2	Ribose-phosphate pyrophosphokinase 2	PRPS2	964	Color2 [A=255, R=169, G=169, B=169]	1	4		12	6	5	46.2	21.1	17	34.769	0	91.602	589400000	25	19.3817	19.3124	19.4892	18.9534	19.2284	19.5463	19.088	19.3234	18.9547	19.0275	19.006	19.5039	19.0445	18.9801	19.1614	19.1273	0.626937	0.964224
	0.0431419	0.00890136	P11940-2;P11940;Q9H361;Q4VXU2;Q4VXU2-2;Q96DU9-2;Q96DU9	P11940-2;P11940	Polyadenylate-binding protein 1	PABPC1	965	Color2 [A=255, R=169, G=169, B=169]	1	4		18	12	11	33.8	21.2	19.2	61.18	0	31.002	2377300000	23	19.5987	19.5752	19.7671	19.4392	19.574	19.5446	19.56	19.6632	19.5371	19.4657	19.4754	19.7207	19.2976	19.2462	19.3602	19.4441	0.905437	1.00619
	0.105966	-0.0412223	P12004	P12004	Proliferating cell nuclear antigen	PCNA	966	Color2 [A=255, R=169, G=169, B=169]	1	4		6	6	6	32.2	32.2	32.2	28.768	0	42.106	651520000	14	19.0125	19.1463	19.4931	18.4027	19.2029	19.4612	19.0577	19.5681	19.1606	19.2274	19.1267	19.5719	19.0405	18.9451	19.0686	19.1697	0.783491	0.971831
	0.551892	-0.484449	P12026	P12026			967	Color2 [A=255, R=169, G=169, B=169]	1	4		3	3	3	48.3	48.3	48.3	9.8962	0	13.903	4933500000	25	19.9566	20.158	20.3929	20.4241	20.2404	20.6328	19.7199	19.6814	19.6761	19.5862	19.5778	23.1813	20.405	19.9635	19.5964	19.8133	0.280613	0.71477
	0.0471839	0.023864	P12036;P12036-2;P12037	P12036;P12036-2	Neurofilament heavy polypeptide	NEFH	968	Color2 [A=255, R=169, G=169, B=169]	1	4		10	8	8	10.8	8.9	8.9	112.48	0	44.422	2804600000	29	19.1714	19.7375	19.2744	18.7088	19.3663	18.6288	19.6972	19.4713	19.548	19.6384	19.0041	19.6335	19.7483	19.6784	19.3264	19.4486	0.897049	1.01668
	0.161758	0.235553	P12067;P12068;P12069	P12067;P12068;P12069			969	Color2 [A=255, R=169, G=169, B=169]	1	4		2	2	2	21.1	21.1	21.1	14.668	0	9.8846	54787000	3	14.9324	14.6377	16.6266	13.1338	15.8851	16.6623	13.7315	14.5844	13.0775	13.8714	13.2236	14.0545	14.7412	13.9636	14.3871	13.8128	0.689035	1.17736
	0.568328	-0.137408	P12081-4;P12081;P12081-3;P12081-2;P49590-2;P49590	P12081-4;P12081;P12081-3;P12081-2	Histidine--tRNA ligase, cytoplasmic	HARS	970	Color2 [A=255, R=169, G=169, B=169]	1	4		9	9	9	22.3	22.3	22.3	54.846	0	26.577	811080000	25	19.8539	19.9462	20.0354	19.993	19.9009	20.0513	19.7325	19.8743	19.6773	19.6333	19.5662	20.3864	19.6963	19.5287	19.4594	19.6078	0.270191	0.909151
	0.0674779	0.0347855	P12235	P12235	ADP/ATP translocase 1	SLC25A4	971	Color2 [A=255, R=169, G=169, B=169]	1	4		14	2	2	48	6	6	33.064	0.0033983	1.9371	778780000	3	18.3939	18.3847	18.0934	17.8962	18.1354	18.0689	18.333	18.1697	18.55	18.3376	18.3742	19.4627	18.7429	18.1485	18.638	18.5142	0.856095	1.0244
	0.130147	-0.0337322	P12268	P12268	Inosine-5-monophosphate dehydrogenase 2	IMPDH2	973	Color2 [A=255, R=169, G=169, B=169]	1	4		16	16	16	46.5	46.5	46.5	55.804	0	107.26	1610100000	43	20.1321	20.1337	20.6506	20.3414	20.5999	20.6977	20.2553	20.521	20.2482	20.169	20.3188	20.6325	20.2592	20.2023	20.4235	20.4598	0.741059	0.97689
	0.765892	-0.125733	P12270;P12270-2	P12270	Nucleoprotein TPR	TPR	974	Color2 [A=255, R=169, G=169, B=169]	1	4		40	40	40	19.2	19.2	19.2	267.29	0	129.91	2420600000	88	21.4156	21.4466	21.3255	21.5992	21.5872	21.7857	21.4856	21.5968	21.346	21.4351	21.5067	21.9614	21.462	21.2035	21.3987	21.5049	0.171438	0.916538
	0.541543	-0.164966	P12271	P12271	Retinaldehyde-binding protein 1	RLBP1	975	Color2 [A=255, R=169, G=169, B=169]	1	4		4	4	4	14.5	14.5	14.5	36.474	0	12.441	6787900000	40	20.8326	21.078	20.8018	20.9631	20.9822	20.925	20.6637	20.9085	21.5007	21.0512	21.0421	21.9104	21.1835	21.3524	20.9726	21.1103	0.28738	0.89195
	0.263333	-0.16601	P12277	P12277	Creatine kinase B-type	CKB	976	Color2 [A=255, R=169, G=169, B=169]	1	4		11	2	2	43.8	7.1	7.1	42.644	0.00072798	2.5139	377880000	5	14.2281	14.4022	14.8781	13.5933	14.0866	15.1385	13.9838	15.1086	15.328	14.3383	14.7617	15.2262	14.4046	14.8757	14.966	15.2821	0.54534	0.891304
	0.384466	-0.211105	P12309	P12309			977	Color2 [A=255, R=169, G=169, B=169]	1	4		3	3	3	18.9	18.9	18.9	11.828	0	6.6123	94383000	5	18.0242	17.9951	18.4584	18.4313	18.0835	18.6082	17.6246	17.7618	17.541	17.685	17.3809	18.6875	17.7787	17.2343	17.134	17.311	0.412604	0.863875
	0.127705	-0.0462546	P12532;P12532-2;P17540	P12532;P12532-2	Creatine kinase U-type, mitochondrial	CKMT1A	978	Color2 [A=255, R=169, G=169, B=169]	1	4		12	3	3	37.4	3.4	3.4	47.036	0	11.117	3932200000	25	19.8873	19.605	19.9237	19.7051	20.1145	20.0967	19.9659	20.3163	20.3174	20.041	20.254	20.706	19.893	19.9253	19.7885	20.1189	0.745237	0.968447
	0.154175	-0.0807645	P12675	P12675			980	Color2 [A=255, R=169, G=169, B=169]	1	4		10	10	10	22	22	22	77.123	0	57.08	401040000	16	18.0048	17.8397	18.1062	18.0098	17.5561	17.5929	17.1238	17.3009	17.063	17.1796	17.0798	18.0869	17.6268	17.1355	17.1152	17.1765	0.701173	0.945556
	0.225534	-0.0804057	P12694;P12694-2	P12694;P12694-2	2-oxoisovalerate dehydrogenase subunit alpha, mitochondrial	BCKDHA	982	Color2 [A=255, R=169, G=169, B=169]	1	4		4	4	4	14.4	14.4	14.4	50.47	0	21.511	205120000	11	17.7186	17.8212	17.7801	17.4224	17.7431	17.6439	17.6276	18.1216	17.1216	17.2285	17.4098	18.1174	17.6368	17.2339	17.4637	17.5555	0.594931	0.945792
	0.257411	-0.0473685	P12931;P12931-2	P12931;P12931-2	Proto-oncogene tyrosine-protein kinase Src	SRC	985	Color2 [A=255, R=169, G=169, B=169]	1	4		12	12	8	29.5	29.5	21.6	59.834	0	85.63	875640000	24	17.6633	17.8064	17.9967	17.6175	17.8889	17.9724	17.6753	17.967	17.7892	17.7675	17.574	17.8885	17.5929	17.5735	17.6446	17.6111	0.552827	0.9677
	0.048691	0.0134559	P12955-3;P12955;P12955-2	P12955-3;P12955;P12955-2	Xaa-Pro dipeptidase	PEPD	986	Color2 [A=255, R=169, G=169, B=169]	1	4		3	3	3	8.2	8.2	8.2	47.261	0	37.107	898800000	4	17.9855	17.8045	17.8863	17.932	18.2577	18.0637	17.6047	17.6917	17.7764	17.6691	17.6454	18.0668	17.7059	17.7124	17.7812	17.5953	0.893941	1.00937
	0.164999	0.0406244	P13222;P28329-3;P28329-2;P28329	P13222;P28329-3;P28329-2;P28329	Choline O-acetyltransferase	CHAT	988	Color2 [A=255, R=169, G=169, B=169]	1	4		7	7	7	15.1	15.1	15.1	71.73	0	28.364	194390000	15	17.5147	17.4608	17.5776	16.9945	17.4706	17.2964	17.5004	17.682	17.3531	17.2842	17.2307	17.5734	17.5962	17.4457	17.5781	17.7595	0.683913	1.02856
	0.0420756	0.0159864	P13591-1;P13591;P13591-4;P13591-3;P13591-5;P13591-6	P13591-1;P13591;P13591-4;P13591-3	Neural cell adhesion molecule 1	NCAM1	989	Color2 [A=255, R=169, G=169, B=169]	1	4		13	13	13	18.3	18.3	18.3	93.36	0	66.459	19152000000	78	23.0144	23.1312	23.1472	22.1539	22.8719	22.9787	23.0358	23.2921	23.1111	23.0015	22.9784	23.3842	22.9898	23.0049	23.0281	23.1024	0.907663	1.01114
	0.88306	-1.10022	P13618	P13618			990	Color2 [A=255, R=169, G=169, B=169]	1	4		5	5	5	75	75	75	8.9299	0	47.966	639680000	9	15.0195	15.0416	15.5856	15.5047	15.5988	15.6118	15.4951	15.7347	15.3041	15.8024	12.3552	20.0109	15.5489	15.8999	15.162	15.2649	0.1309	0.466445
	0.0789252	-0.0205209	P13637;P13637-2;P13637-3;P54707;P54707-2;P19156;P20648	P13637;P13637-2;P13637-3	Sodium/potassium-transporting ATPase subunit alpha-3	ATP1A3	991	Color2 [A=255, R=169, G=169, B=169]	1	4		46	46	27	53	53	33	111.75	0	323.31	145940000000	513	24.9633	25.1579	24.9928	24.4807	24.9533	24.8507	24.9945	25.2034	25.1966	25.0542	25.0024	25.3044	24.9743	25.0736	25.0381	25.1545	0.833825	0.985877
	0.0191803	0.00571847	P13639	P13639	Elongation factor 2	EEF2	992	Color2 [A=255, R=169, G=169, B=169]	1	4		37	37	37	52.9	52.9	52.9	95.337	0	195.36	19122000000	129	23.2147	23.1782	23.4497	22.7018	23.2604	23.5059	23.0279	23.2607	23.1873	23.1656	22.9873	23.4334	23.1044	22.9649	23.1403	23.1157	0.956797	1.00397
	0.371607	-0.10223	P13667	P13667	Protein disulfide-isomerase A4	PDIA4	993	Color2 [A=255, R=169, G=169, B=169]	1	4		12	12	12	13	13	13	72.932	0	52.791	1941500000	41	20.2996	20.2812	20.7961	20.7854	20.6471	20.9216	20.143	20.4282	20.2801	20.3664	20.2121	20.6464	20.2573	20.1523	20.56	20.4318	0.425004	0.931592
	0.288971	-0.0780115	P13674;P13674-3;P13674-2	P13674;P13674-3;P13674-2	Prolyl 4-hydroxylase subunit alpha-1	P4HA1	994	Color2 [A=255, R=169, G=169, B=169]	1	4		10	10	10	19.9	19.9	19.9	61.049	0	28.198	428720000	15	19.3165	19.5065	19.0541	18.8538	18.8544	18.8994	18.8307	19.1207	19.0197	18.893	18.9519	19.5133	18.8565	18.8051	19.1322	19.0482	0.514078	0.947363
	0.276646	0.0729325	P61288;P13693;P13693-2;Q56UQ5	P61288;P13693	Translationally-controlled tumor protein	TPT1	995	Color2 [A=255, R=169, G=169, B=169]	1	4		5	5	5	28.5	28.5	28.5	19.595	0	17.21	1999300000	22	20.2425	20.3166	20.7373	19.7515	20.3295	20.5961	20.4157	20.5656	20.461	20.3409	20.3384	20.57	20.2877	20.1709	20.3483	20.2653	0.528876	1.05185
	0.313175	-0.0734951	P13716;P13716-2	P13716;P13716-2	Delta-aminolevulinic acid dehydratase	ALAD	996	Color2 [A=255, R=169, G=169, B=169]	1	4		5	5	5	17.6	17.6	17.6	36.294	0	8.9309	599010000	12	18.0704	18.1234	18.5972	18.3363	18.4515	18.565	18.2124	18.4293	18.2318	18.0165	18.1346	18.5892	18.042	18.1301	18.3336	18.4716	0.486211	0.950333
	0.0589775	-0.0539038	P13796;P13796-2	P13796	Plastin-2	LCP1	997	Color2 [A=255, R=169, G=169, B=169]	1	4		11	6	6	19.8	11.5	11.5	70.288	0	25.458	283870000	12	18.6707	17.9724	18.9325	19.3277	18.812	19.2647	17.8782	18.0166	17.896	18.2024	17.0657	18.1547	18.1375	17.3999	18.0898	17.5751	0.873017	0.963326
	0.13692	-0.0469272	P13797;P13797-2;P13797-3	P13797;P13797-2;P13797-3	Plastin-3	PLS3	998	Color2 [A=255, R=169, G=169, B=169]	1	4		20	20	13	38.1	38.1	25.7	70.81	0	65.877	1167800000	42	20.1326	20.0511	20.4333	20.1663	20.2362	20.47	19.7281	19.8779	19.8567	19.9405	19.6871	20.2514	19.9556	19.6062	19.8113	19.8529	0.729592	0.967996
	0.401911	-0.0786605	P13804;P13804-2	P13804;P13804-2	Electron transfer flavoprotein subunit alpha, mitochondrial	ETFA	999	Color2 [A=255, R=169, G=169, B=169]	1	4		8	8	8	37.5	37.5	37.5	35.079	0	35.986	4331600000	33	21.0138	21.0315	21.2174	20.9007	21.1354	21.2646	21.1306	21.4712	21.2697	21.2644	21.1792	21.4786	20.8763	21.0366	21.0104	21.0144	0.39636	0.946936
	0.435964	-0.0963941	P13807-2;P13807;P54840	P13807-2;P13807	Glycogen [starch] synthase, muscle	GYS1	1000	Color2 [A=255, R=169, G=169, B=169]	1	4		5	5	5	7.4	7.4	7.4	76.482	0	8.2097	132560000	7	16.9095	16.9555	17.2252	17.0734	17.194	17.3262	16.6702	16.9978	16.8379	16.8468	16.8041	17.2533	16.7704	16.701	16.8151	16.8437	0.366468	0.935368
	0.154002	-0.0354121	P13861;P13861-2;P05207	P13861;P13861-2	cAMP-dependent protein kinase type II-alpha regulatory subunit	PRKAR2A	1001	Color2 [A=255, R=169, G=169, B=169]	1	4		15	15	12	47.3	47.3	37.1	45.518	0	120.02	11303000000	71	21.348	21.4741	21.8254	21.4222	21.83	21.9524	21.5744	21.8212	21.7605	21.7123	21.6742	21.9562	21.6268	21.596	21.7235	21.7116	0.701452	0.975753
	0.28746	-0.0684609	P13984	P13984	General transcription factor IIF subunit 2	GTF2F2	1002	Color2 [A=255, R=169, G=169, B=169]	1	4		6	6	6	25.7	25.7	25.7	28.38	0	8.3388	262160000	15	17.4273	17.5052	17.9991	17.8258	17.8954	18.1162	17.6058	17.7465	17.6119	17.6112	17.625	18.0018	17.708	17.4836	17.5812	17.7111	0.515869	0.953655
	0.234507	-0.0572159	P14057;P21999;P08651-4;P08651-5;P08651-3;P08651-6;P08651-2;P08651	P14057;P21999;P08651-4;P08651-5;P08651-3;P08651-6;P08651-2;P08651	Nuclear factor 1 C-type	NFIC	1003	Color2 [A=255, R=169, G=169, B=169]	1	4		4	3	3	19	14.3	14.3	26.162	0	7.915	90302000	7	17.0939	17.1866	17.3673	16.987	17.5084	17.5112	17.2184	17.3916	16.9736	17.2271	17.1859	17.6109	17.1347	16.9416	17.2448	17.3287	0.582764	0.961117
	0.0278914	0.0301964	P14136;P14136-3;P14136-2	P14136;P14136-3;P14136-2	Glial fibrillary acidic protein	GFAP	1004	Color2 [A=255, R=169, G=169, B=169]	1	4		13	12	12	27.3	25.7	25.7	49.88	0	42.433	70262000000	72	23.4475	23.1665	24.2122	24.1799	23.7608	24.0902	22.7524	22.5336	23.0774	22.839	22.5973	23.9948	22.9436	22.0458	22.407	22.1069	0.937796	1.02115
	0.0860665	-0.0944692	P14287	P14287			1006	Color2 [A=255, R=169, G=169, B=169]	1	4		5	5	5	32	32	32	33.668	0	26.231	749740000	14	18.2211	17.4583	17.9804	18.01	17.4678	18.0334	16.7283	17.3885	15.9239	17.2423	15.9402	16.2652	17.5773	16.892	16.6782	15.9832	0.820226	0.936617
	1.07688	-0.172771	P14314-2;P14314	P14314-2;P14314	Glucosidase 2 subunit beta	PRKCSH	1007	Color2 [A=255, R=169, G=169, B=169]	1	4		7	7	7	9	9	9	59.177	0	12.247	1550600000	18	19.5285	19.7414	19.9192	19.9188	19.7949	20.1099	19.5711	19.8237	19.5914	19.6643	19.4598	20.0157	19.5548	19.4556	19.5803	19.6528	0.0837753	0.887137
	0.258451	-0.0804167	P14317;P14317-2	P14317;P14317-2	Hematopoietic lineage cell-specific protein	HCLS1	1008	Color2 [A=255, R=169, G=169, B=169]	1	4		2	2	2	4.7	4.7	4.7	54.013	0	3.3372	51767000	4	16.4003	16.3891	17.0092	16.843	16.8578	17.0125	16.2863	16.338	16.5014	16.5795	16.453	16.9065	16.4521	16.2831	16.4151	16.6669	0.551504	0.945784
	0.279815	-0.0933604	P14324-2;P14324	P14324-2;P14324	Farnesyl pyrophosphate synthase	FDPS	1009	Color2 [A=255, R=169, G=169, B=169]	1	4		2	2	2	5.7	5.7	5.7	40.532	0	4.3221	237880000	3	16.4542	16.6671	16.9108	16.5607	17.0144	16.845	16.6686	17.0416	16.9059	16.7916	16.9017	17.6429	16.8189	16.6519	16.4908	16.7114	0.525031	0.937337
	0.263781	-0.0856211	P14332	P14332			1010	Color2 [A=255, R=169, G=169, B=169]	1	4		4	3	3	24.8	15.6	15.6	27.805	0	10.457	480110000	10	19.1604	19.3439	18.9493	18.9387	18.8943	18.9453	18.7358	18.9211	18.6462	18.4822	18.5286	19.1753	18.4985	18.4743	18.7689	18.5861	0.544777	0.942379
	0.0337658	0.0144496	P14415	P14415	Sodium/potassium-transporting ATPase subunit beta-2	ATP1B2	1011	Color2 [A=255, R=169, G=169, B=169]	1	4		10	10	10	25.9	25.9	25.9	33.367	0	42.681	10270000000	41	20.5238	20.5162	21.275	20.6067	21.34	21.2499	21.0022	21.2517	21.1837	21.0582	21.12	21.5446	20.9147	20.925	21.0175	21.1091	0.925197	1.01007
	0.0421314	-0.0123568	P14618;P14618-3;P30613-2;P30613	P14618;P14618-3	Pyruvate kinase PKM	PKM	1013	Color2 [A=255, R=169, G=169, B=169]	1	4		26	26	3	49.2	49.2	5.3	57.936	0	323.31	258950000000	617	24.9564	25.0645	25.1111	24.4534	25.1056	25.1693	25.0462	25.3287	25.105	24.8858	24.9736	25.3495	25.0219	25.0321	25.0625	25.1978	0.907546	0.991472
	0.00222513	0.0014925	P14618-2	P14618-2	Pyruvate kinase PKM	PKM	1014	Color2 [A=255, R=169, G=169, B=169]	1	4		26	3	3	52	8.1	8.1	58.061	0	14.206	4561000000	12	20.6726	20.9174	20.5426	19.7335	20.7165	20.5065	20.6184	20.9296	21.2463	20.3901	20.9385	21.5366	20.988	21.1846	20.951	21.4637	0.99489	1.00104
	0.135286	-0.064965	P14678-2;P63162;P14678;P63162-2;P14678-3	P14678-2;P63162;P14678;P63162-2;P14678-3	Small nuclear ribonucleoprotein-associated proteins B and B;Small nuclear ribonucleoprotein-associated protein N	SNRPB;SNRPN	1015	Color2 [A=255, R=169, G=169, B=169]	1	4		5	5	5	21.2	21.2	21.2	23.656	0	37.39	666190000	14	19.5982	19.5873	19.3965	19.2076	19.2799	18.9432	19.2024	19.3568	19.1458	18.8661	19.1902	20.351	18.9647	18.8712	19.2485	19.3628	0.732341	0.955969
	0.215596	-0.0472116	P14735;P14735-2	P14735	Insulin-degrading enzyme	IDE	1016	Color2 [A=255, R=169, G=169, B=169]	1	4		13	13	13	11.9	11.9	11.9	117.97	0	20.967	424960000	22	19.2635	19.2895	19.5018	19.2424	19.4961	19.6054	19.1735	19.3882	19.1998	19.1918	19.2291	19.6854	19.1797	19.031	19.2657	19.2531	0.608701	0.967805
	0.109428	-0.0591215	P14854	P14854	Cytochrome c oxidase subunit 6B1	COX6B1	1017	Color2 [A=255, R=169, G=169, B=169]	1	4		2	2	2	22.1	22.1	22.1	10.192	0	4.0838	165190000	4	16.6134	16.983	16.1938	15.4686	16.0802	16.1606	16.2575	16.3505	16.3296	16.349	16.098	17.1722	16.2792	15.9431	16.1289	16.0268	0.777271	0.959848
	0.473583	-0.127062	Q29076;P14859-4;P14859-5;P14859-3;P14859;P14859-2;P14859-6	Q29076;P14859-4;P14859-5;P14859-3;P14859;P14859-2;P14859-6	POU domain, class 2, transcription factor 1	POU2F1	1018	Color2 [A=255, R=169, G=169, B=169]	1	4		2	2	2	5.2	5.2	5.2	76.595	0	2.9491	35730000	4	14.7316	14.6282	14.9755	14.7217	14.7838	15.2353	14.6279	15.0199	14.5236	14.3893	14.7939	15.104	14.4348	14.5039	14.3982	14.6837	0.33606	0.915694
	0.183994	-0.0455463	P14866-2;P14866	P14866-2;P14866	Heterogeneous nuclear ribonucleoprotein L	HNRNPL	1019	Color2 [A=255, R=169, G=169, B=169]	1	4		15	15	14	43.6	43.6	42.1	50.56	0	203.3	13145000000	114	22.1338	22.1656	22.6068	22.153	22.4685	22.6993	22.2603	22.5859	22.275	22.2067	22.2996	22.5752	22.1766	22.1062	22.2206	22.3136	0.654646	0.968923
	0.114015	0.0381563	P14867	P14867	Gamma-aminobutyric acid receptor subunit alpha-1	GABRA1	1020	Color2 [A=255, R=169, G=169, B=169]	1	4		4	4	3	10.5	10.5	8.8	51.801	0	7.6647	298920000	10	17.2826	17.1893	17.3924	17.1689	17.5875	17.1431	17.3575	17.6199	17.7272	17.8016	17.8227	17.8836	17.5424	17.5942	17.7152	17.7217	0.769104	1.0268
	0.183029	-0.037766	P14868;P14868-2	P14868;P14868-2	Aspartate--tRNA ligase, cytoplasmic	DARS	1021	Color2 [A=255, R=169, G=169, B=169]	1	4		19	19	19	41.3	41.3	41.3	57.136	0	101.98	3740000000	57	21.3427	21.3794	21.3807	20.9265	21.3104	21.3581	21.0797	21.49	21.3327	21.2516	21.2559	21.6024	21.127	21.1428	21.3188	21.2992	0.656101	0.974162
	0.195193	0.0629613	Q8WNW3;P14923	Q8WNW3;P14923	Junction plakoglobin	JUP	1022	Color2 [A=255, R=169, G=169, B=169]	1	4		16	12	12	24.8	18.8	18.8	81.849	0	34.514	423910000	23	18.1442	18.0544	18.6559	17.8289	18.0048	18.2476	17.7291	17.7033	17.8845	17.817	18.0259	18.2574	17.8106	17.7204	17.7886	17.911	0.63798	1.04461
	0.174018	-0.0826371	P15145;P15144	P15145			1025	Color2 [A=255, R=169, G=169, B=169]	1	4		25	25	25	25.5	25.5	25.5	108.83	0	123.7	2894500000	59	20.7064	20.5451	21.2583	21.0827	20.846	21.1015	19.8501	20.3172	20.4982	20.6296	20.5092	20.8145	20.327	20.1202	20.7444	20.7899	0.669857	0.94433
	0.0708653	-0.0153327	P15170;P15170-2;P15170-3	P15170;P15170-2;P15170-3	Eukaryotic peptide chain release factor GTP-binding subunit ERF3A	GSPT1	1026	Color2 [A=255, R=169, G=169, B=169]	1	4		13	13	8	26.1	26.1	16.2	55.755	0	74.249	1031700000	26	19.8961	19.8455	20.068	19.7675	20.0095	20.1303	19.7367	19.9389	19.7154	19.7013	19.6649	19.8909	19.7155	19.6008	19.7079	19.7616	0.849444	0.989428
	0.000759975	0.000981808	P15175;P32195;P49934;P49933;P32196;P32194;P49930;P49931;P49932;P80054;P51524;P51525	P15175;P32195;P49934;P49933;P32196;P32194;P49930;P49931;P49932;P80054;P51524;P51525			1027	Color2 [A=255, R=169, G=169, B=169]	1	4		2	2	2	38.5	38.5	38.5	10.85	0	3.9165	73242000	3	14.8282	13.8995	14.9779	16.4239	14.8586	14.7994	13.2018	12.9163	13.8529	13.6349	13.6121	14.363	14.9406	14.5747	14.7887	14.4413	0.998252	1.00068
	0.103275	0.0414505	P15311	P15311	Ezrin	EZR	1029	Color2 [A=255, R=169, G=169, B=169]	1	4		16	4	4	21.8	6.5	6.5	69.412	0	10.678	456540000	6	15.4069	15.4767	16.2664	15.3888	16.0456	16.145	15.5529	15.8222	15.6134	15.5722	15.3251	15.6869	15.5524	15.3064	15.4354	15.4683	0.788361	1.02915
	0.132239	-0.0610778	P15559-3;P15559-2;P15559	P15559-3;P15559-2;P15559	NAD(P)H dehydrogenase [quinone] 1	NQO1	1032	Color2 [A=255, R=169, G=169, B=169]	1	4		2	2	2	8.1	8.1	8.1	26.365	0.00049237	2.6651	105370000	3	16.6754	16.6088	17.3768	17.5391	17.2422	17.3517	16.5257	16.9381	16.8343	16.6084	16.6417	17.0899	16.6352	16.3703	16.8157	16.7292	0.737498	0.958548
	0.303714	-0.0660406	P15586-2;P15586	P15586-2;P15586	N-acetylglucosamine-6-sulfatase	GNS	1033	Color2 [A=255, R=169, G=169, B=169]	1	4		2	2	2	3.8	3.8	3.8	59.988	0	3.7911	274020000	6	16.0774	15.9486	16.3158	16.2226	16.1189	16.4452	15.8937	16.1887	16.3609	16.2791	16.3315	16.6118	16.366	16.1741	16.313	16.4354	0.49692	0.955256
	0.600654	0.284468	P15735-2;P15735	P15735-2;P15735	Phosphorylase b kinase gamma catalytic chain, liver/testis isoform	PHKG2	1035	Color2 [A=255, R=169, G=169, B=169]	1	4		4	4	4	14.7	14.7	14.7	43.157	0	6.1715	94911000	6	16.569	16.4131	16.728	16.1529	16.6331	16.6088	16.4998	16.4578	16.3641	15.4246	16.6931	17.2653	16.1088	15.9106	16.2643	15.3514	0.250811	1.21796
	0.317512	-0.0547321	P15880	P15880	40S ribosomal protein S2	RPS2	1036	Color2 [A=255, R=169, G=169, B=169]	1	4		9	9	9	30.4	30.4	30.4	31.324	0	29.263	7202600000	41	20.6677	20.6436	20.9266	20.6269	20.7856	21.023	20.5793	20.801	20.6313	20.608	20.5997	20.8791	20.5043	20.5281	20.6067	20.6294	0.48138	0.962773
	0.176958	0.0654022	P15882-2;P15882-3;P15882	P15882-2;P15882-3;P15882	N-chimaerin	CHN1	1037	Color2 [A=255, R=169, G=169, B=169]	1	4		4	4	4	16.2	16.2	16.2	38.196	0	21.952	130450000	6	15.9685	15.8254	15.9392	15.0566	16.232	16.176	15.6165	16.0391	15.7143	15.618	15.5127	15.8953	15.8135	15.5159	15.6494	15.7965	0.665337	1.04638
	0.203133	0.121628	P15924;P15924-3;P15924-2	P15924;P15924-3;P15924-2	Desmoplakin	DSP	1039	Color2 [A=255, R=169, G=169, B=169]	1	4		17	17	17	6.4	6.4	6.4	331.77	0	25.323	257640000	23	18.8768	18.7997	19.5963	18.6728	18.8702	19.1178	18.5211	18.6821	18.3212	18.5414	20.0768	19.0016	18.2695	18.4175	18.4104	18.7364	0.626422	1.08796
	0.0745568	0.0216691	P15927;P15927-2;P15927-3	P15927;P15927-2;P15927-3	Replication protein A 32 kDa subunit	RPA2	1040	Color2 [A=255, R=169, G=169, B=169]	1	4		3	3	3	15.6	15.6	15.6	29.247	0	8.486	220940000	5	16.0267	16.2078	16.2862	15.5736	16.2749	16.3363	16.1977	16.4619	16.1742	16.1985	16.1401	16.4055	16.116	15.9655	16.1202	16.0135	0.842254	1.01513
	0.0657643	-0.049227	P15982;P15983;P04440;P01911	P15982;P15983;P04440;P01911	HLA class II histocompatibility antigen, DP beta 1 chain;HLA class II histocompatibility antigen, DRB1-15 beta chain	HLA-DPB1;HLA-DRB1	1042	Color2 [A=255, R=169, G=169, B=169]	1	4		2	2	2	7.7	7.7	7.7	29.549	0.0004908	2.6397	23262000	4	13.6551	12.895	14.1217	14.0931	13.4122	13.8544	12.3567	13.0936	13.4246	13.7515	12.8748	13.6344	13.1466	12.5249	13.3114	12.8501	0.85948	0.966454
	0.074716	-0.0428503	P16070-18;P16070-12;P16070-14;P16070-13;P16070-11;P16070-10;P16070-16;P16070-8;P16070-17;P16070-6;P16070-4;P16070-3;P16070-7;P16070-5;P16070	P16070-18;P16070-12;P16070-14;P16070-13;P16070-11;P16070-10;P16070-16;P16070-8;P16070-17;P16070-6;P16070-4;P16070-3;P16070-7;P16070-5;P16070	CD44 antigen	CD44	1044	Color2 [A=255, R=169, G=169, B=169]	1	4		2	2	2	5.3	5.3	5.3	37.277	0	3.4802	1739500000	14	20.8141	20.5811	21.5312	21.3705	21.0029	21.4141	20.3256	20.6506	20.4566	20.3734	20.4679	20.9325	20.5886	20.2566	20.4822	20.4331	0.841946	0.970735
	0.349564	-0.368852	P16104;Q8IUE6;Q96QV6	P16104;Q8IUE6;Q96QV6	Histone H2AX;Histone H2A type 2-B;Histone H2A type 1-A	H2AFX;HIST2H2AB;HIST1H2AA	1045	Color2 [A=255, R=169, G=169, B=169]	1	4		5	2	2	52.4	21	21	15.144	0	17.477	1690200000	3	17.8386	17.6364	18.2313	17.5104	17.3688	17.6164	17.5128	17.804	18.5609	18.8586	18.924	21.1429	18.5238	18.5983	18.2998	19.0439	0.447132	0.774398
	0.41651	-0.0985191	P16152;P16152-2	P16152;P16152-2	Carbonyl reductase [NADPH] 1	CBR1	1046	Color2 [A=255, R=169, G=169, B=169]	1	4		6	6	2	29.2	29.2	9	30.375	0	33.667	1300900000	27	19.5622	19.6884	19.099	19.0236	19.0129	19.2277	19.1478	19.3995	19.0596	19.0494	19.1427	19.5074	19.1433	18.9989	19.0381	19.0988	0.383257	0.933991
	0.0250763	0.00651598	P16157-2;P16157-8;P16157-12;P16157-21;P16157;P16157-3;P16157-16;P16157-5;P16157-15;P16157-11;P16157-10;P16157-13;P16157-4;P16157-7;P16157-6;P16157-9;P16157-14	P16157-2;P16157-8;P16157-12;P16157-21;P16157;P16157-3;P16157-16;P16157-5;P16157-15;P16157-11;P16157-10;P16157-13;P16157-4;P16157-7;P16157-6;P16157-9;P16157-14	Ankyrin-1	ANK1	1047	Color2 [A=255, R=169, G=169, B=169]	1	4		19	17	17	15.9	14.8	14.8	166.48	0	91.953	781460000	33	19.7772	19.86	19.7614	19.5183	19.9314	19.5935	20.0273	20.2043	19.8238	19.7393	19.7823	20.1262	19.8721	19.7741	19.8452	19.9528	0.943895	1.00453
	0.0886041	-0.0343525	P16220-1;P16220-3;P16220;Q03060-23;Q03060-9;Q03060-24;Q03060-8;P18846-2;P18846	P16220-1;P16220-3;P16220;Q03060-23;Q03060-9;Q03060-24;Q03060-8;P18846-2;P18846	Cyclic AMP-responsive element-binding protein 1;Cyclic AMP-dependent transcription factor ATF-1	CREB1;ATF1	1048	Color2 [A=255, R=169, G=169, B=169]	1	4		4	4	2	21.4	21.4	16.7	36.688	0	30.781	494660000	14	18.2538	18.1372	18.4454	18.2076	18.3156	18.5389	18.1108	18.4318	18.0777	17.7166	17.8523	18.4877	17.8026	17.6858	17.9735	17.9009	0.815447	0.97647
	0.0425303	-0.0288476	P16234;P16234-3	P16234;P16234-3	Platelet-derived growth factor receptor alpha	PDGFRA	1049	Color2 [A=255, R=169, G=169, B=169]	1	4		3	3	3	2.1	2.1	2.1	122.67	0.00096432	2.4398	30583000	4	16.31	16.2472	16.2355	16.2857	15.753	16.464	15.3096	15.5378	15.6759	15.2822	15.1023	15.3842	15.3975	15.0391	15.7036	15.4779	0.906713	0.980203
	0.000435456	0.000118971	P16276;Q99798	P16276;Q99798	Aconitate hydratase, mitochondrial	ACO2	1050	Color2 [A=255, R=169, G=169, B=169]	1	4		36	36	36	46.2	46.2	46.2	85.76	0	306.44	53051000000	193	23.4081	23.4553	23.4696	22.9904	23.483	23.3561	23.3709	23.6398	23.5632	23.4817	23.6069	23.8479	23.4322	23.4454	23.5162	23.6326	0.998998	1.00008
	0.529583	-0.121913	P16278;P16278-3;P16278-2	P16278;P16278-3;P16278-2	Beta-galactosidase	GLB1	1051	Color2 [A=255, R=169, G=169, B=169]	1	4		2	2	2	3.2	3.2	3.2	76.074	0	3.8363	40013000	3	15.933	15.842	16.2412	16.2839	15.6121	16.2171	15.6333	15.7432	16.0987	15.93	15.8561	16.2994	16.2163	16.071	15.9611	16.1405	0.295405	0.918968
	0.400205	-0.113845	P16298;P16298-4;P16298-3;P16298-2	P16298;P16298-4;P16298-3;P16298-2	Serine/threonine-protein phosphatase 2B catalytic subunit beta isoform	PPP3CB	1053	Color2 [A=255, R=169, G=169, B=169]	1	4		8	4	4	16.4	9.2	9.2	59.024	0	16.082	76346000	5	13.2289	13.4843	13.5333	13.6011	13.5513	13.3566	13.4774	13.601	12.8533	13.0363	13.081	13.7191	13.376	13.0096	13.0542	13.2582	0.397919	0.924122
	0.0639748	-0.0254638	P16333;P16333-2	P16333;P16333-2	Cytoplasmic protein NCK1	NCK1	1054	Color2 [A=255, R=169, G=169, B=169]	1	4		5	5	4	14.3	14.3	12.2	42.864	0	13.542	81522000	6	16.603	16.6171	16.9365	16.9749	16.9557	16.8958	16.6049	16.9038	16.6571	16.3341	16.3799	16.8864	16.7981	16.2647	16.1099	16.372	0.863029	0.982505
	0.638527	-0.197043	P16389;P16389-2;Q09470;Q16322;P22001	P16389;P16389-2	Potassium voltage-gated channel subfamily A member 2	KCNA2	1055	Color2 [A=255, R=169, G=169, B=169]	1	4		3	3	3	11.6	11.6	11.6	56.716	0	38.974	30132000	3	14.0617	14.2634	13.6968	14.0861	14.1389	13.4648	14.2089	14.6773	14.3649	14.2647	13.92	14.5743	14.228	14.2539	14.0345	14.6456	0.229865	0.872337
	0.722272	-0.172247	P16401	P16401	Histone H1.5	HIST1H1B	1056	Color2 [A=255, R=169, G=169, B=169]	1	4		7	5	5	22.1	12.8	12.8	22.58	0	16.145	10291000000	23	20.2568	20.2797	20.8752	20.9904	20.6877	20.9012	20.3737	20.6991	20.6036	20.6805	20.4822	21.08	20.5106	20.5354	20.3525	20.354	0.189552	0.887459
	0.336062	-0.115845	P16499	P16499	Rod cGMP-specific 3,5-cyclic phosphodiesterase subunit alpha	PDE6A	1058	Color2 [A=255, R=169, G=169, B=169]	1	4		18	11	11	19.4	11.6	11.6	99.546	0	107.64	1897500000	26	20.2787	20.4097	19.6453	19.3578	19.9312	20.2519	20.1079	20.3811	19.9473	19.8829	20.1764	20.5952	20.0285	20.0389	20.1142	20.2388	0.461252	0.922841
	0.00911322	-0.00400782	P16520-2;P16520	P16520-2;P16520	Guanine nucleotide-binding protein G(I)/G(S)/G(T) subunit beta-3	GNB3	1059	Color2 [A=255, R=169, G=169, B=169]	1	4		8	7	6	39.4	36	35.7	32.633	0	39.406	8519600000	25	20.9311	21.087	20.9461	19.9649	20.9693	21.181	20.8245	21.3061	21.0603	20.9441	21.0735	21.1854	20.9059	20.9406	20.855	20.9887	0.979235	0.997226
	0.298821	-0.0702312	P16870-2;P16870	P16870-2;P16870	Carboxypeptidase E	CPE	1060	Color2 [A=255, R=169, G=169, B=169]	1	4		3	3	3	8.2	8.2	8.2	49.885	0	7.0684	166220000	6	17.2427	17.3502	17.7792	17.604	17.8504	18.0195	17.7437	17.9139	17.5553	17.5661	17.5938	17.8167	17.5747	17.5425	17.5544	17.6432	0.50255	0.952485
	0.0606303	-0.0237705	P16930-2;P16930	P16930-2;P16930	Fumarylacetoacetase	FAH	1061	Color2 [A=255, R=169, G=169, B=169]	1	4		2	2	2	6	6	6	38.614	0	4.5138	112660000	3	15.5956	15.256	15.3229	15.3589	15.1981	15.7629	15.2202	15.4194	15.7067	15.5545	15.4308	15.7235	14.9779	14.7879	15.6888	15.468	0.8697	0.983659
	0.792508	-0.441876	Q6DUB7;P16949;P16949-2	Q6DUB7;P16949;P16949-2	Stathmin	STMN1	1062	Color2 [A=255, R=169, G=169, B=169]	1	4		6	6	4	30.2	30.2	23.5	17.302	0	11.838	1209600000	22	19.233	19.5232	19.2782	19.8268	19.8068	19.4326	19.2859	19.6666	19.0047	19.231	18.7476	21.2358	19.417	19.02	18.4716	18.8438	0.161247	0.736177
	0.150867	-0.0529997	P17050	P17050	Alpha-N-acetylgalactosaminidase	NAGA	1066	Color2 [A=255, R=169, G=169, B=169]	1	4		2	2	2	5.6	5.6	5.6	46.564	0	6.7966	475090000	8	18.6497	18.3517	18.8183	18.7736	18.8413	19.219	18.1359	18.4221	18.4399	18.5984	18.3419	18.597	18.4832	18.283	18.7886	18.678	0.706534	0.96393
	0.878318	-0.278072	P17096;P17096-3	P17096;P17096-3	High mobility group protein HMG-I/HMG-Y	HMGA1	1068	Color2 [A=255, R=169, G=169, B=169]	1	4		5	5	3	41.1	41.1	23.4	11.676	0	52.365	3194600000	17	17.1466	17.2618	17.2795	17.6937	17.9296	17.9381	17.3297	17.8381	17.3901	17.6084	17.0426	18.2975	17.4908	17.2437	17.1461	17.0982	0.132337	0.824693
	0.680091	-0.181163	P17096-2	P17096-2	High mobility group protein HMG-I/HMG-Y	HMGA1	1069	Color2 [A=255, R=169, G=169, B=169]	1	4		4	2	2	34.4	14.6	14.6	10.679	0.0020747	2.0554	1047700000	2	14.3973	15.2306	14.2161	14.2574	14.2813	14.5816	14.2383	14.1382	14.2476	14.3786	14.0864	14.4742	14.3372	14.0042	14.1084	14.2972	0.208886	0.881992
	0.0413322	-0.0156701	P17152	P17152	Transmembrane protein 11, mitochondrial	TMEM11	1070	Color2 [A=255, R=169, G=169, B=169]	1	4		2	2	2	8.9	8.9	8.9	21.541	0.00096362	2.4387	350950000	6	18.2969	18.3446	18.3138	17.5676	18.3329	18.3558	18.1963	18.5472	18.5487	18.2291	18.143	18.7192	18.3383	18.2886	18.4285	18.6717	0.909218	0.989197
	0.1986	0.0751464	P17252	P17252	Protein kinase C alpha type	PRKCA	1071	Color2 [A=255, R=169, G=169, B=169]	1	4		17	17	10	33.5	33.5	19.6	76.749	0	102.99	3007500000	46	20.8901	20.93	20.9461	19.7711	20.856	20.9353	20.7843	20.9306	20.8811	20.8817	20.8926	21.1555	20.7727	20.7252	20.9315	21.0239	0.632995	1.05347
	0.136658	-0.0411705	P17301	P17301	Integrin alpha-2	ITGA2	1072	Color2 [A=255, R=169, G=169, B=169]	1	4		3	3	3	3	3	3	129.29	0	8.7639	67740000	9	15.9491	15.9572	15.6861	15.4657	15.6147	15.7642	15.9758	16.2619	16.0493	15.8254	15.922	16.1471	15.5228	15.5635	15.7442	15.8085	0.730033	0.971866
	0.658889	-0.123234	P17480;P17480-2	P17480;P17480-2	Nucleolar transcription factor 1	UBTF	1073	Color2 [A=255, R=169, G=169, B=169]	1	4		12	12	12	18.7	18.7	18.7	89.405	0	34.309	487740000	24	19.2646	19.3477	19.5926	19.5846	19.6016	19.706	19.3677	19.6613	19.2809	19.3403	19.3288	19.8451	19.3494	19.1318	19.2792	19.4339	0.219337	0.918127
	0.0534369	0.0173135	P17600;P17600-2	P17600;P17600-2	Synapsin-1	SYN1	1077	Color2 [A=255, R=169, G=169, B=169]	1	4		14	14	12	29.4	29.4	26	74.111	0	126.69	4312200000	57	21.334	21.4553	21.0903	20.776	21.1616	20.7311	21.2986	21.4816	21.2519	21.1895	21.2673	21.5352	21.0915	21.051	21.2231	21.3601	0.884226	1.01207
	0.00705591	0.00283957	P17655;P17655-2	P17655;P17655-2	Calpain-2 catalytic subunit	CAPN2	1078	Color2 [A=255, R=169, G=169, B=169]	1	4		10	10	4	14.1	14.1	6.9	79.994	0	23.286	1456500000	29	20.1457	19.8766	20.5642	20.12	20.3828	20.68	19.8337	19.9883	19.9073	19.9235	19.727	20.2104	20.0398	19.8275	20.0658	20.0172	0.983884	1.00197
	0.521078	-0.0979025	P17741	P17741			1080	Color2 [A=255, R=169, G=169, B=169]	1	4		8	7	2	38.1	32.4	13.3	24.133	0	32.142	1762500000	42	20.1875	20.0595	20.4434	20.4245	20.3327	20.6016	20.1228	20.3912	20.1607	20.075	20.0065	20.4681	20.1075	20.0778	20.0861	20.1326	0.301246	0.93439
	0.270442	-0.0343014	P17812;P17812-2	P17812;P17812-2	CTP synthase 1	CTPS1	1081	Color2 [A=255, R=169, G=169, B=169]	1	4		7	7	6	12.5	12.5	10.5	66.69	0	11.512	83138000	11	15.544	15.5261	15.6397	15.492	15.6122	15.6208	15.4468	15.7013	15.7021	15.5526	15.5719	15.8402	15.5626	15.5104	15.6622	15.7724	0.536485	0.976505
	0.0883028	-0.0191944	P17844;P17844-2	P17844;P17844-2	Probable ATP-dependent RNA helicase DDX5	DDX5	1082	Color2 [A=255, R=169, G=169, B=169]	1	4		27	20	20	50.2	37.8	37.8	69.147	0	51.047	2956600000	54	20.6158	20.5729	20.9295	20.5456	20.7175	20.9203	20.5722	20.8323	20.6585	20.6157	20.5983	20.9471	20.5621	20.4588	20.5946	20.5093	0.816013	0.986784
	0.137895	-0.0426025	P17858;P17858-2	P17858;P17858-2	ATP-dependent 6-phosphofructokinase, liver type	PFKL	1083	Color2 [A=255, R=169, G=169, B=169]	1	4		9	6	6	15.8	11.2	11.2	85.018	0	39.891	2629700000	24	18.8017	19.1222	18.6348	18.1617	18.4914	18.7297	18.683	18.9679	18.7307	18.4716	18.2897	18.4802	18.5922	18.6383	18.5974	18.5901	0.727955	0.970902
	0.173685	-0.0943599	P17931	P17931	Galectin-3	LGALS3	1084	Color2 [A=255, R=169, G=169, B=169]	1	4		3	3	3	14.4	14.4	14.4	26.152	0	7.7271	246410000	8	17.6321	17.2766	17.8349	18.1102	17.8689	18.3394	17.1862	17.3809	16.9443	16.9384	16.8656	17.269	17.4296	17.15	17.3823	17.4343	0.670371	0.936688
+	5.61063	5.53668	P17948-4;P17948-2;P17948-3;P17948	P17948-4;P17948-2;P17948-3;P17948	Vascular endothelial growth factor receptor 1	FLT1	1085	Color2 [A=255, R=0, G=0, B=0]	1	4	+	6	6	6	5.7	5.7	5.7	60.916	0	8.8076	3192200000	21	22.2117	17.8333	21.7907	17.4658	21.4814	17.5868	22.359	15.8565	20.5169	16.9856	21.8905	16.095	22.0122	11.7752	21.0932	15.464	2.45117e-06	46.4201
	0.487457	-0.0861785	P17980	P17980	26S protease regulatory subunit 6A	PSMC3	1086	Color2 [A=255, R=169, G=169, B=169]	1	4		18	18	18	51.7	51.7	51.7	49.203	0	55.79	4343200000	57	21.7027	21.7563	22.0297	21.9002	21.8479	22.1047	21.6933	21.907	21.7949	21.7286	21.7389	22.2034	21.769	21.6029	21.6431	21.7058	0.325494	0.942015
	0.675105	-0.0982487	P17987	P17987	T-complex protein 1 subunit alpha	TCP1	1087	Color2 [A=255, R=169, G=169, B=169]	1	4		20	20	20	52	52	52	60.343	0	123.21	14399000000	83	22.471	22.6163	22.7302	22.4308	22.6075	22.6945	22.4679	22.6844	22.5955	22.5841	22.5988	23.0831	22.5188	22.5374	22.4828	22.6279	0.211298	0.934166
	0.0120586	0.00492656	P18031	P18031	Tyrosine-protein phosphatase non-receptor type 1	PTPN1	1088	Color2 [A=255, R=169, G=169, B=169]	1	4		2	2	2	4.6	4.6	4.6	49.966	0	3.3456	25111000	2	15.7429	15.4009	15.8261	15.8781	15.8616	15.831	15.0994	15.4425	15.6474	15.3704	15.5027	15.8322	15.4643	15.0959	15.1868	15.4406	0.972616	1.00342
	0.829041	-0.248435	P18074-2;P18074	P18074-2;P18074	TFIIH basal transcription factor complex helicase XPD subunit	ERCC2	1089	Color2 [A=255, R=169, G=169, B=169]	1	4		2	2	2	10.9	10.9	10.9	46.274	0	10.777	51324000	4	13.4654	13.8241	14.17	14.2143	13.5242	14.4754	13.986	14.1159	13.9194	13.9178	14.1052	14.8941	14.1541	13.8469	13.9228	13.946	0.148238	0.841809
	0.393539	-0.126682	P18077	P18077	60S ribosomal protein L35a	RPL35A	1090	Color2 [A=255, R=169, G=169, B=169]	1	4		2	2	2	14.5	14.5	14.5	12.538	0.00072993	2.5551	1128300000	4	18.7847	18.749	18.5466	18.5831	18.1471	18.6882	18.3824	18.5063	18.4972	18.3586	18.773	19.3327	18.4152	18.0915	18.3559	18.6061	0.404074	0.915935
	0.0226648	-0.0109622	P18084	P18084	Integrin beta-5	ITGB5	1091	Color2 [A=255, R=169, G=169, B=169]	1	4		6	6	6	12	12	12	88.053	0	24.421	490790000	16	18.0829	18.3551	18.3341	17.2675	18.2015	18.558	18.1847	18.5781	18.4893	18.2443	18.2122	18.7096	18.1845	18.0138	18.3802	18.4307	0.949151	0.99243
	0.358444	-0.133404	P18085	P18085	ADP-ribosylation factor 4	ARF4	1092	Color2 [A=255, R=169, G=169, B=169]	1	4		6	2	2	41.1	12.2	12.2	20.511	0	4.8979	292530000	4	13.1229	13.3549	12.8392	12.3759	12.0011	12.8724	12.5192	12.795	12.8727	12.9699	12.8949	13.2795	12.9686	12.7576	13.0019	12.8825	0.438082	0.911678
	0.295843	-0.0637152	P18124	P18124	60S ribosomal protein L7	RPL7	1093	Color2 [A=255, R=169, G=169, B=169]	1	4		7	7	7	36.7	36.7	36.7	29.225	0	18.173	3998600000	21	19.6253	19.8084	20.1338	19.6202	19.8642	20.218	19.7262	20.0139	19.8394	19.7929	19.7312	20.0427	19.6466	19.6773	19.8039	19.707	0.506008	0.956797
	0.333803	-0.113282	P26234-2;P26234;P18206-2;P18206;P18206-3	P26234-2;P26234;P18206-2;P18206	Vinculin	VCL	1094	Color2 [A=255, R=169, G=169, B=169]	1	4		40	40	40	43.8	43.8	43.8	116.88	0	156.6	4661000000	99	21.5456	21.4807	21.8322	21.7578	21.7836	22.096	21.411	21.519	21.4583	21.3959	21.2687	22.1633	21.574	21.2369	21.1505	21.2807	0.463658	0.924483
	0.600638	-0.137816	P18433-6;P18433;P23469-3;P23469-2;P23469	P18433-6;P18433	Receptor-type tyrosine-protein phosphatase alpha	PTPRA	1095	Color2 [A=255, R=169, G=169, B=169]	1	4		5	5	5	7.3	7.3	7.3	89.702	0	8.0835	66014000	9	16.0252	16.0765	15.4993	15.3983	15.2738	15.6118	15.3216	15.6349	15.3919	15.4236	15.5584	15.7852	15.4052	15.4649	15.5459	15.7285	0.25082	0.908894
	0.110337	0.0352712	P18507;P18507-2;P18507-3	P18507;P18507-2;P18507-3	Gamma-aminobutyric acid receptor subunit gamma-2	GABRG2	1096	Color2 [A=255, R=169, G=169, B=169]	1	4		3	3	3	5.4	5.4	5.4	54.162	0.00096108	2.4286	93486000	6	16.2128	16.3351	15.8862	15.6391	15.7913	15.7495	16.2543	16.3415	16.1739	15.9662	16.2765	16.4526	16.0975	15.9375	16.1346	16.1235	0.775646	1.02475
	0.268831	-0.0756819	P18583-2;P18583-7;P18583;P18583-5;P18583-9;P18583-10;P18583-4;P18583-3;P18583-6;P18583-8	P18583-2;P18583-7;P18583;P18583-5;P18583-9;P18583-10;P18583-4;P18583-3;P18583-6	Protein SON	SON	1097	Color2 [A=255, R=169, G=169, B=169]	1	4		8	8	8	4.3	4.3	4.3	232.3	0	23.069	279460000	16	17.0182	16.9152	17.6503	17.5919	17.508	17.6219	17.2039	17.4996	17.2831	17.3629	17.2476	17.7094	17.2056	17.1052	17.316	17.232	0.538479	0.948893
	0.26716	-0.0715225	P18615-3;P18615;P18615-4	P18615-3;P18615;P18615-4	Negative elongation factor E	NELFE	1098	Color2 [A=255, R=169, G=169, B=169]	1	4		3	3	3	10.6	10.6	10.6	43.924	0	5.6785	61184000	5	16.1589	16.1363	16.7313	16.6226	16.5249	16.8988	16.4	16.5223	16.4013	16.4956	16.5884	16.7963	16.3109	16.2109	16.3332	16.3384	0.540555	0.951633
	0.666949	-0.170237	P18621-3;P18621;P18621-2	P18621-3;P18621;P18621-2	60S ribosomal protein L17	RPL17	1099	Color2 [A=255, R=169, G=169, B=169]	1	4		6	6	6	30.3	30.3	30.3	26.372	0	24.816	2702400000	27	19.921	19.9927	20.1989	20.287	20.1763	20.3024	19.8332	20.1332	19.7581	19.8805	19.7599	20.4788	19.8828	19.7206	19.5376	19.6346	0.215304	0.888697
	0.33328	-0.336832	P18648;CON__P15497;P02647	P18648			1100	Color2 [A=255, R=169, G=169, B=169]	1	4		19	19	19	57.7	57.7	57.7	30.325	0	91.183	3393200000	53	21.4965	20.9225	21.1449	21.8166	21.5665	21.3843	20.0612	20.4736	19.5608	20.441	19.4548	21.8858	20.9352	20.0922	19.4878	19.3864	0.464216	0.791778
	0.91219	-0.412748	P18650	P18650			1101	Color2 [A=255, R=169, G=169, B=169]	1	4		2	2	2	7.6	7.6	7.6	36.599	0	3.8559	10334000	3	13.2012	12.8955	13.0026	14.2031	13.1309	13.8039	13.0541	12.8174	12.4167	12.6141	11.9767	13.2186	12.4188	13.0705	12.8333	12.7131	0.122408	0.751191
	0.242757	-0.0849986	P18669;Q8N0Y7	P18669	Phosphoglycerate mutase 1	PGAM1	1102	Color2 [A=255, R=169, G=169, B=169]	1	4		17	17	12	63	63	45.3	28.804	0	170.22	44068000000	184	24.0589	24.3025	24.2207	23.5162	24.06	24.0846	24.2056	24.1794	23.9916	24.0056	23.9191	24.8283	23.9337	23.8582	23.6862	23.9811	0.571798	0.942785
	0.169524	-0.115282	P18754;P18754-2	P18754;P18754-2	Regulator of chromosome condensation	RCC1	1103	Color2 [A=255, R=169, G=169, B=169]	1	4		4	4	4	10.5	10.5	10.5	44.969	0	28.812	198610000	7	14.5456	14.5597	15.896	15.8443	15.9978	16.2423	15.7714	16.3995	15.9726	15.8911	16.0041	16.2591	15.9622	15.6933	15.9359	16.1184	0.676824	0.923202
	0.0653126	-0.0212505	P18887	P18887	DNA repair protein XRCC1	XRCC1	1104	Color2 [A=255, R=169, G=169, B=169]	1	4		3	3	3	4.6	4.6	4.6	69.476	0	5.8037	136840000	6	17.1783	17.1465	17.2877	16.888	17.2041	17.5449	17.0653	17.3864	17.1102	16.636	17.151	17.4889	17.008	17.0117	17.2944	17.3667	0.860374	0.985378
	0.0464349	-0.0188191	P19022-2;P19022;P55283-2;P55283	P19022-2;P19022	Cadherin-2	CDH2	1106	Color2 [A=255, R=169, G=169, B=169]	1	4		13	13	13	25.5	25.5	25.5	97.039	0	96.018	1790300000	31	19.1995	18.8463	19.5329	19.3666	19.2654	19.6431	19.0065	18.9938	18.835	18.8172	18.7491	19.258	18.9277	18.7264	18.9242	18.9394	0.898597	0.98704
	0.226894	0.104876	P19086	P19086	Guanine nucleotide-binding protein G(z) subunit alpha	GNAZ	1107	Color2 [A=255, R=169, G=169, B=169]	1	4		7	7	7	25.1	25.1	25.1	40.923	0	26.461	1687400000	22	20.3288	20.3887	20.2766	18.8783	20.0939	20.0994	20.3271	20.4276	20.2109	20.1665	20.3073	20.5978	19.9991	20.0859	20.2005	20.2609	0.59307	1.0754
	0.079535	-0.0240269	P19087	P19087	Guanine nucleotide-binding protein G(t) subunit alpha-2	GNAT2	1108	Color2 [A=255, R=169, G=169, B=169]	1	4		7	4	3	24	13	9.3	40.175	0	4.149	1403700000	6	20.0993	20.0798	20.0628	19.6268	20.0091	19.8575	19.6068	20.0688	20.037	20.1284	20.2636	20.494	19.993	19.9071	19.8609	19.9623	0.832655	0.983484
	0.0294908	-0.0354583	P19130	P19130			1109	Color2 [A=255, R=169, G=169, B=169]	1	4		2	2	2	12.7	12.7	12.7	21.044	0	7.3172	725210000	20	19.6489	18.901	19.4284	19.9303	18.929	19.5682	17.7822	18.1403	17.9712	18.3921	17.7616	19.5316	18.9478	17.4845	18.7348	17.5397	0.934349	0.975722
	0.316205	0.461085	P19133	P19133			1110	Color2 [A=255, R=169, G=169, B=169]	1	4		3	3	3	64.1	64.1	64.1	8.7839	0	9.7799	569720000	10	18.4784	17.1871	19.8518	18.2906	19.072	19.6512	16.7444	17.1462	16.7243	16.8098	16.2074	17.584	17.8704	15.6337	17.0623	16.0196	0.482831	1.37658
	0.00851379	0.00242329	P19174;P19174-2	P19174;P19174-2	1-phosphatidylinositol 4,5-bisphosphate phosphodiesterase gamma-1	PLCG1	1111	Color2 [A=255, R=169, G=169, B=169]	1	4		4	4	4	4.2	4.2	4.2	148.53	0	12.663	163470000	10	16.0849	16.1491	16.4399	16.1962	16.4593	16.6335	16.281	16.4986	16.6548	16.2721	16.0091	16.2994	16.2214	16.2775	16.2895	16.0942	0.980587	1.00168
	0.197153	-0.0354822	P19205;P13798	P19205			1112	Color2 [A=255, R=169, G=169, B=169]	1	4		14	14	14	29.9	29.9	29.9	81.243	0	132.38	891080000	33	18.9276	18.8228	19.0729	19.0112	19.0388	19.23	18.8443	18.9633	18.8506	18.7983	18.9205	19.1998	18.8374	18.7079	18.9679	19.0107	0.635107	0.975706
	0.330928	-0.0656307	P19338	P19338	Nucleolin	NCL	1113	Color2 [A=255, R=169, G=169, B=169]	1	4		13	13	13	16.5	16.5	16.5	76.613	0	78.649	19094000000	78	21.8043	21.7676	22.2753	22.1741	21.992	22.3143	21.9342	22.1287	21.9506	21.9388	21.9117	22.1935	21.8555	21.7732	21.9661	21.9246	0.466737	0.955528
	0.108228	-0.030719	P19367-4;P19367-2;P19367;P19367-3;P52790	P19367-4;P19367-2;P19367;P19367-3	Hexokinase-1	HK1	1114	Color2 [A=255, R=169, G=169, B=169]	1	4		24	24	16	26.9	26.9	19.1	101.08	0	109.03	56658000000	157	23.8226	23.9612	23.8026	23.1949	23.7936	23.9015	23.7408	24.0546	23.9413	23.8153	23.9112	24.1785	23.7306	23.771	23.8306	23.942	0.77942	0.978932
	0.346556	-0.0644011	P19387	P19387	DNA-directed RNA polymerase II subunit RPB3	POLR2C	1115	Color2 [A=255, R=169, G=169, B=169]	1	4		4	4	4	20	20	20	31.441	0	15.872	150470000	11	16.8629	16.9557	17.1488	17.0906	17.2463	17.3478	16.803	17.0659	16.9487	16.8944	17.0307	17.2778	16.9256	16.8076	16.9733	17.0147	0.45024	0.956342
	0.447309	-0.105292	P19388	P19388	DNA-directed RNA polymerases I, II, and III subunit RPABC1	POLR2E	1116	Color2 [A=255, R=169, G=169, B=169]	1	4		3	3	3	15.2	15.2	15.2	24.551	0	22.053	150610000	6	16.9907	16.8494	16.8813	16.8079	16.9421	16.929	16.8256	16.9903	17.0548	17.0756	16.798	17.6808	16.8329	16.7116	16.8081	16.9311	0.357019	0.929617
	0.0384513	-0.0210834	P19404	P19404	NADH dehydrogenase [ubiquinone] flavoprotein 2, mitochondrial	NDUFV2	1117	Color2 [A=255, R=169, G=169, B=169]	1	4		10	10	10	43.4	43.4	43.4	27.391	0	55.36	2988600000	31	19.6119	19.7935	19.9291	19.1038	19.9752	19.7091	19.8059	19.8892	19.8872	19.6854	19.9723	20.9325	19.6512	19.5395	19.4593	19.8078	0.915269	0.985492
	0.830269	-0.125291	P19447	P19447	TFIIH basal transcription factor complex helicase XPB subunit	ERCC3	1118	Color2 [A=255, R=169, G=169, B=169]	1	4		5	5	5	9	9	9	89.277	0	23.24	30562000	8	14.0754	14.1415	14.4023	14.1659	14.2544	14.39	13.958	14.6223	14.2403	14.2384	14.2885	14.5228	14.3425	14.2723	14.2968	14.5075	0.147819	0.916819
	0.0876041	-0.0822001	P19619;P04083	P19619			1120	Color2 [A=255, R=169, G=169, B=169]	1	4		12	12	12	37.3	37.3	37.3	38.759	0	70.441	2437200000	30	19.7374	19.3105	20.4195	20.2492	19.8896	20.6181	19.1759	19.2307	19.099	19.1742	18.4071	19.9634	19.4721	18.5029	18.8227	18.632	0.817327	0.944616
	0.115559	-0.103957	P19620;P07355;P07355-2;A6NMY6	P19620;P07355;P07355-2;A6NMY6	Annexin A2;Putative annexin A2-like protein	ANXA2;ANXA2P2	1121	Color2 [A=255, R=169, G=169, B=169]	1	4		23	23	23	61.4	61.4	61.4	38.422	0	151.51	7091200000	68	21.5795	21.2852	22.1592	22.2389	21.6076	22.3478	21.0831	20.8304	20.9492	21.117	20.402	21.852	21.2148	20.3579	20.5835	20.3814	0.766375	0.930477
	0.168497	0.0489613	P19623	P19623	Spermidine synthase	SRM	1122	Color2 [A=255, R=169, G=169, B=169]	1	4		3	3	3	10.3	10.3	10.3	33.824	0.003361	1.8657	62707000	3	14.6364	14.461	15.0356	14.8191	14.9929	14.9554	14.6032	14.9058	14.6486	14.4426	14.4026	14.6921	14.5707	14.481	14.5633	14.3047	0.678427	1.03452
	0.43171	-0.0913242	P48762;P19634;P19634-2	P48762;P19634	Sodium/hydrogen exchanger 1	SLC9A1	1123	Color2 [A=255, R=169, G=169, B=169]	1	4		3	3	3	5.1	5.1	5.1	90.986	0	8.0001	53018000	3	15.6082	15.7378	15.8093	15.6218	15.5995	15.5561	15.5835	15.7903	15.3716	15.249	15.294	15.8822	15.4317	15.3464	15.323	15.5678	0.370075	0.938661
	0.707204	-0.112643	P19784	P19784	Casein kinase II subunit alpha	CSNK2A2	1124	Color2 [A=255, R=169, G=169, B=169]	1	4		6	6	6	22.3	22.3	22.3	41.213	0	12.896	331730000	11	17.8463	18.1078	18.1327	18.1341	18.192	18.2019	18.0797	18.2498	18.0181	17.8734	17.9205	18.4548	17.9629	17.9766	17.8396	17.8945	0.196244	0.924892
	0.540429	-0.196769	P19838-2;P19838;P19838-3	P19838-2;P19838	Nuclear factor NF-kappa-B p105 subunit;Nuclear factor NF-kappa-B p50 subunit	NFKB1	1125	Color2 [A=255, R=169, G=169, B=169]	1	4		3	3	3	4.7	4.7	4.7	105.43	0	15.417	36766000	5	16.2147	16.5498	17.1928	17.1724	16.6313	17.2777	16.3204	16.3885	16.3039	16.3573	16.2969	16.7984	16.3372	16.2394	16.3703	16.4582	0.288118	0.872502
	0.320908	-0.141711	P20002;P05230;P05230-2	P20002;P05230;P05230-2	Fibroblast growth factor 1	FGF1	1126	Color2 [A=255, R=169, G=169, B=169]	1	4		4	4	3	27.6	27.6	18.4	17.103	0.00024826	2.722	274810000	8	16.7592	16.6928	17.3005	17.5525	17.1486	17.4588	16.467	16.6246	16.6504	16.6916	16.4132	16.9445	16.4698	16.3376	16.5152	16.5552	0.47763	0.906443
	0.192067	-0.0441196	P20042	P20042	Eukaryotic translation initiation factor 2 subunit 2	EIF2S2	1128	Color2 [A=255, R=169, G=169, B=169]	1	4		13	13	13	30	30	30	38.388	0	52.226	1028400000	23	19.2375	19.2479	19.4484	18.945	19.335	19.563	19.1783	19.3421	19.1309	19.1239	19.0952	19.5386	19.1415	19.0063	19.0477	19.2006	0.642589	0.969882
	0.222694	-0.0792875	P20073-2;P20073	P20073-2;P20073	Annexin A7	ANXA7	1129	Color2 [A=255, R=169, G=169, B=169]	1	4		4	4	4	8.8	8.8	8.8	50.315	0	7.2935	485820000	10	18.2519	18.2895	18.5057	18.2247	18.2823	18.5962	17.9634	18.0904	18.0469	17.9314	17.88	18.8084	18.1514	17.7679	17.9063	17.9138	0.598834	0.946525
	0.200097	-0.0584767	P20112;P09486	P20112;P09486	SPARC	SPARC	1130	Color2 [A=255, R=169, G=169, B=169]	1	4		8	8	8	33	33	33	34.239	0	45.267	841780000	17	17.8582	17.8993	18.3334	18.0277	18.1741	18.3721	17.6446	17.9393	17.6701	17.7761	17.5882	18.0096	17.809	17.7113	18.0206	17.8305	0.630816	0.960278
	0.0992506	0.0365818	P20192;P23743	P20192;P23743	Diacylglycerol kinase alpha	DGKA	1131	Color2 [A=255, R=169, G=169, B=169]	1	4		4	4	4	6.3	6.3	6.3	82.605	0	5.8904	32225000	6	13.6464	13.6459	13.6121	12.8798	13.6005	13.5533	13.2498	13.8457	13.3012	13.159	13.1024	13.4397	13.2036	13.0326	13.3185	13.1859	0.7957	1.02568
	0.098681	-0.0577425	P20290-2;P20290	P20290-2;P20290	Transcription factor BTF3	BTF3	1133	Color2 [A=255, R=169, G=169, B=169]	1	4		6	6	6	58	58	58	17.699	0	45.483	220550000	8	15.4319	15.5657	16.4091	16.1815	16.2052	16.3289	15.9778	16.2632	15.4807	15.6754	15.6761	16.2384	15.7107	15.3009	15.2987	15.0983	0.796744	0.960766
	0.217043	-0.0525653	P20303;P11166	P20303;P11166	Solute carrier family 2, facilitated glucose transporter member 1	SLC2A1	1134	Color2 [A=255, R=169, G=169, B=169]	1	4		6	6	6	12.4	12.4	12.4	54.035	0	17.684	21240000000	35	20.6278	20.7627	20.4962	20.5447	20.773	20.4807	20.8709	21.0576	20.8123	20.7022	20.9372	21.153	20.7945	20.9272	20.8734	20.9777	0.606676	0.96422
	0.214992	0.0586774	Q06AU3;P20336	Q06AU3;P20336	Ras-related protein Rab-3A	RAB3A	1136	Color2 [A=255, R=169, G=169, B=169]	1	4		7	7	5	42.3	42.3	30	24.97	0	118.76	21515000000	85	22.4249	22.4606	22.4009	21.6431	22.3483	22.3348	22.4753	22.6446	22.4193	22.3236	22.4474	22.6398	22.3939	22.3725	22.4412	22.4626	0.609548	1.04151
	0.120438	0.0382659	P20338	P20338	Ras-related protein Rab-4A	RAB4A	1137	Color2 [A=255, R=169, G=169, B=169]	1	4		5	5	4	29.4	29.4	22.9	24.389	0	16.131	251510000	14	17.2998	17.2814	18.004	17.6619	17.9489	17.7582	17.6428	18.0697	17.8624	17.5319	17.6859	17.9976	17.8265	17.5612	17.7911	17.8934	0.757814	1.02688
	0.315958	-0.0828938	Q06AU6;P20339-2;P20339	Q06AU6;P20339-2;P20339	Ras-related protein Rab-5A	RAB5A	1138	Color2 [A=255, R=169, G=169, B=169]	1	4		8	8	5	53.5	53.5	38.6	23.747	0	67.303	2908100000	34	19.5069	19.5115	19.3486	19.2194	19.0089	19.2485	19.2349	19.3282	19.2011	19.0549	19.1332	19.7525	19.0954	19.0164	18.9155	18.9763	0.483106	0.944162
	0.208384	-0.0384033	P20340-2;P20340-4;P20340;P20340-3	P20340-2;P20340-4;P20340	Ras-related protein Rab-6A	RAB6A	1139	Color2 [A=255, R=169, G=169, B=169]	1	4		9	5	4	48.6	28.4	17.8	23.548	0	58.817	840870000	15	19.1971	19.2106	19.4397	19.4589	19.555	19.4592	19.2448	19.4346	19.3822	19.2266	19.2339	19.5847	19.2074	19.1135	19.174	19.2532	0.618894	0.973732
	0.712377	-0.107719	P20585	P20585	DNA mismatch repair protein Msh3	MSH3	1142	Color2 [A=255, R=169, G=169, B=169]	1	4		8	8	8	8.3	8.3	8.3	127.41	0	10.783	127620000	14	17.1008	17.2103	17.0265	16.9512	16.7598	17.1532	16.7983	17.1119	16.689	16.8855	16.9815	17.2063	16.9809	16.7629	16.988	16.9052	0.19392	0.928054
	0.229392	-0.0512867	P20618	P20618	Proteasome subunit beta type-1	PSMB1	1143	Color2 [A=255, R=169, G=169, B=169]	1	4		7	7	7	42.3	42.3	42.3	26.489	0	67.518	2662400000	34	20.6216	20.4527	20.8344	20.799	20.7999	20.8805	20.6599	20.9337	20.4598	20.5397	20.4893	20.8397	20.5059	20.3173	20.6537	20.6721	0.589669	0.965075
	0.145853	-0.0635827	P20674	P20674	Cytochrome c oxidase subunit 5A, mitochondrial	COX5A	1145	Color2 [A=255, R=169, G=169, B=169]	1	4		3	3	3	16	16	16	16.762	0	8.5406	1818800000	10	18.9605	19.426	19.5139	19.3472	19.5576	19.3355	19.517	19.569	19.6788	19.1015	19.7662	20.2787	19.6188	19.4228	18.8524	19.4931	0.714738	0.956885
	0.678929	-0.102804	P20700	P20700	Lamin-B1	LMNB1	1146	Color2 [A=255, R=169, G=169, B=169]	1	4		31	31	31	48.3	48.3	48.3	66.408	0	267.88	23116000000	156	23.0999	23.172	23.1984	23.2544	23.2451	23.4713	23.0689	23.2859	23.0923	23.042	23.1039	23.4842	22.9482	22.8992	23.1439	23.114	0.209446	0.931221
	0.601452	-0.170632	P20735	P20735			1147	Color2 [A=255, R=169, G=169, B=169]	1	4		2	2	2	4.9	4.9	4.9	61.315	0	3.3743	16723000	3	14.0566	14.3067	14.8653	15.1725	14.9499	15.0523	14.4983	14.5676	14.7822	14.634	14.5549	14.9569	14.4221	14.7071	14.7125	14.8098	0.25035	0.888453
	0.718014	-0.149128	P20794-3;P20794;P20794-2	P20794-3;P20794;P20794-2	Serine/threonine-protein kinase MAK	MAK	1148	Color2 [A=255, R=169, G=169, B=169]	1	4		7	7	7	13.6	13.6	13.6	66.344	0	20.806	280440000	11	16.1752	16.2197	16.2601	16.5637	16.4806	16.5479	16.4191	16.6822	16.467	16.2764	16.4713	17.0226	16.2047	16.1795	16.2757	16.4548	0.191419	0.901796
	0.591416	-0.08933	P20839;P20839-3;P20839-7;P20839-5;P20839-6;P20839-2;P20839-4	P20839;P20839-3;P20839-7;P20839-5;P20839-6;P20839-2;P20839-4	Inosine-5-monophosphate dehydrogenase 1	IMPDH1	1149	Color2 [A=255, R=169, G=169, B=169]	1	4		16	16	16	41.4	41.4	41.4	55.405	0	224.7	13138000000	101	22.5454	22.7095	22.4244	22.1387	22.3724	22.5099	22.2872	22.5111	22.3811	22.3634	22.4289	22.7678	22.398	22.4623	22.5021	22.5915	0.256203	0.939959
	0.487993	-0.17226	P20908;P20908-2	P20908;P20908-2	Collagen alpha-1(V) chain	COL5A1	1150	Color2 [A=255, R=169, G=169, B=169]	1	4		2	2	2	1.3	1.3	1.3	183.56	0.00072957	2.5492	34896000	5	17.4857	17.2629	17.5007	17.3962	17.7381	17.7966	17.3218	17.6506	16.7018	17.9078	16.9571	17.5816	17.2673	17.2398	17.3134	16.8283	0.325093	0.887451
	0.296447	-0.0640283	P20936-2;P20936-4;P20936;P20936-3	P20936-2;P20936-4;P20936	Ras GTPase-activating protein 1	RASA1	1151	Color2 [A=255, R=169, G=169, B=169]	1	4		11	11	11	14.9	14.9	14.9	100.4	0	22.908	418370000	21	18.3924	18.4874	18.4957	18.0202	18.4189	18.6322	18.3491	18.5296	18.3047	18.3553	18.3246	18.8561	18.4393	18.2175	18.2832	18.4219	0.505305	0.956589
	0.840684	-0.136476	P21127;Q9UQ88-4;Q9UQ88;P21127-2;P21127-3;Q9UQ88-2;Q9UQ88-3;P21127-8;Q9UQ88-5;Q9UQ88-10;P21127-6;P21127-10;P21127-5;P21127-4;P21127-12;P21127-9;Q9UQ88-9	P21127;Q9UQ88-4;Q9UQ88;P21127-2;P21127-3;Q9UQ88-2;Q9UQ88-3;P21127-8;Q9UQ88-5;Q9UQ88-10;P21127-6;P21127-10;P21127-5;P21127-4;P21127-12;P21127-9;Q9UQ88-9	Cyclin-dependent kinase 11B;Cyclin-dependent kinase 11A	CDK11B;CDK11A	1154	Color2 [A=255, R=169, G=169, B=169]	1	4		5	5	5	5.8	5.8	5.8	92.619	0	5.6911	162040000	6	13.8701	14.2626	14.2921	14.463	14.4953	14.3562	14.1312	14.5116	14.3494	14.3844	14.3325	14.7048	14.3525	14.1791	14.3704	14.4236	0.144316	0.909739
	0.413925	0.268928	P79281;P21246	P79281;P21246	Pleiotrophin	PTN	1155	Color2 [A=255, R=169, G=169, B=169]	1	4		2	2	2	15.5	15.5	15.5	18.91	0	3.4721	77858000	4	15.6023	15.3531	16.3207	13.7847	15.9198	16.4476	15.3067	15.3572	15.2182	15.8431	15.1363	15.5002	15.6953	15.3079	15.8213	15.2754	0.385544	1.20491
	0.156688	-0.117831	P21266	P21266	Glutathione S-transferase Mu 3	GSTM3	1156	Color2 [A=255, R=169, G=169, B=169]	1	4		2	2	2	7.1	7.1	7.1	26.559	0.0033829	1.9081	177540000	5	17.9627	18.0192	18.2494	16.8485	18.2688	18.1764	17.5795	17.7726	17.1521	17.8153	17.6923	19.4882	18.0752	17.4716	17.6931	18.0239	0.697127	0.921572
	0.0918386	0.0321426	P21281;P15313	P21281	V-type proton ATPase subunit B, brain isoform	ATP6V1B2	1157	Color2 [A=255, R=169, G=169, B=169]	1	4		20	20	20	57.3	57.3	57.3	56.5	0	178.83	18297000000	104	21.7757	21.9347	21.8922	21.1758	21.7902	21.8203	21.9321	22.1592	22.1507	21.8275	21.9741	22.3083	22.0163	22.0574	22.1027	22.0937	0.809397	1.02253
	0.449101	-0.14596	P21283;Q8NEY4-2;Q8NEY4	P21283	V-type proton ATPase subunit C 1	ATP6V1C1	1158	Color2 [A=255, R=169, G=169, B=169]	1	4		13	13	13	38.2	38.2	38.2	43.941	0	134.27	4252100000	34	20.8517	21.0057	20.6235	20.5708	20.6909	20.5165	20.7278	20.8429	20.7079	20.6284	20.6963	21.66	20.6884	20.579	20.2062	20.557	0.355549	0.903778
	0.212664	0.144402	P21291	P21291	Cysteine and glycine-rich protein 1	CSRP1	1159	Color2 [A=255, R=169, G=169, B=169]	1	4		4	4	4	30.1	30.1	30.1	20.567	0	17.798	2669600000	16	19.0669	19.1351	19.3362	17.1294	19.1099	19.6828	19.3603	19.1354	19.0334	19.1605	18.8925	19.2431	19.0133	19.1677	19.2324	19.2358	0.612825	1.10527
	0.00141541	-0.0010004	P21333-2;P21333	P21333-2;P21333	Filamin-A	FLNA	1160	Color2 [A=255, R=169, G=169, B=169]	1	4		62	62	55	30.8	30.8	28.4	280.01	0	323.31	13688000000	199	22.9468	22.6063	23.3016	23.1594	22.9124	23.6301	22.1813	22.3749	22.399	22.4429	22.1313	22.5262	22.4932	21.9599	22.4651	22.139	0.996746	0.999307
	0.577296	-0.0743399	P21359-2;P21359-6;P21359;P21359-4;P21359-3;P21359-5	P21359-2;P21359-6;P21359	Neurofibromin;Neurofibromin truncated	NF1	1161	Color2 [A=255, R=169, G=169, B=169]	1	4		12	12	12	4.3	4.3	4.3	317.03	0	17.182	498770000	19	18.087	18.0402	18.2349	18.0352	18.1678	18.1826	18.0257	18.2548	18.1246	18.2191	18.0594	18.4465	17.9171	18.0267	18.2382	18.2443	0.264669	0.949777
	0.165763	0.044107	P21399	P21399	Cytoplasmic aconitate hydratase	ACO1	1162	Color2 [A=255, R=169, G=169, B=169]	1	4		10	10	10	11.9	11.9	11.9	98.398	0	75.058	878130000	19	18.9703	18.8532	19.1909	18.457	19.1656	19.2168	19.0405	19.1856	19.0412	18.9427	18.7409	19.2166	18.8696	18.8095	19.0263	19.0108	0.682711	1.03104
	0.0568543	-0.0152595	P21579	P21579	Synaptotagmin-1	SYT1	1163	Color2 [A=255, R=169, G=169, B=169]	1	4		19	19	13	45.5	45.5	33.4	47.573	0	125.02	20004000000	100	22.6681	22.7971	22.4279	22.1771	22.4984	22.2963	22.6037	22.8105	22.6517	22.6004	22.6854	22.9323	22.5366	22.5349	22.5989	22.6441	0.877295	0.989479
	0.125798	-0.0391891	P21589-2;P21589	P21589-2;P21589	5-nucleotidase	NT5E	1164	Color2 [A=255, R=169, G=169, B=169]	1	4		4	4	4	8.6	8.6	8.6	57.948	0	7.6106	152110000	6	16.852	16.5158	16.5203	16.0557	16.2343	16.8889	16.3929	16.6303	16.521	16.3312	16.5554	16.8667	16.3321	16.3207	16.3908	16.5028	0.748517	0.973202
	0.0591123	0.0484442	P21695-2;P21695	P21695-2;P21695	Glycerol-3-phosphate dehydrogenase [NAD(+)], cytoplasmic	GPD1	1165	Color2 [A=255, R=169, G=169, B=169]	1	4		3	3	3	8.3	8.3	8.3	35.139	0	4.4287	55216000	3	15.4622	15.2377	15.2106	14.3899	14.2609	15.0726	14.5996	14.5981	14.9828	14.8124	13.4029	14.0627	14.3892	13.9342	14.0975	13.9105	0.872746	1.03415
	0.440752	-0.104752	P21912;Q007T0	P21912;Q007T0	Succinate dehydrogenase [ubiquinone] iron-sulfur subunit, mitochondrial	SDHB	1167	Color2 [A=255, R=169, G=169, B=169]	1	4		6	6	6	21.4	21.4	21.4	31.629	0	13.456	2376900000	13	19.4184	19.7592	19.4103	19.2932	19.4582	19.2449	19.4623	19.5973	19.4423	19.35	19.4703	20.04	19.2464	19.2929	19.1236	19.2924	0.36245	0.929965
	0.0410566	-0.0279748	P21953;P21953-2	P21953	2-oxoisovalerate dehydrogenase subunit beta, mitochondrial	BCKDHB	1168	Color2 [A=255, R=169, G=169, B=169]	1	4		3	3	3	8.7	8.7	8.7	43.122	0	7.2115	86055000	5	12.3649	13.11	12.5138	10.982	12.6225	12.992	12.6717	12.7409	12.2155	12.4762	12.4531	12.548	12.3593	12.2185	12.1071	12.4641	0.909795	0.980796
	0.0542067	-0.0199459	P22033	P22033	Methylmalonyl-CoA mutase, mitochondrial	MUT	1169	Color2 [A=255, R=169, G=169, B=169]	1	4		10	10	3	15.7	15.7	5.3	83.134	0	27.807	723550000	13	18.4975	18.4857	18.5348	18.4696	18.5023	18.5318	18.3099	18.4215	18.816	18.756	18.9056	19.1646	18.3142	18.1951	18.3164	18.332	0.88266	0.98627
	0.16764	-0.0313799	P22059	P22059	Oxysterol-binding protein 1	OSBP	1170	Color2 [A=255, R=169, G=169, B=169]	1	4		9	9	8	12.8	12.8	11.4	89.42	0	32.788	694590000	21	19.7668	19.6552	20.0461	19.9108	20.0272	20.0834	19.7293	20.0352	19.9268	19.8318	19.8604	20.1902	19.8377	19.7509	19.9302	19.9179	0.679766	0.978484
	0.427804	-0.0962548	P22087	P22087	rRNA 2-O-methyltransferase fibrillarin	FBL	1171	Color2 [A=255, R=169, G=169, B=169]	1	4		12	12	11	38.9	38.9	35.5	33.784	0	40.842	2901400000	28	21.0638	20.9575	21.5336	21.396	21.3762	21.6602	21.212	21.527	21.3079	21.2737	21.3446	21.6747	21.0944	21.1166	21.3203	21.417	0.373419	0.935458
	0.00990138	-0.00405514	P22102;P22102-2	P22102	Trifunctional purine biosynthetic protein adenosine-3;Phosphoribosylamine--glycine ligase;Phosphoribosylformylglycinamidine cyclo-ligase;Phosphoribosylglycinamide formyltransferase	GART	1172	Color2 [A=255, R=169, G=169, B=169]	1	4		4	4	4	6.5	6.5	6.5	107.77	0	17.709	129410000	7	15.604	15.869	16.5565	15.9221	16.2776	16.4417	15.7585	15.8823	16.1127	16.0283	15.8004	16.1955	15.8339	15.6007	15.9524	15.9889	0.977459	0.997193
	0.243335	-0.0762618	P22234;P22234-2	P22234;P22234-2	Multifunctional protein ADE2;Phosphoribosylaminoimidazole-succinocarboxamide synthase;Phosphoribosylaminoimidazole carboxylase	PAICS	1173	Color2 [A=255, R=169, G=169, B=169]	1	4		11	11	11	24.5	24.5	24.5	47.079	0	39.578	888210000	25	20.1549	20.0175	20.4759	20.1954	20.2713	20.7161	19.874	20.1628	19.8982	19.9392	19.7975	20.3432	19.9701	19.7381	20.1114	20.051	0.571038	0.948512
	0.0613281	-0.0252682	P22303;P22303-3;P22303-4;P22303-2	P22303;P22303-3;P22303-4;P22303-2	Acetylcholinesterase	ACHE	1174	Color2 [A=255, R=169, G=169, B=169]	1	4		4	4	4	8.3	8.3	8.3	67.795	0	12.693	101410000	8	16.8624	16.8576	16.1585	16.0033	16.2153	15.8779	16.5057	16.77	16.4697	16.3878	16.4748	16.8036	16.3687	16.4227	16.3376	16.4719	0.868304	0.982638
	0.267985	-0.0968902	P22307-6;P22307-2;P22307-4;P22307-7;P22307-8;P22307	P22307-6;P22307-2;P22307-4;P22307-7;P22307-8;P22307	Non-specific lipid-transfer protein	SCP2	1175	Color2 [A=255, R=169, G=169, B=169]	1	4		3	3	3	19.3	19.3	19.3	15.079	0	5.7527	978790000	9	18.3069	18.4676	18.3551	18.3693	17.8962	18.1772	18.1317	18.0628	18.1541	18.0651	18.5224	19.0573	18.155	17.965	17.8226	17.9549	0.539529	0.935046
	0.581393	-0.0777009	P22314-2;P22314	P22314-2;P22314	Ubiquitin-like modifier-activating enzyme 1	UBA1	1176	Color2 [A=255, R=169, G=169, B=169]	1	4		29	29	29	35.4	35.4	35.4	113.8	0	323.31	19935000000	136	22.9137	22.9968	23.0794	22.9405	22.9732	23.1795	22.8591	23.0537	22.9315	22.9396	23.0165	23.354	22.8871	22.773	22.9557	23.0007	0.262184	0.947567
	0.235525	-0.0356479	P22570-4;P22570-6;P22570-5;P22570;P22570-2;P22570-7;P22570-3	P22570-4;P22570-6;P22570-5;P22570;P22570-2;P22570-7;P22570-3	NADPH:adrenodoxin oxidoreductase, mitochondrial	FDXR	1178	Color2 [A=255, R=169, G=169, B=169]	1	4		2	2	2	5.7	5.7	5.7	48.056	0.0011745	2.2381	103700000	4	17.8163	17.9048	18.02	17.7795	18.0184	18.0735	18.0082	18.176	17.9241	17.9125	17.9792	18.1413	17.9562	17.9327	18.1234	18.2107	0.5814	0.975594
	0.285689	-0.0677788	P22626;P22626-2	P22626;P22626-2	Heterogeneous nuclear ribonucleoproteins A2/B1	HNRNPA2B1	1180	Color2 [A=255, R=169, G=169, B=169]	1	4		19	19	19	55.5	55.5	55.5	37.429	0	232.08	75491000000	177	24.3153	24.2804	24.1553	23.7428	23.908	24.3363	23.9408	24.1941	24.0754	23.9368	23.9743	24.3329	23.7822	23.804	23.9621	24.0284	0.517978	0.954106
	0.217391	-0.0639741	P22670	P22670	MHC class II regulatory factor RFX1	RFX1	1181	Color2 [A=255, R=169, G=169, B=169]	1	4		3	3	3	4	4	4	104.76	0	6.0131	13241000	4	14.0742	14.2821	14.3645	14.1901	14.4355	14.5261	14.0412	14.3907	14.2654	14.2616	14.4158	14.4868	13.6664	13.8274	14.3577	14.1677	0.60619	0.956625
	0.332495	-0.206216	P22676	P22676	Calretinin	CALB2	1182	Color2 [A=255, R=169, G=169, B=169]	1	4		12	12	10	48	48	34.7	31.54	0	31.115	7598800000	43	20.5528	20.813	20.6758	20.675	20.7562	20.1238	21.0431	21.1047	20.5758	20.5806	20.6341	22.4972	20.6817	20.2986	20.1306	20.6069	0.465056	0.866808
	0.150989	-0.362002	P22695	P22695	Cytochrome b-c1 complex subunit 2, mitochondrial	UQCRC2	1184	Color2 [A=255, R=169, G=169, B=169]	1	4		3	3	3	10.4	10.4	10.4	48.442	0	27.951	2872900000	13	20.0313	20.0568	20.0339	19.859	20.2274	19.9599	20.1517	20.4536	14.1214	16.6208	20.1147	20.3724	20.9022	21.0034	21.0969	21.2497	0.706336	0.778084
	0.0788323	0.112008	P22914	P22914	Beta-crystallin S	CRYGS	1185	Color2 [A=255, R=169, G=169, B=169]	1	4		2	2	2	6.7	6.7	6.7	21.007	0	4.7724	1402300000	8	17.5471	16.9969	19.246	19.2015	18.131	18.732	16.0936	16.7281	16.8899	17.0584	16.3028	16.9177	17.5949	16.2898	17.3516	16.3364	0.834003	1.08073
	0.180881	-0.0494366	P23193;P23193-2	P23193;P23193-2	Transcription elongation factor A protein 1	TCEA1	1186	Color2 [A=255, R=169, G=169, B=169]	1	4		10	10	9	32.2	32.2	27.9	33.969	0	56.888	1211100000	23	19.5312	19.3594	19.8519	19.6228	19.885	20.03	19.7115	19.8926	19.7105	19.6582	19.7333	20.2456	19.5724	19.5779	19.6243	19.6291	0.659355	0.966314
	0.160252	-0.0339291	P23220	P23220			1187	Color2 [A=255, R=169, G=169, B=169]	1	4		34	34	6	29.9	29.9	3.9	134.71	0	317.25	8103600000	119	21.8645	21.9862	21.8235	21.4882	21.8679	21.7416	21.831	22.1391	21.9127	21.9166	21.9405	22.2183	21.8039	21.7826	21.9027	21.9456	0.69143	0.976757
	0.0807767	-0.0575515	P23229-4;P23229-2;P23229-5;P23229-3;P23229-9;P23229-6;P23229;P23229-7	P23229-4;P23229-2;P23229-5;P23229-3;P23229-9;P23229-6;P23229;P23229-7	Integrin alpha-6;Integrin alpha-6 heavy chain;Integrin alpha-6 light chain;Processed integrin alpha-6	ITGA6	1188	Color2 [A=255, R=169, G=169, B=169]	1	4		3	3	3	4.5	4.5	4.5	119.09	0	14.07	179490000	5	13.7018	13.3211	13.2523	13.367	13.3882	13.6503	13.3009	13.5209	12.5594	12.8473	12.8125	13.1711	12.4205	11.9474	12.4899	12.5607	0.830277	0.960894
	0.789277	-0.117519	P23246;P23246-2	P23246;P23246-2	Splicing factor, proline- and glutamine-rich	SFPQ	1189	Color2 [A=255, R=169, G=169, B=169]	1	4		17	17	17	33.9	33.9	33.9	76.149	0	105.65	21072000000	114	22.6164	23.064	22.6501	22.6703	22.7065	22.9073	22.6377	22.8064	22.6761	22.6941	22.6618	22.9725	22.5318	22.3956	22.6787	22.589	0.162451	0.921772
	0.118461	-0.0261848	P23258;Q9NRH3;P23257	P23258;Q9NRH3	Tubulin gamma-1 chain;Tubulin gamma-2 chain	TUBG1;TUBG2	1190	Color2 [A=255, R=169, G=169, B=169]	1	4		4	4	4	13.3	13.3	13.3	51.169	0	9.2633	256740000	9	18.1531	18.1625	18.4059	18.1476	18.3325	18.4827	18.1448	18.4989	18.249	18.1386	18.1754	18.4924	18.1265	17.9002	18.2165	18.1902	0.76127	0.982014
	0.434913	-0.0620918	P23284	P23284	Peptidyl-prolyl cis-trans isomerase B	PPIB	1191	Color2 [A=255, R=169, G=169, B=169]	1	4		9	9	9	38	38	38	23.742	0	20.211	8765900000	42	21.0676	21.0422	21.2221	21.0811	21.0889	21.3106	20.8418	21.0475	21.0195	21.0149	20.8682	21.157	20.8251	20.9409	21.1206	20.9563	0.367356	0.957874
	0.50449	-0.303494	P23297	P23297	Protein S100-A1	S100A1	1192	Color2 [A=255, R=169, G=169, B=169]	1	4		3	3	3	41.5	41.5	41.5	10.546	0	81.723	24734000000	19	21.1716	21.5297	21.8816	21.7633	21.9378	21.9057	21.5949	21.595	21.1769	21.0969	20.8226	23.1334	21.1379	20.7731	20.9587	21.3128	0.312975	0.810287
	0.590441	-0.10769	P23368;P23368-2	P23368;P23368-2	NAD-dependent malic enzyme, mitochondrial	ME2	1194	Color2 [A=255, R=169, G=169, B=169]	1	4		9	9	9	16.4	16.4	16.4	65.443	0	11.345	166130000	12	17.6106	17.6955	17.4462	17.2101	17.3736	17.3227	17.134	17.5801	17.4624	17.542	17.3114	17.79	17.3646	17.2149	17.381	17.59	0.256778	0.928073
	0.453043	-0.117494	P23378	P23378	Glycine dehydrogenase (decarboxylating), mitochondrial	GLDC	1195	Color2 [A=255, R=169, G=169, B=169]	1	4		8	8	8	12.6	12.6	12.6	112.73	0	46.525	391790000	17	18.254	18.4706	18.546	18.1745	18.2457	18.6424	17.9678	18.2852	18.0387	17.8691	18.0342	18.6197	18.0044	17.9492	18.1884	18.2085	0.352336	0.921788
	0.068122	0.0221097	P23381-2;P23381	P23381-2;P23381	Tryptophan--tRNA ligase, cytoplasmic;T1-TrpRS;T2-TrpRS	WARS	1196	Color2 [A=255, R=169, G=169, B=169]	1	4		5	5	5	16.7	16.7	16.7	48.851	0	44.795	628660000	19	18.478	18.4739	18.961	18.6498	18.8749	18.6778	18.3118	18.3963	18.6234	18.7027	18.1779	18.7433	18.4715	18.1764	18.4441	18.3455	0.854827	1.01544
	0.574676	-0.109053	Q0Z8U2;P23396;P23396-2	Q0Z8U2;P23396;P23396-2	40S ribosomal protein S3	RPS3	1197	Color2 [A=255, R=169, G=169, B=169]	1	4		14	14	14	63.4	63.4	63.4	26.688	0	74.151	9624800000	68	21.9574	21.9965	22.2007	22.0788	22.106	22.351	21.8814	22.1424	21.8181	21.9254	21.884	22.2567	21.7319	21.6914	21.8416	21.8513	0.266271	0.927196
	0.28177	0.0972607	P23434	P23434	Glycine cleavage system H protein, mitochondrial	GCSH	1199	Color2 [A=255, R=169, G=169, B=169]	1	4		2	2	2	17.3	17.3	17.3	18.884	0	53.055	1138900000	20	18.9179	18.8152	19.0413	17.7814	18.8603	18.8831	18.5177	18.8691	18.6798	18.6924	18.5372	18.9033	18.5711	18.5146	18.7978	18.6859	0.522673	1.06974
	0.236289	-0.0568101	P23458	P23458	Tyrosine-protein kinase JAK1	JAK1	1200	Color2 [A=255, R=169, G=169, B=169]	1	4		9	9	9	9.4	9.4	9.4	133.28	0	19.123	188740000	13	18.3691	18.336	18.7241	18.4294	18.5445	18.8073	18.189	18.5137	18.3045	18.2614	18.2261	18.6991	18.321	18.1498	18.3821	18.3183	0.580379	0.961387
	0.37621	-0.0658507	P23468-2;P23468;P23468-7;P23468-5;P23468-4;P23468-6;P23468-3	P23468-2;P23468;P23468-7;P23468-5;P23468-4;P23468-6;P23468-3	Receptor-type tyrosine-protein phosphatase delta	PTPRD	1201	Color2 [A=255, R=169, G=169, B=169]	1	4		21	21	13	17	17	10.5	212.13	0	137.38	492070000	40	18.223	18.3636	18.4378	18.1917	18.4228	18.5083	18.4151	18.671	18.4696	18.307	18.4316	18.785	18.3667	18.342	18.5121	18.6368	0.420523	0.955382
	0.373113	-0.0687423	P23471-3;P23471-2;P23471	P23471-3;P23471-2;P23471	Receptor-type tyrosine-protein phosphatase zeta	PTPRZ1	1202	Color2 [A=255, R=169, G=169, B=169]	1	4		6	6	6	4.6	4.6	4.6	162.66	0	37.334	552080000	20	18.5124	18.787	18.7537	18.399	18.7375	18.6005	18.7017	18.9382	18.495	18.5659	18.4142	18.7872	18.4742	18.3951	18.5898	18.7554	0.423533	0.953469
	0.130306	0.0941885	P23508;P23508-2	P23508;P23508-2	Colorectal mutant cancer protein	MCC	1203	Color2 [A=255, R=169, G=169, B=169]	1	4		3	3	3	3.6	3.6	3.6	93.026	0	3.5045	60656000	3	14.3286	13.1305	15.5174	15.2714	15.0408	15.1168	14.5008	14.8292	14.5328	14.4456	14.8746	15.2753	14.7104	14.7918	14.7171	14.6084	0.740788	1.06746
	0.197847	0.0985377	P23588-2;P23588	P23588-2;P23588	Eukaryotic translation initiation factor 4B	EIF4B	1206	Color2 [A=255, R=169, G=169, B=169]	1	4		3	3	3	7.7	7.7	7.7	64.805	0	11.04	360000000	11	17.6013	17.0487	18.6345	18.5237	18.5176	18.5538	18.1685	18.2627	18.1709	17.9585	18.2054	18.3649	18.1139	17.9421	18.1109	18.0804	0.634093	1.07069
	0.351603	-0.11108	P23634-5;P23634-4;P23634-3;P23634-2;P23634-7;P23634-6;P23634-8;P23634	P23634-5;P23634-4;P23634-3;P23634-2;P23634-7;P23634-6;P23634-8;P23634	Plasma membrane calcium-transporting ATPase 4	ATP2B4	1208	Color2 [A=255, R=169, G=169, B=169]	1	4		17	3	3	16	3.6	3.6	124.01	0	8.481	155990000	6	15.9789	15.9705	15.2845	15.3229	15.2382	15.4195	15.2003	15.4	15.5057	15.5546	15.1957	15.6012	15.1571	14.9865	15.1348	15.3286	0.445038	0.925895
	0.196445	-0.0506787	P23687;P48147	P23687;P48147	Prolyl endopeptidase	PREP	1209	Color2 [A=255, R=169, G=169, B=169]	1	4		28	28	28	49.7	49.7	49.7	80.769	0	222.27	8224700000	106	22.2859	22.3109	22.4752	22.007	22.426	22.8361	22.1454	22.3753	22.1869	22.0772	22.1692	22.483	22.1615	22.0935	22.2468	22.3193	0.636143	0.965482
	0.0631548	0.0395495	P23786	P23786	Carnitine O-palmitoyltransferase 2, mitochondrial	CPT2	1211	Color2 [A=255, R=169, G=169, B=169]	1	4		3	3	3	5.5	5.5	5.5	73.776	0	3.9419	345400000	7	16.0506	16.3478	16.6173	14.9008	16.4144	16.8321	16.0875	16.5194	16.3593	16.2951	16.4561	16.6784	15.9301	15.9979	16.3806	16.4078	0.86466	1.02779
	0.166352	0.0947042	P23919;P23919-2	P23919;P23919-2	Thymidylate kinase	DTYMK	1212	Color2 [A=255, R=169, G=169, B=169]	1	4		2	2	2	9.4	9.4	9.4	23.819	0	3.5993	99919000	4	16.663	16.77	16.5698	15.0453	16.5538	16.7037	16.6634	16.7093	16.6988	16.4773	16.6567	17.1523	16.622	16.4165	16.4301	16.8255	0.681785	1.06785
	0.673516	-0.11572	P23921;Q76RD8;P20503;P0DSV2;P0DSV1	P23921	Ribonucleoside-diphosphate reductase large subunit	RRM1	1213	Color2 [A=255, R=169, G=169, B=169]	1	4		3	3	3	4.2	4.2	4.2	90.069	0	8.1549	30330000	5	14.3127	14.7361	14.3587	14.1809	14.3401	14.6309	14.4915	14.5283	14.0895	14.3007	14.2988	14.6822	14.4252	14.2222	14.4983	14.4593	0.212073	0.922922
	0.399341	-0.105956	P23942	P23942	Peripherin-2	PRPH2	1214	Color2 [A=255, R=169, G=169, B=169]	1	4		6	6	6	15	15	15	39.186	0	5.8668	11825000000	21	20.8154	20.9486	20.9965	20.6061	20.634	21.1591	20.3601	20.6347	20.9964	20.9024	21.1173	21.3263	20.8558	21.0066	20.9738	21.0132	0.398712	0.929189
	0.23089	-0.0641379	P24534;P29412	P24534;P29412	Elongation factor 1-beta	EEF1B2	1215	Color2 [A=255, R=169, G=169, B=169]	1	4		6	6	6	29.3	29.3	29.3	24.763	0	49.148	3061100000	37	19.5874	19.743	19.9755	19.4964	20.005	20.0847	19.7906	19.9731	19.6443	19.6049	19.7924	20.3557	19.7232	19.6746	19.6053	19.7044	0.587638	0.956517
	0.651991	-0.108398	P24752;P24752-2	P24752	Acetyl-CoA acetyltransferase, mitochondrial	ACAT1	1218	Color2 [A=255, R=169, G=169, B=169]	1	4		5	5	5	12.9	12.9	12.9	45.199	0	12.851	1536900000	15	21.1895	21.1992	21.2947	21.3095	21.4474	21.5914	21.0697	21.3732	21.3766	21.3776	21.0961	21.49	21.0315	20.9689	21.2668	21.3296	0.222848	0.927617
	0.348698	-0.224063	P29269;P24844;P24844-2	P29269;P24844;P24844-2	Myosin regulatory light polypeptide 9	MYL9	1219	Color2 [A=255, R=169, G=169, B=169]	1	4		6	2	2	44.2	12.2	12.2	19.827	0.00073046	2.5598	55400000	4	14.6476	14.6178	14.8667	15.306	14.9122	14.7313	14.981	14.8026	13.6465	13.9843	14.0073	15.842	14.3057	13.7933	14.4586	14.5408	0.448025	0.856151
	0.230227	-0.0553615	P24928;P24928-2	P24928	DNA-directed RNA polymerase II subunit RPB1	POLR2A	1220	Color2 [A=255, R=169, G=169, B=169]	1	4		26	26	26	16.2	16.2	16.2	217.17	0	71.98	930500000	49	20.0403	19.8682	20.3152	20.2821	20.2703	20.4536	20.0198	20.296	20.1672	20.0273	20.2061	20.6592	20.1016	19.9686	20.217	20.2254	0.588537	0.962353
	0.645652	0.442677	P35626;P25098	P35626;P25098	Beta-adrenergic receptor kinase 2;Beta-adrenergic receptor kinase 1	ADRBK2;ADRBK1	1221	Color2 [A=255, R=169, G=169, B=169]	1	4		2	2	2	3.1	3.1	3.1	79.709	0.00073064	2.5611	20651000	3	15.252	15.3037	15.5359	12.4949	15.4338	15.2019	15.2106	15.3377	15.4393	15.2204	15.2098	15.4453	15.0866	14.7777	15.2866	15.1317	0.226125	1.35912
	0.0649536	0.034477	P46405;P25398	P46405;P25398	40S ribosomal protein S12	RPS12	1224	Color2 [A=255, R=169, G=169, B=169]	1	4		8	8	8	70.5	70.5	70.5	14.515	0	103.09	2010400000	27	19.8312	19.8914	20.2725	18.8771	20.0048	20.2932	19.8021	19.8611	19.8424	19.726	19.8245	20.6238	19.7613	19.6746	19.5801	19.6959	0.861086	1.02419
	0.119951	0.047328	P25685;P25685-2	P25685;P25685-2	DnaJ homolog subfamily B member 1	DNAJB1	1226	Color2 [A=255, R=169, G=169, B=169]	1	4		8	8	7	25	25	21.5	38.044	0	20.067	511320000	15	18.27	18.337	18.3443	17.3538	18.4721	18.6206	18.3906	18.6103	18.3322	18.3168	18.3619	18.5711	18.3993	18.2965	18.4974	18.5831	0.758664	1.03335
	0.473859	-0.081655	P25686-2;P25686	P25686-2;P25686	DnaJ homolog subfamily B member 2	DNAJB2	1227	Color2 [A=255, R=169, G=169, B=169]	1	4		4	3	3	12.6	9	9	30.568	0	9.3577	307100000	9	18.151	18.0319	18.1814	17.9707	18.0375	18.2709	17.965	18.269	18.0375	17.8604	17.8932	18.3709	17.8655	17.827	17.9525	18.136	0.335846	0.944973
	0.446859	-0.114222	P25786;P25786-2	P25786;P25786-2	Proteasome subunit alpha type-1	PSMA1	1229	Color2 [A=255, R=169, G=169, B=169]	1	4		9	9	9	42.2	42.2	42.2	29.555	0	75.72	2108200000	25	20.652	20.669	21.0257	20.9802	20.848	21.0081	20.5773	20.7177	20.7362	20.6525	20.6928	21.3534	20.5469	20.5324	20.4478	20.5272	0.357389	0.923881
	0.303764	-0.0856931	P25787	P25787	Proteasome subunit alpha type-2	PSMA2	1230	Color2 [A=255, R=169, G=169, B=169]	1	4		7	7	7	48.3	48.3	48.3	25.898	0	49.052	3048900000	22	19.5299	19.6995	20.1693	20.1011	19.9307	20.1704	19.8369	20.1612	19.8348	19.4269	19.7094	20.2273	19.972	19.6897	19.7924	19.9848	0.496862	0.942332
	0.361221	-0.0844567	P25788-2;P25788	P25788-2;P25788	Proteasome subunit alpha type-3	PSMA3	1231	Color2 [A=255, R=169, G=169, B=169]	1	4		8	8	8	34.3	34.3	34.3	27.647	0	76.972	1796700000	32	20.1427	20.3274	19.9565	19.816	19.8288	20.0193	19.7025	19.8786	19.7586	19.6672	19.734	20.1736	19.6809	19.5962	19.7513	19.7527	0.43529	0.94314
	0.268088	-0.068819	P25789;P25789-2	P25789;P25789-2	Proteasome subunit alpha type-4	PSMA4	1232	Color2 [A=255, R=169, G=169, B=169]	1	4		10	10	10	50.6	50.6	50.6	29.483	0	43.683	4270600000	36	20.9034	20.8343	21.0222	20.925	21.0118	20.9359	20.6481	20.9839	20.6917	20.6285	20.5329	21.1228	20.6011	20.4764	20.5079	20.5629	0.539401	0.953418
	0.293775	-0.101657	P26042;P26038	P26042;P26038	Moesin	MSN	1233	Color2 [A=255, R=169, G=169, B=169]	1	4		27	27	16	43.8	43.8	27.2	67.66	0	101.29	7900400000	89	22.1125	22.0277	22.494	22.5573	22.3119	22.6428	21.9071	22.1241	22.0055	22.0059	21.7502	22.3635	22.0081	21.664	21.8243	21.8416	0.508423	0.931962
	0.65086	-0.100102	P26196	P26196	Probable ATP-dependent RNA helicase DDX6	DDX6	1234	Color2 [A=255, R=169, G=169, B=169]	1	4		11	11	11	31.3	31.3	31.3	54.416	0	39.758	2560000000	34	20.8158	20.9179	20.9426	20.6968	20.8016	21.0552	20.7478	21.0564	20.7593	20.7025	20.7113	21.1919	20.6745	20.6434	20.7552	20.7447	0.223429	0.932967
	0.136451	-0.0322287	P26232-2;P26232;P26232-5;P26232-3;P26232-6;P26232-4	P26232-2;P26232;P26232-5;P26232-3;P26232-6;P26232-4	Catenin alpha-2	CTNNA2	1235	Color2 [A=255, R=169, G=169, B=169]	1	4		25	20	19	39.3	31.6	30.5	100.45	0	97.13	1486900000	47	20.2157	20.2087	20.4171	20.2265	20.438	20.134	20.3529	20.5666	20.4687	20.3023	20.3045	20.8551	20.3139	20.2394	20.2076	20.4438	0.730381	0.977908
	0.191124	-0.0527172	P26368-2;P26368	P26368-2;P26368	Splicing factor U2AF 65 kDa subunit	U2AF2	1236	Color2 [A=255, R=169, G=169, B=169]	1	4		6	6	6	23.6	23.6	23.6	53.12	0	92.056	2878100000	29	20.8232	20.706	20.7962	20.1966	20.6188	20.9004	20.3996	20.8324	20.4673	20.6508	20.7736	21.0449	20.4758	20.4216	20.6078	20.6314	0.643986	0.964119
	0.206462	-0.107156	P26373-2;P26373	P26373-2;P26373	60S ribosomal protein L13	RPL13	1237	Color2 [A=255, R=169, G=169, B=169]	1	4		3	3	3	17.7	17.7	17.7	18.845	0	4.448	534400000	5	18.2642	18.5601	18.4141	18.6291	18.7922	18.6453	18.4998	18.5118	17.7651	18.4912	17.9308	18.9361	18.717	18.0699	18.0075	17.4045	0.621639	0.928417
	0.147614	0.0395784	P26378-4;P26378-2;P26378-5;P26378-1;P26378-3;P26378	P26378-4;P26378-2;P26378-5;P26378-1;P26378-3;P26378	ELAV-like protein 4	ELAVL4	1238	Color2 [A=255, R=169, G=169, B=169]	1	4		10	10	2	31.1	31.1	9	40.405	0	29.997	1046400000	26	19.3493	19.5249	19.6139	19.1015	19.5871	19.2325	19.7087	19.8944	19.5659	19.423	19.678	19.8223	19.4487	19.4819	19.4938	19.6483	0.711847	1.02781
	0.26128	-0.0505962	P26440-2;P26440	P26440-2;P26440	Isovaleryl-CoA dehydrogenase, mitochondrial	IVD	1239	Color2 [A=255, R=169, G=169, B=169]	1	4		6	6	6	16.4	16.4	16.4	43.055	0	15.967	1117200000	19	20.0478	20.0062	19.7995	19.6066	19.7498	19.9843	19.7787	19.9891	19.7455	19.6584	19.638	19.9452	19.5835	19.6077	19.9252	19.8753	0.547924	0.965537
	0.0775876	0.0811139	P26583	P26583	High mobility group protein B2	HMGB2	1240	Color2 [A=255, R=169, G=169, B=169]	1	4		8	2	2	37.8	12.9	12.9	24.033	0	6.526	135590000	3	12.2867	11.8783	13.0896	12.9191	13.0058	13.4464	11.9161	11.4904	11.9162	11.9784	11.9419	12.2488	11.3185	11.2076	11.2581	10.915	0.836397	1.05783
	0.0405391	-0.016789	P26639;P26639-2	P26639;P26639-2	Threonine--tRNA ligase, cytoplasmic	TARS	1241	Color2 [A=255, R=169, G=169, B=169]	1	4		11	11	9	16.6	16.6	14.1	83.434	0	35.543	1498100000	35	19.8558	20.0421	19.8976	18.9521	19.9669	20.1019	19.7467	20.0364	19.7956	19.8046	19.8371	20.2454	19.6306	19.6624	19.7382	19.7578	0.91088	0.98843
	0.225834	-0.0715139	P26640;P26640-2	P26640	Valine--tRNA ligase	VARS	1242	Color2 [A=255, R=169, G=169, B=169]	1	4		14	14	14	14.5	14.5	14.5	140.47	0	40.811	920100000	26	18.4817	18.4399	18.5895	18.4127	18.6388	18.882	18.1667	18.4983	18.2294	18.2678	18.2397	18.5345	17.9743	17.8436	18.2628	18.2761	0.594519	0.951639
	0.0666566	0.0292234	P26885	P26885	Peptidyl-prolyl cis-trans isomerase FKBP2	FKBP2	1244	Color2 [A=255, R=169, G=169, B=169]	1	4		5	5	5	39.4	39.4	39.4	15.649	0	18.809	1594700000	21	18.9938	19.0971	19.1689	18.2027	19.3868	19.1362	18.8416	19.1872	18.9776	19.0559	19.1245	19.7451	19.1228	18.9272	18.9898	19.0206	0.857716	1.02046
	0.0965701	0.029269	P26992	P26992	Ciliary neurotrophic factor receptor subunit alpha	CNTFR	1245	Color2 [A=255, R=169, G=169, B=169]	1	4		2	2	2	8.1	8.1	8.1	40.633	0	23.704	95877000	5	15.9467	15.8166	15.9807	15.9227	15.777	16.0129	16.1942	15.9588	15.8142	15.5585	15.4121	15.8448	15.674	15.6621	16.2474	16.0357	0.800626	1.02049
	0.0174458	-0.00913644	P27105;P27105-2	P27105;P27105-2	Erythrocyte band 7 integral membrane protein	STOM	1246	Color2 [A=255, R=169, G=169, B=169]	1	4		4	4	4	21.2	21.2	21.2	31.73	0	39.671	123250000	12	18.2895	18.0124	18.6941	18.7981	18.6845	18.9853	17.9175	18.0241	18.2471	18.1521	17.7454	18.2492	18.3246	17.887	18.2679	18.1355	0.960626	0.993687
	0.393227	-0.144204	P27144	P27144	Adenylate kinase 4, mitochondrial	AK4	1247	Color2 [A=255, R=169, G=169, B=169]	1	4		3	3	3	15.7	15.7	15.7	25.268	0	5.1299	10237000	4	14.9971	14.5865	14.6887	15.0018	15.1318	15.293	15.0768	15.3871	15.2273	15.1206	15.2524	16.0915	15.3642	15.1291	14.935	15.2173	0.404365	0.904879
	0.309829	0.286031	P27338;P27338-2	P27338;P27338-2	Amine oxidase [flavin-containing] B	MAOB	1249	Color2 [A=255, R=169, G=169, B=169]	1	4		7	2	2	12.5	1.5	1.5	58.762	0.007689	1.5306	62926000	2	16.8199	16.9358	17.5208	14.2764	17.4133	17.5625	16.9049	17.2822	17.3174	17.3178	16.9463	17.6082	17.4524	17.3737	17.5444	17.2744	0.489972	1.21928
	0.196145	-0.1295	P27348	P27348	14-3-3 protein theta	YWHAQ	1250	Color2 [A=255, R=169, G=169, B=169]	1	4		13	11	11	50.6	43.3	43.3	27.764	0	182.43	4887500000	41	20.4183	20.5513	20.4679	19.7835	20.3932	20.405	20.3658	20.3206	20.0616	20.0835	20.1817	22.0505	20.4458	19.9081	19.7685	20.0363	0.636582	0.914148
	0.207793	-0.0612886	P27361;P27361-2;P27361-3	P27361;P27361-2;P27361-3	Mitogen-activated protein kinase 3	MAPK3	1251	Color2 [A=255, R=169, G=169, B=169]	1	4		9	7	7	26.6	20.3	20.3	43.135	0	27.826	653210000	12	18.247	18.2261	18.6752	18.6153	18.4015	18.6134	18.1942	18.1985	18.1553	18.1396	17.8827	18.5081	18.2332	18.0109	18.0684	18.036	0.619736	0.958408
	0.232554	-0.0544882	P27448-6;P27448-3;P27448-4;P27448;P27448-2;P27448-7;P27448-8;Q96L34-2;Q96L34	P27448-6;P27448-3;P27448-4;P27448;P27448-2;P27448-7;P27448-8	MAP/microtubule affinity-regulating kinase 3	MARK3	1252	Color2 [A=255, R=169, G=169, B=169]	1	4		13	13	2	19.6	19.6	4.2	79.875	0	36.321	445780000	29	18.852	18.9696	18.9979	18.5998	19.126	19.026	18.9894	19.293	18.9045	18.866	18.9381	19.3946	18.8765	18.7826	18.8356	19.0244	0.585391	0.962936
	0.38757	-0.187129	P27485;P02753	P27485;P02753	Retinol-binding protein 4;Plasma retinol-binding protein(1-182);Plasma retinol-binding protein(1-181);Plasma retinol-binding protein(1-179);Plasma retinol-binding protein(1-176)	RBP4	1253	Color2 [A=255, R=169, G=169, B=169]	1	4		4	4	4	24.4	24.4	24.4	23.067	0	10.895	62787000	5	14.996	14.5401	15.0315	15.2852	15.7975	15.834	14.5942	15.2434	14.3944	14.9143	14.5479	15.1	14.9701	14.6818	14.4739	14.7038	0.409666	0.878352
	0.266171	0.194817	P27554	P27554			1254	Color2 [A=255, R=169, G=169, B=169]	1	4		2	2	2	26.9	26.9	26.9	8.7495	0.00073206	2.5715	5152900000	9	20.4272	20.4513	20.6752	18.2356	20.6128	21.2105	20.3412	20.4897	20.3146	20.3324	20.3733	20.6668	20.4924	20.386	20.5503	20.4562	0.541788	1.14458
	0.0297399	0.0442088	P27594;P20591;P20591-2;P20592-2	P27594			1255	Color2 [A=255, R=169, G=169, B=169]	1	4		22	22	18	39.7	39.7	31.2	75.586	0	130.33	3686400000	47	20.858	20.1953	18.3835	18.131	18.5168	18.4124	19.9455	20.199	21.1999	21.278	19.6242	20.4143	20.3706	19.8239	19.1725	19.2634	0.933813	1.03112
	0.380971	0.271042	P27694	P27694	Replication protein A 70 kDa DNA-binding subunit;Replication protein A 70 kDa DNA-binding subunit, N-terminally processed	RPA1	1257	Color2 [A=255, R=169, G=169, B=169]	1	4		7	7	7	11.9	11.9	11.9	68.137	0	19.083	202730000	12	16.681	16.7068	17.0965	14.4223	17.2111	17.1826	16.6896	17.0359	16.7732	16.7424	16.8084	17.0711	16.7137	16.6227	16.8222	16.8435	0.415939	1.20668
	0.318609	-0.125803	P27695	P27695	DNA-(apurinic or apyrimidinic site) lyase;DNA-(apurinic or apyrimidinic site) lyase, mitochondrial	APEX1	1258	Color2 [A=255, R=169, G=169, B=169]	1	4		6	6	6	24.8	24.8	24.8	35.554	0	44.194	2621400000	19	20.2188	20.4627	20.0334	19.2436	20.1519	20.3764	19.8609	20.2556	19.8168	20.0365	19.8249	20.716	20.0693	19.8624	19.7873	19.8166	0.480165	0.916494
	0.183695	-0.0507178	P27708;P31327-2;P31327;P31327-3	P27708	CAD protein;Glutamine-dependent carbamoyl-phosphate synthase;Aspartate carbamoyltransferase;Dihydroorotase	CAD	1259	Color2 [A=255, R=169, G=169, B=169]	1	4		31	31	30	18	18	17.4	242.98	0	126.77	931990000	52	19.4448	19.4016	19.8876	19.7434	19.7652	19.9748	19.4004	19.6151	19.4911	19.4092	19.4473	19.881	19.415	19.2199	19.5218	19.5339	0.655095	0.965456
	0.00621816	0.00164866	P27816-6;P27816;P27816-5;P27816-4;P27816-2;P27816-7	P27816-6;P27816;P27816-5;P27816-4;P27816-2	Microtubule-associated protein 4	MAP4	1260	Color2 [A=255, R=169, G=169, B=169]	1	4		6	6	5	6.4	6.4	5.6	119.96	0	12.715	1365300000	15	21.0823	20.985	21.2853	21.052	21.0248	21.0452	20.7766	21.1802	20.9943	20.7866	20.9911	21.2158	20.8098	20.7224	20.8001	20.7638	0.985784	1.00114
	0.420819	0.160306	P27816-3	P27816-3	Microtubule-associated protein 4	MAP4	1261	Color2 [A=255, R=169, G=169, B=169]	1	4		3	2	2	4.6	3	3	58.556	0.000492	2.658	726950000	6	18.0261	17.9703	17.6799	16.6259	17.471	17.2541	17.5178	17.6757	17.5479	17.6197	18.0297	18.0672	17.7828	17.5656	17.6269	17.6212	0.379473	1.11752
	0.472941	-0.136565	P27824-2;P27824;P27824-3	P27824-2;P27824;P27824-3	Calnexin	CANX	1262	Color2 [A=255, R=169, G=169, B=169]	1	4		13	13	13	17.7	17.7	17.7	71.502	0	42.368	11961000000	55	20.6347	20.6545	21.3405	21.2007	21.2301	21.4428	20.9493	21.3109	20.8178	20.8709	20.9738	21.5264	20.9265	20.7829	20.8935	21.0697	0.336557	0.909683
	1.03011	-0.125937	P27986-5;P27986-3;P27986-2;P27986;P27986-4;Q92569-3;Q92569-2;Q92569;O00459	P27986-5;P27986-3;P27986-2;P27986;P27986-4	Phosphatidylinositol 3-kinase regulatory subunit alpha	PIK3R1	1263	Color2 [A=255, R=169, G=169, B=169]	1	4		3	3	3	11.1	11.1	11.1	42.838	0	11.495	71616000	5	15.6158	15.5689	15.681	15.8561	15.7652	15.908	15.5956	15.883	15.6593	15.5682	15.5021	15.8099	15.4261	15.4772	15.5435	15.7249	0.0933007	0.916409
	0.42434	-0.0769598	P28066;P28066-2	P28066;P28066-2	Proteasome subunit alpha type-5	PSMA5	1265	Color2 [A=255, R=169, G=169, B=169]	1	4		4	4	4	30.3	30.3	30.3	26.411	0	150.9	1316300000	36	20.1866	20.1801	20.2842	20.0443	20.2023	20.3818	19.933	20.1776	20.0169	20.0754	20.0029	20.3867	19.9542	19.8139	19.8999	20.0359	0.376409	0.948053
	0.456445	-0.108947	P28072	P28072	Proteasome subunit beta type-6	PSMB6	1267	Color2 [A=255, R=169, G=169, B=169]	1	4		3	3	3	18	18	18	25.357	0	23.883	1180400000	11	18.9676	19.0641	19.2969	19.3034	19.4981	19.5145	19.0859	19.6601	19.5104	19.4141	19.5465	19.7659	19.2824	19.3116	19.5586	19.5843	0.349587	0.927265
	0.224153	-0.0501735	P28074;P28074-3;P28074-2	P28074;P28074-3	Proteasome subunit beta type-5	PSMB5	1268	Color2 [A=255, R=169, G=169, B=169]	1	4		7	7	7	33.8	33.8	33.8	28.48	0	49.551	555400000	24	17.7199	17.7673	18.0851	17.7018	17.9293	18.1046	17.8141	18.0947	18.102	17.9624	17.9782	18.3789	17.9071	17.8862	18.1041	18.1453	0.596825	0.96582
	0.0936497	0.0239944	P28288;P28288-2;P28288-3	P28288;P28288-2	ATP-binding cassette sub-family D member 3	ABCD3	1270	Color2 [A=255, R=169, G=169, B=169]	1	4		5	5	5	8.5	8.5	8.5	75.475	0	10.256	289150000	10	18.4406	18.3724	18.522	18.0162	18.3386	18.2931	18.2126	18.5695	18.1996	18.2908	18.3782	18.6781	18.2602	17.9573	18.407	18.3895	0.806028	1.01677
	0.147228	-0.0348048	P28331-4;P28331;P28331-2;P28331-5;P28331-3	P28331-4;P28331;P28331-2;P28331-5;P28331-3	NADH-ubiquinone oxidoreductase 75 kDa subunit, mitochondrial	NDUFS1	1272	Color2 [A=255, R=169, G=169, B=169]	1	4		20	20	20	35.1	35.1	35.1	73.527	0	162.11	10617000000	77	21.8634	21.9862	22.0591	21.6568	22.0661	22.0033	22.0015	22.2031	22.1191	22.0105	22.2361	22.4526	21.9722	21.9796	21.9323	22.2362	0.71248	0.976164
	0.0250543	0.0219542	P28340	P28340	DNA polymerase delta catalytic subunit	POLD1	1273	Color2 [A=255, R=169, G=169, B=169]	1	4		3	3	3	3.8	3.8	3.8	123.63	0	5.6179	8234900	4	11.4056	11.3966	13.2638	13.2476	13.5636	12.9158	12.4329	13.0652	12.4593	12.2239	12.3569	12.6039	12.6125	12.4298	12.4346	12.4707	0.943943	1.01533
	0.311325	0.108127	P28370-2;P28370	P28370-2;P28370	Probable global transcription activator SNF2L1	SMARCA1	1274	Color2 [A=255, R=169, G=169, B=169]	1	4		11	3	3	11.4	3.7	3.7	121.14	0	6.6057	51907000	3	15.6837	15.0476	15.9807	15.6308	15.7574	16.0912	15.6924	15.7055	15.2342	15.3387	15.5122	15.8139	15.6584	15.0665	15.4321	15.3918	0.488287	1.07783
	0.242392	-0.0449126	P28482;P28482-2	P28482;P28482-2	Mitogen-activated protein kinase 1	MAPK1	1275	Color2 [A=255, R=169, G=169, B=169]	1	4		16	16	14	46.4	46.4	39.7	41.389	0	65.633	6359400000	62	21.8182	21.8403	21.8237	21.4963	21.7352	21.8533	21.5362	21.6809	21.6842	21.6385	21.4377	21.9411	21.5619	21.5071	21.5746	21.5735	0.572279	0.969349
	0.613114	-0.105376	P28491;P27797	P28491;P27797	Calreticulin	CALR	1276	Color2 [A=255, R=169, G=169, B=169]	1	4		19	19	19	58.5	58.5	58.5	48.287	0	90.901	20448000000	105	22.0417	22.1271	22.4736	22.2878	22.2842	22.5063	21.9486	22.3516	22.1047	22.0734	22.0023	22.3875	22.0448	21.9941	22.1942	22.2093	0.243717	0.929563
	0.337714	-0.114943	P28768	P28768			1278	Color2 [A=255, R=169, G=169, B=169]	1	4		6	6	4	21.5	21.5	16	15.638	0	16.911	5677200000	22	21.3745	21.5898	20.9056	20.6461	20.7219	20.7113	21.0238	21.1588	21.025	21.0955	21.1148	21.6427	20.7659	20.8674	20.8361	20.9755	0.459501	0.923419
	0.000651907	-0.000314593	P28827;P28827-2	P28827;P28827-2	Receptor-type tyrosine-protein phosphatase mu	PTPRM	1279	Color2 [A=255, R=169, G=169, B=169]	1	4		2	2	2	2.8	2.8	2.8	163.68	0.0033769	1.8985	51973000	4	15.081	15.241	15.5239	15.2942	15.5009	15.5971	15.1831	15.5379	15.8366	15.3179	15.2922	15.3944	15.6869	14.7265	14.9569	15.955	0.9985	0.999782
	0.52954	-0.0871499	P28839;P28838-2;P28838	P28839			1280	Color2 [A=255, R=169, G=169, B=169]	1	4		22	22	22	51.1	51.1	51.1	56.046	0	82.299	4473100000	60	21.2375	21.1014	21.4758	21.3451	21.368	21.6891	21.1444	21.4324	21.2572	21.2819	21.1675	21.5709	21.2274	21.1561	21.3523	21.3503	0.295434	0.941381
	0.547525	0.429619	P28845	P28845	Corticosteroid 11-beta-dehydrogenase isozyme 1	HSD11B1	1281	Color2 [A=255, R=169, G=169, B=169]	1	4		2	2	2	6.8	6.8	6.8	32.401	0	5.0174	913550000	3	17.089	16.6298	16.7996	14.1782	16.9465	17.0965	15.4799	15.6223	16.1891	15.9792	15.4454	16.2724	15.9055	15.5163	16.3637	15.4871	0.283449	1.34688
	0.641442	-0.0861833	P29144	P29144	Tripeptidyl-peptidase 2	TPP2	1283	Color2 [A=255, R=169, G=169, B=169]	1	4		18	18	18	19.1	19.1	19.1	138.35	0	70.617	425230000	27	18.7077	18.7351	18.725	18.5878	18.7792	18.9586	18.6659	18.9087	18.6891	18.6106	18.7594	19.0945	18.6549	18.6267	18.6042	18.7528	0.228328	0.942012
	0.0283296	-0.00965142	P29317;P29317-2	P29317	Ephrin type-A receptor 2	EPHA2	1284	Color2 [A=255, R=169, G=169, B=169]	1	4		5	4	4	6.9	5.7	5.7	108.27	0	23.082	45952000	6	15.5355	15.523	15.6948	15.4281	15.5915	15.425	15.5944	16.0123	15.5477	15.2268	14.9471	15.5745	15.4436	15.2404	15.3871	15.3888	0.936851	0.993332
	0.055493	0.0220883	P29323-2;P29323-3;P29323;P54762-5;P54762;Q15375-2;Q15375-4;Q15375;Q9UF33-2;Q9UF33-3;P54764-2;P54764;Q9UF33	P29323-2;P29323-3;P29323	Ephrin type-B receptor 2	EPHB2	1285	Color2 [A=255, R=169, G=169, B=169]	1	4		18	18	17	23.9	23.9	22.8	109.87	0	79.304	980210000	45	19.7883	19.7554	19.9478	18.8657	19.8671	20.054	19.6676	20.0375	19.6918	19.6376	19.599	20.0185	19.6672	19.5945	19.7115	19.8003	0.880049	1.01543
	0.091594	-0.0689676	P29350;P29350-3;P29350-4;P29350-2	P29350;P29350-3;P29350-4;P29350-2	Tyrosine-protein phosphatase non-receptor type 6	PTPN6	1286	Color2 [A=255, R=169, G=169, B=169]	1	4		3	3	3	5.4	5.4	5.4	67.56	0	5.2764	42196000	5	17.547	17.0687	17.9527	17.9594	17.1863	17.8611	16.9109	17.0511	16.6425	16.8566	16.0704	16.9126	17.0469	16.3764	16.8124	16.6349	0.809853	0.95332
	0.185967	0.0846331	P29353-5;P29353-3;P29353-2;P29353-7;P29353;P29353-6	P29353-5;P29353-3;P29353-2;P29353-7;P29353;P29353-6	SHC-transforming protein 1	SHC1	1287	Color2 [A=255, R=169, G=169, B=169]	1	4		2	2	2	9.8	9.8	9.8	40.414	0	3.066	12925000	2	14.0719	13.6914	14.2154	14.1806	14.3163	14.4619	13.793	14.0675	14.4128	13.8139	14.1299	14.7404	13.9316	13.6144	14.84	14.4639	0.651678	1.06042
	1.05914	-0.20898	P29374-3;P29374-2;P29374	P29374-3;P29374-2;P29374	AT-rich interactive domain-containing protein 4A	ARID4A	1289	Color2 [A=255, R=169, G=169, B=169]	1	4		3	3	3	2.7	2.7	2.7	134.95	0	3.0245	28797000	3	14.6352	14.7896	14.6413	14.6575	14.6623	14.9274	14.7792	14.6149	14.0839	14.5243	14.5511	15.1222	14.2477	14.4544	14.4563	14.6385	0.0872682	0.865149
	0.160021	-0.0329404	P29401;P29401-2	P29401;P29401-2	Transketolase	TKT	1290	Color2 [A=255, R=169, G=169, B=169]	1	4		12	12	10	20.9	20.9	18.3	67.877	0	70.183	17399000000	55	21.6798	21.6283	21.8548	21.6171	21.7101	21.9485	21.4869	21.6839	21.563	21.4914	21.5388	21.7698	21.4023	21.3404	21.5637	21.5835	0.691797	0.977426
	1.01052	0.65502	P29508-2;P48594;P29508	P29508-2;P48594;P29508	Serpin B3;Serpin B4	SERPINB3;SERPINB4	1291	Color2 [A=255, R=169, G=169, B=169]	1	4		2	2	2	5.6	5.6	5.6	38.549	0	3.4128	36611000	2	13.4865	12.6865	15.2272	12.4963	12.9008	13.158	13.2627	12.0591	12.6683	12.3011	14.3134	13.5275	12.8778	13.1943	12.5945	12.6681	0.0976057	1.57464
	0.295002	-0.100201	P29692-2;P29692-3;P29692;P29692-4	P29692-2;P29692-3;P29692	Elongation factor 1-delta	EEF1D	1293	Color2 [A=255, R=169, G=169, B=169]	1	4		4	4	4	9.6	9.6	9.6	71.407	0	32.136	522090000	17	16.6512	17.0025	16.8241	16.1213	16.8412	17.2126	16.7041	16.9164	16.7139	16.6887	16.8367	17.3633	16.6873	16.585	16.4472	16.6177	0.506989	0.932903
	0.070701	0.0721147	P29700	P29700			1294	Color2 [A=255, R=169, G=169, B=169]	1	4		5	5	5	21.8	21.8	21.8	38.424	0	83.781	3111000000	26	21.628	20.7016	21.3101	20.2636	21.7726	22.3348	20.4134	20.9108	20.0202	20.9255	19.6226	20.1468	21.1148	20.2061	20.5396	20.3551	0.849765	1.05126
	0.186312	0.0501153	P29762	P29762	Cellular retinoic acid-binding protein 1	CRABP1	1295	Color2 [A=255, R=169, G=169, B=169]	1	4		11	11	10	78.1	78.1	73	15.565	0	65.224	18551000000	57	22.2055	22.1694	22.2092	21.632	22.1857	22.0718	22.2669	22.4378	22.3605	22.1749	22.3117	22.5297	22.3555	22.4915	22.1048	22.0917	0.651161	1.03535
	0.110744	0.0404849	P29804	P29804			1296	Color2 [A=255, R=169, G=169, B=169]	1	4		12	12	4	41.4	41.4	14.9	43.121	0	103.23	4435400000	45	19.9202	20.0397	19.6979	18.9016	19.6784	19.6157	19.7233	19.8803	19.7788	19.7175	19.8369	20.1553	19.7362	19.5917	19.7104	19.8564	0.774919	1.02846
	0.548574	-0.118007	P29966	P29966	Myristoylated alanine-rich C-kinase substrate	MARCKS	1297	Color2 [A=255, R=169, G=169, B=169]	1	4		4	4	4	16.6	16.6	16.6	31.554	0	19.055	1860800000	12	16.9939	16.9867	16.8185	16.6477	16.4195	16.823	16.5892	16.7101	16.4255	16.56	16.5111	16.9896	16.5969	16.3273	16.4955	16.7498	0.282765	0.92146
	0.40876	-0.088558	P29973;P29973-2;Q16281-2;Q16281;Q16281-3	P29973;P29973-2	cGMP-gated cation channel alpha-1	CNGA1	1298	Color2 [A=255, R=169, G=169, B=169]	1	4		10	10	9	16.1	16.1	14.6	79.585	0	24.835	1078600000	29	20.3051	20.44	20.3133	19.8777	20.1722	20.2542	20.15	20.5882	20.1363	20.024	20.0793	20.5698	20.106	20.0152	20.0846	20.2862	0.390157	0.940462
	0.0749604	-0.013777	P30038-2;P30038-3;P30038	P30038-2;P30038-3;P30038	Delta-1-pyrroline-5-carboxylate dehydrogenase, mitochondrial	ALDH4A1	1299	Color2 [A=255, R=169, G=169, B=169]	1	4		4	4	4	9.3	9.3	9.3	55.117	0	23.259	311420000	9	15.5143	15.5896	15.8618	15.691	15.7219	15.8614	15.5669	15.696	15.6177	15.4032	15.549	15.8228	15.6667	15.5073	15.688	15.7252	0.841472	0.990496
	0.416739	-0.156542	P30040	P30040	Endoplasmic reticulum resident protein 29	ERP29	1300	Color2 [A=255, R=169, G=169, B=169]	1	4		7	7	7	30.7	30.7	30.7	28.993	0	48.819	1685100000	28	20.4138	20.6626	20.2354	20.1262	20.1494	20.2456	20.2241	20.277	20.3506	20.2871	20.531	21.4766	20.345	20.1451	19.9218	20.2033	0.383055	0.897173
	0.253729	-0.0757656	P30043	P30043	Flavin reductase (NADPH)	BLVRB	1301	Color2 [A=255, R=169, G=169, B=169]	1	4		3	3	3	22.3	22.3	22.3	22.119	0	35.566	382740000	19	17.353	17.2608	17.5156	17.7356	17.4707	17.4718	17.0695	17.3952	17.0093	17.1119	16.9517	17.3852	17.1092	16.8496	17.1188	16.994	0.557534	0.948838
	0.341859	-0.11939	P30044-2;P30044;P30044-3;P30044-4	P30044-2;P30044;P30044-3	Peroxiredoxin-5, mitochondrial	PRDX5	1302	Color2 [A=255, R=169, G=169, B=169]	1	4		6	6	6	41.4	41.4	41.4	17.031	0	33.909	3927100000	21	19.6358	19.9625	19.8085	19.5158	19.8689	19.8757	19.678	19.6848	19.7448	19.6949	19.7117	20.8037	19.7441	19.546	19.4924	19.5561	0.455136	0.920577
	0.0998905	-0.0250576	P30048-2;P30048	P30048-2;P30048	Thioredoxin-dependent peroxide reductase, mitochondrial	PRDX3	1303	Color2 [A=255, R=169, G=169, B=169]	1	4		3	3	3	13.9	13.9	13.9	25.838	0	7.6878	1106800000	18	19.1104	19.324	19.3629	19.0729	19.5484	19.3973	19.1805	19.3694	19.1972	19.2214	19.439	19.6935	19.1234	19.0482	19.135	19.1706	0.794529	0.982781
	0.103309	-0.0377419	P30050;P30050-2	P30050;P30050-2	60S ribosomal protein L12	RPL12	1305	Color2 [A=255, R=169, G=169, B=169]	1	4		7	7	7	58.8	58.8	58.8	17.818	0	40.802	2409100000	29	20.1616	20.2954	20.3907	19.4902	20.2228	20.4719	20.0772	20.253	20.1726	20.2155	20.2328	20.794	20.2035	20.0885	19.9676	20.1223	0.7883	0.974179
	0.230888	-0.0522702	P30084	P30084	Enoyl-CoA hydratase, mitochondrial	ECHS1	1306	Color2 [A=255, R=169, G=169, B=169]	1	4		3	3	3	6.6	6.6	6.6	31.387	0	4.5536	2671200000	13	19.3131	19.3106	19.3042	19.197	19.431	19.5729	19.0346	19.1762	19.4477	19.4273	19.5091	19.7492	19.3199	19.3179	19.1201	19.1467	0.587641	0.964418
	0.486193	-0.077657	P30086	P30086	Phosphatidylethanolamine-binding protein 1;Hippocampal cholinergic neurostimulating peptide	PEBP1	1307	Color2 [A=255, R=169, G=169, B=169]	1	4		6	6	6	33.2	33.2	33.2	21.057	0	63.511	48042000000	55	22.7754	22.814	22.9481	22.7396	22.894	22.8269	22.7849	23.1261	22.7661	22.7404	22.6563	23.1983	22.7882	22.6309	22.7593	22.9174	0.326443	0.947595
	0.528755	-0.114187	P30101	P30101	Protein disulfide-isomerase A3	PDIA3	1308	Color2 [A=255, R=169, G=169, B=169]	1	4		18	18	18	38.8	38.8	38.8	56.782	0	112.49	19444000000	113	22.3325	22.2883	22.824	22.819	22.6769	22.9195	22.3213	22.6895	22.4565	22.5361	22.4054	22.8095	22.3879	22.3205	22.5282	22.4638	0.295968	0.923903
	0.839801	-0.162936	P54613;P30154-4;P30154;P30154-2;P30154-3;P30154-5	P54613;P30154-4;P30154;P30154-2;P30154-3;P30154-5	Serine/threonine-protein phosphatase 2A 65 kDa regulatory subunit A beta isoform	PPP2R1B	1309	Color2 [A=255, R=169, G=169, B=169]	1	4		6	3	3	12.3	5.1	5.1	66.213	0	2.9237	61442000	5	16.6354	16.7866	16.8185	16.7541	16.7035	16.7325	16.3869	16.4569	16.6006	16.6202	16.4542	17.2839	16.6177	16.7075	16.3475	16.5261	0.14461	0.893205
	0.230712	-0.0569019	P30419-2;P30419;O60551	P30419-2;P30419	Glycylpeptide N-tetradecanoyltransferase 1	NMT1	1312	Color2 [A=255, R=169, G=169, B=169]	1	4		8	8	8	28.6	28.6	28.6	48.14	0	21.353	909310000	17	20.0103	19.9095	20.5267	20.3822	20.4112	20.434	20.1525	20.4186	20.2113	20.1354	20.3243	20.681	20.1525	20.1709	20.1123	20.2248	0.587879	0.961326
	0.401824	-0.109004	P30519-2;P30519;I6L899	P30519-2;P30519	Heme oxygenase 2	HMOX2	1313	Color2 [A=255, R=169, G=169, B=169]	1	4		3	3	2	11.1	11.1	11.1	32.837	0	24.582	299070000	13	17.0381	17.1705	17.205	16.9022	16.9777	16.9575	16.8579	17.0814	16.9762	16.8248	16.9544	17.729	16.9769	16.8902	16.5463	16.8489	0.396438	0.927228
	0.397851	0.483656	P30531	P30531	Sodium- and chloride-dependent GABA transporter 1	SLC6A1	1314	Color2 [A=255, R=169, G=169, B=169]	1	4		4	4	4	8.8	8.8	8.8	67.073	0	3.713	800280000	7	16.4736	16.9677	16.3655	11.9709	16.1007	15.8385	16.4557	16.5156	16.1557	15.8182	16.0792	16.425	15.9033	15.9902	16.0891	16.2274	0.400082	1.39828
	0.00337241	0.000895739	P30622-2;P30622-1;P30622	P30622-2;P30622-1;P30622	CAP-Gly domain-containing linker protein 1	CLIP1	1316	Color2 [A=255, R=169, G=169, B=169]	1	4		4	2	2	3.3	1.4	1.4	156.78	0.0011801	2.2819	25219000	4	12.7122	12.7165	13.2398	13.1443	13.0047	12.9834	12.7937	12.9352	13.0675	13.0298	13.1791	13.2453	12.8281	12.859	13.1507	13.0551	0.992265	1.00062
	0.110208	-0.0604942	P30626;P30626-2;P30626-3	P30626;P30626-2;P30626-3	Sorcin	SRI	1317	Color2 [A=255, R=169, G=169, B=169]	1	4		7	7	7	48.5	48.5	48.5	21.676	0	46.009	772880000	17	17.813	17.7609	17.8148	17.3116	17.8219	18.0502	17.6696	17.6447	17.1073	17.1402	16.9261	18.2526	17.443	17.0702	17.1804	17.0297	0.775876	0.958936
	0.219823	-0.0600846	P30876	P30876	DNA-directed RNA polymerase II subunit RPB2	POLR2B	1318	Color2 [A=255, R=169, G=169, B=169]	1	4		16	16	16	19.3	19.3	19.3	133.9	0	65.076	552680000	31	19.0088	18.8893	19.4036	19.1037	19.1925	19.448	18.9757	19.2776	18.8528	18.8433	18.9107	19.3723	18.844	18.7632	19.0072	18.9784	0.602805	0.959208
	0.603738	-0.226391	P31006;Q16774;Q16774-2;Q16774-3	P31006;Q16774;Q16774-2	Guanylate kinase	GUK1	1319	Color2 [A=255, R=169, G=169, B=169]	1	4		8	8	8	44.4	44.4	44.4	21.921	0	61.273	7757300000	32	20.4008	20.9943	20.8663	20.6525	20.8085	21.0942	20.9416	21.0212	20.6716	20.5341	20.7724	21.9674	20.7632	20.6425	20.3316	20.461	0.249036	0.85477
	0.247943	-0.0749817	P31146	P31146	Coronin-1A	CORO1A	1320	Color2 [A=255, R=169, G=169, B=169]	1	4		4	4	4	9.5	9.5	9.5	51.026	0	6.8319	120600000	6	17.4745	17.5407	17.894	17.8955	17.5853	17.9089	17.1403	17.4615	17.3241	17.4044	17.2409	17.5024	17.3277	17.121	17.6312	17.3835	0.565011	0.949354
	0.000256873	-9.82285e-05	P60028;P31150	P60028;P31150	Rab GDP dissociation inhibitor alpha	GDI1	1321	Color2 [A=255, R=169, G=169, B=169]	1	4		22	17	14	51.2	40	33.8	50.582	0	151.1	14478000000	88	22.4388	22.5879	22.2391	21.4859	22.1964	22.2118	22.1563	22.4739	22.2192	22.0959	22.2847	22.5466	22.1951	22.1754	22.2689	22.4218	0.999409	0.999932
	0.0185869	-0.034936	P31151;Q86SG5	P31151;Q86SG5	Protein S100-A7;Protein S100-A7A	S100A7;S100A7A	1322	Color2 [A=255, R=169, G=169, B=169]	1	4		2	2	2	21.8	21.8	21.8	11.471	0	4.2174	41728000	5	17.2111	15.9418	17.9592	15.7158	16.1315	16.9654	17.2512	15.377	15.7162	15.9691	17.1372	19.0715	15.8484	18.8592	15.2191	14.8535	0.958105	0.976075
	0.534837	-0.0757976	P31153;P31153-2;Q00266	P31153;P31153-2	S-adenosylmethionine synthase isoform type-2	MAT2A	1323	Color2 [A=255, R=169, G=169, B=169]	1	4		10	10	10	31.1	31.1	31.1	43.66	0	66.272	1364300000	32	19.2523	19.2149	19.2977	19.278	19.2726	19.4611	19.0873	19.3439	19.1351	19.0473	19.046	19.4461	19.1277	18.998	19.1202	19.1559	0.291852	0.948817
	0.0460363	-0.0171769	P31321	P31321	cAMP-dependent protein kinase type I-beta regulatory subunit	PRKAR1B	1324	Color2 [A=255, R=169, G=169, B=169]	1	4		5	2	2	11.3	6.8	6.8	43.072	0	8.313	52663000	4	15.7628	15.8362	15.4853	15.2617	15.6681	15.3434	15.6522	16.0179	15.7646	15.4055	15.7078	16.1241	15.8475	15.7412	15.8516	16.1473	0.899422	0.988165
	0.427535	-0.0735302	P31323	P31323	cAMP-dependent protein kinase type II-beta regulatory subunit	PRKAR2B	1325	Color2 [A=255, R=169, G=169, B=169]	1	4		12	9	9	35.6	25.8	25.8	46.302	0	89.271	1373200000	17	19.902	20.0676	20.1451	19.9309	20.0282	20.1048	19.8559	20.1561	19.9799	19.867	20.1231	20.4128	19.8091	19.8	19.9933	20.0858	0.37365	0.95031
	0.86002	-0.0924609	P31689;P31689-2	P31689;P31689-2	DnaJ homolog subfamily A member 1	DNAJA1	1327	Color2 [A=255, R=169, G=169, B=169]	1	4		10	10	10	35.5	35.5	35.5	44.868	0	41.65	1160700000	29	19.789	19.9343	20.082	19.9099	19.992	20.1476	19.9912	20.2396	19.9353	19.9208	19.8918	20.2315	19.9348	19.9351	19.982	20.019	0.138032	0.937922
	0.0589521	-0.0170176	P31749-2;P31749	P31749-2;P31749	RAC-alpha serine/threonine-protein kinase	AKT1	1328	Color2 [A=255, R=169, G=169, B=169]	1	4		7	3	3	19.9	8.1	8.1	48.346	0	6.4372	75961000	6	16.183	16.1423	16.3913	16.2326	16.2386	16.3545	16.0201	16.2583	16.2315	16.3097	16.6876	16.6087	16.0288	16.0899	16.5678	16.489	0.873068	0.988274
	0.17216	-0.0332179	P31751;P31751-2	P31751;P31751-2	RAC-beta serine/threonine-protein kinase	AKT2	1329	Color2 [A=255, R=169, G=169, B=169]	1	4		8	6	5	18.7	12.3	10.6	55.768	0	7.4278	287720000	10	18.1038	18.0909	18.2283	18.0819	18.0692	18.3562	17.9666	17.9839	17.963	17.8583	17.8754	18.2059	17.9219	17.7737	17.9631	18.0064	0.67273	0.977238
	0.0745167	0.0347364	P31930	P31930	Cytochrome b-c1 complex subunit 1, mitochondrial	UQCRC1	1330	Color2 [A=255, R=169, G=169, B=169]	1	4		6	6	6	12.9	12.9	12.9	52.645	0	60.673	3719600000	33	19.6942	19.8534	19.6952	18.6083	19.9206	19.7576	19.8203	20.0505	19.8377	19.8209	19.7134	20.1174	19.6664	19.7483	19.8412	19.9548	0.842332	1.02437
	0.194897	-0.0445361	P31937	P31937	3-hydroxyisobutyrate dehydrogenase, mitochondrial	HIBADH	1331	Color2 [A=255, R=169, G=169, B=169]	1	4		3	3	3	14	14	14	35.329	0	40.766	324600000	6	18.4877	18.6524	18.5474	18.078	18.2783	18.404	18.4757	18.6	18.5542	18.4727	18.4483	18.9266	18.456	18.3655	18.4948	18.5995	0.638415	0.969602
	0.323096	-0.123727	P31939;P31939-2	P31939;P31939-2	Bifunctional purine biosynthesis protein PURH;Phosphoribosylaminoimidazolecarboxamide formyltransferase;IMP cyclohydrolase	ATIC	1332	Color2 [A=255, R=169, G=169, B=169]	1	4		9	9	9	20.1	20.1	20.1	64.615	0	35.639	160750000	18	18.2021	18.1103	18.5411	18.568	18.3468	18.6185	17.5657	17.8412	18.127	18.0987	17.7847	18.6898	18.028	17.8098	18.0561	17.9051	0.47523	0.917813
	0.759864	-0.109022	P31942-3;P31942;P31942-2;P31942-4;P31942-5;P31942-6	P31942-3;P31942;P31942-2;P31942-4;P31942-5	Heterogeneous nuclear ribonucleoprotein H3	HNRNPH3	1333	Color2 [A=255, R=169, G=169, B=169]	1	4		7	7	7	42.4	42.4	42.4	31.525	0	72.772	3649300000	27	19.9637	20.0625	20.2262	20.0216	20.0979	20.3156	19.9742	20.3894	20.1397	20.0179	20.0349	20.3517	19.8594	19.9078	19.9798	20.0814	0.173834	0.927216
	0.187479	-0.0423384	P31943	P31943	Heterogeneous nuclear ribonucleoprotein H;Heterogeneous nuclear ribonucleoprotein H, N-terminally processed	HNRNPH1	1334	Color2 [A=255, R=169, G=169, B=169]	1	4		11	11	7	34.5	34.5	21.8	49.229	0	207.5	13512000000	132	21.7073	21.6347	22.1807	21.8938	21.9125	22.0861	21.7679	22.0491	21.8155	21.6829	21.7133	22.1308	21.7178	21.7036	21.7557	21.7284	0.649413	0.97108
	0.294317	-0.184658	P31946-2;P31946	P31946-2;P31946	14-3-3 protein beta/alpha;14-3-3 protein beta/alpha, N-terminally processed	YWHAB	1335	Color2 [A=255, R=169, G=169, B=169]	1	4		11	8	5	51.2	35.7	25.4	27.85	0	117.4	5358200000	27	20.4821	20.7029	20.54	20.4085	20.676	20.2182	20.2926	20.44	20.2529	20.2958	20.6269	22.2888	20.3617	20.1476	19.8552	20.0629	0.507789	0.879858
	0.528775	-0.293241	P31947-2;P31947	P31947-2;P31947	14-3-3 protein sigma	SFN	1336	Color2 [A=255, R=169, G=169, B=169]	1	4		5	3	3	22.2	13.9	13.9	24.336	0	3.8758	8108700000	15	19.8178	20.222	20.1219	20.1217	20.0247	19.9753	20.0757	20.0032	20.1637	20.1874	20.1458	22.1248	20.0016	19.8643	19.7231	19.9216	0.295954	0.816067
	0.859814	-0.185102	P31948;P31948-3;P31948-2	P31948;P31948-3;P31948-2	Stress-induced-phosphoprotein 1	STIP1	1337	Color2 [A=255, R=169, G=169, B=169]	1	4		23	23	23	32.2	32.2	32.2	62.639	0	59.839	6334500000	72	21.8426	22.1177	22.2613	22.2148	22.254	22.248	22.1846	22.368	22.1646	22.2131	22.0619	22.8767	22.2045	22.1751	21.7344	21.9753	0.138098	0.879587
	0.149502	-0.055717	P32004-3;P32004-2;P32004	P32004-3;P32004-2;P32004	Neural cell adhesion molecule L1	L1CAM	1338	Color2 [A=255, R=169, G=169, B=169]	1	4		4	4	4	4	4	4	138.91	0	9.8621	523980000	9	18.2374	18.6291	18.0168	17.6689	17.9184	17.8035	17.9381	18.2185	18.2848	18.3843	18.3118	18.6207	18.1954	17.7753	17.9624	18.2105	0.708759	0.962116
	0.10648	0.0513524	P32121-5;P32121-2;P32121;P32121-3;P32121-4	P32121-5;P32121-2;P32121;P32121-3;P32121-4	Beta-arrestin-2	ARRB2	1340	Color2 [A=255, R=169, G=169, B=169]	1	4		5	3	3	9.9	7.9	7.9	44.391	0	6.4078	47257000	5	14.9995	15.0455	15.5246	14.4542	15.7299	15.774	15.1505	15.782	15.1803	15.0299	15.3909	15.6958	15.3177	15.1348	15.2387	15.2052	0.782564	1.03624
	0.349375	-0.0651219	P32189-1;P32189-4;P32189-2;P32189;Q14409	P32189-1;P32189-4;P32189-2;P32189;Q14409	Glycerol kinase;Putative glycerol kinase 3	GK;GK3P	1341	Color2 [A=255, R=169, G=169, B=169]	1	4		9	9	7	18.3	18.3	14.5	57.488	0	40.855	482310000	18	18.4915	18.6943	18.4874	18.2554	18.4954	18.482	18.5842	18.7349	18.4451	18.4336	18.6298	18.8655	18.4945	18.5266	18.7071	18.8636	0.447326	0.955865
	0.00444902	0.00110686	P32322-2;P32322;P32322-3	P32322-2;P32322;P32322-3	Pyrroline-5-carboxylate reductase 1, mitochondrial	PYCR1	1343	Color2 [A=255, R=169, G=169, B=169]	1	4		3	3	2	13	13	8.9	33.34	0	6.5677	37556000	5	15.3828	15.4364	15.5205	15.2684	15.4232	15.3551	15.2888	15.3458	15.3264	15.2826	15.2001	15.687	15.2844	15.0638	15.0914	15.0696	0.989808	1.00077
	0.157666	-0.0364401	P32418-5;P32418;P32418-2;P32418-3;P32418-4	P32418-5;P32418;P32418-2;P32418-3;P32418-4	Sodium/calcium exchanger 1	SLC8A1	1344	Color2 [A=255, R=169, G=169, B=169]	1	4		11	11	11	14.7	14.7	14.7	107.94	0	60.214	365800000	15	18.3067	18.4101	18.3544	18.1823	18.3004	18.0467	18.4938	18.7357	18.4909	18.342	18.4218	18.688	18.4343	18.4107	18.3734	18.6517	0.695559	0.975058
	0.705526	-0.10613	Q5IFJ7;P32969	Q5IFJ7;P32969	60S ribosomal protein L9	RPL9	1345	Color2 [A=255, R=169, G=169, B=169]	1	4		6	6	6	32.3	32.3	32.3	21.877	0	25.086	2787800000	34	19.6878	19.7126	20.0566	19.7988	19.8112	20.2238	19.654	19.8903	19.7933	19.7405	19.6764	20.0257	19.7003	19.7184	19.7024	19.8209	0.197003	0.929077
	0.139415	-0.0342057	P33121;P33121-2;P33121-3;Q9ULC5-4;Q9ULC5;Q9ULC5-3	P33121;P33121-2;P33121-3	Long-chain-fatty-acid--CoA ligase 1	ACSL1	1346	Color2 [A=255, R=169, G=169, B=169]	1	4		10	9	9	15.6	14.5	14.5	77.942	0	14.078	950590000	17	20.9872	20.9845	20.694	20.4065	20.6235	20.748	20.621	20.8793	20.8905	20.8122	20.841	21.1623	20.7186	20.592	20.8529	20.9176	0.725412	0.976569
	0.418921	-0.0691919	P33176	P33176	Kinesin-1 heavy chain	KIF5B	1347	Color2 [A=255, R=169, G=169, B=169]	1	4		31	31	23	39.4	39.4	30.1	109.68	0	211.72	4030000000	81	22.0261	22.0385	22.1121	22.02	22.037	22.1303	21.851	22.1351	21.8387	21.8245	21.7953	22.2637	21.9136	21.6921	21.8909	21.9141	0.381135	0.953172
	0.0748953	0.0223281	P33198	P33198			1348	Color2 [A=255, R=169, G=169, B=169]	1	4		21	21	7	52.5	52.5	17.3	47.526	0	233.95	7199500000	55	21.6708	21.4676	22.2118	21.841	22.1623	22.1196	21.8597	22.1896	21.8781	21.7915	21.681	21.9212	21.8384	21.8014	21.7064	21.6979	0.841598	1.0156
	0.409056	-0.169319	P33240-2;P33240	P33240-2;P33240	Cleavage stimulation factor subunit 2	CSTF2	1349	Color2 [A=255, R=169, G=169, B=169]	1	4		3	3	2	9.1	9.1	6.6	59.251	0	26.081	118330000	7	17.1599	17.2993	17.5415	17.6537	17.5299	17.6133	17.187	17.4108	17.2772	17.024	17.265	18.5004	17.3957	17.0956	16.8798	16.9933	0.389892	0.889262
	0.0581614	0.0209332	P33402;P33402-3;P33402-2	P33402;P33402-3;P33402-2	Guanylate cyclase soluble subunit alpha-2	GUCY1A2	1350	Color2 [A=255, R=169, G=169, B=169]	1	4		8	8	8	14.2	14.2	14.2	81.749	0	21.03	293320000	16	18.3363	18.3034	18.2111	17.7383	18.1673	17.9308	18.273	18.5039	18.2867	18.3117	18.3255	18.753	18.2602	18.1596	18.6234	18.6154	0.874659	1.01462
	0.342684	-0.0555949	P34897-3;P34897-2;P34897;P34896-4;P34896-3;P34896-2;P34896	P34897-3;P34897-2;P34897	Serine hydroxymethyltransferase, mitochondrial	SHMT2	1351	Color2 [A=255, R=169, G=169, B=169]	1	4		7	7	7	18	18	18	53.454	0	19.259	345570000	12	17.9978	17.8857	18.2198	17.8595	17.9566	18.2476	17.7519	18.145	17.995	17.9169	17.913	18.2269	17.9095	17.9618	18.0433	17.9882	0.454272	0.962198
	0.342929	-0.0684128	P34932;P34932-2	P34932	Heat shock 70 kDa protein 4	HSPA4	1353	Color2 [A=255, R=169, G=169, B=169]	1	4		28	28	26	45.2	45.2	43.6	94.33	0	282.69	15771000000	120	22.4129	22.5005	22.5816	22.0505	22.4548	22.7892	22.4129	22.631	22.4187	22.4463	22.4373	22.8124	22.4201	22.3764	22.4814	22.5608	0.454016	0.953687
	0.427616	-0.0930908	P34949;P34949-2	P34949;P34949-2	Mannose-6-phosphate isomerase	MPI	1354	Color2 [A=255, R=169, G=169, B=169]	1	4		4	4	4	9.9	9.9	9.9	46.655	0	24.208	310990000	9	18.514	18.749	18.9377	18.8057	18.7469	18.8572	18.5708	18.8137	18.7876	18.4912	18.7922	19.0717	18.4114	18.598	18.9656	19.0845	0.37358	0.937512
	0.0393122	0.0165009	P35080-2	P35080-2	Profilin-2	PFN2	1356	Color2 [A=255, R=169, G=169, B=169]	1	4		6	6	2	53.6	53.6	12.1	15.088	0	35.398	2773000000	44	18.6117	18.6394	18.9878	17.8665	18.7369	19.1377	18.6896	18.9433	18.8513	18.6354	18.5102	19.0579	18.7595	18.7122	18.8145	18.8371	0.913456	1.0115
	0.259393	0.108996	P35219	P35219	Carbonic anhydrase-related protein	CA8	1357	Color2 [A=255, R=169, G=169, B=169]	1	4		3	3	3	17.6	17.6	17.6	32.973	0	10.527	61893000	4	16.0105	16.1011	16.0593	15.2853	15.8237	15.2631	16.2578	16.2576	16.1453	15.4222	15.6598	16.362	15.9258	16.0763	15.9954	16.2381	0.55031	1.07848
	0.262533	-0.0821662	P35221;P35221-2;P35221-3;Q9UI47	P35221;P35221-2;P35221-3	Catenin alpha-1	CTNNA1	1358	Color2 [A=255, R=169, G=169, B=169]	1	4		29	29	24	40.2	40.2	32.5	100.07	0	241.02	4744200000	87	21.5711	21.3512	21.7673	21.7422	21.5433	22.0089	21.2065	21.3318	21.362	21.29	21.1918	21.7442	21.2794	21.1179	21.2438	21.2363	0.546344	0.944638
	0.0947061	-0.0251355	P35222	P35222	Catenin beta-1	CTNNB1	1359	Color2 [A=255, R=169, G=169, B=169]	1	4		22	22	18	37.9	37.9	32.1	85.496	0	173.89	4042100000	67	21.0933	21.0429	21.1825	20.7716	21.0821	21.227	20.8143	20.9868	20.7999	20.7557	20.7368	21.1726	20.8045	20.663	20.6969	20.7918	0.80407	0.982728
	0.330462	0.475961	P35226;P35227	P35226;P35227	Polycomb complex protein BMI-1;Polycomb group RING finger protein 2	BMI1;PCGF2	1360	Color2 [A=255, R=169, G=169, B=169]	1	4		2	2	2	5.8	5.8	5.8	36.949	0	3.4655	196740000	4	18.0479	18.0743	18.0505	12.9041	17.6891	18.1574	17.8886	17.9467	17.7245	17.918	17.7323	18.1125	17.4969	17.6204	17.7012	17.7898	0.467238	1.39084
	0.158931	-0.0489199	P35232;P35232-2	P35232	Prohibitin	PHB	1361	Color2 [A=255, R=169, G=169, B=169]	1	4		13	13	13	58.1	58.1	58.1	29.804	0	77.131	9195600000	48	21.1077	21.2703	21.4012	21.1	21.5058	21.2888	21.3831	21.4625	21.1441	21.01	21.1658	21.7729	21.0454	21.0499	20.8355	21.0256	0.693536	0.96666
	0.18204	-0.061419	P35241;P35241-5;P26044;P35241-4;P35241-3;P35241-2	P35241;P35241-5;P26044;P35241-4	Radixin	RDX	1364	Color2 [A=255, R=169, G=169, B=169]	1	4		24	13	11	38.8	22.3	20.9	68.563	0	31.292	3606600000	35	21.163	21.1066	21.5641	21.516	21.4772	21.6545	21.1731	21.3908	21.2229	21.1099	20.9683	21.5582	21.2458	20.8075	20.8486	21.0109	0.657598	0.958321
	0.493401	-0.104126	P35243	P35243	Recoverin	RCVRN	1365	Color2 [A=255, R=169, G=169, B=169]	1	4		2	2	2	9.5	9.5	9.5	23.13	0	5.5393	14990000000	27	21.527	21.717	21.5642	21.3518	21.5142	21.655	21.4937	21.6782	21.54	21.4421	21.5791	22.1208	21.2987	21.2849	21.3519	21.4521	0.321069	0.930368
	0.255549	-0.074924	P67985;P35268	P67985;P35268	60S ribosomal protein L22	RPL22	1368	Color2 [A=255, R=169, G=169, B=169]	1	4		4	4	4	50.8	50.8	50.8	14.759	0	50.906	3198300000	24	18.663	18.752	19.2105	18.555	19.1952	19.4083	18.6474	19.1372	18.9337	19.1049	18.8752	19.038	18.6443	18.8823	18.9415	18.8324	0.555202	0.949392
	0.783711	-0.139439	P35269	P35269	General transcription factor IIF subunit 1	GTF2F1	1369	Color2 [A=255, R=169, G=169, B=169]	1	4		2	2	2	5.8	5.8	5.8	58.24	0	11.031	46124000	2	14.6206	14.5704	14.6898	14.6127	14.6823	14.9863	14.6009	14.7858	14.1741	14.6826	14.4267	14.9646	14.5948	14.549	14.6537	14.4071	0.164547	0.907872
	0.33292	0.38072	P35270	P35270	Sepiapterin reductase	SPR	1370	Color2 [A=255, R=169, G=169, B=169]	1	4		2	2	2	10.7	10.7	10.7	28.048	0	14.501	983780000	4	15.9993	16.212	16.1051	12.1187	15.3649	16.3215	15.6084	15.6035	15.2776	15.0172	14.9863	16.1722	15.7466	14.7091	15.0939	14.9821	0.464601	1.30199
	0.202817	-0.0476384	P35573;P35573-2;P35573-3	P35573;P35573-2;P35573-3	Glycogen debranching enzyme;4-alpha-glucanotransferase;Amylo-alpha-1,6-glucosidase	AGL	1372	Color2 [A=255, R=169, G=169, B=169]	1	4		21	21	21	14	14	14	174.76	0	65.24	2992200000	52	20.6081	20.7395	20.9615	20.6554	20.7608	20.8654	20.9372	21.2072	21.0618	20.9298	21.0114	21.3409	20.8979	20.8867	20.966	20.9609	0.626877	0.967519
	0.451724	-0.143897	P35579;P35579-2;REV__Q9UKV3-5;REV__Q9UKV3	P35579;P35579-2	Myosin-9	MYH9	1373	Color2 [A=255, R=169, G=169, B=169]	1	4		62	52	49	32.2	27.9	26.4	226.53	0	323.31	8741100000	150	22.1523	22.0018	22.3007	22.5927	22.2861	22.8081	21.9369	21.9858	21.8379	21.9978	21.8014	22.3829	22.0055	21.6907	21.9425	21.9547	0.353408	0.905071
	0.526729	-0.089422	P35580-3;P35580-4;P35580;P35580-5;P35580-2	P35580-3;P35580-4;P35580;P35580-5;P35580-2	Myosin-10	MYH10	1374	Color2 [A=255, R=169, G=169, B=169]	1	4		71	71	55	38	38	31.3	231.37	0	323.31	13627000000	176	22.6415	22.6593	22.6777	22.5649	22.7745	22.9833	22.5618	22.694	22.5002	22.5916	22.532	23.0269	22.5585	22.3726	22.605	22.674	0.297352	0.939899
	0.040901	-0.0103309	P35606-2;P35606	P35606-2;P35606	Coatomer subunit beta	COPB2	1375	Color2 [A=255, R=169, G=169, B=169]	1	4		16	16	16	21.9	21.9	21.9	99.045	0	71.369	1961400000	51	20.0733	20.0463	20.2485	19.7148	20.2062	20.404	19.9469	20.2636	20.0844	19.9904	20.0249	20.3594	20.0307	19.9128	20.1056	20.1119	0.910121	0.992865
	0.133804	0.02684	P35612-2;P35612-8;P35612-9;P35612-4;P35612-3;P35612;P35612-5;P35612-6;P35612-7	P35612-2;P35612-8;P35612-9;P35612-4;P35612-3;P35612;P35612-5;P35612-6	Beta-adducin	ADD2	1379	Color2 [A=255, R=169, G=169, B=169]	1	4		10	10	9	20.9	20.9	19.5	62.466	0	49.953	1950700000	26	18.8801	18.8478	18.9193	18.4847	18.8251	18.7707	18.7296	19.0195	18.7357	18.5915	18.6363	18.9089	18.6322	18.5137	18.7871	18.794	0.734845	1.01878
	0.269775	-0.0517642	P35637-2;P35637	P35637-2;P35637	RNA-binding protein FUS	FUS	1380	Color2 [A=255, R=169, G=169, B=169]	1	4		9	9	7	12.2	12.2	12.2	53.354	0	31.086	10029000000	46	22.2231	22.1581	22.2675	22.0518	22.0252	22.3318	21.9714	22.19	22.0296	21.9752	22.1045	22.4599	21.9018	21.9083	22.0754	21.9376	0.53731	0.964756
	0.323066	-0.0540068	P35658-2;P35658-4;P35658;P35658-3;P35658-5	P35658-2;P35658-4;P35658;P35658-3;P35658-5	Nuclear pore complex protein Nup214	NUP214	1381	Color2 [A=255, R=169, G=169, B=169]	1	4		7	7	7	4.4	4.4	4.4	212.57	0	21.759	182090000	14	17.6021	17.6249	17.6576	17.4675	17.664	17.6803	17.3275	17.7252	17.4677	17.389	17.5014	17.8245	17.418	17.3266	17.5295	17.5618	0.475263	0.963257
	0.28235	-0.0622623	P35659;P35659-2	P35659;P35659-2	Protein DEK	DEK	1382	Color2 [A=255, R=169, G=169, B=169]	1	4		11	11	11	23.5	23.5	23.5	42.674	0	20.02	2879900000	41	21.3365	21.2951	21.5948	21.3822	21.6457	21.7412	21.2756	21.6819	21.4678	21.3052	21.4278	21.7997	21.2456	21.2296	21.3406	21.3976	0.521975	0.957761
	0.388266	-0.0599349	P35749-4;P35749;P35749-3;P35749-2;P81271	P35749-4;P35749;P35749-3;P35749-2	Myosin-11	MYH11	1383	Color2 [A=255, R=169, G=169, B=169]	1	4		32	20	19	17.2	12.2	11.1	223.57	0	94.475	553020000	27	18.4936	18.5415	18.3622	18.4537	18.6097	18.6585	18.5977	18.586	18.5331	18.5361	18.5026	18.8982	18.4244	18.2546	18.4914	18.5657	0.40901	0.959307
	0.01106	0.00311279	P35750;P07384	P35750			1384	Color2 [A=255, R=169, G=169, B=169]	1	4		17	17	16	34.6	34.6	31.9	81.738	0	50.766	1227600000	40	19.4915	19.3654	19.7997	19.3041	19.685	19.9316	19.392	19.594	19.5151	19.3953	19.2777	19.744	19.5732	19.3552	19.5778	19.5975	0.974855	1.00216
	0.308039	-0.0492234	P35813-3;P35813;P35813-2	P35813-3;P35813;P35813-2	Protein phosphatase 1A	PPM1A	1385	Color2 [A=255, R=169, G=169, B=169]	1	4		12	12	10	32.5	32.5	27.7	51.366	0	39.764	719130000	27	19.3417	19.4324	19.4374	19.1667	19.3887	19.6218	19.4253	19.5826	19.4881	19.4694	19.5204	19.7112	19.2948	19.2981	19.5363	19.5443	0.491996	0.966456
	0.510462	-0.0949228	P35913;P35913-2;P35913-3	P35913;P35913-2;P35913-3	Rod cGMP-specific 3,5-cyclic phosphodiesterase subunit beta	PDE6B	1386	Color2 [A=255, R=169, G=169, B=169]	1	4		19	19	12	21.9	21.9	14.1	98.335	0	48.635	5382600000	69	21.8441	21.9108	22.0436	21.7166	21.9897	22.3253	21.9532	22.2013	21.8872	21.7317	21.972	22.3416	21.8566	21.9773	21.9578	22.0589	0.308701	0.936322
+	7.71007	2.34234	P35968;P35968-2;P35968-3	P35968;P35968-2;P35968-3	Vascular endothelial growth factor receptor 2	KDR	1387	Color2 [A=255, R=0, G=0, B=0]	1	4	+	10	10	10	9.1	9.1	9.1	151.53	0	57.337	4714100000	60	20.8589	18.6887	20.7379	18.3221	20.5165	18.7784	21.1464	18.4618	19.7356	17.9507	20.7687	18.3797	21.0521	17.7319	20.2738	18.0378	1.94952e-08	5.07125
	0.158978	-0.0391374	P35998;P35998-2	P35998;P35998-2	26S protease regulatory subunit 7	PSMC2	1388	Color2 [A=255, R=169, G=169, B=169]	1	4		21	21	21	47.6	47.6	47.6	48.633	0	93.378	2405900000	55	20.3512	20.3811	20.6063	20.285	20.5202	20.5664	20.2779	20.4291	20.3559	20.2589	20.2992	20.8598	20.3254	20.1532	20.1043	20.22	0.693462	0.973237
	0.371938	-0.0669656	P36404;P36404-2	P36404;P36404-2	ADP-ribosylation factor-like protein 2	ARL2	1389	Color2 [A=255, R=169, G=169, B=169]	1	4		4	4	4	24.5	24.5	24.5	20.878	0	6.0293	293910000	6	16.5086	16.4683	16.4297	16.4148	16.3225	16.5389	16.352	16.3626	16.2166	16.2657	16.3217	16.6035	16.0504	16.0627	16.1888	16.2094	0.42468	0.954644
	0.13561	-0.0672264	Q52NJ4;P36405	Q52NJ4;P36405	ADP-ribosylation factor-like protein 3	ARL3	1390	Color2 [A=255, R=169, G=169, B=169]	1	4		9	9	9	67	67	67	20.483	0	109.59	1762500000	34	19.8468	20.0312	19.5147	18.6928	19.3813	19.5729	19.585	19.6655	19.4886	19.5082	19.8108	20.4037	19.5184	19.4014	19.1385	19.5462	0.731796	0.954471
	0.855088	-0.168058	P36406-3;P36406-2;P36406	P36406-3;P36406-2;P36406	E3 ubiquitin-protein ligase TRIM23	TRIM23	1391	Color2 [A=255, R=169, G=169, B=169]	1	4		2	2	2	3.8	3.8	3.8	61.068	0	3.8126	413430000	4	17.3326	17.6098	17.7998	17.601	17.3504	17.7285	17.4173	17.8407	17.7069	17.1314	17.2302	17.8521	17.5501	17.6299	17.3054	17.6436	0.139609	0.89004
	0.792872	-0.1361	P36507	P36507	Dual specificity mitogen-activated protein kinase kinase 2	MAP2K2	1392	Color2 [A=255, R=169, G=169, B=169]	1	4		6	4	4	14.2	9	9	44.424	0	11.018	581000000	11	18.9942	19.3128	18.8153	18.655	18.6862	19.0506	18.764	18.9298	18.7655	18.7654	18.6043	19.025	18.6665	18.6813	18.7299	18.6946	0.161112	0.909976
	0.038579	-0.044948	P36542-2;P36542	P36542-2;P36542	ATP synthase subunit gamma, mitochondrial	ATP5C1	1393	Color2 [A=255, R=169, G=169, B=169]	1	4		2	2	2	5.1	5.1	5.1	32.881	0.00048936	2.6034	417930000	3	13.4751	13.6092	16.1489	15.9443	16.3609	15.8674	15.5519	15.6459	15.3225	15.6555	15.7677	16.0191	15.2917	15.4795	15.4565	15.5138	0.915	0.969325
	0.280882	-0.160899	P36543;P36543-3;P36543-2;Q96A05	P36543;P36543-3;P36543-2	V-type proton ATPase subunit E 1	ATP6V1E1	1394	Color2 [A=255, R=169, G=169, B=169]	1	4		10	10	10	40.3	40.3	40.3	26.145	0	29.845	3630900000	36	20.2605	20.4338	20.1413	19.9967	20.2923	20.0055	20.2435	20.2181	20.1022	20.0333	20.3634	21.8812	20.1205	19.8844	19.6389	19.9967	0.523742	0.894468
	0.310095	-0.0525551	P36551;P36551-2	P36551	Oxygen-dependent coproporphyrinogen-III oxidase, mitochondrial	CPOX	1395	Color2 [A=255, R=169, G=169, B=169]	1	4		9	9	9	20.7	20.7	20.7	50.151	0	29.066	347780000	17	18.3645	18.3177	18.2713	18.0013	18.1941	18.4153	18.1301	18.3183	18.2245	18.1305	18.0666	18.4078	18.0366	17.9707	18.0498	18.1965	0.489672	0.964227
	0.277653	-0.0755394	P36578	P36578	60S ribosomal protein L4	RPL4	1396	Color2 [A=255, R=169, G=169, B=169]	1	4		9	9	9	27.9	27.9	27.9	47.697	0	34.325	2674400000	21	20.1016	20.1648	19.9707	19.5912	19.6936	20.0912	19.6293	19.9412	19.7032	19.6299	19.6942	20.043	19.5926	19.4547	19.5707	19.6443	0.527651	0.948987
	0.0768217	-0.0166094	P36776-3;P36776-2;P36776	P36776-3;P36776-2;P36776	Lon protease homolog, mitochondrial	LONP1	1397	Color2 [A=255, R=169, G=169, B=169]	1	4		15	15	15	19.9	19.9	19.9	85.64	0	37.546	1769600000	42	20.8529	20.8484	20.9876	20.7319	20.9219	20.7152	20.7624	21.0561	21.0353	20.9177	20.9592	21.3034	20.8502	20.7865	20.9655	21.1087	0.837873	0.988553
	0.813095	-0.109944	P36871;P36871-2;P36871-3	P36871;P36871-2;P36871-3	Phosphoglucomutase-1	PGM1	1398	Color2 [A=255, R=169, G=169, B=169]	1	4		15	15	15	31.1	31.1	31.1	61.448	0	71.165	22020000000	71	22.5141	22.6673	22.7038	22.5118	22.5414	22.851	22.586	22.9212	22.4532	22.4495	22.4291	22.6955	22.4451	22.4668	22.7091	22.6983	0.153782	0.926624
	0.335259	0.165413	P36873;P36873-2;P62136;P62136-2	P36873;P36873-2;P62136;P62136-2	Serine/threonine-protein phosphatase PP1-gamma catalytic subunit;Serine/threonine-protein phosphatase PP1-alpha catalytic subunit	PPP1CC;PPP1CA	1399	Color2 [A=255, R=169, G=169, B=169]	1	4		9	2	2	39.6	8.7	8.7	36.983	0	5.3044	420910000	8	18.4313	18.4622	18.7292	16.9921	18.7497	18.8437	18.506	18.7002	18.6049	18.5065	18.5646	18.9411	18.5356	18.3596	18.4401	18.4326	0.462105	1.12149
	0.0373371	0.00957942	P36887;P17612;P17612-2	P36887;P17612;P17612-2	cAMP-dependent protein kinase catalytic subunit alpha	PRKACA	1400	Color2 [A=255, R=169, G=169, B=169]	1	4		13	13	6	40.7	40.7	17.7	40.616	0	70.464	4010300000	31	21.0503	21.1379	21.3052	20.7017	21.2526	21.304	21.0203	21.2537	21.1575	21.0731	21.1711	21.4043	20.9087	20.9259	21.1067	21.0952	0.91762	1.00666
	0.0862299	0.0239937	P36915;P36915-2	P36915;P36915-2	Guanine nucleotide-binding protein-like 1	GNL1	1401	Color2 [A=255, R=169, G=169, B=169]	1	4		8	8	8	14.7	14.7	14.7	68.66	0	23.669	691400000	21	19.1155	19.2076	19.4862	18.7064	19.3869	19.4681	19.2089	19.3717	19.2857	19.1772	19.1043	19.5256	19.1736	19.0805	19.3007	19.3326	0.819917	1.01677
	1.69872	-0.256575	P36955	P36955	Pigment epithelium-derived factor	SERPINF1	1403	Color2 [A=255, R=0, G=0, B=0]	1	4	+	4	4	2	11.5	11.5	5.3	46.312	0	10.783	288000000	12	18.6333	18.6937	18.6394	18.7901	18.8545	18.7466	18.6749	19.2221	18.1899	18.8133	18.3773	18.8684	18.6649	18.8351	18.4798	18.5974	0.0200116	0.837073
	0.487388	-0.0919654	P36968-2;P36968;P36969-2;P36969	P36968-2;P36968			1404	Color2 [A=255, R=169, G=169, B=169]	1	4		10	10	10	49.4	49.4	49.4	19.491	0	34.69	4173100000	43	21.2099	21.3616	20.9663	20.792	21.0363	21.1009	21.1046	21.34	21.2075	21.1891	21.264	21.5595	21.0328	21.0554	21.0182	21.1769	0.325546	0.938244
	0.0593941	-0.0311542	P37108	P37108	Signal recognition particle 14 kDa protein	SRP14	1405	Color2 [A=255, R=169, G=169, B=169]	1	4		2	2	2	14	14	14	14.57	0.0031869	1.9714	23221000	3	14.8289	14.607	15.0623	14.9859	15.4836	15.39	14.919	15.12	15.1451	14.6293	14.8534	15.3194	14.3059	15.2821	14.7189	14.2327	0.872179	0.978637
	0.201937	-0.0557184	P37111;Q03154-3;Q03154;Q03154-2;Q03154-4	P37111			1406	Color2 [A=255, R=169, G=169, B=169]	1	4		8	8	8	28.5	28.5	28.5	45.347	0	62.876	2577700000	26	19.6773	19.5631	20.0249	19.915	19.8332	20.0174	19.5677	20.0523	19.8493	19.8327	20.0707	20.3056	19.5812	19.5783	19.9565	19.7421	0.62815	0.962115
	0.63263	-0.160794	P37198	P37198	Nuclear pore glycoprotein p62	NUP62	1408	Color2 [A=255, R=169, G=169, B=169]	1	4		4	4	4	9.2	9.2	9.2	53.254	0	26.989	125680000	7	16.424	16.9028	16.7746	17.0832	16.9738	17.1626	16.8457	17.1962	16.697	16.6011	17.0098	17.387	16.8234	16.4539	16.7696	16.8174	0.233008	0.894533
	0.250956	-0.216143	P37802;P37802-2	P37802;P37802-2	Transgelin-2	TAGLN2	1409	Color2 [A=255, R=169, G=169, B=169]	1	4		9	8	8	55.8	48.7	48.7	22.391	0	20.923	821430000	22	18.334	18.0867	18.9815	19.3001	18.5359	18.8749	17.6535	17.7089	17.643	17.7205	17.6251	19.7344	18.3288	17.453	17.5883	17.5408	0.561105	0.860864
	0.519581	-0.119374	P37837;Q29593	P37837	Transaldolase	TALDO1	1410	Color2 [A=255, R=169, G=169, B=169]	1	4		5	5	5	12.8	12.8	12.8	37.54	0	8.4352	6188000000	20	21.5229	21.7082	21.8034	21.7076	21.7942	22.0993	21.5782	21.6856	21.8258	21.7248	21.6992	22.34	21.6371	21.5558	21.4912	21.4856	0.302287	0.920587
	0.34265	-0.0593152	P38159;P38159-2;P38159-3;Q96E39;O75526;Q8N7X1	P38159;P38159-2;P38159-3	RNA-binding motif protein, X chromosome;RNA-binding motif protein, X chromosome, N-terminally processed	RBMX	1411	Color2 [A=255, R=169, G=169, B=169]	1	4		7	7	7	19.9	19.9	19.9	42.331	0	45.256	14981000000	35	20.4617	20.482	20.8361	20.6953	20.7068	20.9785	20.6539	20.7354	20.6915	20.6953	20.6988	20.9219	20.537	20.4767	20.5446	20.6197	0.454308	0.95972
	0.311201	-0.0870192	P38606-2;P38606	P38606-2;P38606	V-type proton ATPase catalytic subunit A	ATP6V1A	1415	Color2 [A=255, R=169, G=169, B=169]	1	4		22	22	4	47.9	47.9	11.5	64.735	0	153.19	16161000000	131	22.6221	22.8492	22.2313	21.9546	22.1399	22.2527	22.2601	22.502	22.2431	22.1084	22.253	22.6336	22.0782	22.069	22.2101	22.3645	0.488427	0.941466
	0.20569	-0.0447795	P38646	P38646	Stress-70 protein, mitochondrial	HSPA9	1416	Color2 [A=255, R=169, G=169, B=169]	1	4		24	24	24	40.9	40.9	40.9	73.68	0	246.55	16794000000	134	22.292	22.4655	22.3058	21.8989	22.1663	22.1654	22.1607	22.347	22.215	22.2128	22.3525	22.6867	22.1196	22.1432	22.3102	22.3609	0.622744	0.969438
	0.52852	-0.240421	P39019;Q29308	P39019;Q29308	40S ribosomal protein S19	RPS19	1417	Color2 [A=255, R=169, G=169, B=169]	1	4		7	7	7	35.2	35.2	35.2	16.06	0	11.501	851730000	14	19.0725	19.477	19.7763	19.8842	19.7631	19.7458	19.4092	19.5329	19.5517	19.4209	19.5052	20.9245	19.5259	19.3558	18.9476	19.1337	0.296129	0.846498
	0.681609	-0.101644	P39023;Q29293;Q92901	P39023	60S ribosomal protein L3	RPL3	1418	Color2 [A=255, R=169, G=169, B=169]	1	4		7	7	7	16.9	16.9	16.9	46.108	0	35.033	4569100000	34	20.6709	20.869	20.8137	20.6754	20.7107	21.0511	20.6235	20.7953	20.581	20.6936	20.6599	20.8717	20.4253	20.4653	20.6945	20.5713	0.208157	0.93197
	0.171465	0.0546148	P39060-2;P39060-1;P39060	P39060-2;P39060-1;P39060	Collagen alpha-1(XVIII) chain;Endostatin	COL18A1	1419	Color2 [A=255, R=169, G=169, B=169]	1	4		3	3	3	2.2	2.2	2.2	135.76	0	7.283	109820000	6	16.1528	16.0918	16.1896	15.4816	15.8691	15.9918	16.0502	16.2564	15.8658	15.8167	15.6187	15.872	15.5194	15.5085	15.9764	15.7863	0.673807	1.03858
	0.137073	0.0944145	P39687	P39687	Acidic leucine-rich nuclear phosphoprotein 32 family member A	ANP32A	1421	Color2 [A=255, R=169, G=169, B=169]	1	4		5	5	2	22.5	22.5	13.7	28.585	0	46.022	2663200000	25	20.5296	20.5911	20.6551	18.6374	20.4087	20.8171	20.5154	20.7254	20.3301	20.4524	20.5163	21.0382	20.3167	20.1753	20.5089	20.5885	0.729335	1.06763
	0.47657	-0.112158	P39748;P39748-2	P39748;P39748-2	Flap endonuclease 1	FEN1	1422	Color2 [A=255, R=169, G=169, B=169]	1	4		3	3	2	10.8	10.8	8.9	42.592	0	9.2678	109580000	5	17.8481	17.8885	17.7284	17.6618	17.6389	17.8666	17.6101	17.4591	17.8351	17.5819	17.5155	18.428	17.7885	17.7491	17.5708	17.7975	0.333756	0.925203
	0.0087421	0.00472903	P39880-6;P39880-4;P39880-5;P39880-2;P39880;P39880-3;P39880-9;Q13948-10;Q13948;Q13948-9;Q13948-2	P39880-6;P39880-4;P39880-5;P39880-2;P39880;P39880-3;P39880-9;Q13948-10;Q13948	Homeobox protein cut-like 1;Protein CASP	CUX1	1423	Color2 [A=255, R=169, G=169, B=169]	1	4		3	3	3	2.8	2.8	2.8	147.07	0	5.8357	6243900	3	13.7147	13.706	13.6433	13.499	13.6496	13.6128	13.6521	13.5164	13.5208	13.1424	13.0775	14.4031	13.5373	12.8811	13.1382	13.1349	0.980072	1.00328
	0.0649784	-0.0369282	P40121;P40121-2	P40121;P40121-2	Macrophage-capping protein	CAPG	1424	Color2 [A=255, R=169, G=169, B=169]	1	4		5	5	5	21	21	21	38.498	0	38.092	616600000	22	17.6517	17.4216	18.3718	18.3286	17.9822	18.5165	17.3244	17.6137	17.5572	17.6808	17.2585	17.6694	17.7999	17.283	17.5629	17.2904	0.861037	0.974728
	0.092409	-0.0221083	P40123;P40123-2;P40123-3	P40123;P40123-2	Adenylyl cyclase-associated protein 2	CAP2	1425	Color2 [A=255, R=169, G=169, B=169]	1	4		5	4	4	11.7	10.1	10.1	52.823	0	9.5733	522920000	7	17.4022	17.3046	17.863	17.56	17.7688	17.7199	17.5856	17.7943	17.4851	17.607	17.564	17.9747	17.5378	17.4752	17.6567	17.6044	0.808334	0.984793
	0.380965	-0.1043	P40222	P40222	Alpha-taxilin	TXLNA	1428	Color2 [A=255, R=169, G=169, B=169]	1	4		2	2	2	3.3	3.3	3.3	61.89	0	3.0865	31876000	4	12.5696	12.6717	12.6632	12.6116	12.1909	12.6855	12.8322	12.5583	12.5332	12.5653	12.591	13.3509	12.7241	12.4214	12.399	12.4729	0.415944	0.930256
	0.403313	-0.0767648	P40227;P40227-2;Q92526;Q29236;Q92526-2;Q92526-3	P40227;P40227-2	T-complex protein 1 subunit zeta	CCT6A	1429	Color2 [A=255, R=169, G=169, B=169]	1	4		16	16	16	41.1	41.1	41.1	58.024	0	89.939	11558000000	62	21.653	21.7489	21.9857	21.5996	21.8723	21.9497	21.7195	22.0253	21.7535	21.6298	21.7595	22.2592	21.7091	21.7138	21.712	21.8524	0.395082	0.948182
	0.586812	-0.100225	P40429;Q95307;Q6NVV1	P40429;Q95307;Q6NVV1	60S ribosomal protein L13a;Putative 60S ribosomal protein L13a protein RPL13AP3	RPL13A;RPL13AP3	1432	Color2 [A=255, R=169, G=169, B=169]	1	4		7	7	7	28.6	28.6	28.6	23.577	0	26.119	2682500000	21	21.1148	21.1785	21.3	21.2714	21.2466	21.4508	21.0629	21.2137	21.0982	21.0527	20.9857	21.4683	21.052	20.9391	20.8848	20.9723	0.258934	0.932887
	0.260253	-0.0524762	P40616-2;P40616	P40616-2;P40616	ADP-ribosylation factor-like protein 1	ARL1	1433	Color2 [A=255, R=169, G=169, B=169]	1	4		5	5	5	34.8	34.8	34.8	18.565	0	15.937	477710000	11	17.9022	17.8552	17.7515	17.7132	17.5453	17.8597	17.7479	17.9483	18.0443	17.5794	17.8426	18.1898	17.647	17.861	17.9659	17.86	0.549221	0.96428
	0.366361	-0.163215	P40818;P40818-2	P40818;P40818-2	Ubiquitin carboxyl-terminal hydrolase 8	USP8	1435	Color2 [A=255, R=169, G=169, B=169]	1	4		3	3	3	3.6	3.6	3.6	127.52	0	6.7834	16759000	4	14.0039	14.0669	14.5745	14.5097	14.4514	14.99	14.4668	14.7926	13.8307	13.8936	14.279	15.0759	14.2149	13.7303	14.1504	14.2182	0.430169	0.893033
	0.00334866	-0.00119185	P41091;Q2VIR3;Q2VIR3-2	P41091;Q2VIR3;Q2VIR3-2	Eukaryotic translation initiation factor 2 subunit 3;Putative eukaryotic translation initiation factor 2 subunit 3-like protein	EIF2S3;EIF2S3L	1438	Color2 [A=255, R=169, G=169, B=169]	1	4		14	14	14	37.9	37.9	37.9	51.109	0	85.679	1807300000	51	20.5651	20.6103	20.5661	19.7362	20.4865	20.778	20.3745	20.6086	20.4474	20.3931	20.3874	20.7269	20.3332	20.2814	20.4361	20.4713	0.992319	0.999174
	0.283367	0.30757	P41219;P41219-2	P41219;P41219-2	Peripherin	PRPH	1439	Color2 [A=255, R=169, G=169, B=169]	1	4		12	10	10	29.8	25.3	25.3	53.65	0	36.567	960220000	19	20.2157	19.8292	20.3035	20.1791	20.0591	20.1328	18.7682	18.5494	18.9159	18.8251	18.148	18.9083	19.1493	17.8328	18.5677	17.4101	0.520754	1.23762
	0.898502	-0.249476	P41223;P41223-2	P41223;P41223-2	Protein BUD31 homolog	BUD31	1440	Color2 [A=255, R=169, G=169, B=169]	1	4		7	7	7	41.7	41.7	41.7	17	0	12.721	240400000	12	17.1839	17.5205	17.5532	17.7056	17.8376	17.6787	17.4944	17.9127	17.5715	17.7315	17.6128	18.659	17.6624	17.525	17.3075	17.4861	0.126328	0.841202
	0.872039	-0.141443	P41227-2;P41227;Q9BSU3	P41227-2;P41227;Q9BSU3	N-alpha-acetyltransferase 10;N-alpha-acetyltransferase 11	NAA10;NAA11	1441	Color2 [A=255, R=169, G=169, B=169]	1	4		5	5	5	29.1	29.1	29.1	24.783	0	9.9472	169220000	7	17.2344	17.2395	16.988	17.2375	16.9589	17.3166	16.958	16.9346	16.801	16.9253	17.0256	17.4238	17.0679	16.8133	16.875	17.1497	0.134264	0.906612
	0.011431	0.00420928	P41236;Q6NXS1	P41236;Q6NXS1	Protein phosphatase inhibitor 2;Protein phosphatase inhibitor 2-like protein 3	PPP1R2;PPP1R2P3	1442	Color2 [A=255, R=169, G=169, B=169]	1	4		3	3	3	15.6	15.6	15.6	23.015	0	8.0026	171860000	4	17.7199	17.6001	18.1522	18.1363	17.971	18.0282	17.7153	17.9226	17.6842	17.6094	17.7568	18.0772	17.6816	17.3324	17.5446	17.4857	0.974022	1.00292
	0.076157	-0.0222807	P41240;P42679-3;P42679;P42679-2	P41240	Tyrosine-protein kinase CSK	CSK	1443	Color2 [A=255, R=169, G=169, B=169]	1	4		12	12	12	31.3	31.3	31.3	50.704	0	36.364	528740000	24	18.7311	18.4835	19.2617	19.0309	19.0289	19.2248	18.791	19.0882	19.0378	18.9231	18.802	19.265	18.915	18.7998	18.961	18.8915	0.839157	0.984675
	0.247876	-0.0582571	P41250	P41250	Glycine--tRNA ligase	GARS	1444	Color2 [A=255, R=169, G=169, B=169]	1	4		11	11	11	18.7	18.7	18.7	83.165	0	21.754	782730000	27	19.0255	19.1155	19.4208	19.2793	19.1585	19.3132	19.0492	19.1682	19.2437	19.1858	18.9585	19.4921	19.0944	18.814	18.8589	18.9075	0.565098	0.960424
	0.00555135	-0.00197506	P41252	P41252	Isoleucine--tRNA ligase, cytoplasmic	IARS	1445	Color2 [A=255, R=169, G=169, B=169]	1	4		9	9	9	10.1	10.1	10.1	144.5	0	29.967	607730000	19	18.4967	18.5734	18.7086	17.9268	18.6456	18.7867	18.4552	18.8398	18.5947	18.449	18.4974	18.8274	18.4661	18.2673	18.2515	18.4613	0.987299	0.998632
	0.363935	-0.132721	P41367;P11310;P11310-2	P41367			1446	Color2 [A=255, R=169, G=169, B=169]	1	4		9	9	9	30.2	30.2	30.2	46.485	0	76.494	1411000000	31	20.2657	20.2369	20.2942	19.9307	20.058	20.228	19.4948	19.8219	19.6305	19.6203	19.7501	20.7193	19.9327	19.6932	19.7053	19.9428	0.432578	0.91211
	0.403582	0.172044	P41566	P41566			1447	Color2 [A=255, R=169, G=169, B=169]	1	4		4	2	2	51.9	20.8	20.8	10.777	0	5.936	266200000	7	15.5435	15.6351	15.8231	14.2005	15.6278	15.6041	15.5743	15.49	15.7651	15.7949	15.7988	15.9481	15.644	15.6552	15.6374	15.7098	0.394838	1.12665
	0.537442	-0.343246	P41567;P61220;O60739	P41567;P61220;O60739	Eukaryotic translation initiation factor 1;Eukaryotic translation initiation factor 1b	EIF1;EIF1B	1448	Color2 [A=255, R=169, G=169, B=169]	1	4		5	5	4	43.4	43.4	28.3	12.732	0	27.344	291240000	8	19.1689	19.67	18.2054	18.2336	18.0258	18.5973	18.577	18.3578	18.0419	18.2239	18.449	20.1446	18.6083	18.0716	17.7997	18.3232	0.290107	0.788266
	0.0412057	-0.0100763	P41732	P41732	Tetraspanin-7	TSPAN7	1449	Color2 [A=255, R=169, G=169, B=169]	1	4		2	2	2	7.6	7.6	7.6	27.574	0.0080508	1.4836	78703000	5	16.5343	16.4162	16.5737	16.2737	16.6331	16.5647	16.6054	16.7765	16.7857	16.5159	16.4274	16.991	16.4879	16.5622	16.6501	16.6779	0.909482	0.99304
	0.461467	-0.0954568	P41743	P41743	Protein kinase C iota type	PRKCI	1450	Color2 [A=255, R=169, G=169, B=169]	1	4		4	4	4	10.9	10.9	10.9	68.262	0	14.166	61601000	9	14.5923	14.5644	14.3336	14.4388	14.6996	14.5116	14.2915	14.7196	14.401	14.22	14.5025	14.9234	14.2069	14.2946	14.4174	14.536	0.345568	0.935976
	0.122852	-0.0312037	P42025	P42025	Beta-centractin	ACTR1B	1451	Color2 [A=255, R=169, G=169, B=169]	1	4		8	3	3	30.6	14.9	14.9	42.293	0	23.617	583530000	22	18.6435	18.7146	18.9476	18.4093	18.8508	19.1288	18.673	18.9339	18.7444	18.6311	18.7569	19.1563	18.7751	18.6384	18.7835	18.812	0.753613	0.978603
	0.347958	-0.0716021	P42167-2;P42167	P42167-2;P42167	Lamina-associated polypeptide 2, isoforms beta/gamma;Thymopoietin;Thymopentin	TMPO	1452	Color2 [A=255, R=169, G=169, B=169]	1	4		9	9	3	33.9	33.9	9.9	38.737	0	103.38	4453600000	44	20.4793	20.5187	20.7669	20.4517	20.7604	20.9355	20.5176	20.7949	20.5718	20.4846	20.5962	20.9709	20.368	20.4376	20.519	20.558	0.448789	0.951581
	0.116722	-0.0335236	P42174;P00367;P00367-3;P00367-2;P49448	P42174;P00367;P00367-3;P00367-2	Glutamate dehydrogenase 1, mitochondrial	GLUD1	1453	Color2 [A=255, R=169, G=169, B=169]	1	4		23	23	23	47.5	47.5	47.5	61.307	0	188.33	36464000000	149	22.663	22.7323	22.9178	22.6305	22.9747	23.1704	23.0556	23.3117	23.3045	23.1303	23.0302	23.2687	22.907	22.8867	23.0966	23.0869	0.764326	0.977031
	0.0513215	0.0150292	P42262;P42262-2;P42262-3;P42262-4	P42262;P42262-2;P42262-3;P42262-4	Glutamate receptor 2	GRIA2	1456	Color2 [A=255, R=169, G=169, B=169]	1	4		10	10	7	14.2	14.2	10.5	98.82	0	25.086	358120000	18	18.569	18.691	18.3294	18.066	18.5637	18.1991	18.4801	18.7304	18.4933	18.4115	18.5189	18.9043	18.6061	18.3871	18.5731	18.6241	0.888543	1.01047
	0.237345	0.090252	P42263;P42263-2	P42263;P42263-2	Glutamate receptor 3	GRIA3	1457	Color2 [A=255, R=169, G=169, B=169]	1	4		7	5	4	10	7.3	5.8	101.16	0	23.609	97489000	8	15.5709	15.5029	15.0529	14.249	14.7955	14.9654	15.2559	14.8456	14.8817	14.865	14.8982	15.0458	14.753	14.7724	14.7998	15.0398	0.578968	1.06456
	1.03459	-0.112355	P42285	P42285	Superkiller viralicidic activity 2-like 2	SKIV2L2	1458	Color2 [A=255, R=169, G=169, B=169]	1	4		13	13	13	14.3	14.3	14.3	117.8	0	30.112	872880000	30	19.4611	19.4895	19.4362	19.3926	19.4305	19.6322	19.2834	19.6224	19.4821	19.4613	19.416	19.7577	19.2965	19.2385	19.4119	19.5225	0.0923436	0.925077
	0.119449	-0.0463984	P42336	P42336	Phosphatidylinositol 4,5-bisphosphate 3-kinase catalytic subunit alpha isoform	PIK3CA	1460	Color2 [A=255, R=169, G=169, B=169]	1	4		2	2	2	2.2	2.2	2.2	124.28	0	2.809	8438100	3	14.352	14.0387	14.6618	14.5443	14.4141	14.6579	14.3699	14.5659	14.744	14.5483	14.4654	15.2772	14.7464	14.4253	14.8954	14.9627	0.759541	0.968351
	0.465379	-0.0740299	P42345	P42345	Serine/threonine-protein kinase mTOR	MTOR	1461	Color2 [A=255, R=169, G=169, B=169]	1	4		21	21	21	11	11	11	288.89	0	90.586	434930000	34	18.4542	18.3667	18.3563	18.4292	18.5111	18.6487	18.3836	18.5666	18.4775	18.4131	18.4953	18.9212	18.3702	18.2572	18.4765	18.5143	0.342469	0.949981
	0.0123569	0.00355792	P42356;P42356-2;A4QPH2-4;A4QPH2;A4QPH2-2;Q8N8J0	P42356;P42356-2	Phosphatidylinositol 4-kinase alpha	PI4KA	1462	Color2 [A=255, R=169, G=169, B=169]	1	4		19	19	19	11.2	11.2	11.2	236.83	0	52.574	492200000	32	18.1606	18.3061	18.3596	17.7959	18.4362	18.4262	18.2855	18.5234	18.2566	18.155	18.2011	18.6112	18.2601	18.0693	18.3454	18.3896	0.971948	1.00247
	0.0714658	-0.0229025	P42566;P42566-2	P42566	Epidermal growth factor receptor substrate 15	EPS15	1463	Color2 [A=255, R=169, G=169, B=169]	1	4		7	7	7	10.9	10.9	10.9	98.655	0	21.417	341240000	21	18.8095	18.6342	19.2455	19.1316	19.1452	19.3519	18.7796	19.0232	18.763	18.7185	18.7831	19.1616	18.8714	18.606	18.846	18.7996	0.84827	0.984251
	0.123017	0.0432041	Q5IS50;P42658-2;P42658	Q5IS50;P42658-2;P42658	Dipeptidyl aminopeptidase-like protein 6	DPP6	1464	Color2 [A=255, R=169, G=169, B=169]	1	4		4	4	3	6.1	6.1	5.1	91.41	0	18.884	70436000	5	16.4776	16.4802	16.1018	15.9892	16.2399	15.869	16.5638	16.8248	16.658	16.4055	16.3591	16.7215	16.5497	16.4313	16.6122	16.4949	0.753325	1.0304
	0.299077	-0.0612471	P42704	P42704	Leucine-rich PPR motif-containing protein, mitochondrial	LRPPRC	1466	Color2 [A=255, R=169, G=169, B=169]	1	4		10	10	10	6.8	6.8	6.8	157.9	0	18.285	1749900000	32	19.8994	20.0693	19.8197	19.5308	19.8226	19.6799	19.6916	19.9049	19.9623	19.8445	19.816	20.2756	19.7918	19.7286	19.7262	19.986	0.502253	0.958435
	0.144637	0.0337803	P42858	P42858	Huntingtin	HTT	1467	Color2 [A=255, R=169, G=169, B=169]	1	4		10	10	10	3.2	3.2	3.2	347.6	0	13.552	194390000	12	16.8017	16.7551	17.1739	16.9684	17.2058	17.2532	16.8449	17.0016	16.9203	16.8631	16.9867	17.2539	17.0687	16.6708	17.0766	17.0423	0.716742	1.02369
	0.000738285	0.000377297	P42892-3;P42892-2;P42892-4;P42892	P42892-3;P42892-2;P42892-4;P42892	Endothelin-converting enzyme 1	ECE1	1468	Color2 [A=255, R=169, G=169, B=169]	1	4		3	3	3	4.2	4.2	4.2	85.561	0	2.8421	31421000	3	13.8303	14.0967	14.8161	14.5413	14.4278	14.6956	14.3171	14.3219	13.9996	13.7716	13.9653	14.1321	13.8255	13.6881	14.0392	13.9706	0.998301	1.00026
	0.157913	0.0802402	P43003-2;P43003;P48664-2;P48664	P43003-2;P43003	Excitatory amino acid transporter 1	SLC1A3	1469	Color2 [A=255, R=169, G=169, B=169]	1	4		7	7	7	16.7	16.7	16.7	55.148	0	94.273	4858300000	62	20.7262	20.7932	21.1776	19.5181	21.0013	21.3348	20.7072	21.0378	20.7337	20.7457	20.6021	20.9852	20.7538	20.6806	20.8625	20.8269	0.695164	1.05719
	0.143174	0.0453911	P43004-3;P43004-2;P43004	P43004-3;P43004-2;P43004	Excitatory amino acid transporter 2	SLC1A2	1470	Color2 [A=255, R=169, G=169, B=169]	1	4		4	4	4	8.7	8.7	8.7	61.007	0	14.161	418590000	7	16.6492	16.7906	17.1286	16.2588	17.0637	17.2331	16.7236	16.9108	16.8203	16.6842	16.9672	17.1309	16.8869	16.7548	16.9612	17.0744	0.719161	1.03196
	0.410568	-0.11352	P43007;P43007-2	P43007;P43007-2	Neutral amino acid transporter A	SLC1A4	1471	Color2 [A=255, R=169, G=169, B=169]	1	4		2	2	2	6.4	6.4	6.4	55.722	0	7.9543	378320000	6	16.9312	17.2675	17.0798	17.0609	16.9879	17.0808	17.6143	17.8235	17.0681	16.8802	17.1115	17.4777	17.2108	17.2541	17.284	17.3511	0.388536	0.92433
	0.0257629	-0.0143909	P43080	P43080	Guanylyl cyclase-activating protein 1	GUCA1A	1472	Color2 [A=255, R=169, G=169, B=169]	1	4		3	3	3	13.4	13.4	13.4	22.919	0	56.345	308450000	7	17.5077	17.8533	17.2857	16.184	17.291	17.8256	17.3957	17.5546	17.1497	17.14	17.4541	17.5454	17.1191	17.119	17.2525	17.3487	0.942404	0.990075
	0.0120746	0.00328135	P43155-3;P43155-2;P43155	P43155-3;P43155-2;P43155	Carnitine O-acetyltransferase	CRAT	1473	Color2 [A=255, R=169, G=169, B=169]	1	4		5	5	5	9	9	9	61.87	0	9.1331	215180000	9	16.574	16.6168	16.8786	16.7	16.7358	16.7837	16.6157	16.7313	16.6362	16.3733	16.4088	16.7376	16.3225	16.2171	16.641	16.6264	0.97258	1.00228
	0.178686	-0.04127	P43243;P43243-2	P43243;P43243-2	Matrin-3	MATR3	1474	Color2 [A=255, R=169, G=169, B=169]	1	4		17	17	17	26.3	26.3	26.3	94.622	0	108.04	13199000000	75	21.8853	21.8572	21.9933	21.5073	21.8362	22.1459	21.8388	22.061	21.7533	21.7515	21.8722	22.1881	21.7221	21.6123	21.757	21.8649	0.662696	0.971799
	0.858005	-0.111837	P43246;P43246-2	P43246;P43246-2	DNA mismatch repair protein Msh2	MSH2	1475	Color2 [A=255, R=169, G=169, B=169]	1	4		10	10	10	13.4	13.4	13.4	104.74	0	22.333	446320000	19	17.971	18.0049	18.0873	18.1318	17.8057	18.1266	17.8585	17.9208	17.7861	17.8382	17.6553	18.0164	17.7695	17.6958	17.7691	17.8626	0.138674	0.925409
	0.314055	-0.0463438	P43304-2;P43304	P43304-2;P43304	Glycerol-3-phosphate dehydrogenase, mitochondrial	GPD2	1476	Color2 [A=255, R=169, G=169, B=169]	1	4		16	16	16	30.6	30.6	30.6	67.531	0	35.22	1107100000	41	19.4432	19.4737	19.5896	19.429	19.5851	19.6947	19.4024	19.6461	19.5269	19.3772	19.4104	19.7209	19.3854	19.2809	19.37	19.4612	0.485227	0.968387
	1.02495	-0.163593	P43307;P43307-2	P43307;P43307-2	Translocon-associated protein subunit alpha	SSR1	1477	Color2 [A=255, R=169, G=169, B=169]	1	4		3	3	3	11.9	11.9	11.9	32.235	0	8.4695	926850000	6	17.3063	17.5862	17.7957	17.6314	17.3995	17.7311	17.2344	17.5584	17.4022	17.4687	17.2382	17.7879	17.3167	17.1876	17.4398	17.4902	0.0944171	0.892799
	0.325583	-0.308859	P43320	P43320	Beta-crystallin B2	CRYBB2	1478	Color2 [A=255, R=169, G=169, B=169]	1	4		8	8	8	40	40	40	23.38	0	109.82	1155200000	18	18.9059	19.5462	17.5365	17.3583	17.7289	18.17	19.2055	19.5464	17.374	17.2161	16.9455	17.9593	18.371	18.494	17.6582	17.9061	0.472517	0.80728
	0.000887946	0.000342131	P43367	P43367			1480	Color2 [A=255, R=169, G=169, B=169]	1	4		10	4	4	36.4	20.7	20.7	37.808	0	35.685	470830000	7	17.4354	17.3186	17.4912	16.6832	17.474	17.5833	17.3881	17.5716	17.4028	17.1267	17.2719	17.8404	17.1234	17.2971	17.2167	17.3799	0.997958	1.00024
	0.595037	-0.294371	P43487-2;P43487;Q9C010;Q9C010-2	P43487-2;P43487	Ran-specific GTPase-activating protein	RANBP1	1481	Color2 [A=255, R=169, G=169, B=169]	1	4		4	4	4	19	19	19	23.239	0	8.9904	575730000	11	17.8989	17.9336	17.918	17.9113	18.0182	17.9243	17.573	17.964	17.6707	17.8698	17.5819	19.583	17.9087	17.5	17.2905	17.5289	0.254076	0.815428
	0.332277	-0.0871356	P43686;P43686-2	P43686;P43686-2	26S protease regulatory subunit 6B	PSMC4	1484	Color2 [A=255, R=169, G=169, B=169]	1	4		16	16	16	46.2	46.2	46.2	47.366	0	75.853	3282100000	44	20.7407	20.915	20.8805	20.7007	20.7115	20.9493	20.6071	20.7885	20.5872	20.3864	20.5136	21.1808	20.6903	20.3646	20.3723	20.5148	0.46529	0.94139
	0.453133	0.420132	P43897-3;P43897-4;P43897;P43897-2	P43897-3;P43897-4;P43897;P43897-2	Elongation factor Ts, mitochondrial	TSFM	1485	Color2 [A=255, R=169, G=169, B=169]	1	4		4	4	4	12.6	12.6	12.6	18.748	0	7.6548	190990000	8	16.7716	16.1059	17.1768	14.0539	17.7614	17.431	17.3812	17.6987	17.3647	17.3006	16.9814	17.3554	17.1623	17.2125	16.9514	17.0317	0.352263	1.33805
	0.573668	-0.0890646	P45973	P45973	Chromobox protein homolog 5	CBX5	1487	Color2 [A=255, R=169, G=169, B=169]	1	4		6	5	5	30.4	24.1	24.1	22.225	0	13.465	1022500000	16	19.5765	19.6776	19.8521	19.5541	19.6931	19.836	19.655	19.9565	19.6479	19.5791	19.5549	20.0204	19.6131	19.4793	19.5753	19.7773	0.26689	0.940132
	0.289604	-0.044311	P45974-2;P45974;Q92995-2;Q92995	P45974-2;P45974	Ubiquitin carboxyl-terminal hydrolase 5	USP5	1488	Color2 [A=255, R=169, G=169, B=169]	1	4		17	17	16	29.6	29.6	27.7	93.307	0	88.67	4334200000	50	20.736	20.7702	20.9947	20.828	20.838	20.9758	20.638	20.9137	20.7102	20.6124	20.6155	20.9757	20.7879	20.6257	20.8139	20.7873	0.513329	0.969753
	0.0915499	-0.0208929	P45985;P45985-2	P45985;P45985-2	Dual specificity mitogen-activated protein kinase kinase 4	MAP2K4	1490	Color2 [A=255, R=169, G=169, B=169]	1	4		5	5	5	14.8	14.8	14.8	44.287	0	5.7024	154700000	8	17.7418	17.7695	18.0199	17.9591	18.1343	17.8641	17.8581	17.997	17.987	17.7504	17.8383	18.3231	17.7439	17.73	17.7783	17.8755	0.809935	0.985623
	0.574375	-0.157437	P46020-3;P46020-2;P46020	P46020-3;P46020-2;P46020	Phosphorylase b kinase regulatory subunit alpha, skeletal muscle isoform	PHKA1	1491	Color2 [A=255, R=169, G=169, B=169]	1	4		5	5	5	3.6	3.6	3.6	129.39	0	6.2429	124760000	10	16.9781	16.8103	17.2205	17.8098	17.0507	17.282	16.8489	17.1842	16.7754	16.7446	16.8222	17.297	16.9479	16.8922	16.9742	16.8572	0.266456	0.896617
	0.12426	0.0588797	P46060	P46060	Ran GTPase-activating protein 1	RANGAP1	1492	Color2 [A=255, R=169, G=169, B=169]	1	4		5	5	5	10.2	10.2	10.2	63.541	0	15.082	151670000	8	16.3539	16.6301	16.7752	15.3998	16.687	16.7261	16.3994	16.5238	16.5337	16.4736	16.5649	17.1534	16.4657	16.4063	16.4473	16.443	0.751173	1.04166
	0.0481269	0.0156884	P46063	P46063	ATP-dependent DNA helicase Q1	RECQL	1493	Color2 [A=255, R=169, G=169, B=169]	1	4		4	4	4	8.8	8.8	8.8	73.457	0	14.444	39187000	4	15.0505	14.8638	15.581	15.5379	15.6395	15.4274	15.2196	15.5668	15.4098	15.4748	15.5382	15.625	15.429	15.0869	15.3219	15.4813	0.895103	1.01093
	0.659978	-0.144196	P46087-3;P46087-2;P46087;P46087-4	P46087-3;P46087-2;P46087;P46087-4	Probable 28S rRNA (cytosine(4447)-C(5))-methyltransferase	NOP2	1494	Color2 [A=255, R=169, G=169, B=169]	1	4		2	2	2	3.8	3.8	3.8	69.614	0	9.7277	22232000	3	15.8506	15.8191	16.283	16.3068	16.1815	16.3066	15.6781	16.2352	16.2598	16.0691	15.7807	16.5019	15.9794	15.9601	16.0859	16.0538	0.218787	0.904884
	0.182139	-0.0919051	P46100-2;P46100-5;P46100-3;P46100-4;P46100;P46100-6	P46100-2;P46100-5;P46100-3;P46100-4;P46100	Transcriptional regulator ATRX	ATRX	1495	Color2 [A=255, R=169, G=169, B=169]	1	4		12	12	12	6.4	6.4	6.4	259.84	0	27.64	318470000	18	20.3094	20.4719	19.3818	19.049	19.3404	19.4484	19.3437	19.6369	19.727	19.7126	19.6838	20.3573	19.6966	19.4233	19.6967	19.8154	0.657447	0.938283
	0.408857	-0.0681534	P46109	P46109	Crk-like protein	CRKL	1498	Color2 [A=255, R=169, G=169, B=169]	1	4		9	9	9	37.6	37.6	37.6	33.777	0	53.461	869730000	24	19.7194	19.7413	19.8947	19.7579	19.7309	19.9565	19.6082	19.8107	19.6391	19.5287	19.6262	20.0705	19.7128	19.5299	19.5661	19.6471	0.39007	0.953858
	0.0324147	0.0274122	P46410;P15104	P46410;P15104	Glutamine synthetase	GLUL	1499	Color2 [A=255, R=169, G=169, B=169]	1	4		16	16	16	52.3	52.3	52.3	42.03	0	141.31	133630000000	187	23.9454	24.4008	23.8829	22.1015	24.0864	24.0552	24.2994	24.5346	24.2125	24.1346	24.2199	24.6475	23.9712	24.2665	24.2824	24.5401	0.92808	1.01918
	0.0646655	-0.0169418	P46459;P46459-2	P46459;P46459-2	Vesicle-fusing ATPase	NSF	1500	Color2 [A=255, R=169, G=169, B=169]	1	4		36	36	35	44.6	44.6	44.6	82.593	0	127.18	21083000000	135	22.3795	22.5051	22.1917	21.9191	22.3344	22.1272	22.3362	22.5224	22.3179	22.2921	22.3795	22.7523	22.4115	22.2211	22.241	22.3878	0.861657	0.988326
	0.134109	0.0774183	P46734-2;P46734;P46734-3	P46734-2;P46734;P46734-3	Dual specificity mitogen-activated protein kinase kinase 3	MAP2K3	1501	Color2 [A=255, R=169, G=169, B=169]	1	4		3	2	2	11.3	8.8	8.8	36.172	0	7.4968	10812000	3	12.6221	12.5746	12.9099	11.348	13.0945	13.0337	12.5351	12.9246	12.6327	12.8859	12.6105	13.2528	12.7929	12.2686	12.4891	12.7792	0.73433	1.05513
	0.355748	0.372466	P46736-2;P46736-3;P46736;P46736-4;P46736-5	P46736-2;P46736-3;P46736;P46736-4;P46736-5	Lys-63-specific deubiquitinase BRCC36	BRCC3	1502	Color2 [A=255, R=169, G=169, B=169]	1	4		2	2	2	9.6	9.6	9.6	33.149	0	4.0011	49684000	6	17.9234	17.8236	18.1343	14.2792	18.083	18.2712	17.7385	18.0321	17.6036	17.637	17.5528	18.2311	17.8658	17.5183	17.7404	17.8695	0.440811	1.29456
	0.01174	-0.00379658	P46776	P46776	60S ribosomal protein L27a	RPL27A	1503	Color2 [A=255, R=169, G=169, B=169]	1	4		5	5	5	28.4	28.4	28.4	16.561	0	11.914	2584000000	14	19.7885	19.7419	19.8727	19.0539	19.6243	19.9462	19.5081	19.7998	19.6375	19.6598	19.6935	19.9687	19.5465	19.4998	19.65	19.6812	0.97333	0.997372
	0.0708259	-0.0199845	P46777;Q95276	P46777	60S ribosomal protein L5	RPL5	1504	Color2 [A=255, R=169, G=169, B=169]	1	4		9	9	9	25.9	25.9	25.9	34.362	0	31.8	2653100000	27	19.92	19.8314	20.2074	19.8651	20.2149	20.4328	20.0239	20.2788	19.8703	19.9568	20.1041	20.4292	19.9833	19.8669	20.2494	20.0722	0.849521	0.986243
	0.329477	-0.0719891	P49666;P46778	P49666;P46778	60S ribosomal protein L21	RPL21	1505	Color2 [A=255, R=169, G=169, B=169]	1	4		4	4	4	21.9	21.9	21.9	18.565	0	6.0642	690300000	10	19.1447	19.1088	19.5385	19.5982	19.5411	19.65	19.2719	19.4933	19.3655	19.3049	19.1984	19.5395	19.1682	19.1492	19.1984	19.1587	0.468299	0.951325
	0.203723	0.184527	P46779-4;P46779-5;P46779;P46779-2;P46779-3	P46779-4;P46779-5;P46779;P46779-2;P46779-3	60S ribosomal protein L28	RPL28	1506	Color2 [A=255, R=169, G=169, B=169]	1	4		4	4	4	46.4	46.4	46.4	7.888	0	7.7253	651620000	8	16.8027	16.6723	16.84	14.0689	16.5988	17.3597	16.6277	16.8587	16.7934	16.86	16.8838	17.2483	16.6659	16.6699	16.8045	16.8028	0.625572	1.13644
	0.731782	-0.136075	P46781;Q29197	P46781;Q29197	40S ribosomal protein S9	RPS9	1507	Color2 [A=255, R=169, G=169, B=169]	1	4		9	9	9	34.5	34.5	34.5	22.591	0	11.789	3989200000	25	21.4081	21.5076	21.3586	21.5781	21.6957	21.6959	21.3187	21.5783	21.3299	21.3651	21.2751	21.7164	21.2541	21.1987	21.0699	21.1585	0.185446	0.909991
	0.203713	0.196752	P46782	P46782	40S ribosomal protein S5;40S ribosomal protein S5, N-terminally processed	RPS5	1508	Color2 [A=255, R=169, G=169, B=169]	1	4		3	3	3	22.1	22.1	22.1	22.876	0	21.773	3012800000	11	19.6983	20.0927	20.2246	17.3383	20.2232	20.1306	19.9476	19.9672	20.2236	19.7905	19.9509	21.1901	20.0043	19.9687	19.5257	19.7461	0.625586	1.14611
	0.605874	-0.248919	P46783;Q9NQ39	P46783;Q9NQ39	40S ribosomal protein S10;Putative 40S ribosomal protein S10-like	RPS10;RPS10P5	1509	Color2 [A=255, R=169, G=169, B=169]	1	4		5	5	5	32.7	32.7	32.7	18.898	0	9.912	809560000	13	19.5712	19.6809	19.845	19.729	19.8581	19.8779	19.5023	19.718	19.4633	19.688	19.7627	21.1077	19.5622	19.3995	19.1433	19.4986	0.247814	0.841527
	0.173956	-0.0389295	P46821	P46821	Microtubule-associated protein 1B;MAP1B heavy chain;MAP1 light chain LC1	MAP1B	1510	Color2 [A=255, R=169, G=169, B=169]	1	4		40	40	38	21.4	21.4	20.5	270.63	0	323.31	33715000000	197	23.2031	23.1455	23.5859	23.2693	23.2137	23.331	22.9557	23.2538	22.9675	23.0545	22.972	23.2598	23.123	22.915	23.0146	23.1179	0.669952	0.973377
	0.432611	-0.0866425	P46926;P46926-2	P46926;P46926-2	Glucosamine-6-phosphate isomerase 1	GNPDA1	1511	Color2 [A=255, R=169, G=169, B=169]	1	4		6	3	3	26	12.1	12.1	32.668	0	14.793	365670000	9	17.5994	17.6488	17.8344	17.5441	17.7669	17.9723	17.3882	17.6068	17.6946	17.6219	17.5069	17.9559	17.4051	17.3782	17.4464	17.6069	0.369309	0.941712
	0.172817	-0.111213	P46937-5;P46937-3;P46937-6;P46937-7;P46937-2;P46937-8;P46937;P46937-9;P46937-4	P46937-5;P46937-3;P46937-6;P46937-7;P46937-2;P46937-8;P46937;P46937-9;P46937-4	Transcriptional coactivator YAP1	YAP1	1512	Color2 [A=255, R=169, G=169, B=169]	1	4		4	4	4	18.4	18.4	18.4	48.274	0	28.47	65268000	7	14.0295	13.9801	14.5837	14.4209	14.1644	14.6449	13.6237	14.0581	13.6954	13.7818	13.1693	13.6393	13.1085	13.2032	13.6194	13.1554	0.671711	0.925809
	0.487978	-0.124362	P46939;P46939-2	P46939;P46939-2	Utrophin	UTRN	1513	Color2 [A=255, R=169, G=169, B=169]	1	4		3	3	2	0.9	0.9	0.6	394.46	0.0092554	1.4307	33691000	4	15.3721	15.5284	14.63	15.1526	15.1149	15.2332	15.3022	15.1621	15.0149	14.9616	15.0556	15.5778	15.1376	14.7985	14.9685	15.1763	0.325104	0.91741
	0.19331	-0.0842407	P46940;Q86VI3	P46940	Ras GTPase-activating-like protein IQGAP1	IQGAP1	1514	Color2 [A=255, R=169, G=169, B=169]	1	4		37	37	36	24.7	24.7	24.1	189.25	0	172.46	2549700000	89	20.877	20.6667	21.0915	21.1492	20.862	21.4221	20.4468	20.5383	20.5059	20.6013	20.3152	20.8989	20.5557	20.0874	20.47	20.4342	0.640752	0.943281
	0.261719	-0.102077	P46976;P46976-2;P46976-3	P46976;P46976-2;P46976-3	Glycogenin-1	GYG1	1515	Color2 [A=255, R=169, G=169, B=169]	1	4		8	8	8	19.4	19.4	19.4	39.383	0	74.359	2874700000	24	19.4664	19.4456	19.6693	19.7068	19.7405	20.2128	18.9662	19.2039	19.2607	19.3524	19.193	19.6156	19.1179	19.0008	19.6601	19.3528	0.54737	0.93169
	0.333062	-0.0833232	P46977;P46977-2	P46977;P46977-2	Dolichyl-diphosphooligosaccharide--protein glycosyltransferase subunit STT3A	STT3A	1516	Color2 [A=255, R=169, G=169, B=169]	1	4		5	5	5	7.5	7.5	7.5	80.529	0	14.78	816260000	16	18.4277	18.598	18.2593	17.8321	18.1095	18.4716	17.9548	18.1495	18.1288	18.1825	18.1525	18.5042	18.042	17.9099	18.2158	18.3091	0.464449	0.943881
	0.0289581	0.00788856	P47736;P47736-4;P47736-2;P47736-3	P47736;P47736-4;P47736-2;P47736-3	Rap1 GTPase-activating protein 1	RAP1GAP	1517	Color2 [A=255, R=169, G=169, B=169]	1	4		12	12	11	23.4	23.4	22.3	73.361	0	29.677	1256200000	25	19.3761	19.3109	19.218	18.8535	19.1052	18.9692	19.2831	19.5256	19.2984	19.167	19.3615	19.4306	18.9925	19.1277	19.2348	19.422	0.935496	1.00548
	0.0719871	-0.0199442	Q29221;P47755;P47755-2	Q29221;P47755	F-actin-capping protein subunit alpha-2	CAPZA2	1518	Color2 [A=255, R=169, G=169, B=169]	1	4		10	10	8	54.2	54.2	44.8	32.981	0	180.07	2530300000	33	19.6746	19.7939	19.4746	19.0743	19.3233	19.4706	19.2583	19.4798	19.3488	19.1656	19.3145	19.692	19.4216	19.231	19.2674	19.3354	0.847253	0.986271
	0.32519	-0.0662487	P47756-2;P47756;A0PFK7	P47756-2;P47756;A0PFK7	F-actin-capping protein subunit beta	CAPZB	1519	Color2 [A=255, R=169, G=169, B=169]	1	4		14	14	14	52.6	52.6	52.6	30.628	0	48.298	4880200000	52	20.481	20.5209	20.8383	20.4482	20.7427	20.9135	20.4782	20.6933	20.6448	20.6264	20.5167	21.0789	20.6131	20.5092	20.5354	20.5897	0.472944	0.955118
	0.238592	-0.0519996	P47788;P52888;P52888-2	P47788;P52888	Thimet oligopeptidase	THOP1	1520	Color2 [A=255, R=169, G=169, B=169]	1	4		18	18	18	33.2	33.2	33.2	78.143	0	72.107	2064400000	35	19.7253	19.8469	19.933	19.6225	19.9859	20.0663	19.7269	20.0083	19.8541	19.735	19.7074	20.2088	19.8246	19.7002	19.6089	19.5942	0.577308	0.964598
	0.291551	-0.0701923	P47813;O14602	P47813;O14602	Eukaryotic translation initiation factor 1A, X-chromosomal;Eukaryotic translation initiation factor 1A, Y-chromosomal	EIF1AX;EIF1AY	1521	Color2 [A=255, R=169, G=169, B=169]	1	4		5	5	5	33.3	33.3	33.3	16.46	0	30.021	813440000	21	18.6675	18.597	18.573	17.9707	18.4871	18.8251	18.5012	18.668	18.5674	18.5311	18.2998	18.7406	18.3136	18.4939	18.3261	18.4708	0.511032	0.952511
	0.0833564	0.0205674	P47869;P47869-2	P47869;P47869-2	Gamma-aminobutyric acid receptor subunit alpha-2	GABRA2	1522	Color2 [A=255, R=169, G=169, B=169]	1	4		3	2	2	7.3	5.5	5.5	51.326	0	4.229	41064000	4	16.1449	16.1424	16.1902	15.9494	16.0848	15.8563	16.4176	16.5888	16.127	15.9972	16.0592	16.2816	16.072	16.0282	16.1231	16.2104	0.82536	1.01436
	0.33541	0.0930805	P47870-1;P47870;P47870-3;P47870-4;P18505	P47870-1;P47870;P47870-3;P47870-4;P18505	Gamma-aminobutyric acid receptor subunit beta-2;Gamma-aminobutyric acid receptor subunit beta-1	GABRB2;GABRB1	1523	Color2 [A=255, R=169, G=169, B=169]	1	4		6	6	3	17.7	17.7	9.1	54.606	0	22.724	268970000	16	17.2577	17.1706	17.2417	16.7848	17.2971	16.9844	17.5518	17.778	17.5227	17.21	17.4382	17.6069	17.229	17.1761	17.3345	17.4173	0.461945	1.06665
	0.578182	-0.0877869	P47897-2;P47897	P47897-2;P47897	Glutamine--tRNA ligase	QARS	1524	Color2 [A=255, R=169, G=169, B=169]	1	4		8	8	8	12.6	12.6	12.6	86.578	0	134.71	511970000	18	18.533	18.6829	18.8734	18.7549	18.6179	18.7999	18.5423	18.9638	18.853	18.5032	18.6343	19.0252	18.6178	18.6636	18.7606	18.7413	0.26413	0.940965
	0.745731	0.688839	P47929	P47929	Galectin-7	LGALS7	1525	Color2 [A=255, R=169, G=169, B=169]	1	4		2	2	2	18.4	18.4	18.4	15.075	0.0031724	1.9405	30547000	5	15.4464	15.0806	16.8587	15.1431	15.9553	15.8556	16.2082	15.2357	15.8602	15.8911	19.2748	17.1219	16.2997	16.4782	16.2407	15.8271	0.179585	1.61199
	0.21824	-0.0682037	P48058;P48058-2	P48058	Glutamate receptor 4	GRIA4	1527	Color2 [A=255, R=169, G=169, B=169]	1	4		5	3	3	6.8	3.7	3.7	100.87	0	5.9014	25628000	4	15.4281	15.4092	15.411	14.7725	15.2349	15.3056	15.4854	15.6626	15.3859	15.6753	15.3775	15.7978	15.2952	15.3994	15.6585	15.7998	0.605006	0.953825
	0.337922	-0.108348	P48059;P48059-4;P48059-2;P48059-5;P48059-3;P0CW19-2	P48059;P48059-4;P48059-2;P48059-5;P48059-3;P0CW19-2	LIM and senescent cell antigen-like-containing domain protein 1	LIMS1	1528	Color2 [A=255, R=169, G=169, B=169]	1	4		2	2	2	7.7	7.7	7.7	37.251	0	6.2994	136280000	5	18.1232	18.0931	18.2355	17.638	18.0731	18.6636	17.8955	17.8884	17.8449	18.0463	17.5915	18.4061	17.817	17.6693	18.0006	18.0433	0.459281	0.927649
	0.113192	-0.0309086	P48066;Q9NSD5-3;P31641-2;P48066-2;Q9NSD5-2;Q9NSD5;P48065;P23975;Q01959;P31641;P23975-2;P48029	P48066	Sodium- and chloride-dependent GABA transporter 3	SLC6A11	1529	Color2 [A=255, R=169, G=169, B=169]	1	4		3	3	3	4.4	4.4	4.4	70.605	0	5.3765	1063800000	11	18.7801	18.8101	18.7226	18.1865	18.3303	18.5379	18.4718	18.6269	18.2808	18.4294	18.4279	18.7869	18.286	18.2889	18.5848	18.465	0.770564	0.978804
	0.0364834	0.0116391	P48067-2;P48067-3;P48067	P48067-2;P48067-3;P48067	Sodium- and chloride-dependent glycine transporter 1	SLC6A9	1530	Color2 [A=255, R=169, G=169, B=169]	1	4		2	2	2	3.5	3.5	3.5	70.582	0	5.6545	931720000	12	18.2607	18.33	18.4017	18.0661	18.3764	17.9492	18.4307	18.7377	18.541	18.4606	18.3867	18.7344	18.1712	18.2493	18.586	18.534	0.919426	1.0081
	0.0954162	0.0256548	P48319;Q99259;Q5IS68;Q99259-4;Q99259-3	P48319;Q99259;Q5IS68	Glutamate decarboxylase 1	GAD1	1532	Color2 [A=255, R=169, G=169, B=169]	1	4		11	11	11	19.4	19.4	19.4	66.894	0	72.01	916370000	29	19.5889	19.6218	19.2674	19.0239	19.5123	19.1562	19.4118	19.7005	19.4526	19.2281	19.3113	19.5507	19.1402	19.183	19.3934	19.4082	0.802756	1.01794
	0.00608203	-0.00319529	P48321;Q05329	P48321;Q05329	Glutamate decarboxylase 2	GAD2	1533	Color2 [A=255, R=169, G=169, B=169]	1	4		10	10	10	26.7	26.7	26.7	65.388	0	48.528	1426800000	31	20.0534	20.2969	19.4809	19.1561	19.7534	19.2419	19.9282	20.1671	20.043	19.8566	20.0142	20.4122	19.8599	19.8044	19.9443	20.1677	0.986093	0.997788
	0.436912	-0.0830309	P48444;P48444-2	P48444;P48444-2	Coatomer subunit delta	ARCN1	1535	Color2 [A=255, R=169, G=169, B=169]	1	4		17	17	17	30.5	30.5	30.5	57.21	0	35.808	1553300000	32	20.9919	21.0374	21.1716	20.9137	21.0457	21.2485	20.8044	21.1446	20.7737	20.7713	20.8389	21.2335	20.785	20.7239	20.8537	20.8562	0.365669	0.944072
	0.104531	0.0258396	P48454-3;P48454;P48454-2	P48454-3;P48454;P48454-2	Serine/threonine-protein phosphatase 2B catalytic subunit gamma isoform	PPP3CC	1536	Color2 [A=255, R=169, G=169, B=169]	1	4		7	6	6	14.2	12.3	12.3	59.261	0	10.938	387720000	10	17.5523	17.5112	17.9237	17.5449	17.9434	17.5741	17.8167	18.0045	17.7433	17.7357	17.8386	18.1521	17.7137	17.6747	17.7508	17.8785	0.786084	1.01807
	0.53082	-0.130829	P48506	P48506	Glutamate--cysteine ligase catalytic subunit	GCLC	1537	Color2 [A=255, R=169, G=169, B=169]	1	4		7	7	7	11.3	11.3	11.3	72.765	0	12.663	197000000	13	18.3733	18.2637	18.7166	18.7701	18.4668	18.5316	18.3264	18.5728	18.4119	18.4663	18.5392	18.9721	18.0837	18.0539	18.3201	18.6541	0.294564	0.913307
	0.49498	0.202431	P48507;P48507-2	P48507;P48507-2	Glutamate--cysteine ligase regulatory subunit	GCLM	1538	Color2 [A=255, R=169, G=169, B=169]	1	4		2	2	2	10.6	10.6	10.6	30.727	0	17.028	81570000	4	16.4996	16.2973	16.8216	15.4674	16.5131	16.8341	16.5328	16.5536	16.1087	16.1526	15.8874	16.4378	16.0444	15.7243	16.6073	15.9283	0.319904	1.15064
	0.518139	0.327523	P48553	P48553	Trafficking protein particle complex subunit 10	TRAPPC10	1539	Color2 [A=255, R=169, G=169, B=169]	1	4		3	3	3	4.4	4.4	4.4	142.19	0	8.2539	29475000	5	14.5117	14.3697	14.5934	12.0998	14.7145	14.5623	14.5933	14.7165	14.475	14.2913	14.3418	14.6215	14.4553	14.1767	14.3129	14.5399	0.303292	1.25486
	0.2034	-0.0798371	P48556	P48556	26S proteasome non-ATPase regulatory subunit 8	PSMD8	1540	Color2 [A=255, R=169, G=169, B=169]	1	4		6	6	6	16.9	16.9	16.9	39.611	0	9.6295	486050000	12	17.2062	17.2556	17.4918	16.9789	17.4428	17.4696	17.08	17.3299	17.1416	17.0078	17.1484	18.0924	17.113	16.8977	16.7674	16.998	0.626037	0.946164
	0.304511	-0.0815171	P48634-4;P48634-2;P48634-3;P48634	P48634-4;P48634-2;P48634-3;P48634	Protein PRRC2A	PRRC2A	1541	Color2 [A=255, R=169, G=169, B=169]	1	4		6	6	6	6.1	6.1	6.1	163.04	0	15.982	52549000	6	15.6714	15.4944	15.8548	15.7221	15.8153	15.7676	15.5587	15.9068	15.6406	15.6689	15.2822	15.9306	15.2766	15.1528	15.528	15.6366	0.496008	0.945063
	0.509462	-0.143604	P48637;P48637-2	P48637;P48637-2	Glutathione synthetase	GSS	1542	Color2 [A=255, R=169, G=169, B=169]	1	4		7	7	7	20.9	20.9	20.9	52.384	0	16.541	353010000	13	17.706	17.6814	17.154	16.9446	17.0739	17.3147	16.8119	17.1141	17.1284	17.0778	16.9562	17.6397	17.0722	17.0909	16.9186	17.107	0.309413	0.905255
	0.214625	-0.0503826	P48643;P48643-2	P48643;P48643-2	T-complex protein 1 subunit epsilon	CCT5	1543	Color2 [A=255, R=169, G=169, B=169]	1	4		25	25	25	46.6	46.6	46.6	59.67	0	207.18	11664000000	114	22.2963	22.4213	22.6235	22.0681	22.5991	22.7424	22.4959	22.6903	22.4714	22.4469	22.4107	22.8346	22.3449	22.3583	22.3695	22.4525	0.610064	0.96568
	0.0179462	-0.0088532	P48651;P48651-3;P48651-2	P48651;P48651-3;P48651-2	Phosphatidylserine synthase 1	PTDSS1	1544	Color2 [A=255, R=169, G=169, B=169]	1	4		2	2	2	5.1	5.1	5.1	55.527	0.0050483	1.7188	104070000	5	16.5193	16.4412	17.5438	17.278	17.3752	17.3491	17.3376	17.6315	17.4622	17.2909	17.2892	17.5091	17.0868	17.0739	17.2736	17.3848	0.959519	0.993882
	0.348078	-0.0738323	P48723	P48723	Heat shock 70 kDa protein 13	HSPA13	1545	Color2 [A=255, R=169, G=169, B=169]	1	4		3	3	3	8.3	8.3	8.3	51.927	0	12.921	81196000	6	17.0227	17.1196	17.484	17.5352	17.4926	17.4246	17.2447	17.5959	17.2472	17.0421	17.1557	17.4942	17.266	17.1343	17.1369	17.2947	0.448665	0.950111
	0.354521	-0.0599999	P48729-3;P48729;P48729-2;O19175;Q8N752	P48729-3;P48729;P48729-2	Casein kinase I isoform alpha	CSNK1A1	1546	Color2 [A=255, R=169, G=169, B=169]	1	4		10	10	10	37.2	37.2	37.2	37.567	0	32.419	465060000	16	18.5752	18.7806	18.8942	18.6382	18.7569	18.8738	18.592	18.7848	18.6879	18.5572	18.7085	19.0267	18.4482	18.5368	18.6984	18.6432	0.442057	0.959264
	0.0203829	-0.0152032	P48730-2;P48730;P49674	P48730-2;P48730;P49674	Casein kinase I isoform delta;Casein kinase I isoform epsilon	CSNK1D;CSNK1E	1547	Color2 [A=255, R=169, G=169, B=169]	1	4		5	5	5	14.4	14.4	14.4	46.832	0	5.3317	40197000	5	16.1287	15.9872	16.159	15.9575	16.0875	15.9112	16.0206	16.2719	17.1514	15.9859	16.5289	17.6064	16.8208	16.7292	16.3732	16.9423	0.954151	0.989517
	0.701407	-0.100532	P48739-2;P48739;P48739-3	P48739-2;P48739;P48739-3	Phosphatidylinositol transfer protein beta isoform	PITPNB	1549	Color2 [A=255, R=169, G=169, B=169]	1	4		12	10	10	50.4	44.1	44.1	31.638	0	37.936	892000000	26	19.3216	19.5755	19.3209	19.1816	19.0836	19.3856	19.0622	19.2343	19.1542	19.1404	19.0238	19.4125	19.1736	19.0192	19.1786	19.1736	0.198881	0.932689
	0.166673	-0.0260035	P48751-2;P48751;P48751-3	P48751-2;P48751;P48751-3	Anion exchange protein 3	SLC4A3	1550	Color2 [A=255, R=169, G=169, B=169]	1	4		3	3	3	5.7	5.7	5.7	103.74	0	9.7124	37554000	4	14.2253	14.265	14.4306	14.2238	14.3742	14.3031	14.3134	14.5565	14.4168	14.2724	14.3673	14.5025	14.1626	14.1508	14.222	14.4461	0.681282	0.982137
	0.21509	-0.175306	P48819;CON__Q3ZBS7	P48819			1551	Color2 [A=255, R=169, G=169, B=169]	1	4		3	3	3	7.4	7.4	7.4	52.571	0	5.8638	164230000	7	16.2961	15.7796	16.2831	16.7245	16.6593	17.124	15.7238	16.0843	14.7376	15.2967	15.0968	15.916	16.0965	15.5446	15.3709	15.1968	0.60941	0.88558
	0.210374	-0.0809743	P49023-4;P49023-2;P49023;P49023-3	P49023-4;P49023-2;P49023;P49023-3	Paxillin	PXN	1552	Color2 [A=255, R=169, G=169, B=169]	1	4		2	2	2	5.4	5.4	5.4	46.603	0	4.6464	19661000	4	16.5517	16.4887	17.0724	16.9325	16.9202	17.3175	16.3041	16.6551	16.5401	16.4409	16.1971	16.7719	16.4894	16.2272	16.6317	16.5207	0.616065	0.945419
	0.0556479	-0.0147086	P49116;P49116-2	P49116;P49116-2	Nuclear receptor subfamily 2 group C member 2	NR2C2	1553	Color2 [A=255, R=169, G=169, B=169]	1	4		3	3	3	5.9	5.9	5.9	65.414	0	7.2515	26940000	4	14.0146	13.7705	14.1713	14.1106	13.9116	14.2645	14.1013	14.2049	13.8943	14.0345	14.2192	14.5197	14.1314	13.8606	14.23	14.0261	0.879735	0.989857
	1.11463	-0.522883	P49171;P62854;Q5JNZ5	P49171;P62854;Q5JNZ5	40S ribosomal protein S26;Putative 40S ribosomal protein S26-like 1	RPS26;RPS26P11	1555	Color2 [A=255, R=169, G=169, B=169]	1	4		2	2	2	23.5	23.5	23.5	13.015	0	7.3144	606910000	12	18.4667	18.7906	18.4598	18.8548	19.0908	19.1671	18.604	18.8243	18.3213	19.104	17.811	20.4221	18.8725	18.3604	18.0529	18.3389	0.0768009	0.695979
	0.793741	-0.158623	Q29223;P49207	Q29223;P49207	60S ribosomal protein L34	RPL34	1556	Color2 [A=255, R=169, G=169, B=169]	1	4		4	4	4	21.4	21.4	21.4	13.293	0	5.0165	1636300000	14	18.5967	18.7494	18.6207	18.733	18.701	18.7772	18.5405	18.5962	18.6762	18.8319	18.6288	19.3719	18.5985	18.5083	18.377	18.4405	0.16079	0.895879
	0.258477	-0.0701983	P49257	P49257	Protein ERGIC-53	LMAN1	1557	Color2 [A=255, R=169, G=169, B=169]	1	4		7	7	7	7.8	7.8	7.8	57.548	0	17.608	1454600000	18	19.2352	19.3283	19.5554	19.396	19.2963	19.4957	18.9199	19.2828	18.9717	18.8523	18.8946	19.4545	19.2876	18.9627	19.2071	19.1572	0.551471	0.952507
	0.177797	-0.0441034	P49321;P49321-3;P49321-2;P49321-4	P49321;P49321-3;P49321-2;P49321-4	Nuclear autoantigenic sperm protein	NASP	1558	Color2 [A=255, R=169, G=169, B=169]	1	4		5	5	5	7.2	7.2	7.2	85.237	0	26.808	565970000	12	17.1899	17.2721	17.6044	17.2742	17.5993	17.696	17.3572	17.597	17.4299	17.2854	17.4326	17.7906	17.258	17.1503	17.2368	17.3953	0.664053	0.969892
	0.341794	-0.0539911	P49327	P49327	Fatty acid synthase;[Acyl-carrier-protein] S-acetyltransferase;[Acyl-carrier-protein] S-malonyltransferase;3-oxoacyl-[acyl-carrier-protein] synthase;3-oxoacyl-[acyl-carrier-protein] reductase;3-hydroxyacyl-[acyl-carrier-protein] dehydratase;Enoyl-[acyl-carrier-protein] reductase;Oleoyl-[acyl-carrier-protein] hydrolase	FASN	1559	Color2 [A=255, R=169, G=169, B=169]	1	4		8	8	7	3.7	3.7	3.3	273.42	0	110.48	1415600000	19	19.2913	19.391	19.5106	19.1411	19.4589	19.6186	19.273	19.4908	19.373	19.3127	19.2781	19.638	19.3729	19.3141	19.4826	19.566	0.455204	0.963268
	0.275863	-0.108405	P49354;P49354-2	P49354;P49354-2	Protein farnesyltransferase/geranylgeranyltransferase type-1 subunit alpha	FNTA	1560	Color2 [A=255, R=169, G=169, B=169]	1	4		4	4	4	9.8	9.8	9.8	44.408	0	4.9865	81582000	6	14.4173	14.4401	14.9342	14.4232	14.7139	15.0559	14.6944	14.4976	14.5523	14.5498	14.4716	15.7258	14.6449	14.5451	14.5873	14.6457	0.52983	0.927613
	0.82498	-0.204304	P49356;P49356-2	P49356;P49356-2	Protein farnesyltransferase subunit beta	FNTB	1561	Color2 [A=255, R=169, G=169, B=169]	1	4		2	2	2	5.7	5.7	5.7	48.773	0	7.0448	150720000	3	17.1045	17.321	16.8675	16.6398	16.595	17.2057	16.9976	16.9443	16.409	16.7683	16.5806	17.2573	16.8723	16.6663	16.4827	16.741	0.149631	0.867957
	0.791137	-0.168185	P49366;P49366-2;P49366-3	P49366;P49366-2;P49366-3	Deoxyhypusine synthase	DHPS	1562	Color2 [A=255, R=169, G=169, B=169]	1	4		5	5	5	19.5	19.5	19.5	40.97	0	23.408	206630000	10	17.426	17.6164	17.7929	17.8622	17.7327	17.8835	17.68	17.993	17.5851	17.546	17.6675	18.338	17.6249	17.4531	17.4236	17.5858	0.161757	0.889962
	0.171128	-0.0375581	P49368;P49368-2;Q29068	P49368;P49368-2	T-complex protein 1 subunit gamma	CCT3	1563	Color2 [A=255, R=169, G=169, B=169]	1	4		21	21	20	41.7	41.7	38.9	60.533	0	116.28	9974400000	97	21.2421	21.2726	21.529	21.034	21.4746	21.5844	21.3256	21.5965	21.3282	21.265	21.3122	21.6826	21.2355	21.2153	21.3052	21.4024	0.67433	0.974303
	0.411923	-0.0918608	P49407-2;P49407	P49407-2;P49407	Beta-arrestin-1	ARRB1	1564	Color2 [A=255, R=169, G=169, B=169]	1	4		10	10	8	29.5	29.5	27.6	46.308	0	28.19	25490000000	22	22.2629	22.4601	22.2106	22.0184	22.2186	22.4842	22.1373	22.3649	22.2723	22.1984	22.095	22.636	22.0075	21.9526	22.0746	21.8991	0.387326	0.938312
	0.243104	-0.0424848	P49411	P49411	Elongation factor Tu, mitochondrial	TUFM	1565	Color2 [A=255, R=169, G=169, B=169]	1	4		11	11	11	28.5	28.5	28.5	49.541	0	64.533	6812100000	40	20.7102	20.8707	20.7658	20.3538	20.8012	20.8472	20.7023	20.9449	20.861	20.7044	20.747	20.9936	20.6953	20.7779	20.7362	20.8664	0.571341	0.970981
	0.26724	0.0714173	P49418-2;P49418	P49418-2;P49418	Amphiphysin	AMPH	1566	Color2 [A=255, R=169, G=169, B=169]	1	4		15	15	15	27.7	27.7	27.7	71.928	0	119.8	5466200000	42	21.0156	21.1604	20.9251	20.3527	20.9417	20.7664	21.0624	21.1136	21.0577	20.8243	20.9564	21.3544	20.9575	20.7149	20.8087	20.8671	0.540456	1.05075
[truncated: 2,406 more rows]
